# Supplementary material for: Prenatal exposure to benzo[a]pyrene depletes ovarian reserve and masculinizes embryonic ovarian germ cell transcriptome transgenerationally
Source: Sci Rep. 2023 May 29;13:8671. doi: 10.1038/s41598-023-35494-w (PMC10227008; doi:10.1038/s41598-023-35494-w)
Supplement: Supplementary file 2 — Supplementary Table S1. [file 41598_2023_35494_MOESM2_ESM.xlsx]

## Sheet: Male_marker_genes
Table S1: Sex-specific DEGs. Genes expressed in E13.5 PGCs in a male specific (sheet 1) or female-specific (Sheet 2) manner
Symbol	logFC	logCPM	LR	PValue	FDR
Eif2s3y	-14.0916	6.68008	2311.39	0	0
Cst9	-12.1004	7.76092	381.578	5.64e-85	5.44e-82
Ube1y1	-12.0065	4.67115	1859.5	0	0
LOC100862365	-10.1542	2.74648	319.351	2.01e-71	9.98e-69
Rbmy1a1	-10.1156	2.72399	318.832	2.6e-71	1.25e-68
LOC100862398	-10.1091	2.7064	323.216	2.89e-72	1.53e-69
Pitx2	-9.84631	5.60454	1073.61	1.8e-235	9.24e-232
LOC100862383	-9.78708	2.39357	296.031	2.41e-66	1.06e-63
Zfy1	-9.74213	2.49579	1024.21	9.79e-225	3.78e-221
Ddx3y	-9.68943	2.77665	703.434	5.36e-155	1.65e-151
Defb19	-9.63909	5.64745	238.486	8.41e-54	2.16e-51
LOC100862394	-9.43056	2.05432	275.498	7.19e-62	2.58e-59
Kdm5d	-8.72554	1.46211	560.854	5.48e-124	1.06e-120
Etd	-8.43474	2.1343	155.729	9.7e-36	8.7e-34
Lefty2	-8.42504	5.47382	499.22	1.4e-110	2.41e-107
Uty	-8.29519	2.20611	682.091	2.35e-150	6.03e-147
Ptgds	-8.25718	5.82937	242.082	1.38e-54	3.81e-52
Zfy2	-8.14676	0.986777	380.88	8.01e-85	7.26e-82
Krt17	-8.07116	2.18567	108.186	2.45e-25	9.6e-24
Klk1b3	-7.87856	1.63885	227.093	2.57e-51	5.57e-49
Gm10256	-7.86625	0.611009	190.295	2.74e-43	3.91e-41
Gm10352	-7.86625	0.611009	190.295	2.74e-43	3.91e-41
Gm4064	-7.86625	0.611009	190.295	2.74e-43	3.91e-41
8030411F24Rik	-7.59694	2.37306	158.887	1.98e-36	1.91e-34
Gm3376	-7.56496	0.363969	188.098	8.27e-43	1.16e-40
Krt42	-7.37445	2.98516	145.914	1.36e-33	1.06e-31
Otx2	-7.20169	2.10142	424.752	2.25e-94	2.9e-91
Tgtp2	-7.18084	2.61968	73.5393	9.87e-18	1.89e-16
Tgtp1	-7.15234	2.51133	76.4821	2.22e-18	4.61e-17
Pmaip1	-7.04152	5.72091	403.235	1.09e-89	1.2e-86
Sfrp4	-6.99911	1.37619	156.168	7.78e-36	7.1e-34
Mro	-6.94935	1.79092	180.53	3.71e-41	4.62e-39
Mmd2	-6.87381	0.724753	124.287	7.29e-29	3.93e-27
Ccl17	-6.86321	0.10996	91.0046	1.43e-21	4e-20
Sox9	-6.83139	1.4584	148.888	3.03e-34	2.49e-32
Gal	-6.67028	3.76793	155.503	1.09e-35	9.64e-34
Adh1	-6.64917	3.77287	290.34	4.19e-65	1.7e-62
Amh	-6.60118	0.207863	106.989	4.48e-25	1.71e-23
Miox	-6.58538	0.0939435	98.3435	3.52e-23	1.12e-21
Ucma	-6.54194	2.21088	239.17	5.97e-54	1.59e-51
Hesx1	-6.53354	6.90442	315.916	1.12e-70	5.1e-68
Serpina3a	-6.52749	1.42764	89.9862	2.4e-21	6.58e-20
Gpr37	-6.45802	1.44448	125.549	3.86e-29	2.12e-27
Ctsw	-6.44746	2.40358	193.698	4.96e-44	7.5e-42
Hsd17b3	-6.44213	0.903662	131.634	1.8e-30	1.12e-28
Cbln4	-6.3555	-0.459767	92.6055	6.38e-22	1.86e-20
Vnn1	-6.33483	0.726825	96.0625	1.11e-22	3.43e-21
Cst11	-6.28576	0.814786	103.531	2.56e-24	9.24e-23
Lefty1	-6.28426	5.35967	658.735	2.81e-145	6.2e-142
Gja1	-6.21681	2.55402	123.017	1.38e-28	7.23e-27
Mybphl	-6.15769	0.699445	88.1349	6.11e-21	1.63e-19
Tdgf1	-6.04845	3.48363	131.88	1.59e-30	9.96e-29
Wfdc18	-6.03961	-0.65779	80.488	2.92e-19	6.62e-18
Serpina5	-6.01309	0.276432	81.1138	2.13e-19	4.9e-18
Lect1	-5.96325	1.30913	115.896	5.01e-27	2.22e-25
Cplx4	-5.93947	0.0114868	94.5757	2.36e-22	7.08e-21
Ctrb1	-5.92947	0.443378	111.24	5.24e-26	2.15e-24
2010110P09Rik	-5.88535	0.176887	85.9126	1.88e-20	4.84e-19
Bpifa6	-5.88183	-0.0442435	80.542	2.85e-19	6.46e-18
Hsd17b1	-5.87494	1.48558	135.688	2.33e-31	1.57e-29
Psg22	-5.79054	0.372693	91.3788	1.19e-21	3.33e-20
Proc	-5.78283	0.896847	157.052	4.99e-36	4.69e-34
Fam70b	-5.77583	0.581809	65.8801	4.79e-16	7.68e-15
Hbb-b1	-5.76953	3.72903	6.94877	0.00838771	0.0178334
Hbb-b2	-5.76953	3.72903	6.94877	0.00838771	0.0178334
Aldh1a1	-5.76253	3.68867	140.019	2.64e-32	1.87e-30
Usp9y	-5.73125	-1.1741	62.2355	3.05e-15	4.47e-14
Zar1	-5.71716	-0.333844	77.266	1.49e-18	3.2e-17
Prss28	-5.71331	-0.0231769	48.142	3.96e-12	4.05e-11
Beta-s	-5.69674	3.83749	6.71798	0.00954459	0.020009
Tmem184a	-5.68812	2.3704	135.931	2.07e-31	1.4e-29
Nanos2	-5.64402	0.779207	47.8806	4.53e-12	4.59e-11
Clu	-5.64055	6.43222	173.038	1.61e-39	1.81e-37
Tmem154	-5.59063	0.846387	74.6019	5.76e-18	1.14e-16
H2-Aa	-5.55632	0.580937	114.684	9.23e-27	4e-25
Cldn26	-5.555	0.037405	96.9221	7.21e-23	2.26e-21
Shbg	-5.55101	1.09635	116.072	4.58e-27	2.06e-25
LOC100041346	-5.53991	-1.05685	35.8743	2.1e-09	1.49e-08
Cthrc1	-5.53616	5.87964	267.186	4.66e-60	1.53e-57
Tinagl1	-5.51695	1.41479	122.113	2.18e-28	1.09e-26
Mall	-5.49138	0.281458	80.9506	2.31e-19	5.3e-18
Gm15698	-5.46422	-0.122046	89.6349	2.86e-21	7.82e-20
Hamp2	-5.40262	-0.587178	62.3173	2.92e-15	4.3e-14
Akr1cl	-5.36358	4.25609	119.348	8.79e-28	4.22e-26
Gm11194	-5.34762	-0.628658	63.622	1.51e-15	2.29e-14
BC021891	-5.34187	0.361801	82.7737	9.2e-20	2.19e-18
Cnga1	-5.3328	0.182811	74.1788	7.14e-18	1.39e-16
Inha	-5.31773	3.44265	136.734	1.38e-31	9.54e-30
Defb36	-5.27876	-0.0777381	73.1994	1.17e-17	2.24e-16
Rasl12	-5.25278	-0.00973317	91.5203	1.1e-21	3.12e-20
Prss29	-5.22814	-0.278332	46.5225	9.06e-12	8.87e-11
AU021092	-5.22648	-0.871957	41.1244	1.43e-10	1.2e-09
Snx33	-5.19762	0.318582	53.3115	2.85e-13	3.39e-12
2010005H15Rik	-5.18924	0.679064	120.473	4.98e-28	2.43e-26
Tmprss13	-5.18739	0.425071	74.5852	5.81e-18	1.15e-16
Gm5483	-5.18287	-0.908238	45.9353	1.22e-11	1.17e-10
Kazald1	-5.16203	2.8918	126.292	2.65e-29	1.48e-27
Dhh	-5.15154	0.977997	82.1922	1.23e-19	2.9e-18
Klk1	-5.14685	1.74731	230.458	4.74e-52	1.07e-49
Gm5868	-5.12739	1.16321	100.2	1.38e-23	4.6e-22
Elovl3	-5.1074	-0.580051	53.4599	2.64e-13	3.16e-12
Mpzl2	-5.10589	0.182138	76.34	2.39e-18	4.95e-17
Aqp5	-5.09697	-0.79886	62.7533	2.34e-15	3.48e-14
5430440P10Rik	-5.08657	-0.775965	66.0355	4.43e-16	7.14e-15
Mgst2	-5.0538	3.90087	321.17	8.05e-72	4.14e-69
Grem2	-5.03658	-0.0620937	73.3233	1.1e-17	2.11e-16
Hsd17b14	-5.01961	0.985931	84.7077	3.46e-20	8.58e-19
Adamts16	-5.00046	1.31181	99.8159	1.67e-23	5.51e-22
Asgr1	-4.99305	0.384785	117.346	2.41e-27	1.11e-25
Sh3tc2	-4.99126	0.353535	95.7793	1.28e-22	3.92e-21
Aldh3b1	-4.9784	0.780004	81.2834	1.96e-19	4.52e-18
Slc13a2	-4.96207	0.0536292	74.5669	5.86e-18	1.15e-16
Foxp4	-4.90316	-0.249329	79.3761	5.13e-19	1.13e-17
Asb14	-4.89409	0.174603	69.1334	9.2e-17	1.6e-15
Hba-a2	-4.88598	6.45728	11.5573	0.000674854	0.00185398
Hba-a1	-4.88598	6.45727	11.5568	0.000675009	0.00185408
Cpe	-4.86434	3.30667	150.985	1.06e-34	8.85e-33
Hbb-y	-4.84311	1.69285	6.92015	0.00852299	0.0180836
Spats2l	-4.83463	4.31385	483.311	4.07e-107	6.27e-104
Clec12b	-4.8303	-1.08305	45.1493	1.83e-11	1.72e-10
Mir202	-4.82887	0.908837	85.1024	2.83e-20	7.08e-19
Rgn	-4.82715	1.48262	99.8724	1.63e-23	5.38e-22
Gdnf	-4.82609	-0.561145	46.547	8.94e-12	8.77e-11
Cst8	-4.8212	5.01169	90.0775	2.29e-21	6.3e-20
E130114P18Rik	-4.80341	-1.3047	35.2989	2.83e-09	1.97e-08
Scara5	-4.79939	0.238367	72.525	1.65e-17	3.11e-16
Ebf2	-4.79235	-0.217198	68.0874	1.56e-16	2.66e-15
Asb2	-4.79032	1.88648	326.897	4.56e-73	2.51e-70
BC006965	-4.77019	-1.29332	36.8654	1.27e-09	9.32e-09
Ephx3	-4.75318	-0.485497	67.0972	2.58e-16	4.3e-15
Insc	-4.74224	-0.169113	56.0119	7.2e-14	9.17e-13
4930486L24Rik	-4.73169	2.29954	140.638	1.93e-32	1.38e-30
Prss35	-4.72878	0.815823	99.2125	2.27e-23	7.35e-22
Ctxn3	-4.71547	0.273559	35.5865	2.44e-09	1.72e-08
6030408B16Rik	-4.68578	2.36609	95.9545	1.18e-22	3.6e-21
Gatm	-4.64432	4.98914	132.397	1.23e-30	7.78e-29
Sel1l3	-4.61455	0.817368	79.4208	5.02e-19	1.1e-17
Nipal1	-4.60183	1.04044	100.205	1.37e-23	4.6e-22
1190003K10Rik	-4.56039	-0.964103	33.8492	5.96e-09	3.96e-08
Gm10391	-4.54732	4.96105	213.835	2e-48	3.59e-46
Gm10394	-4.54732	4.96105	213.835	2e-48	3.59e-46
Cyp17a1	-4.54017	-1.35569	13.9536	0.00018738	0.00057569
Klk1b5	-4.53464	-0.32354	85.8008	1.99e-20	5.12e-19
BB123696	-4.52317	-0.15549	115.037	7.72e-27	3.37e-25
Cyr61	-4.50505	1.89949	92.5573	6.54e-22	1.9e-20
D3Bwg0562e	-4.50084	-0.452398	50.5725	1.15e-12	1.26e-11
6030498E09Rik	-4.48501	0.447132	81.257	1.98e-19	4.57e-18
Rax	-4.45357	0.212189	106.07	7.12e-25	2.68e-23
Gbp4	-4.44713	-0.493224	43.1099	5.17e-11	4.6e-10
Gpr56	-4.4415	1.81497	162.342	3.48e-37	3.49e-35
Foxs1	-4.43528	-1.4121	29.0572	7.03e-08	3.97e-07
Nedd9	-4.43027	1.57854	104.499	1.57e-24	5.75e-23
Notch3	-4.42434	1.44054	152.408	5.16e-35	4.42e-33
Pirt	-4.42166	-0.7033	76.1665	2.61e-18	5.37e-17
Duxbl	-4.41816	4.01996	184.246	5.73e-42	7.5e-40
Mgst1	-4.41458	5.31606	108.49	2.1e-25	8.32e-24
0610005C13Rik	-4.40718	-0.30483	61.5299	4.36e-15	6.32e-14
F3	-4.4037	0.873944	66.6813	3.19e-16	5.23e-15
Zbp1	-4.39858	1.69084	88.545	4.97e-21	1.34e-19
Etv1	-4.37234	3.61673	263.964	2.35e-59	7.54e-57
Hba-x	-4.36175	2.6302	7.06777	0.00784829	0.0168421
Gata4	-4.35332	1.27372	97.7615	4.72e-23	1.49e-21
Gm5535	-4.33552	-0.935474	56.1704	6.65e-14	8.48e-13
Cst13	-4.29919	0.179695	49.2285	2.28e-12	2.41e-11
Gpx8	-4.28905	3.26918	78.5436	7.83e-19	1.7e-17
Sox10	-4.28522	-1.13874	45.8	1.31e-11	1.25e-10
Aass	-4.2835	-0.921225	38.499	5.48e-10	4.23e-09
Slc38a5	-4.28016	1.54686	69.7199	6.84e-17	1.21e-15
Tspan32	-4.27519	1.34228	54.7656	1.36e-13	1.68e-12
Oacyl	-4.27186	-0.423591	77.2333	1.52e-18	3.25e-17
Ibsp	-4.25705	-0.901029	36.1964	1.78e-09	1.28e-08
Asb9	-4.25182	1.94276	34.8048	3.64e-09	2.5e-08
Clca1	-4.23878	0.388282	53.1091	3.16e-13	3.71e-12
Nt5e	-4.22997	0.103653	63.7644	1.4e-15	2.13e-14
Eya2	-4.22429	1.48237	86.4744	1.42e-20	3.67e-19
Acsbg1	-4.21538	1.08679	148.465	3.75e-34	3.03e-32
Slco4a1	-4.20333	-0.150569	76.0746	2.73e-18	5.61e-17
Gm11426	-4.1997	-0.0216334	100.343	1.28e-23	4.32e-22
Mef2c	-4.19796	0.43535	61.7229	3.95e-15	5.75e-14
Meig1	-4.19006	3.11478	194.25	3.76e-44	5.79e-42
Nr5a1	-4.17527	0.578846	75.0917	4.49e-18	9.02e-17
Tekt5	-4.16905	0.393167	84.1444	4.6e-20	1.13e-18
Tmem63a	-4.15873	1.81457	185.33	3.33e-42	4.38e-40
Sgcg	-4.15728	-0.0991909	21.6823	3.22e-06	1.38e-05
Nr0b2	-4.14069	0.574784	60.0329	9.33e-15	1.31e-13
2200002J24Rik	-4.12861	1.02754	64.6481	8.95e-16	1.39e-14
Cela3b	-4.12295	-1.21304	36.1086	1.87e-09	1.34e-08
Dusp26	-4.12092	-0.441311	36.229	1.75e-09	1.26e-08
Gm826	-4.1031	0.381591	63.5206	1.59e-15	2.4e-14
Enpp2	-4.07089	3.66844	180.22	4.34e-41	5.35e-39
Slc7a3	-4.06255	1.08925	71.5295	2.73e-17	5.03e-16
Krt24	-4.03413	-0.550638	25.0451	5.6e-07	2.74e-06
Fam181a	-4.02465	-1.12454	51.1541	8.54e-13	9.5e-12
Khdc3	-4.01909	4.21166	187.937	8.97e-43	1.25e-40
Edn1	-4.01642	-0.365138	51.2194	8.26e-13	9.2e-12
Trim67	-4.00142	0.241345	80.5512	2.83e-19	6.44e-18
A530098C11Rik	-3.9967	-1.29618	32.3988	1.26e-08	7.9e-08
Gm10664	-3.99352	-1.14479	34.5409	4.17e-09	2.84e-08
Lrrc2	-3.99025	2.5905	236.274	2.55e-53	6.35e-51
1700024G13Rik	-3.9843	2.86161	341.617	2.84e-76	1.75e-73
Gm4301	-3.98038	0.142076	18.286	1.9e-05	7.09e-05
Gm4312	-3.98038	0.142076	18.286	1.9e-05	7.09e-05
Wt1	-3.97214	1.5658	81.6838	1.6e-19	3.71e-18
Ly6g6e	-3.97002	4.82591	290.83	3.28e-65	1.38e-62
Armcx1	-3.969	0.0673856	52.8518	3.6e-13	4.19e-12
Nphs1as	-3.96747	3.46956	155.302	1.2e-35	1.06e-33
Dnaic1	-3.95664	5.52082	290.804	3.32e-65	1.38e-62
Kng2	-3.95106	-0.102409	70.2529	5.22e-17	9.36e-16
Ostb	-3.94939	-1.37879	31.8469	1.67e-08	1.03e-07
Rassf5	-3.94758	2.61132	288.352	1.14e-64	4.49e-62
Prss34	-3.94683	-0.615817	37.867	7.57e-10	5.77e-09
Pmepa1	-3.94286	1.84342	269.502	1.46e-60	5.11e-58
Kcnc2	-3.94067	-1.06249	20.3533	6.44e-06	2.6e-05
Schip1	-3.9371	5.70984	260.892	1.1e-58	3.45e-56
Gm4303	-3.92958	0.0970961	10.2523	0.00136514	0.00350149
Gm4305	-3.92958	0.0970961	10.2523	0.00136514	0.00350149
Gm4307	-3.92958	0.0970961	10.2523	0.00136514	0.00350149
Fermt1	-3.927	2.75326	372.66	4.93e-83	4.23e-80
Iqcj-schip1	-3.91941	5.56507	253.431	4.64e-57	1.35e-54
Pcolce	-3.9189	1.40137	64.7122	8.67e-16	1.35e-14
Mlkl	-3.9156	-1.22449	32.7207	1.06e-08	6.78e-08
Fshr	-3.90532	-1.05434	32.814	1.01e-08	6.48e-08
Gzma	-3.90524	-1.8073	14.7838	0.000120569	0.000384202
Hlf	-3.90186	0.676926	145.726	1.49e-33	1.16e-31
Smpx	-3.89941	2.49746	61.4853	4.46e-15	6.46e-14
Egr4	-3.88288	-0.351949	36.803	1.31e-09	9.6e-09
Aqp12	-3.87695	-1.33442	35.1522	3.05e-09	2.12e-08
Tmem130	-3.8653	0.0720094	63.81	1.37e-15	2.09e-14
E330017L17Rik	-3.83674	0.0418641	53.2758	2.9e-13	3.44e-12
Enpep	-3.83593	3.0307	71.7305	2.47e-17	4.56e-16
Axl	-3.83514	1.90824	73.3648	1.08e-17	2.06e-16
Col14a1	-3.82923	0.244334	43.1761	5e-11	4.45e-10
Myof	-3.82668	-0.0830189	33.2343	8.17e-09	5.31e-08
Nodal	-3.80675	2.74434	212.821	3.33e-48	5.84e-46
Nphs1	-3.80422	3.32554	158.163	2.85e-36	2.73e-34
Tnfaip6	-3.78846	2.4636	170.769	5.03e-39	5.46e-37
Ctse	-3.7857	-0.865011	26.5771	2.53e-07	1.32e-06
Jakmip2	-3.78052	-0.530056	42.653	6.54e-11	5.73e-10
Pycr2	-3.77796	5.60133	259.5	2.21e-58	6.8e-56
Zfpm2	-3.77727	-0.197368	36.7492	1.34e-09	9.86e-09
Hsd17b13	-3.77626	-1.05822	35.009	3.28e-09	2.27e-08
Gsta2	-3.76204	1.43258	68.1405	1.52e-16	2.59e-15
Tulp2	-3.76084	1.70406	88.7416	4.5e-21	1.22e-19
Eppin	-3.74154	-1.11263	37.2388	1.05e-09	7.81e-09
Krt73	-3.73161	0.135819	41.2534	1.34e-10	1.13e-09
Rimbp2	-3.7287	0.0251058	62.9346	2.14e-15	3.19e-14
Pou6f2	-3.72462	0.397021	95.6941	1.34e-22	4.09e-21
Slc14a1	-3.71427	-0.792235	40.4185	2.05e-10	1.68e-09
D030018L15Rik	-3.69885	-0.834279	36.5694	1.47e-09	1.07e-08
Ahsg	-3.69805	-0.550804	48.4855	3.33e-12	3.43e-11
Tspan8	-3.69698	0.515788	72.7387	1.48e-17	2.81e-16
Armcx3	-3.69247	0.481754	46.292	1.02e-11	9.9e-11
2700069I18Rik	-3.67164	-1.62261	18.8678	1.4e-05	5.33e-05
Fbxo41	-3.6594	-0.0477375	27.6341	1.47e-07	7.91e-07
Wnt6	-3.65939	1.07653	88.6074	4.81e-21	1.3e-19
Cytip	-3.65843	-1.34507	22.3971	2.22e-06	9.83e-06
Gprc5d	-3.6573	-1.09865	31.6358	1.86e-08	1.14e-07
Wfdc10	-3.65447	0.947258	44.5846	2.44e-11	2.26e-10
Tnnc2	-3.65238	1.22739	59.3211	1.34e-14	1.85e-13
Gm20556	-3.64889	-1.23261	39.4941	3.29e-10	2.63e-09
Kctd14	-3.64849	4.26425	82.321	1.16e-19	2.72e-18
Cd3g	-3.64658	-1.64254	12.6192	0.000381801	0.00110811
Pou6f1	-3.64223	1.46294	75.7993	3.14e-18	6.37e-17
Cyp11a1	-3.61073	-1.32861	17.9482	2.27e-05	8.33e-05
Gm1123	-3.60765	-1.20385	25.1182	5.39e-07	2.65e-06
Pnmt	-3.60103	-1.471	33.3098	7.86e-09	5.13e-08
Bmp4	-3.59524	3.09321	155.925	8.79e-36	7.93e-34
Gm4302	-3.58843	-0.391662	9.69004	0.0018527	0.00461768
Gm13580	-3.58727	-1.38573	15.4091	8.66e-05	0.000284216
Amhr2	-3.58387	1.31559	55.9567	7.41e-14	9.42e-13
Car9	-3.58377	-0.918753	35.3308	2.78e-09	1.94e-08
Chst15	-3.58124	0.579793	107.917	2.8e-25	1.1e-23
Glyatl3	-3.57886	-1.24034	29.1168	6.81e-08	3.86e-07
Gstm7	-3.57244	5.0353	156.088	8.1e-36	7.35e-34
Anxa5	-3.55341	4.58687	114.286	1.13e-26	4.85e-25
Pde4c	-3.55173	-0.195258	36.5372	1.5e-09	1.09e-08
Dtna	-3.55131	1.38331	75.0138	4.67e-18	9.34e-17
Olig2	-3.54996	-1.26976	36.7316	1.36e-09	9.94e-09
Cer1	-3.54778	-0.508856	65.3918	6.14e-16	9.69e-15
8030423J24Rik	-3.54293	-1.85478	22.9363	1.67e-06	7.57e-06
Wif1	-3.53827	0.53787	114.018	1.29e-26	5.53e-25
Gfap	-3.52717	-1.65956	7.92046	0.00488788	0.0110504
Pde4b	-3.52065	2.77464	102.926	3.48e-24	1.24e-22
Jup	-3.5112	-0.322831	63.8184	1.36e-15	2.08e-14
Msmp	-3.50758	-0.123883	26.5881	2.52e-07	1.31e-06
BB031773	-3.50554	-1.17622	39.5754	3.16e-10	2.54e-09
Dusp15	-3.50437	0.577445	52.9466	3.43e-13	4.01e-12
Lcn3	-3.4933	-1.65221	17.6459	2.66e-05	9.65e-05
Islr2	-3.48924	-1.50842	23.7994	1.07e-06	5e-06
Tmem38a	-3.48788	1.94262	234.277	6.96e-53	1.65e-50
Grap2	-3.48609	0.415779	53.8745	2.14e-13	2.58e-12
Gm15217	-3.4859	-1.16605	40.2322	2.25e-10	1.84e-09
2210409E12Rik	-3.48228	-1.12038	37.8218	7.75e-10	5.89e-09
Sphk1	-3.48074	-0.30211	43.3359	4.61e-11	4.12e-10
Gm9926	-3.47871	-0.786053	45.4222	1.59e-11	1.51e-10
Il10	-3.47455	-0.817755	46.7757	7.96e-12	7.83e-11
Isg15	-3.4637	-0.56476	33.2868	7.95e-09	5.19e-08
Akr1b8	-3.46365	4.32407	136.175	1.83e-31	1.25e-29
Rtp3	-3.45305	-1.49123	28.3077	1.03e-07	5.71e-07
Gldn	-3.44662	-0.878598	31.4495	2.05e-08	1.25e-07
Ctsk	-3.44605	-0.957137	27.2779	1.76e-07	9.39e-07
H60c	-3.4414	-1.11645	32.2896	1.33e-08	8.32e-08
Pdia2	-3.43857	-0.971456	31.6962	1.8e-08	1.11e-07
Sema4a	-3.43836	-1.21785	21.5279	3.49e-06	1.48e-05
Oasl2	-3.43762	-0.51229	20.1206	7.27e-06	2.91e-05
Slc27a6	-3.43621	-1.3217	26.7249	2.35e-07	1.23e-06
Aldh1a7	-3.43461	0.324359	42.9066	5.74e-11	5.07e-10
Jsrp1	-3.43411	0.220505	66.7082	3.15e-16	5.17e-15
Tspan7	-3.43089	2.25898	74.4054	6.36e-18	1.24e-16
Rhd	-3.42984	2.54685	109.978	9.91e-26	4e-24
Scrn2	-3.42122	0.88913	99.0217	2.5e-23	8.06e-22
Klrb1a	-3.4071	-1.47441	22.1062	2.58e-06	1.13e-05
Hsd3b1	-3.40307	1.05285	42.8395	5.94e-11	5.24e-10
Aox3	-3.39657	-0.517049	36.3052	1.69e-09	1.22e-08
Ehf	-3.39657	-0.473105	38.8981	4.47e-10	3.49e-09
Nfe2	-3.39277	-0.0647156	41.4731	1.2e-10	1.01e-09
Cx3cl1	-3.38865	0.57673	99.5465	1.92e-23	6.26e-22
Bcat2	-3.38676	3.49933	204.088	2.68e-46	4.54e-44
Gm10714	-3.38476	-0.346079	69.7732	6.65e-17	1.18e-15
S1pr1	-3.38276	-0.129716	68.3472	1.37e-16	2.34e-15
Susd3	-3.37865	2.9266	95.4652	1.51e-22	4.57e-21
LOC100040031	-3.37273	-1.58621	6.2512	0.0124109	0.0252791
Tlr2	-3.36658	-0.648036	37.187	1.07e-09	8.01e-09
Glb1l3	-3.3663	-1.18545	20.9595	4.69e-06	1.94e-05
4933412E12Rik	-3.36024	0.166627	75.0152	4.67e-18	9.34e-17
Tmem100	-3.34907	1.76745	123.174	1.28e-28	6.77e-27
2410004I01Rik	-3.34686	2.31096	94.8376	2.07e-22	6.24e-21
Plat	-3.34522	0.337271	48.0522	4.15e-12	4.22e-11
Obp2a	-3.34518	-1.52128	23.2134	1.45e-06	6.63e-06
Tctex1d1	-3.34371	-0.960527	40.3542	2.12e-10	1.74e-09
Dgka	-3.34133	3.53786	188.659	6.24e-43	8.83e-41
Radil	-3.32898	2.05873	187.541	1.09e-42	1.51e-40
Rasgrf2	-3.32669	-0.753299	24.1402	8.96e-07	4.24e-06
Otx2os1	-3.31492	-1.73216	14.5092	0.000139478	0.000439104
Sfxn3	-3.31218	0.370253	63.235	1.83e-15	2.76e-14
Rab31	-3.30741	2.22595	106.865	4.76e-25	1.82e-23
Spink4	-3.30268	0.392915	42.0312	8.98e-11	7.74e-10
1700121N20Rik	-3.29225	0.962312	185.484	3.08e-42	4.13e-40
Sh2d4a	-3.28909	0.466896	47.9457	4.38e-12	4.45e-11
Nnmt	-3.27029	-0.602256	56.2582	6.36e-14	8.13e-13
Rgs11	-3.2679	0.337772	55.1425	1.12e-13	1.4e-12
Kctd19	-3.26501	-0.50736	43.7928	3.65e-11	3.31e-10
Fasl	-3.26287	-1.72924	8.68784	0.0032034	0.00756369
Retn	-3.24206	0.897825	76.5981	2.1e-18	4.36e-17
Gpm6b	-3.23801	0.927636	56.8324	4.75e-14	6.18e-13
Bcl11a	-3.22802	2.97771	317.882	4.19e-71	1.96e-68
Exoc3l	-3.21898	1.02229	105.158	1.13e-24	4.17e-23
Gm10639	-3.21372	0.295532	31.8143	1.7e-08	1.05e-07
Fgf15	-3.20491	-1.49025	22.7228	1.87e-06	8.39e-06
Gm5083	-3.19506	1.07636	129.285	5.87e-30	3.47e-28
Atp2a1	-3.19284	-0.335955	38.4358	5.66e-10	4.37e-09
Zcchc16	-3.18877	-0.969968	23.2373	1.43e-06	6.56e-06
9930021D14Rik	-3.18619	2.90429	122.861	1.5e-28	7.77e-27
Rhox8	-3.18553	2.96458	83.3487	6.88e-20	1.66e-18
Rgs16	-3.18007	-0.302709	69.9837	5.98e-17	1.06e-15
Fgf21	-3.16963	-1.64355	13.9505	0.00018769	0.000576527
Th	-3.16936	-0.207435	40.5417	1.92e-10	1.59e-09
Svopl	-3.16548	0.778372	48.8419	2.77e-12	2.9e-11
Fabp7	-3.16418	-1.38627	20.4037	6.27e-06	2.54e-05
Kcnh1	-3.15537	0.10363	39.5482	3.2e-10	2.57e-09
3110082J24Rik	-3.14708	-0.220381	35.6301	2.39e-09	1.68e-08
Pnlip	-3.14463	-1.57669	16.4585	4.97e-05	0.000171455
Wnt3	-3.13619	4.10955	464.353	5.43e-103	7.61e-100
Lipg	-3.12712	-0.427167	49.5917	1.89e-12	2.02e-11
6430527G18Rik	-3.12571	1.22954	94.0331	3.1e-22	9.24e-21
Nppc	-3.12287	-0.528615	39.8879	2.69e-10	2.18e-09
Zfhx4	-3.12043	-0.925932	17.922	2.3e-05	8.44e-05
Cyp2j6	-3.11916	-0.548219	34.9759	3.34e-09	2.3e-08
Hsd17b6	-3.11178	-1.41548	19.5719	9.69e-06	3.79e-05
Pdgfb	-3.10585	-0.301346	59.5114	1.22e-14	1.68e-13
Irgm1	-3.10465	4.65388	155.251	1.23e-35	1.08e-33
Siglece	-3.09451	-0.202498	39.5304	3.23e-10	2.59e-09
Gm12522	-3.07024	-1.19388	21.6001	3.36e-06	1.43e-05
Zfp579	-3.06621	-0.779276	31.4941	2e-08	1.22e-07
4930430J02Rik	-3.06165	-1.3724	11.133	0.000848062	0.00227591
Tnfrsf26	-3.06012	-1.34054	15.2365	9.49e-05	0.000308377
Gng3	-3.05877	4.56845	121.914	2.41e-28	1.2e-26
4930415O20Rik	-3.05828	-1.23037	39.1567	3.91e-10	3.08e-09
Epas1	-3.05628	1.38468	136.239	1.77e-31	1.22e-29
Adora1	-3.05605	-0.583861	34.6515	3.94e-09	2.69e-08
Ccr7	-3.04265	1.53538	67.0327	2.67e-16	4.42e-15
1500016L03Rik	-3.04197	4.29261	359.681	3.3e-80	2.55e-77
Mybpc3	-3.03999	0.00506165	32.9195	9.61e-09	6.18e-08
Ly96	-3.03577	0.804966	62.6106	2.52e-15	3.72e-14
1110046J04Rik	-3.03297	0.402005	51.6596	6.6e-13	7.45e-12
Tceal1	-3.03231	-0.122815	42.4012	7.43e-11	6.49e-10
Fbln5	-3.03173	-0.842248	19.946	7.97e-06	3.17e-05
Iapp	-3.02983	0.233888	75.8734	3.02e-18	6.15e-17
Gramd1b	-3.01964	0.667502	67.4247	2.19e-16	3.65e-15
Lrrfip1	-3.01781	4.71736	342.503	1.82e-76	1.17e-73
Eras	-3.01611	-0.635808	28.3316	1.02e-07	5.65e-07
Tmem45b	-3.007	-1.72758	11.3698	0.000746473	0.00202762
Lama4	-3.00046	-0.0020356	39.3224	3.59e-10	2.85e-09
Txk	-2.99666	-0.641061	34.5311	4.2e-09	2.86e-08
Fbln2	-2.99287	1.78845	62.1819	3.13e-15	4.58e-14
Galnt9	-2.98781	-1.18428	18.1654	2.03e-05	7.51e-05
Atp1a2	-2.98625	-0.657848	21.2736	3.98e-06	1.68e-05
Sostdc1	-2.98443	-1.93205	5.74116	0.0165718	0.0325879
5430435G22Rik	-2.97923	-0.572238	32.8451	9.98e-09	6.39e-08
Scn2b	-2.96839	-0.760057	22.5262	2.07e-06	9.23e-06
Ccdc89	-2.96546	0.326822	67.1596	2.5e-16	4.17e-15
Zfp300	-2.96084	-1.22747	15.1931	9.71e-05	0.000314683
Apoa2	-2.95663	1.45096	60.3276	8.03e-15	1.13e-13
Serpini1	-2.95588	4.36377	327.571	3.25e-73	1.86e-70
Helt	-2.94783	0.170489	49.7998	1.7e-12	1.83e-11
Gsta1	-2.94649	0.490526	28.913	7.57e-08	4.26e-07
Kirrel2	-2.94287	-0.337769	39.4773	3.32e-10	2.65e-09
Kitl	-2.94181	1.88602	49.9952	1.54e-12	1.66e-11
Lmod3	-2.93843	-0.673654	29.2035	6.52e-08	3.7e-07
S100z	-2.93648	-0.697942	18.2421	1.95e-05	7.24e-05
Zg16	-2.93527	-1.26173	21.9039	2.87e-06	1.24e-05
Mx2	-2.9254	-1.06303	25.7835	3.82e-07	1.93e-06
Reep2	-2.9215	0.292169	74.5547	5.9e-18	1.16e-16
Slc35d3	-2.91546	0.0181182	61.1802	5.21e-15	7.47e-14
D130043K22Rik	-2.91266	-0.962561	24.891	6.07e-07	2.95e-06
Krtdap	-2.91091	1.1375	84.0806	4.75e-20	1.16e-18
Cldn11	-2.90926	-0.993795	36.2271	1.76e-09	1.26e-08
Smarca1	-2.90648	1.24593	66.005	4.5e-16	7.25e-15
Dct	-2.89911	-0.982532	21.2945	3.94e-06	1.66e-05
Pmel	-2.89698	0.697463	94.0002	3.15e-22	9.38e-21
Gm600	-2.89611	0.263735	32.8899	9.75e-09	6.26e-08
2610037D02Rik	-2.8957	3.88145	164.288	1.31e-37	1.35e-35
Txndc2	-2.89294	-1.39862	9.1445	0.00249466	0.00603438
Micalcl	-2.8906	2.78987	70.0318	5.84e-17	1.04e-15
Spic	-2.88648	0.401598	37.5093	9.1e-10	6.86e-09
Kcnb1	-2.88483	2.17536	107.023	4.4e-25	1.69e-23
Xkrx	-2.88145	-0.359725	33.3617	7.65e-09	5.01e-08
Sdc4	-2.8765	6.33643	91.7565	9.8e-22	2.77e-20
Plk5	-2.87497	1.50298	74.5112	6.03e-18	1.18e-16
A430107O13Rik	-2.86609	1.69424	101.05	8.97e-24	3.09e-22
Prss30	-2.85811	-0.708032	24.32	8.16e-07	3.89e-06
Ccdc13	-2.85785	-1.10016	20.8028	5.09e-06	2.09e-05
Lypd6b	-2.85632	-0.38953	31.5292	1.96e-08	1.2e-07
Kcnk12	-2.85	-1.17522	35.3331	2.78e-09	1.94e-08
Dgkb	-2.84764	-0.439755	39.9394	2.62e-10	2.12e-09
Xpnpep2	-2.84557	-1.19576	17.2278	3.32e-05	0.000117901
Smagp	-2.84469	4.01209	192.313	9.94e-44	1.47e-41
Pthlh	-2.84134	-1.23315	25.6501	4.09e-07	2.05e-06
Krt222	-2.83954	4.52564	392.844	1.99e-87	2.05e-84
Unc13c	-2.83769	-1.59249	6.8028	0.00910149	0.0192107
Nme8	-2.83754	-1.56506	7.7654	0.00532565	0.0119238
1700018G05Rik	-2.83614	-1.58447	18.8399	1.42e-05	5.4e-05
Lhx1	-2.82837	2.31563	108.187	2.45e-25	9.6e-24
Ccbe1	-2.82131	-1.52063	9.60641	0.001939	0.0048125
Cp	-2.82072	-1.34577	7.65261	0.00566903	0.0126185
Gucy2c	-2.81912	-0.674066	16.9139	3.91e-05	0.000137291
Foxp2	-2.81839	-1.09851	16.1679	5.8e-05	0.000196843
Gpbar1	-2.81794	-0.210024	31.8339	1.68e-08	1.04e-07
Trim47	-2.81707	3.93609	229.544	7.49e-52	1.68e-49
Zfp819	-2.8155	2.63203	79.4197	5.02e-19	1.1e-17
Gm11762	-2.81252	-1.69253	7.43184	0.00640797	0.0140824
Tspo2	-2.8083	1.14698	66.106	4.27e-16	6.92e-15
Mdh1b	-2.80827	-1.37557	17.7268	2.55e-05	9.29e-05
Ccdc141	-2.80573	0.0309602	21.5729	3.41e-06	1.45e-05
Rab20	-2.80382	1.22498	63.8122	1.37e-15	2.09e-14
Atp8b4	-2.8028	-1.34029	8.69977	0.00318251	0.00752127
Nmi	-2.80108	4.88874	219.299	1.29e-49	2.48e-47
Arhgap8	-2.80069	2.12188	133.189	8.22e-31	5.3e-29
4930592A05Rik	-2.79271	0.346373	60.6795	6.72e-15	9.53e-14
Ly6g6d	-2.78807	0.253141	58.0405	2.57e-14	3.42e-13
Ctnna3	-2.78674	-1.27568	17.5311	2.83e-05	0.000101997
Spp1	-2.78543	5.7295	152.789	4.26e-35	3.67e-33
4930525G20Rik	-2.78053	-1.44301	19.2804	1.13e-05	4.36e-05
Plxnc1	-2.77514	1.00581	54.4129	1.62e-13	1.99e-12
Tekt1	-2.77461	0.125214	25.8892	3.62e-07	1.83e-06
A230065H16Rik	-2.77243	-0.0330646	17.3268	3.15e-05	0.000112408
Nostrin	-2.76701	-1.05265	23.3428	1.36e-06	6.23e-06
Gm14873	-2.76605	-0.120598	44.5049	2.54e-11	2.34e-10
Emilin3	-2.75141	-0.192284	26.1407	3.17e-07	1.62e-06
Fer1l4	-2.74332	-1.09406	9.81777	0.00172833	0.00433997
Gstm2	-2.74301	8.86443	157.017	5.08e-36	4.74e-34
Fgr	-2.74049	-1.25927	16.7053	4.37e-05	0.000151692
Htr2b	-2.73498	-1.0895	14.1613	0.000167782	0.000520456
9930014A18Rik	-2.72877	-0.281108	62.1504	3.18e-15	4.65e-14
Ccdc103	-2.72565	0.736874	69.169	9.04e-17	1.58e-15
Epdr1	-2.72447	1.14306	60.1114	8.96e-15	1.26e-13
Tmem144	-2.71997	-0.737269	25.9428	3.52e-07	1.78e-06
Amotl2	-2.71947	0.361635	46.6544	8.47e-12	8.32e-11
Capn6	-2.71492	-0.199631	23.4875	1.26e-06	5.81e-06
Slc16a4	-2.71371	3.24033	103.867	2.16e-24	7.82e-23
Bcar3	-2.70936	2.10515	121.891	2.44e-28	1.21e-26
Trim62	-2.70935	0.23339	41.3335	1.28e-10	1.09e-09
Gm20257	-2.7084	-1.47699	25.8222	3.74e-07	1.89e-06
Tnfaip3	-2.70799	-1.10732	18.8367	1.42e-05	5.41e-05
Msc	-2.69937	2.23376	100.23	1.36e-23	4.55e-22
Nnat	-2.69883	0.72339	33.0041	9.2e-09	5.93e-08
Mppe1	-2.69398	-0.413028	38.0437	6.92e-10	5.29e-09
Rin2	-2.68903	0.788647	49.0087	2.55e-12	2.67e-11
Serpinb1a	-2.68645	0.296287	32.9637	9.39e-09	6.04e-08
Ly6c1	-2.6852	-0.624742	33.108	8.72e-09	5.65e-08
Wls	-2.68494	1.02394	44.4824	2.57e-11	2.37e-10
Nid1	-2.68072	1.36884	87.94	6.75e-21	1.79e-19
Gm10818	-2.67979	-1.22981	23.8645	1.03e-06	4.84e-06
Gbp7	-2.67439	-0.364833	38.3854	5.81e-10	4.48e-09
Atp4a	-2.67048	-0.705854	17.0921	3.56e-05	0.000125763
Gbp6	-2.6653	-1.54561	7.41746	0.0064594	0.0141772
Tubb3	-2.66502	0.825351	69.5729	7.36e-17	1.3e-15
Hdc	-2.65941	-1.12826	14.2788	0.000157633	0.000491246
Igsf9	-2.65689	0.70327	85.748	2.04e-20	5.24e-19
Ren1	-2.65659	-1.4237	10.8706	0.000977041	0.00258738
Pdgfrl	-2.65527	-0.802846	24.8725	6.12e-07	2.98e-06
Ren2	-2.65247	-1.41225	11.4603	0.000711006	0.00194189
A330102I10Rik	-2.65034	0.410101	50.4652	1.21e-12	1.33e-11
Gm3776	-2.64889	0.23222	22.2093	2.44e-06	1.08e-05
Themis	-2.64408	-0.566565	21.7526	3.1e-06	1.34e-05
Gsc	-2.64226	-1.02689	22.525	2.07e-06	9.24e-06
Rerg	-2.63996	-1.14884	17.9457	2.27e-05	8.34e-05
Epyc	-2.63974	-1.20445	18.5174	1.68e-05	6.33e-05
Fam59b	-2.63675	0.11509	34.1352	5.14e-09	3.45e-08
Zscan5b	-2.62985	2.21145	141.749	1.1e-32	8.03e-31
Abcd2	-2.62937	-0.447003	11.61	0.000655979	0.00180664
Serpinb6b	-2.6287	0.40167	36.9569	1.21e-09	8.93e-09
Olfml1	-2.62438	-0.519009	27.8794	1.29e-07	7.03e-07
Sorbs3	-2.62347	-0.184167	40.7231	1.75e-10	1.46e-09
4930480M12Rik	-2.62244	0.38999	71.9693	2.19e-17	4.06e-16
Cyp26b1	-2.62038	0.0748067	38.0435	6.92e-10	5.29e-09
Unc93a	-2.61766	-1.23276	7.29095	0.00693027	0.0150898
1300014I06Rik	-2.61571	0.842803	107.244	3.94e-25	1.52e-23
Dmbx1	-2.61491	-0.548654	27.4937	1.58e-07	8.45e-07
Ceacam2	-2.61167	0.256756	37.3354	9.95e-10	7.45e-09
Lbh	-2.60689	2.32985	90.2832	2.06e-21	5.68e-20
Pcsk5	-2.60482	0.526013	38.5803	5.25e-10	4.07e-09
Gm12409	-2.59508	0.581957	71.3156	3.04e-17	5.58e-16
Akr1b7	-2.59434	0.62205	39.3476	3.55e-10	2.82e-09
Krt19	-2.58698	-0.675057	35.3344	2.78e-09	1.94e-08
Sardh	-2.58424	-1.00093	13.0016	0.000311231	0.000917453
C3	-2.58269	-0.700796	19.3094	1.11e-05	4.3e-05
Pgcp	-2.58115	2.53198	65.2449	6.61e-16	1.04e-14
Ifi47	-2.57844	-1.50571	7.42169	0.00644421	0.0141499
Olfml3	-2.56931	1.58904	45.6889	1.39e-11	1.32e-10
Rtp4	-2.56633	0.602804	36.3698	1.63e-09	1.18e-08
Gnb3	-2.56112	-1.40276	12.3918	0.000431214	0.00124102
Galntl2	-2.56038	-0.108422	54.3743	1.66e-13	2.02e-12
Ctsh	-2.55744	1.38143	35.5895	2.44e-09	1.71e-08
Aff2	-2.55566	-0.593348	22.2845	2.35e-06	1.04e-05
Gm16702	-2.54941	2.62071	174.554	7.49e-40	8.62e-38
Pdlim3	-2.54891	4.81576	166.346	4.65e-38	4.94e-36
Lgr5	-2.54594	-0.489152	24.2113	8.63e-07	4.1e-06
Papss2	-2.54416	-1.03612	17.455	2.94e-05	0.000105716
Aard	-2.54325	6.18476	81.9721	1.38e-19	3.23e-18
Hspa1b	-2.54232	0.820834	42.2722	7.94e-11	6.89e-10
Neurog3	-2.54185	-0.736258	34.3712	4.55e-09	3.08e-08
Klk1b11	-2.53229	-1.40411	16.2151	5.65e-05	0.000192332
Slfn9	-2.5312	-0.991757	15.7462	7.24e-05	0.000241593
Armcx2	-2.52852	-0.391321	21.8666	2.92e-06	1.27e-05
Dapk2	-2.52617	3.13478	108.212	2.42e-25	9.53e-24
Alas2	-2.52588	-1.06783	14.5108	0.000139357	0.000438902
Gm4841	-2.52479	-1.59148	10.7706	0.00103126	0.00271835
Rab39b	-2.52097	0.843673	90.3474	2e-21	5.52e-20
Slc26a7	-2.51976	-1.37552	13.3969	0.000252041	0.000753778
Optn	-2.51942	4.88096	284.141	9.4e-64	3.54e-61
Igsf3	-2.50709	3.72518	350.635	3.08e-78	2.26e-75
Acoxl	-2.50402	-0.93696	23.434	1.29e-06	5.96e-06
Aldh1b1	-2.5036	1.08868	70.2715	5.17e-17	9.3e-16
Scrn1	-2.50319	1.53193	75.8317	3.09e-18	6.28e-17
Rasgrp1	-2.5013	1.11909	49.8156	1.69e-12	1.82e-11
Clca2	-2.49372	-0.905402	25.3916	4.68e-07	2.33e-06
Erbb2	-2.49147	-0.299962	26.5159	2.61e-07	1.36e-06
AI427809	-2.49056	-1.27505	10.0116	0.00155553	0.00394394
Psg23	-2.48623	-1.62669	8.68934	0.00320076	0.00755861
Spna1	-2.48298	-1.38976	6.22099	0.0126245	0.0256531
Bbs1	-2.48255	0.518476	72.3356	1.82e-17	3.41e-16
Crybb3	-2.47949	-0.978033	19.7487	8.83e-06	3.48e-05
Ccdc96	-2.47731	-0.922266	23.893	1.02e-06	4.77e-06
Ddo	-2.47571	-0.0973212	27.6091	1.48e-07	8e-07
Amica1	-2.47463	-1.24697	16.7795	4.2e-05	0.000146433
Tmc6	-2.46741	0.584656	72.1447	2e-17	3.73e-16
Pgam2	-2.4642	2.12496	121.217	3.43e-28	1.7e-26
Rorc	-2.46076	0.163107	21.1637	4.22e-06	1.76e-05
Ly6d	-2.45646	1.30737	83.7547	5.6e-20	1.36e-18
Gbp9	-2.44924	-0.827648	16.8995	3.94e-05	0.000138276
Igsf21	-2.44918	2.7129	112.56	2.69e-26	1.13e-24
Gstm6	-2.44876	7.45052	127.252	1.64e-29	9.42e-28
Hspbap1	-2.44166	3.9603	126.219	2.75e-29	1.52e-27
Armcx4	-2.43903	-0.107336	26.5412	2.58e-07	1.34e-06
Epha2	-2.43864	1.38065	66.5687	3.38e-16	5.52e-15
Fam198b	-2.43692	1.07199	46.0719	1.14e-11	1.1e-10
Sidt1	-2.4336	-0.246123	20.8826	4.88e-06	2.01e-05
Hes1	-2.43256	4.37727	123.68	9.9e-29	5.28e-27
Parp14	-2.42879	-0.19902	35.3406	2.77e-09	1.94e-08
Gpm6a	-2.42854	0.901544	57.8422	2.84e-14	3.78e-13
Fem1a	-2.42681	0.338864	55.5194	9.25e-14	1.17e-12
Gad1	-2.42515	-1.1899	15.4745	8.36e-05	0.000275534
Unc79	-2.42478	-0.823774	11.604	0.000658095	0.00181149
A430071A18Rik	-2.41726	-0.389732	32.4334	1.23e-08	7.77e-08
Trp63	-2.4165	0.630059	57.1472	4.04e-14	5.3e-13
Tox	-2.41523	-0.806751	16.1984	5.7e-05	0.000193908
Sema5b	-2.4139	0.429899	37.0963	1.12e-09	8.37e-09
Gypa	-2.41253	-1.54801	5.99264	0.0143657	0.0287445
Krt23	-2.41129	-1.32898	13.3066	0.000264475	0.000787908
Zfp827	-2.4112	0.869364	89.2609	3.46e-21	9.43e-20
Gnal	-2.41008	-0.481827	30.0694	4.17e-08	2.43e-07
Kndc1	-2.40832	2.60598	284.679	7.18e-64	2.77e-61
Tmc7	-2.4051	-0.895647	16.3062	5.39e-05	0.0001842
Pla2g4f	-2.40447	-1.1901	13.5119	0.000237054	0.000713198
9930013L23Rik	-2.4031	-0.875338	7.61618	0.00578468	0.0128611
Fgf18	-2.3953	0.162385	37.2804	1.02e-09	7.66e-09
2410007B07Rik	-2.38903	0.816195	36.0291	1.94e-09	1.39e-08
Bdh1	-2.38342	3.46441	113.151	2e-26	8.4e-25
Ptgr1	-2.3762	3.97692	66.9697	2.76e-16	4.56e-15
Heg1	-2.37112	2.4122	135.858	2.14e-31	1.45e-29
Pcp4l1	-2.36728	-0.314698	21.0777	4.41e-06	1.84e-05
AI314831	-2.36637	-0.266392	26.9433	2.1e-07	1.1e-06
Ly6c2	-2.36482	-1.53848	12.115	0.000500167	0.00141672
Gprc5b	-2.36311	-0.568167	42.4279	7.33e-11	6.41e-10
Nab2	-2.36072	-0.196438	27.0535	1.98e-07	1.05e-06
Mfap4	-2.36071	0.750409	21.1026	4.35e-06	1.81e-05
Cpxm2	-2.3588	-1.36303	7.5732	0.00592425	0.0131354
Ntf3	-2.35822	-0.0932293	39.6838	2.99e-10	2.41e-09
Scgn	-2.35457	4.64023	109.83	1.07e-25	4.3e-24
4922502N22Rik	-2.35423	-1.4773	8.69297	0.00319439	0.00754705
Anxa1	-2.35328	0.283554	28.6212	8.8e-08	4.91e-07
Siglec5	-2.3481	4.39177	207.019	6.14e-47	1.06e-44
Bnc2	-2.34739	2.71342	64.3983	1.02e-15	1.56e-14
Pdzk1	-2.34519	2.27884	49.0083	2.55e-12	2.67e-11
Ttll11	-2.34009	-0.764006	16.1799	5.76e-05	0.000195644
Tmem232	-2.33994	-0.919143	11.8038	0.000591089	0.00164466
Dzip1	-2.33724	3.76696	113.499	1.68e-26	7.11e-25
Sh3bp5	-2.33508	0.0454116	29.6548	5.16e-08	2.97e-07
Trim2	-2.33241	-0.580922	28.2591	1.06e-07	5.85e-07
Kirrel3	-2.32891	0.139595	36.1547	1.82e-09	1.31e-08
Ptgs1	-2.32703	-0.313001	21.6409	3.29e-06	1.41e-05
Evpl	-2.32675	0.334812	54.1425	1.86e-13	2.26e-12
Rgs2	-2.32449	2.10335	35.342	2.77e-09	1.94e-08
Dnajc28	-2.32015	0.534166	53.277	2.9e-13	3.44e-12
Cxxc4	-2.31647	-0.830222	30.0109	4.3e-08	2.5e-07
Rab19	-2.31519	-0.763339	20.9223	4.78e-06	1.98e-05
Qrich2	-2.31202	0.521977	41.9434	9.4e-11	8.07e-10
Copz2	-2.30513	5.5478	144.751	2.43e-33	1.83e-31
Magee2	-2.30489	-1.74079	8.36173	0.00383205	0.00890757
Eppk1	-2.30003	0.232351	6.13723	0.0132364	0.0267311
Fam84b	-2.29929	0.617701	56.3348	6.11e-14	7.85e-13
Sat2	-2.2992	2.77107	129.247	5.99e-30	3.52e-28
Gm15915	-2.29811	-1.31136	15.7102	7.38e-05	0.000245599
Gm216	-2.29701	0.566062	73.9549	7.99e-18	1.55e-16
2310022B05Rik	-2.29268	1.36863	54.9415	1.24e-13	1.54e-12
Tsku	-2.29084	-0.0274359	49.1737	2.34e-12	2.47e-11
Gm5918	-2.2876	5.39982	221.238	4.86e-50	9.86e-48
Slc6a20a	-2.28735	-0.52266	26.452	2.7e-07	1.4e-06
Mest	-2.27776	3.84087	138.957	4.5e-32	3.18e-30
Pak3	-2.2771	1.31056	39.2403	3.75e-10	2.96e-09
Eya1	-2.27582	-1.07491	18.6384	1.58e-05	5.96e-05
Afap1l2	-2.27496	0.273883	51.681	6.53e-13	7.38e-12
1700063D05Rik	-2.27482	-0.966519	23.5775	1.2e-06	5.57e-06
Fxyd6	-2.27409	4.81348	135.74	2.28e-31	1.53e-29
B930018H19	-2.27382	-1.1958	15.1636	9.86e-05	0.000319029
Cxcl12	-2.26735	-0.537655	19.7736	8.72e-06	3.44e-05
Abp1	-2.26402	-0.721637	23.7939	1.07e-06	5.01e-06
Apoc4	-2.25782	-1.05389	15.078	0.000103157	0.00033201
Nfia	-2.25222	0.225742	24.1748	8.8e-07	4.17e-06
Peg13	-2.24988	-1.16991	12.0005	0.000531866	0.00149662
Hsbp1l1	-2.24918	-0.189702	35.2062	2.97e-09	2.06e-08
Diras2	-2.24869	-1.09749	20.1517	7.15e-06	2.86e-05
Csdc2	-2.24493	0.0853683	42.6067	6.69e-11	5.86e-10
Cst12	-2.24388	0.293505	19.3095	1.11e-05	4.3e-05
2210020M01Rik	-2.24205	-0.360483	24.9093	6.01e-07	2.93e-06
Dyx1c1	-2.24186	0.815752	74.3704	6.48e-18	1.26e-16
Mir5117	-2.24056	1.51695	56.2852	6.27e-14	8.03e-13
Agmat	-2.23852	-1.2612	19.582	9.64e-06	3.77e-05
E230025N22Rik	-2.23332	-0.606693	14.6236	0.000131258	0.000415258
Nxf3	-2.23206	0.167985	22.982	1.64e-06	7.4e-06
Cd200	-2.2312	0.4076	23.7659	1.09e-06	5.08e-06
Adamts1	-2.22863	-0.989518	10.6542	0.00109822	0.00288205
Syt13	-2.22656	-0.729606	17.6786	2.62e-05	9.51e-05
Tigd5	-2.2264	-0.740107	21.8976	2.88e-06	1.25e-05
Spag8	-2.22524	-0.67515	17.4402	2.96e-05	0.000106469
Zan	-2.22365	-0.602683	5.32682	0.0209997	0.0402184
Ak8	-2.2229	0.73699	61.7572	3.89e-15	5.65e-14
Speer4a	-2.21899	-0.881115	8.1403	0.00432921	0.00992854
Nt5c3l	-2.21622	3.50102	116.554	3.59e-27	1.64e-25
Vwa5a	-2.20462	-0.447074	20.7668	5.19e-06	2.13e-05
P2rx2	-2.2029	-0.995596	18.1461	2.05e-05	7.58e-05
Lgi1	-2.20257	-0.493634	19.4247	1.05e-05	4.07e-05
Pla2r1	-2.20168	-0.152859	23.9499	9.89e-07	4.65e-06
Gpr1	-2.19715	-1.38438	12.4755	0.000412318	0.00119064
Samd4	-2.19632	-1.06802	9.50732	0.00204654	0.00505507
Acbd7	-2.19599	4.20381	74.4249	6.3e-18	1.23e-16
Upp1	-2.19587	3.15598	29.1886	6.57e-08	3.73e-07
Tulp3	-2.19408	1.71002	90.7953	1.59e-21	4.42e-20
1700001K23Rik	-2.19321	-0.834213	28.1365	1.13e-07	6.21e-07
Pnliprp2	-2.19191	-1.29959	9.05364	0.00262172	0.00631597
Gm9746	-2.19152	9.63074	131.436	1.99e-30	1.23e-28
D14Ertd449e	-2.19144	9.63248	131.431	1.99e-30	1.23e-28
Gm10395	-2.19118	9.63157	131.422	2e-30	1.23e-28
Ppt1	-2.18766	5.93057	215.515	8.6e-49	1.64e-46
Ifngr2	-2.18555	1.81029	43.0112	5.44e-11	4.82e-10
Ptges	-2.18411	0.298527	39.1738	3.88e-10	3.06e-09
Clec12a	-2.18396	0.595329	30.5059	3.33e-08	1.96e-07
Cd74	-2.18316	0.0636445	20.4895	6e-06	2.44e-05
Rasl11b	-2.18113	-0.645005	27.588	1.5e-07	8.09e-07
Palld	-2.17902	4.05924	126.967	1.89e-29	1.07e-27
Klhl36	-2.17683	0.750002	51.4556	7.32e-13	8.21e-12
Enkur	-2.17591	2.86742	104.161	1.87e-24	6.79e-23
Etnk2	-2.17454	1.91669	37.8396	7.68e-10	5.84e-09
Zfp750	-2.17327	1.22275	83.1445	7.63e-20	1.84e-18
Nfib	-2.17256	0.717546	36.9938	1.19e-09	8.79e-09
Banf2	-2.17234	-0.247976	34.2327	4.89e-09	3.29e-08
Cxcl1	-2.16605	-1.33968	13.8956	0.000193249	0.000591834
Mep1b	-2.16463	2.60767	53.2303	2.97e-13	3.51e-12
Gpc4	-2.16433	0.732157	56.4998	5.62e-14	7.25e-13
Nr4a1	-2.16209	0.606898	48.7109	2.97e-12	3.09e-11
Tnfsf12	-2.16178	-0.431704	32.1816	1.4e-08	8.76e-08
T2	-2.15754	1.95239	115.815	5.22e-27	2.31e-25
Hao2	-2.15681	-1.12696	7.63133	0.00573629	0.0127608
C2cd2l	-2.15457	0.15733	51.0351	9.07e-13	1.01e-11
Poll	-2.1477	1.3994	70.5203	4.56e-17	8.23e-16
Slc25a18	-2.13952	-1.17402	14.2052	0.000163915	0.000509485
Ly6a	-2.13778	-0.0863652	17.5798	2.75e-05	9.96e-05
C430049B03Rik	-2.13577	-0.154137	23.8266	1.05e-06	4.93e-06
Trps1	-2.13444	-0.731427	21.5813	3.39e-06	1.45e-05
Alox15	-2.12765	-1.22113	12.3017	0.000452536	0.00129596
Cited2	-2.12574	1.95441	61.3813	4.7e-15	6.79e-14
Phactr3	-2.12144	2.03607	134.438	4.38e-31	2.89e-29
Dmp1	-2.12096	-0.808862	24.1181	9.06e-07	4.28e-06
Tgfbi	-2.1208	0.753582	44.5482	2.48e-11	2.3e-10
Islr	-2.12004	-1.81658	6.59231	0.010242	0.0213262
Shank2	-2.11984	-1.14042	7.38502	0.00657694	0.0143998
Pnpla6	-2.11803	5.64864	156.84	5.55e-36	5.15e-34
Slc38a2	-2.11756	5.41118	268.553	2.35e-60	7.9e-58
Ccdc146	-2.11692	0.219171	34.2113	4.94e-09	3.33e-08
Tex21	-2.11603	4.71987	164.499	1.18e-37	1.22e-35
Armcx6	-2.11575	-0.722547	11.838	0.000580329	0.00161647
Synm	-2.11543	0.0200131	31.2517	2.27e-08	1.37e-07
Sall1	-2.10947	0.135352	47.364	5.9e-12	5.91e-11
Ccl20	-2.10766	-0.340858	16.2213	5.64e-05	0.000191877
Syne2	-2.10259	2.41719	73.7364	8.93e-18	1.72e-16
Tgfb3	-2.09483	-0.84829	16.4069	5.11e-05	0.00017581
2610002J02Rik	-2.09459	5.08496	240.185	3.58e-54	9.7e-52
Has3	-2.09116	0.747008	49.4775	2.01e-12	2.14e-11
Il10rb	-2.08737	0.757459	33.0413	9.02e-09	5.83e-08
Bin2	-2.08547	1.13246	30.2509	3.8e-08	2.22e-07
Tas1r1	-2.08404	-1.20961	11.0246	0.000899128	0.00240167
Ckm	-2.08363	-1.35172	10.1358	0.00145417	0.0037052
Calr4	-2.08109	0.173517	20.3941	6.3e-06	2.55e-05
Arid5a	-2.07837	1.25052	39.7945	2.82e-10	2.28e-09
Ddx60	-2.0759	0.653891	30.1697	3.96e-08	2.31e-07
Lgals2	-2.0759	0.160831	35.11	3.12e-09	2.16e-08
Gad2	-2.07396	1.33763	72.8124	1.43e-17	2.71e-16
Samd9l	-2.07333	-1.1917	13.5466	0.000232719	0.000701567
Fgf5	-2.06062	0.622387	33.2542	8.09e-09	5.26e-08
Plin3	-2.06006	0.58129	31.2459	2.27e-08	1.37e-07
Cmah	-2.05979	0.654569	56.6445	5.22e-14	6.76e-13
Chrna9	-2.05938	-0.779175	15.6313	7.7e-05	0.00025518
Prkce	-2.05929	-0.277881	23.4632	1.27e-06	5.87e-06
Tpcn1	-2.05779	-0.556026	22.9657	1.65e-06	7.46e-06
Tsx	-2.05605	-1.11816	17.0155	3.71e-05	0.000130641
1700021N21Rik	-2.05575	-1.5604	8.36306	0.00382924	0.00890238
Zfp37	-2.05528	2.66343	122.72	1.61e-28	8.25e-27
Gulo	-2.05322	-0.83296	23.855	1.04e-06	4.86e-06
Fgf8	-2.04729	0.195695	45.1577	1.82e-11	1.71e-10
Col8a2	-2.04678	-1.22872	13.9269	0.000190061	0.000582766
Dtx1	-2.04483	-0.827474	16.8158	4.12e-05	0.000143854
Heyl	-2.04343	-1.43465	6.26575	0.0123094	0.0251022
Mettl7a1	-2.0423	0.416036	35.3259	2.79e-09	1.95e-08
Grb14	-2.04188	2.24416	49.6546	1.83e-12	1.96e-11
Ptk2b	-2.03968	1.48222	48.146	3.96e-12	4.04e-11
3110070M22Rik	-2.03491	-0.695203	18.1665	2.02e-05	7.51e-05
Dmkn	-2.03037	0.46569	38.676	5e-10	3.88e-09
Cml2	-2.02917	2.00162	111.634	4.3e-26	1.77e-24
Nle1	-2.02664	0.971078	61.1946	5.17e-15	7.42e-14
Ppargc1b	-2.02271	-0.957465	13.6715	0.000217729	0.000660511
Trpc3	-2.02065	-0.23775	23.609	1.18e-06	5.49e-06
A930016O22Rik	-2.01925	-1.41682	9.94386	0.00161387	0.00407844
Hspa1a	-2.01724	0.0163859	16.4224	5.07e-05	0.000174521
Trim12a	-2.01486	3.12194	76.1961	2.57e-18	5.3e-17
Gm1337	-2.01012	-0.346712	17.3516	3.11e-05	0.000111056
Inhbb	-2.0098	0.819712	25.8194	3.75e-07	1.89e-06
Nrbp2	-2.00845	0.308968	39.4137	3.43e-10	2.73e-09
Tcf7l2	-2.00779	-0.0307652	25.2947	4.92e-07	2.44e-06
Klk8	-2.0055	1.11756	63.1364	1.93e-15	2.89e-14
Neb	-2.0053	1.74861	42.8493	5.91e-11	5.22e-10
Ptprd	-2.00298	1.16174	37.1275	1.11e-09	8.24e-09
Klhl25	-2.00009	1.22179	66.2886	3.9e-16	6.32e-15
Slc7a7	-1.99994	2.57746	37.0602	1.15e-09	8.51e-09
Skor1	-1.99934	-0.889871	17.0754	3.59e-05	0.000126791
Cpt1a	-1.99758	3.39624	172.919	1.71e-39	1.91e-37
Otoa	-1.9974	-0.41799	25.0953	5.46e-07	2.68e-06
Chchd5	-1.99695	5.29684	225.538	5.6e-51	1.2e-48
Col6a1	-1.99651	-0.373452	15.3562	8.9e-05	0.000291152
N4bp3	-1.99561	0.20959	53.3495	2.79e-13	3.33e-12
2010001M09Rik	-1.99523	1.43382	75.3179	4.01e-18	8.09e-17
Adh4	-1.99397	-1.03123	17.7277	2.55e-05	9.28e-05
Apod	-1.99311	2.19371	117.813	1.91e-27	8.91e-26
Fkbp7	-1.99299	1.68035	52.9075	3.5e-13	4.08e-12
Frat2	-1.99233	1.66634	104.037	1.99e-24	7.19e-23
Vstm2l	-1.99146	-0.565411	21.611	3.34e-06	1.43e-05
Slc26a5	-1.99126	-1.09128	14.3779	0.00014955	0.000468042
Hoxa10	-1.99003	-0.853683	14.891	0.000113905	0.000364395
Ccdc60	-1.9875	-1.33637	11.4288	0.000723149	0.00197226
Rapgef4	-1.98703	-0.366036	17.3944	3.04e-05	0.000108734
Mfng	-1.98697	-1.05136	12.8084	0.00034506	0.00100888
Abcc3	-1.98459	-0.855222	9.64976	0.00189376	0.00470861
Dnajc6	-1.98295	-1.18062	7.54065	0.00603222	0.0133402
Daam2	-1.98189	-0.335024	21.267	4e-06	1.68e-05
1700010I14Rik	-1.97778	-0.479878	14.0377	0.000179179	0.000553026
Tgfbr3	-1.97629	0.678622	33.3425	7.73e-09	5.05e-08
Clic5	-1.97502	-0.373018	16.8806	3.98e-05	0.000139527
Hmg20b	-1.97426	2.23156	81.9236	1.41e-19	3.3e-18
Trf	-1.97232	1.19645	36.8394	1.28e-09	9.44e-09
Serp1	-1.97151	6.06251	162.024	4.09e-37	4.07e-35
Tnfaip2	-1.96947	-1.13646	11.2821	0.000782561	0.00211598
4933432B09Rik	-1.96926	1.05856	80.015	3.72e-19	8.27e-18
Gm12216	-1.96718	0.941811	82.8585	8.81e-20	2.1e-18
Gckr	-1.96302	-0.645273	14.9229	0.000111995	0.000358584
Gm5475	-1.96163	-0.908905	14.1343	0.000170208	0.000527345
Ino80b	-1.95987	2.54531	47.8697	4.55e-12	4.62e-11
Fam100b	-1.95642	4.30395	60.3794	7.82e-15	1.1e-13
Fam183b	-1.95599	2.53583	99.5496	1.91e-23	6.26e-22
Gm10825	-1.95039	-1.12613	5.73496	0.0166304	0.0326949
Gm7367	-1.95021	4.29267	60.2496	8.36e-15	1.17e-13
Vmn2r3	-1.95004	-0.356134	17.4044	3.02e-05	0.000108313
Tnik	-1.9493	0.830428	39.266	3.7e-10	2.93e-09
Tmem216	-1.94639	5.10635	215.476	8.77e-49	1.65e-46
Stc2	-1.94381	-0.888364	16.0738	6.09e-05	0.000206135
Hey1	-1.94314	4.34702	40.8322	1.66e-10	1.39e-09
Fez1	-1.94262	0.0402374	30.5848	3.2e-08	1.89e-07
Lpl	-1.94077	1.68795	34.469	4.33e-09	2.94e-08
Mt3	-1.93814	2.4732	32.6989	1.08e-08	6.84e-08
Tspan15	-1.93398	4.57533	140.862	1.73e-32	1.25e-30
Tstd1	-1.92972	2.70367	51.4983	7.17e-13	8.04e-12
Tekt2	-1.928	-0.0321953	19.9465	7.96e-06	3.17e-05
1700027A23Rik	-1.92673	1.24672	29.6442	5.19e-08	2.98e-07
Maml3	-1.9259	-0.297846	25.4998	4.42e-07	2.21e-06
AI413582	-1.92505	4.86703	136.084	1.91e-31	1.31e-29
Angptl1	-1.92443	-0.384656	17.2002	3.36e-05	0.000119438
Efcab10	-1.92401	4.91434	65.9135	4.71e-16	7.59e-15
Zfp618	-1.92277	-0.225445	25.1105	5.41e-07	2.66e-06
L1td1	-1.91993	5.44084	88.8068	4.35e-21	1.18e-19
Sctr	-1.91988	-0.533928	13.6236	0.000223357	0.000675856
Slc11a1	-1.91934	3.8314	102.633	4.03e-24	1.44e-22
E330020D12Rik	-1.91756	3.5233	105.013	1.21e-24	4.48e-23
Sall2	-1.91701	-0.832569	20.2829	6.68e-06	2.69e-05
Zp1	-1.9167	-0.301055	12.1565	0.000489169	0.00139043
Dbndd1	-1.91285	-0.146523	16.2979	5.41e-05	0.000184882
4930591A17Rik	-1.912	0.931956	32.7207	1.06e-08	6.78e-08
Mlph	-1.91043	-0.201783	24.602	7.05e-07	3.38e-06
3425401B19Rik	-1.90907	-1.07774	10.6336	0.00111051	0.00291232
Gm4027	-1.90801	-0.456222	26.0912	3.26e-07	1.66e-06
Lrrc46	-1.90781	0.0829313	24.1134	9.08e-07	4.29e-06
Krt7	-1.90725	2.62452	43.3481	4.58e-11	4.09e-10
Abca8b	-1.90674	-1.22484	11.6471	0.000643016	0.00177315
Rnasel	-1.8992	-1.26131	9.22752	0.00238405	0.00579772
Egr1	-1.89674	0.974792	21.8329	2.97e-06	1.29e-05
Lat	-1.89399	2.90007	80.3748	3.1e-19	6.99e-18
Tgif1	-1.89384	6.54176	129.037	6.66e-30	3.9e-28
Atp8a2	-1.89073	1.87576	77.1948	1.55e-18	3.29e-17
Ankrd36	-1.89003	-0.80867	14.2613	0.0001591	0.000495416
Faim2	-1.88942	-0.561858	17.2496	3.28e-05	0.000116668
D18Ertd653e	-1.88865	-0.337976	16.2994	5.41e-05	0.000184819
1700018L02Rik	-1.88844	-1.06902	21.5348	3.47e-06	1.48e-05
P2rx7	-1.88817	-0.167395	25.8959	3.6e-07	1.82e-06
Pdzd2	-1.88736	-0.0244996	17.581	2.75e-05	9.95e-05
4930544O15Rik	-1.88583	-0.770562	15.0638	0.000103937	0.000334312
Zfp36	-1.88449	0.171614	28.5697	9.04e-08	5.03e-07
Snord69	-1.88302	-0.384139	25.0701	5.53e-07	2.71e-06
Gm2022	-1.88192	-0.482908	26.3113	2.91e-07	1.49e-06
Enox	-1.88071	-1.10254	16.722	4.33e-05	0.000150463
Sfn	-1.88062	3.08423	47.7251	4.9e-12	4.96e-11
Cxadr	-1.88051	0.964546	33.129	8.62e-09	5.59e-08
Creg2	-1.87894	1.5166	65.2194	6.7e-16	1.05e-14
Sytl4	-1.87735	0.342391	17.4778	2.91e-05	0.000104552
Shisa3	-1.87654	-0.654818	15.5816	7.9e-05	0.000261641
Zcchc12	-1.87653	-1.06668	5.83625	0.0156992	0.03111
Fam184b	-1.87529	-0.544251	12.8285	0.000341374	0.000998862
Accs	-1.87445	-0.898018	12.2469	0.000466029	0.00133004
Rab25	-1.87393	0.110334	28.0349	1.19e-07	6.51e-07
1700109G15Rik	-1.87237	-0.131297	23.5025	1.25e-06	5.77e-06
Tm4sf5	-1.87212	-0.193205	19.4644	1.02e-05	3.99e-05
Igfbp5	-1.87177	0.0569084	12.4438	0.000419391	0.00120902
Tnip3	-1.86975	-0.799542	14.0192	0.00018095	0.000557824
Rlbp1	-1.8688	-1.25181	8.97166	0.002742	0.00657696
Ptger2	-1.86275	-0.0342269	28.7738	8.13e-08	4.56e-07
4930558C23Rik	-1.86228	2.46421	83.4709	6.47e-20	1.56e-18
Mr1	-1.86136	-1.37628	7.13296	0.00756796	0.0163246
Mapk13	-1.86037	7.19428	258.794	3.14e-58	9.51e-56
Clca6	-1.85795	-1.03158	8.91309	0.00283134	0.00677439
Bok	-1.85777	1.9146	52.4741	4.36e-13	5.03e-12
Taok3	-1.8568	2.06872	133.55	6.86e-31	4.46e-29
Phldb1	-1.85431	-0.781114	11.8972	0.000562179	0.00157103
Fkbp10	-1.85361	-0.624134	14.5998	0.000132927	0.000419852
Capn11	-1.85284	-0.20371	30.1463	4.01e-08	2.33e-07
Rasd2	-1.85218	2.8519	37.4062	9.59e-10	7.2e-09
Gm7534	-1.84945	-1.45282	5.15548	0.0231731	0.0438365
1810064F22Rik	-1.84001	-1.59436	9.13173	0.00251214	0.00607095
Cdk6	-1.83919	2.73236	122.65	1.66e-28	8.52e-27
Nol3	-1.83466	0.567339	62.2993	2.95e-15	4.33e-14
Hfe	-1.83351	-1.13931	10.7985	0.00101583	0.00268109
Ctif	-1.8312	-0.654308	18.0209	2.18e-05	8.04e-05
Zfp608	-1.83118	-0.922091	14.1539	0.000168446	0.000522201
Glipr2	-1.83101	3.3	77.7553	1.17e-18	2.51e-17
AI662270	-1.83019	2.36995	30.8177	2.83e-08	1.69e-07
Kcnip1	-1.82981	0.0422354	17.9025	2.33e-05	8.52e-05
Bmp8a	-1.82821	-0.782007	16.9279	3.88e-05	0.000136375
Pea15a	-1.82777	1.51059	53.5306	2.55e-13	3.05e-12
Lgals7	-1.82479	1.3613	27.81	1.34e-07	7.26e-07
Mkx	-1.82478	3.22676	49.0999	2.43e-12	2.56e-11
Sgce	-1.82387	1.86023	30.9659	2.63e-08	1.58e-07
Psors1c2	-1.82235	3.01893	38.078	6.8e-10	5.2e-09
Tor3a	-1.82153	4.6412	86.975	1.1e-20	2.88e-19
Sh3bp4	-1.82089	2.25207	77.1244	1.61e-18	3.4e-17
E430018J23Rik	-1.82059	-0.896066	17.2796	3.23e-05	0.000115052
BB287469	-1.82018	0.406977	25.79	3.81e-07	1.92e-06
Snord12	-1.81949	-0.196949	31.3082	2.2e-08	1.33e-07
Plxnb1	-1.81847	1.2314	36.1844	1.8e-09	1.29e-08
S100a10	-1.81672	3.92554	64.113	1.17e-15	1.8e-14
Gm7325	-1.81605	0.592546	27.9839	1.22e-07	6.67e-07
Zfp358	-1.8155	-0.275642	32.2052	1.39e-08	8.67e-08
Mylk	-1.81472	1.41772	35.641	2.37e-09	1.67e-08
Serpine2	-1.81469	6.31099	76.0437	2.77e-18	5.69e-17
Rasd1	-1.81341	-0.632882	10.3885	0.00126801	0.00327965
Eomes	-1.81155	-1.06276	12.2551	0.000463994	0.00132522
Wdfy1	-1.8112	2.65517	65.6473	5.39e-16	8.57e-15
C330005M16Rik	-1.81078	-0.892242	12.3478	0.000441509	0.00126852
Sp110	-1.81066	0.443887	5.51842	0.0188172	0.0364917
Trim32	-1.81039	2.19931	83.0501	8e-20	1.92e-18
1810032O08Rik	-1.80502	5.48425	124.356	7.04e-29	3.81e-27
Igbp1b	-1.80492	-1.42875	9.28577	0.00230941	0.00563577
Oas1g	-1.80381	-0.969354	11.5187	0.000689009	0.00188884
Dnm3	-1.80098	-1.13066	9.63014	0.0019141	0.00475438
Slc10a4	-1.79765	-0.618322	16.2161	5.65e-05	0.000192279
Clmp	-1.7911	2.10386	96.7973	7.68e-23	2.4e-21
Zeb2	-1.79109	-0.892715	10.1544	0.00143958	0.00367291
Pou4f2	-1.79059	-1.35164	6.69248	0.00968203	0.0202806
Slc6a6	-1.79004	2.39271	59.7933	1.05e-14	1.47e-13
Pik3cg	-1.78807	-0.889769	10.1966	0.00140702	0.00360054
G630016D24Rik	-1.7851	0.0207525	22.4438	2.16e-06	9.6e-06
Snord52	-1.78397	-0.89246	21.8434	2.96e-06	1.28e-05
Slco2b1	-1.78396	-1.35523	5.93952	0.014805	0.0295278
Lgr4	-1.78378	4.60107	36.9768	1.2e-09	8.86e-09
Mmp14	-1.78361	-0.661376	20.6605	5.48e-06	2.24e-05
Tchp	-1.78211	2.25834	117.803	1.92e-27	8.92e-26
Cdc42se1	-1.78	3.04127	115.797	5.26e-27	2.32e-25
1500012F01Rik	-1.77905	4.87856	91.2219	1.28e-21	3.59e-20
Ppp2r5a	-1.77761	3.68894	220.23	8.06e-50	1.59e-47
Fblim1	-1.77759	2.48513	31.4321	2.07e-08	1.26e-07
BC033916	-1.77508	4.64612	174.099	9.42e-40	1.07e-37
Ppp1r27	-1.77497	-0.965224	13.8671	0.0001962	0.000600039
9130014G24Rik	-1.77495	-1.17914	6.68186	0.00973991	0.0203907
8430403D17Rik	-1.7741	-1.66629	7.33555	0.00676041	0.014756
Amotl1	-1.77274	0.720837	36.0301	1.94e-09	1.39e-08
Entpd1	-1.77216	-0.920925	10.0301	0.00154003	0.00390849
Fbln7	-1.77205	0.676732	41.8686	9.76e-11	8.38e-10
Pla2g4e	-1.77116	0.598722	17.9069	2.32e-05	8.5e-05
Sirt4	-1.77106	4.25813	136.948	1.24e-31	8.6e-30
Ccdc65	-1.7677	-0.638133	14.1019	0.000173166	0.000535971
Vwa1	-1.7673	-1.13618	13.0864	0.000297448	0.000880019
Efhb	-1.7629	0.542532	29.5072	5.57e-08	3.19e-07
Tlcd1	-1.76221	4.99788	160.832	7.44e-37	7.36e-35
Rps6ka2	-1.76202	2.31204	85.2834	2.59e-20	6.54e-19
Krt8	-1.76181	1.53907	34.3569	4.59e-09	3.1e-08
Sv2a	-1.75983	0.881474	34.2469	4.85e-09	3.27e-08
Mettl7a3	-1.75867	-1.11606	10.2883	0.00133875	0.00344356
Cela1	-1.75565	-0.910318	14.0201	0.000180864	0.000557669
1110038B12Rik	-1.75231	3.62185	96.2601	1.01e-22	3.11e-21
B9d1	-1.75122	5.63621	197.009	9.39e-45	1.46e-42
Rnf25	-1.74907	2.74121	86.2586	1.58e-20	4.08e-19
Pik3cd	-1.749	3.48878	92.8666	5.59e-22	1.64e-20
Psrc1	-1.74414	1.87245	36.4616	1.56e-09	1.13e-08
2410057H14Rik	-1.74127	0.948811	30.9119	2.7e-08	1.62e-07
Prss12	-1.73567	-0.940157	13.4533	0.00024458	0.000733883
Gstm1	-1.73522	9.2103	116.009	4.73e-27	2.11e-25
Snhg12	-1.7298	3.43208	87.1172	1.02e-20	2.68e-19
Pcp4	-1.72897	-1.25051	5.87215	0.0153823	0.0305369
Slc6a14	-1.72803	-1.20688	10.4673	0.00121505	0.00315536
Necap2	-1.72721	2.93989	74.169	7.17e-18	1.39e-16
Ccdc106	-1.72626	1.16767	24.8962	6.05e-07	2.94e-06
Mettl7a2	-1.72573	-0.824667	15.0781	0.00010315	0.00033201
Ext1	-1.72442	2.57523	103.309	2.87e-24	1.03e-22
Cnp	-1.72435	-0.11945	20.792	5.12e-06	2.1e-05
Chst1	-1.72308	-1.0927	11.9218	0.000554815	0.00155241
Gli1	-1.72304	-1.41427	5.1867	0.0227604	0.0431563
Dbt	-1.72179	2.11319	72.8808	1.38e-17	2.62e-16
Adhfe1	-1.72125	1.06683	23.1028	1.54e-06	6.99e-06
Adcy6	-1.71922	0.841582	40.8167	1.67e-10	1.39e-09
Arl3	-1.71724	5.3081	85.5123	2.3e-20	5.88e-19
Fam83b	-1.71724	-0.654593	13.301	0.000265262	0.000790101
Sez6l2	-1.71656	0.160927	30.8041	2.85e-08	1.7e-07
Lpar6	-1.7163	2.31143	37.0052	1.18e-09	8.75e-09
Nphp4	-1.71449	1.62045	71.5682	2.68e-17	4.94e-16
Anxa2	-1.71408	5.17854	43.7107	3.81e-11	3.44e-10
Nhedc2	-1.7136	-1.01526	13.6772	0.00021708	0.00065867
Afp	-1.71225	0.707441	10.0941	0.00148743	0.00378308
Iqck	-1.71175	-0.142659	39.0703	4.09e-10	3.21e-09
Rtkn	-1.71085	-1.09696	9.4132	0.00215429	0.00529661
Fam101a	-1.71011	1.67049	36.6979	1.38e-09	1.01e-08
Rsph9	-1.70768	5.24455	71.4096	2.9e-17	5.33e-16
Akr1c14	-1.70548	-0.767927	7.70997	0.00549168	0.0122556
2700070H01Rik	-1.70172	-1.43745	7.21665	0.00722304	0.0156673
Serpinb9	-1.7011	-0.403587	11.6493	0.000642273	0.00177236
Fam134b	-1.69787	2.37691	28.4679	9.53e-08	5.29e-07
1700007B14Rik	-1.69754	-1.38255	9.1426	0.00249726	0.00603972
Igsf5	-1.6971	-1.07791	5.66284	0.0173281	0.0339022
Pde4d	-1.69683	0.885657	42.3774	7.53e-11	6.55e-10
Spryd4	-1.69592	4.87654	127.038	1.82e-29	1.04e-27
Tbc1d9	-1.69515	-0.927809	9.49815	0.0020568	0.00507551
Itm2a	-1.69502	3.13582	22.6238	1.97e-06	8.81e-06
E230008N13Rik	-1.69435	-0.641742	8.88302	0.00287835	0.00687235
Gsdmd	-1.69286	-0.40989	17.5073	2.86e-05	0.000103108
Ptn	-1.69284	0.222528	7.01055	0.00810307	0.0173118
Rgl1	-1.69103	0.69975	38.0881	6.76e-10	5.18e-09
Tph1	-1.69015	-0.21402	10.0725	0.00150502	0.00382554
Apobec2	-1.68913	2.24546	93.1092	4.95e-22	1.45e-20
Cep152	-1.68732	1.98449	67.6734	1.93e-16	3.24e-15
Cpm	-1.68618	0.736416	25.0455	5.6e-07	2.74e-06
A930018P22Rik	-1.6861	1.07435	33.9112	5.77e-09	3.84e-08
Sytl2	-1.68592	-1.09315	6.05856	0.0138391	0.0277917
Me1	-1.6854	3.88536	52.732	3.82e-13	4.44e-12
Fosb	-1.68528	-0.516326	13.6989	0.000214576	0.00065133
Crip2	-1.68515	7.86841	67.7715	1.84e-16	3.1e-15
Jun	-1.68495	0.747499	29.9331	4.47e-08	2.59e-07
Gata6	-1.68416	-0.262735	15.9714	6.43e-05	0.000216601
Gm8765	-1.68294	-1.21006	5.09831	0.0239492	0.0451716
Tmem52	-1.68218	-0.480735	14.7413	0.000123314	0.000392124
Tecta	-1.68205	-0.908044	5.76131	0.0163828	0.0322904
Pllp	-1.68095	-1.3043	12.3743	0.000435294	0.00125183
Cchcr1	-1.68041	2.10231	89.7178	2.75e-21	7.52e-20
3110056O03Rik	-1.6745	-0.334796	26.3812	2.8e-07	1.45e-06
Rasgef1b	-1.67218	1.66796	52.8198	3.66e-13	4.26e-12
Gabbr1	-1.67205	-1.09061	5.60889	0.0178696	0.0348599
Mcc	-1.67097	0.336099	22.4207	2.19e-06	9.71e-06
Tnnc1	-1.67056	-0.568344	12.2167	0.000473639	0.00134976
Hebp2	-1.66499	3.34295	92.3185	7.38e-22	2.13e-20
Mylk3	-1.66429	-1.45282	6.85912	0.00881899	0.0186552
Gm766	-1.66315	-0.707625	12.752	0.000355632	0.00103783
Fabp9	-1.66135	0.300893	27.723	1.4e-07	7.59e-07
Cyb5	-1.6561	7.43909	118.801	1.16e-27	5.51e-26
Znrf1	-1.65495	2.10572	92.2232	7.74e-22	2.22e-20
Vmac	-1.65255	1.86843	71.5664	2.68e-17	4.94e-16
Gm20187	-1.65052	0.356919	20.2623	6.75e-06	2.71e-05
Slmo1	-1.65048	3.98846	48.6963	2.99e-12	3.11e-11
Ppif	-1.64668	5.28892	147.185	7.15e-34	5.71e-32
Eps8	-1.64661	2.37537	39.4336	3.39e-10	2.71e-09
Fmn1	-1.64642	1.37277	28.4307	9.71e-08	5.38e-07
Crtac1	-1.64638	2.86325	98.7464	2.87e-23	9.22e-22
Slc52a2	-1.64528	0.360443	20.5221	5.89e-06	2.4e-05
Mlst8	-1.64291	3.7025	80.1285	3.51e-19	7.84e-18
Fabp3	-1.6417	4.46067	95.142	1.77e-22	5.36e-21
4931428F04Rik	-1.64038	1.0805	68.4363	1.31e-16	2.25e-15
Lmo1	-1.64036	4.95657	72.7332	1.48e-17	2.82e-16
Flywch1	-1.64016	1.5886	38.3243	5.99e-10	4.61e-09
Nell1	-1.64005	-0.847435	12.0257	0.000524719	0.00147975
Plekhg6	-1.63923	-1.09187	8.50584	0.00354009	0.00828509
2900011O08Rik	-1.63832	1.85698	41.6449	1.09e-10	9.33e-10
9930111J21Rik1	-1.63591	-1.00702	11.9019	0.000560757	0.00156819
Ifi27l1	-1.63405	6.06031	120.997	3.83e-28	1.88e-26
Foxo4	-1.63305	-0.297924	24.5222	7.35e-07	3.52e-06
Gm2016	-1.63225	-0.475838	19.2384	1.15e-05	4.45e-05
Cmtm3	-1.63153	2.10668	23.7355	1.11e-06	5.15e-06
Iqcg	-1.62927	4.11699	122.268	2.02e-28	1.02e-26
Loxl1	-1.62668	-0.587044	21.7469	3.11e-06	1.34e-05
Eif1a	-1.62661	7.43763	163.842	1.64e-37	1.66e-35
Sys1	-1.62596	6.34554	268.545	2.35e-60	7.9e-58
Sgk1	-1.62575	4.00601	55.6186	8.8e-14	1.11e-12
Cd59a	-1.62572	4.31473	25.3394	4.81e-07	2.39e-06
Svil	-1.62538	1.01869	26.6354	2.46e-07	1.28e-06
Klhdc8b	-1.62465	-0.910008	11.7481	0.000609056	0.00168887
Pde2a	-1.62126	-0.308329	14.7244	0.000124429	0.000395195
Tubg2	-1.61803	2.62029	32.0303	1.52e-08	9.44e-08
Sfxn1	-1.61716	5.08342	101.112	8.69e-24	3.01e-22
A730017C20Rik	-1.61623	-1.02753	10.6085	0.00112568	0.0029461
Zfp771	-1.61546	3.72159	81.8531	1.47e-19	3.42e-18
Ier5	-1.61422	1.60425	60.7378	6.52e-15	9.27e-14
Syde1	-1.61337	-1.19293	6.93252	0.00846421	0.0179738
Synj2	-1.61075	1.67802	41.8418	9.9e-11	8.47e-10
Art5	-1.61028	1.39688	50.539	1.17e-12	1.28e-11
Dedd2	-1.60939	2.99107	38.6541	5.06e-10	3.92e-09
Nfkbid	-1.60811	1.62306	41.1574	1.4e-10	1.18e-09
Src	-1.60417	-0.74432	12.1137	0.000500523	0.00141747
Tcirg1	-1.60198	-0.60304	10.3989	0.00126094	0.00326354
Fbn1	-1.60085	0.192038	11.6876	0.000629168	0.00174026
Pappa	-1.6007	0.182762	18.3864	1.8e-05	6.76e-05
Hap1	-1.60058	-1.26712	9.04731	0.00263082	0.00633294
Ppifos	-1.59884	3.09186	87.3101	9.28e-21	2.45e-19
Alg11	-1.59883	4.93606	86.6239	1.31e-20	3.41e-19
Exosc4	-1.59841	7.00928	104.989	1.23e-24	4.52e-23
Treml2	-1.59771	-0.689658	13.4028	0.000251251	0.000751999
Irf2bp2	-1.59708	3.52769	107.676	3.17e-25	1.24e-23
Usf1	-1.59503	3.62363	35.0167	3.27e-09	2.26e-08
Nfkb2	-1.59494	-1.13563	10.2712	0.00135125	0.00347164
Hrh2	-1.59346	-1.17481	7.50242	0.00616163	0.013591
Lrig3	-1.59258	0.0637112	24.3885	7.87e-07	3.76e-06
Rbm20	-1.59029	1.01805	49.7993	1.7e-12	1.83e-11
Dab2	-1.58957	0.327136	13.8256	0.00020058	0.000612461
3830431G21Rik	-1.58619	-1.34287	5.88465	0.0152734	0.0303598
Mcam	-1.58606	2.70253	132.351	1.25e-30	7.92e-29
Gstt1	-1.58446	0.584753	23.5445	1.22e-06	5.66e-06
2410088K16Rik	-1.5829	-1.08492	13.79	0.000204426	0.000622357
Cdh3	-1.58261	1.90873	55.9512	7.43e-14	9.44e-13
Aff1	-1.5783	-0.0949955	15.1647	9.85e-05	0.000318904
Ceacam1	-1.57603	-0.264746	18.1651	2.03e-05	7.51e-05
Kctd18	-1.57098	3.50056	168.579	1.51e-38	1.62e-36
Emp3	-1.57043	3.67301	26.2462	3.01e-07	1.54e-06
Zfp811	-1.56992	0.476151	20.2826	6.68e-06	2.69e-05
Noxo1	-1.56544	1.70449	69.3038	8.44e-17	1.48e-15
St8sia4	-1.56467	-0.904131	10.2898	0.00133769	0.00344197
Prps2	-1.56453	-0.457661	15.2115	9.61e-05	0.000312092
Klf16	-1.56163	0.879984	31.9723	1.56e-08	9.71e-08
Cltb	-1.56113	2.50141	39.1192	3.99e-10	3.14e-09
Mtap1b	-1.56012	2.97801	50.4024	1.25e-12	1.37e-11
Gm5039	-1.56011	-0.192421	20.3999	6.28e-06	2.55e-05
Vsig10	-1.55741	0.787991	40.3876	2.08e-10	1.71e-09
Timp3	-1.55692	1.08678	22.5269	2.07e-06	9.23e-06
Gm7854	-1.55633	-0.518164	15.9773	6.41e-05	0.000215974
E130310I04Rik	-1.556	-0.173673	11.7142	0.000620235	0.00171801
Kcnk2	-1.55367	-0.70468	12.3794	0.000434087	0.00124859
5730457N03Rik	-1.55259	1.26996	62.8866	2.19e-15	3.26e-14
Akr1c19	-1.55217	1.82186	43.7869	3.66e-11	3.32e-10
Dpcd	-1.55214	6.19	177.046	2.14e-40	2.56e-38
Tomm40l	-1.55104	2.57364	72.1017	2.04e-17	3.81e-16
Hrg	-1.54978	-1.07526	8.32374	0.00391302	0.00906981
Lass4	-1.5494	1.4153	41.9949	9.15e-11	7.87e-10
Kank3	-1.54929	4.9924	179.355	6.7e-41	8.21e-39
Ppm1l	-1.54883	-0.387977	20.2659	6.74e-06	2.71e-05
Hmga2	-1.54479	1.61873	28.1495	1.12e-07	6.17e-07
1700108F19Rik	-1.54374	-0.0299738	20.9546	4.7e-06	1.95e-05
Gm13710	-1.54352	-1.20457	11.5264	0.000686142	0.00188164
Spsb4	-1.54223	-1.06577	12.1979	0.000478444	0.00136245
Bpifb4	-1.5418	-0.998739	9.0893	0.00257109	0.00620272
Fam105a	-1.54178	2.04582	32.956	9.43e-09	6.07e-08
Hmgcs2	-1.5413	2.80732	16.9811	3.78e-05	0.00013291
Plac8	-1.54079	-0.43336	10.5166	0.00118309	0.00308015
Aox4	-1.54062	-0.829129	6.30904	0.0120124	0.0245908
Tesc	-1.53934	3.59469	46.0022	1.18e-11	1.14e-10
Sox11	-1.53702	0.737208	13.6405	0.000221359	0.000670073
Btg2	-1.53587	4.19773	105.806	8.13e-25	3.04e-23
Serpinh1	-1.53517	2.90714	60.9524	5.85e-15	8.36e-14
U90926	-1.53491	-0.746481	10.8549	0.000985348	0.00260714
2610035D17Rik	-1.53466	1.50287	24.7653	6.48e-07	3.14e-06
Dusp4	-1.53319	1.95684	37.9437	7.28e-10	5.56e-09
Ccdc164	-1.53242	-1.01606	5.01096	0.0251873	0.0472755
Fbxw9	-1.53229	2.39471	43.9384	3.39e-11	3.09e-10
Awat2	-1.53134	-1.16115	8.09244	0.00444502	0.0101639
Rpp25	-1.53102	4.96623	44.9711	2e-11	1.87e-10
Parp8	-1.5309	-0.645367	7.65534	0.00566046	0.0126012
C630004H02Rik	-1.52742	-0.161999	23.9507	9.88e-07	4.65e-06
Casp8	-1.52669	1.31208	26.0179	3.38e-07	1.72e-06
Ccdc151	-1.52655	-0.728728	17.2727	3.24e-05	0.000115445
Krt79	-1.52404	-0.772718	10.911	0.000955936	0.00253497
Ramp3	-1.52344	1.06125	21.3423	3.84e-06	1.62e-05
Tnni3	-1.52287	4.11443	60.598	7e-15	9.91e-14
Oas1a	-1.52176	-0.81078	10.0339	0.00153683	0.00390101
Gm11978	-1.51903	-1.16302	13.9277	0.000189979	0.00058263
Grin2a	-1.5174	-1.1085	5.89074	0.0152207	0.0302668
Pkdcc	-1.51713	1.45661	58.8068	1.74e-14	2.36e-13
2410124H12Rik	-1.51712	-0.0280514	26.5607	2.55e-07	1.33e-06
Col3a1	-1.51196	-0.43791	4.97839	0.0256658	0.0480685
Ccdc114	-1.51054	0.891986	33.6365	6.64e-09	4.38e-08
Fam151b	-1.50783	1.87875	90.3378	2.01e-21	5.54e-20
Smtn	-1.5067	1.16674	32.2778	1.34e-08	8.36e-08
A930024E05Rik	-1.50664	0.946722	32.832	1e-08	6.43e-08
Flt1	-1.50558	-0.058559	16.7259	4.32e-05	0.000150225
Il4ra	-1.50484	-1.05906	7.16322	0.00744134	0.0160874
Vwa2	-1.50448	-0.443642	15.4406	8.51e-05	0.00028007
Snord7	-1.50371	-0.728509	8.25459	0.0040649	0.00937816
Mpi	-1.50269	3.33659	76.7133	1.98e-18	4.13e-17
Galr2	-1.50025	2.82811	80.3303	3.17e-19	7.12e-18
Nr0b1	-1.50006	1.87504	19.3716	1.08e-05	4.18e-05
Wdr31	-1.49964	5.46534	228.2	1.47e-51	3.24e-49
Fabp5	-1.49751	4.07121	22.1397	2.54e-06	1.11e-05
Plekha4	-1.49683	-0.663949	11.9759	0.000538928	0.00151318
Sox8	-1.49652	-0.836085	12.9282	0.000323671	0.000952305
Plk3	-1.49577	2.42926	27.1438	1.89e-07	1e-06
Elf4	-1.49514	-0.475446	7.14995	0.00749659	0.0161865
Sfrp1	-1.49483	3.17833	99.415	2.05e-23	6.66e-22
Erbb3	-1.49237	-0.24318	19.1102	1.23e-05	4.73e-05
Rnd2	-1.49214	1.81193	36.6254	1.43e-09	1.05e-08
Gm2104	-1.49073	3.78063	33.6865	6.47e-09	4.28e-08
Cphx	-1.49073	3.78052	33.6756	6.51e-09	4.3e-08
Plxnb2	-1.49068	1.58296	37.4491	9.38e-10	7.06e-09
Mgat5	-1.49029	0.340079	23.9341	9.97e-07	4.68e-06
Cyp2s1	-1.48925	-0.508914	13.1104	0.000293661	0.000869816
Gml	-1.48851	3.48227	49.5734	1.91e-12	2.04e-11
Tmem45a	-1.48762	1.24891	29.1553	6.68e-08	3.79e-07
Fam198a	-1.48538	-1.19549	5.67731	0.0171857	0.0336593
Nupr1	-1.48421	-0.948227	11.0955	0.000865396	0.00231998
Vasn	-1.48221	-0.195529	17.494	2.88e-05	0.000103738
Ooep	-1.48109	6.33563	110.039	9.61e-26	3.89e-24
Ptpn3	-1.4809	1.84212	53.448	2.66e-13	3.17e-12
Col6a3	-1.47987	-0.517955	6.39454	0.0114472	0.0235966
BC021767	-1.47953	1.01839	22.5571	2.04e-06	9.1e-06
Rwdd4a	-1.47852	3.79907	101.101	8.74e-24	3.02e-22
St8sia1	-1.47728	-0.618516	11.3902	0.000738321	0.00200725
E030030I06Rik	-1.47504	1.96621	30.6612	3.07e-08	1.82e-07
Ctsa	-1.47467	5.04752	29.2583	6.33e-08	3.6e-07
Pla2g1b	-1.47404	4.41435	20.3516	6.44e-06	2.6e-05
Zswim1	-1.47313	4.31233	33.3946	7.52e-09	4.93e-08
Ctso	-1.47103	2.01629	22.377	2.24e-06	9.92e-06
Rgl2	-1.46998	3.25472	87.7567	7.4e-21	1.96e-19
Ppp1r16b	-1.46863	3.47783	34.6258	4e-09	2.73e-08
Sult2b1	-1.46852	0.902409	36.8893	1.25e-09	9.22e-09
Lmnb1	-1.46831	1.96632	68.5202	1.26e-16	2.16e-15
Kif19a	-1.46318	0.850969	30.6976	3.02e-08	1.79e-07
Klf7	-1.46251	1.81589	48.5068	3.29e-12	3.4e-11
Ldb2	-1.4613	-1.1018	8.07265	0.00449383	0.0102573
Clip3	-1.46092	-0.839695	5.66377	0.0173188	0.0338884
Aqp9	-1.4608	-1.16429	8.56753	0.00342212	0.00802972
Gan	-1.45913	-0.237759	19.6412	9.34e-06	3.66e-05
F2	-1.4589	1.13244	15.1752	9.8e-05	0.000317278
Frs3	-1.45804	1.32712	37.4929	9.17e-10	6.91e-09
Slc44a2	-1.45715	1.59432	44.6902	2.31e-11	2.15e-10
Ret	-1.45489	0.379878	8.29114	0.00398391	0.00921611
Slc15a2	-1.45482	0.0867819	9.43991	0.00212314	0.00522335
Pih1d2	-1.45392	4.71894	77.3919	1.4e-18	3.01e-17
Pdgfc	-1.45363	-0.62111	9.6406	0.00190323	0.00473139
2310081J21Rik	-1.45308	0.540341	17.6696	2.63e-05	9.55e-05
Col2a1	-1.45281	0.427675	27.921	1.26e-07	6.89e-07
Frmpd1	-1.45062	1.13801	19.3201	1.11e-05	4.28e-05
Foxk1	-1.45021	0.516181	31.5429	1.95e-08	1.19e-07
Abcc9	-1.44942	-0.389222	10.4166	0.00124891	0.00323609
Vps18	-1.44888	0.640819	37.4722	9.27e-10	6.98e-09
Dnahc7a	-1.44811	0.603421	17.5254	2.83e-05	0.000102251
Nrap	-1.44684	-0.936665	5.3032	0.0212863	0.0406865
Ramp2	-1.44618	0.336258	16.1515	5.85e-05	0.00019825
Ccdc163	-1.44576	2.72201	134.76	3.73e-31	2.47e-29
Stoml1	-1.44547	2.94453	36.9056	1.24e-09	9.15e-09
Hook2	-1.44448	1.53707	53.0567	3.24e-13	3.81e-12
Bcdin3d	-1.44406	4.81269	144.19	3.23e-33	2.41e-31
Eid2b	-1.44328	1.77655	64.0301	1.23e-15	1.88e-14
Eme2	-1.44252	0.825073	23.6282	1.17e-06	5.44e-06
Trip6	-1.4418	0.0565417	19.2268	1.16e-05	4.48e-05
Mapk4	-1.44159	3.00756	30.9764	2.61e-08	1.57e-07
Gys1	-1.44049	1.68605	74.7195	5.43e-18	1.08e-16
Il17rb	-1.43906	1.24713	22.9001	1.71e-06	7.7e-06
Pld1	-1.43891	1.08535	48.5338	3.25e-12	3.36e-11
Prkd2	-1.43852	0.338839	17.6588	2.64e-05	9.59e-05
6230427J02Rik	-1.43772	0.279908	15.9132	6.63e-05	0.000222782
Ckmt1	-1.43664	-0.496043	11.7389	0.000612068	0.00169691
Nbl1	-1.43616	-1.2598	7.33057	0.00677917	0.0147948
Mbl2	-1.43444	3.52944	55.0092	1.2e-13	1.49e-12
T	-1.43385	-0.668297	14.5061	0.000139709	0.000439741
Lipa	-1.4327	2.20277	33.6913	6.46e-09	4.27e-08
Tomm40	-1.43192	4.45605	26.6017	2.5e-07	1.3e-06
Kcnk1	-1.43083	3.54182	43.0623	5.3e-11	4.71e-10
Dhrs11	-1.42925	2.58157	69.1444	9.15e-17	1.59e-15
Neil2	-1.42925	-1.11791	7.41548	0.00646651	0.0141888
Utp15	-1.4284	5.14803	70.0624	5.75e-17	1.03e-15
Rapsn	-1.4267	2.62215	55.4146	9.76e-14	1.23e-12
Cul7	-1.42514	1.95763	53.1455	3.1e-13	3.66e-12
App	-1.4249	0.911466	24.0939	9.18e-07	4.33e-06
Aldh1a2	-1.42279	1.16816	30.2543	3.79e-08	2.22e-07
Papolb	-1.42253	-0.551928	18.1141	2.08e-05	7.69e-05
Apbb3	-1.42162	1.2713	35.2178	2.95e-09	2.05e-08
Aox1	-1.42117	-1.1045	5.82005	0.0158445	0.0313535
Cyp27a1	-1.4203	-1.23884	7.14659	0.00751069	0.0162142
Gng13	-1.41992	6.50534	48.6793	3.01e-12	3.13e-11
Dysf	-1.41861	-0.58505	6.2614	0.0123396	0.0251539
Cdc42ep5	-1.41526	4.91881	56.2341	6.43e-14	8.22e-13
Dact3	-1.41324	-0.652949	13.6523	0.000219976	0.000666018
Spry2	-1.40843	2.26769	11.6497	0.000642115	0.00177236
Recql5	-1.40741	2.58161	91.4204	1.16e-21	3.27e-20
Dpysl2	-1.40698	4.69846	19.6709	9.2e-06	3.61e-05
Napepld	-1.40611	2.21811	85.3145	2.54e-20	6.46e-19
Abhd12b	-1.40435	0.0962138	10.332	0.00130741	0.00337308
Mmp2	-1.40374	0.179724	13.4018	0.000251379	0.000752234
Bcar1	-1.40326	1.86337	41.4804	1.19e-10	1.01e-09
Ak3	-1.40254	1.54505	33.2662	8.04e-09	5.24e-08
2310002J15Rik	-1.40173	-0.147967	18.5826	1.63e-05	6.13e-05
Gm129	-1.40152	4.82165	105.807	8.13e-25	3.04e-23
Tnfrsf17	-1.398	-0.523993	10.282	0.00134334	0.0034545
Fkrp	-1.39797	0.696521	35.4469	2.62e-09	1.84e-08
Atcay	-1.39781	-1.23732	6.19306	0.0128252	0.0260062
Ifi35	-1.39762	2.32172	36.6909	1.38e-09	1.01e-08
Evi5l	-1.39755	2.75962	68.3101	1.4e-16	2.38e-15
4930465K10Rik	-1.39752	-0.0869808	19.5176	9.97e-06	3.89e-05
Syngr1	-1.39691	3.32849	39.3222	3.59e-10	2.85e-09
Wdr73	-1.39271	4.89771	123.094	1.33e-28	7.02e-27
1110032F04Rik	-1.39225	-0.73917	9.855	0.0016937	0.00426412
Pvt1	-1.39204	3.05553	44.7113	2.28e-11	2.13e-10
Sema7a	-1.3917	-0.801356	8.77618	0.0030519	0.00724815
9530082P21Rik	-1.39098	2.85279	77.3636	1.42e-18	3.05e-17
Mb21d2	-1.39007	2.27417	47.0171	7.04e-12	6.95e-11
Fah	-1.38541	-0.127232	10.3527	0.00129284	0.00333771
Carkd	-1.38524	5.29135	198.179	5.21e-45	8.29e-43
Gm8300	-1.38514	-0.280466	17.3295	3.14e-05	0.000112276
Cd96	-1.38405	0.275355	16.4415	5.02e-05	0.000172889
Gas6	-1.37984	0.911999	25.0287	5.65e-07	2.76e-06
Sbk2	-1.37919	-0.225807	22.4506	2.16e-06	9.57e-06
3110082I17Rik	-1.37916	5.09298	41.9736	9.25e-11	7.95e-10
Nfkbil1	-1.37898	-0.908722	13.4162	0.000249456	0.00074735
AB124611	-1.37563	-1.13955	5.5267	0.0187284	0.0363468
Gtsf1l	-1.37559	5.7826	24.594	7.08e-07	3.4e-06
Crip3	-1.37558	-0.457261	9.25023	0.00235466	0.00572806
Nfkbiz	-1.37518	2.69751	36.4842	1.54e-09	1.12e-08
Pcnxl2	-1.37516	-0.13867	15.6891	7.47e-05	0.000248033
Gm5506	-1.37511	9.51347	35.447	2.62e-09	1.84e-08
Hs6st1	-1.37504	1.92922	45.3571	1.64e-11	1.56e-10
Slc25a35	-1.37501	3.68625	104.092	1.93e-24	7.01e-23
2610028H24Rik	-1.37427	-0.65592	12.6892	0.000367768	0.00107162
Neu1	-1.37327	0.760593	25.0191	5.68e-07	2.77e-06
Tmc2	-1.37322	-0.0399465	11.9938	0.000533784	0.00150092
Rps6kl1	-1.37149	1.54214	19.0077	1.3e-05	4.98e-05
Plcb2	-1.3708	1.13765	27.438	1.62e-07	8.68e-07
Actn2	-1.37049	7.2966	77.1469	1.59e-18	3.36e-17
Enho	-1.36999	3.12859	26.7727	2.29e-07	1.2e-06
Nfasc	-1.36965	-0.370148	6.50007	0.010787	0.0223643
Cldn10	-1.36951	-0.330688	9.34892	0.00223117	0.00546472
Tyro3	-1.36901	1.31961	26.4668	2.68e-07	1.39e-06
Capsl	-1.36709	3.34861	25.7767	3.83e-07	1.93e-06
Rabggtb	-1.3669	7.53884	129.416	5.5e-30	3.26e-28
Isyna1	-1.36661	6.7332	34.8365	3.59e-09	2.46e-08
Snord45b	-1.36573	-0.606367	16.982	3.77e-05	0.00013288
Smgc	-1.36348	0.629735	6.34626	0.0117629	0.0241635
Hpcal1	-1.36306	4.79421	92.1593	8e-22	2.28e-20
Nfic	-1.36285	1.86038	51.834	6.04e-13	6.86e-12
Pltp	-1.36048	1.84018	37.9032	7.43e-10	5.66e-09
Plac1	-1.35832	0.417784	10.2556	0.0013627	0.00349816
Usp43	-1.35776	1.52853	48.088	4.08e-12	4.15e-11
Triml2	-1.35591	3.66228	52.0222	5.49e-13	6.28e-12
Morn1	-1.3556	0.838057	30.4375	3.45e-08	2.03e-07
Abcg1	-1.35488	5.21272	17.6438	2.66e-05	9.66e-05
Ogdhl	-1.3541	0.412467	27.2068	1.83e-07	9.72e-07
Fkbp11	-1.35395	2.28322	68.4928	1.27e-16	2.19e-15
Cmip	-1.35353	1.89971	65.5401	5.69e-16	9.03e-15
Abhd4	-1.35228	2.9455	43.3953	4.47e-11	4.01e-10
Slc2a1	-1.34799	3.16677	67.6024	2e-16	3.35e-15
Cpsf4l	-1.34745	6.57673	150.613	1.27e-34	1.06e-32
Cacng1	-1.34615	-1.33209	5.26673	0.0217368	0.0414633
Cdhr1	-1.3446	0.548728	19.9145	8.1e-06	3.21e-05
1700021C14Rik	-1.34426	5.66479	72.5961	1.59e-17	3e-16
Ptrf	-1.34349	-1.01938	8.66209	0.00324898	0.00765374
Anxa11	-1.33944	2.74016	54.911	1.26e-13	1.56e-12
Ctsl	-1.33841	6.67485	28.8941	7.64e-08	4.3e-07
Eno1	-1.3377	8.98356	34.0944	5.25e-09	3.52e-08
Dpp7	-1.33586	3.49234	39.8287	2.77e-10	2.24e-09
Clps	-1.33567	-0.920868	6.80671	0.0090816	0.0191739
Pfkfb3	-1.33537	2.34608	46.3791	9.74e-12	9.49e-11
Shc4	-1.33477	0.764087	21.2464	4.04e-06	1.7e-05
Spata21	-1.33421	1.6255	20.4348	6.17e-06	2.5e-05
Dyrk3	-1.33356	4.08408	30.4631	3.4e-08	2e-07
Pglyrp1	-1.33348	0.745249	22.1126	2.57e-06	1.12e-05
Padi3	-1.33317	-0.449473	12.8699	0.000333904	0.000978679
Rsph1	-1.33288	4.67215	104.717	1.41e-24	5.16e-23
Tom1	-1.33243	2.91235	41.2506	1.34e-10	1.13e-09
Ptgis	-1.3309	2.28309	57.2832	3.77e-14	4.96e-13
Ppfibp2	-1.32979	2.76913	54.0153	1.99e-13	2.41e-12
Il7	-1.32945	0.138348	8.20934	0.00416754	0.00959056
Nobox	-1.3267	-0.77334	9.82848	0.0017183	0.00431829
Kcnu1	-1.32606	-0.0115739	10.1487	0.00144402	0.00368178
Foxp1	-1.32528	2.67735	70.2664	5.18e-17	9.31e-16
Sspo	-1.32424	1.5538	24.2592	8.42e-07	4e-06
Chmp4c	-1.32418	2.03094	21.783	3.05e-06	1.32e-05
Yy1	-1.32348	3.79644	53.2138	2.99e-13	3.54e-12
Rangap1	-1.32133	4.6967	47.4322	5.69e-12	5.72e-11
Gabarapl1	-1.32055	1.66246	59.2841	1.36e-14	1.88e-13
Olig1	-1.32025	1.18522	48.769	2.88e-12	3e-11
Tmem35	-1.31999	-0.869803	7.0513	0.00792079	0.0169811
Bex2	-1.31676	6.57761	40.9862	1.53e-10	1.28e-09
Pcbp1	-1.31183	5.69469	99.9347	1.58e-23	5.22e-22
Zfhx2	-1.31124	-0.722135	6.29227	0.0121266	0.0247883
Phyh	-1.31105	4.6676	153.144	3.56e-35	3.09e-33
Nuak2	-1.31045	-0.201424	9.80283	0.00174243	0.00437182
Fam160b1	-1.30996	3.14735	72.1914	1.95e-17	3.65e-16
Chtf18	-1.30821	5.31887	51.6827	6.52e-13	7.38e-12
Bsn	-1.30692	1.73607	40.6368	1.83e-10	1.52e-09
Slc44a3	-1.30662	-0.383677	10.234	0.00137874	0.00353287
Sox15	-1.30614	6.49112	46.1478	1.1e-11	1.06e-10
Cxcr7	-1.3058	-0.808007	6.3994	0.0114159	0.0235416
Flad1	-1.3054	3.78586	31.5951	1.9e-08	1.16e-07
Dusp3	-1.30515	-0.739447	7.86356	0.0050441	0.0113487
5430416N02Rik	-1.30463	4.4462	86.2105	1.62e-20	4.17e-19
2022-09-01	-1.30231	1.30014	33.6013	6.76e-09	4.46e-08
Tspan18	-1.30182	1.63608	21.3277	3.87e-06	1.63e-05
Ubxn10	-1.30175	-0.391191	12.4306	0.00042236	0.0012169
Ephb4	-1.30169	2.53757	59.9962	9.5e-15	1.33e-13
Slc5a11	-1.30147	0.235042	10.9695	0.000926258	0.0024639
Shmt2	-1.30118	3.70015	34.1921	4.99e-09	3.36e-08
Akap12	-1.30107	5.06319	62.6724	2.44e-15	3.62e-14
Snord99	-1.30009	-0.765933	10.9199	0.00095135	0.00252498
Pcdhga7	-1.29894	1.48656	34.3077	4.71e-09	3.18e-08
Wbp2	-1.29877	5.34321	19.8717	8.28e-06	3.28e-05
Cndp2	-1.29862	4.36933	52.1336	5.18e-13	5.95e-12
Dpp6	-1.29788	-0.745495	6.33391	0.0118451	0.0242966
Fosl2	-1.29637	-0.969615	5.66745	0.0172826	0.0338304
Pex10	-1.29618	2.35366	67.7329	1.87e-16	3.16e-15
Hspb2	-1.29382	2.03837	18.779	1.47e-05	5.57e-05
Tceal8	-1.29244	5.75554	79.5249	4.76e-19	1.05e-17
Cdk20	-1.29234	0.768377	15.1835	9.76e-05	0.000316018
Acer1	-1.29174	-0.741514	7.38909	0.00656207	0.0143719
A930015D03Rik	-1.2917	0.0145336	11.1289	0.00084991	0.00228047
Emp2	-1.29144	1.81169	11.1406	0.000844564	0.00226731
Fbn2	-1.29055	1.43022	22.6464	1.95e-06	8.71e-06
Kcnk5	-1.29021	2.30815	31.22	2.3e-08	1.39e-07
Naip6	-1.28885	-0.73106	7.87515	0.00501188	0.0112893
Pcdhgb2	-1.28614	1.48921	36.9154	1.23e-09	9.11e-09
Zbed3	-1.28164	0.730764	17.7364	2.54e-05	9.25e-05
Spns1	-1.28122	3.10056	19.8141	8.53e-06	3.37e-05
Pcdhga2	-1.28084	1.48152	33.8798	5.86e-09	3.9e-08
Cd79b	-1.28046	0.943352	19.1012	1.24e-05	4.75e-05
Sbk1	-1.27967	2.32716	40.8418	1.65e-10	1.38e-09
Col27a1	-1.2788	0.429523	10.6566	0.00109681	0.00287934
Itga11	-1.27864	-1.0248	5.69844	0.01698	0.0333056
Mir324	-1.278	-1.06815	8.31438	0.00393323	0.00910982
Pcdhgb8	-1.27772	1.48164	33.8427	5.98e-09	3.97e-08
Prpsap1	-1.27721	6.35777	59.1104	1.49e-14	2.04e-13
Pcdhgc3	-1.27717	1.4924	33.5004	7.13e-09	4.68e-08
Pcdhga5	-1.27641	1.4822	34.3002	4.72e-09	3.19e-08
Itga9	-1.27582	-0.546279	7.78699	0.00526239	0.0117951
Sobp	-1.27529	-0.467093	8.70395	0.00317521	0.00750633
Gtf3c6	-1.27523	6.57577	142.076	9.36e-33	6.84e-31
Lsr	-1.27451	1.4659	31.9032	1.62e-08	1e-07
Wdr67	-1.27441	4.06623	43.2141	4.91e-11	4.37e-10
Asl	-1.27393	3.86436	43.0189	5.42e-11	4.8e-10
Creb3	-1.27335	4.6014	59.8907	1e-14	1.4e-13
4933401D09Rik	-1.27158	0.0579783	21.8495	2.95e-06	1.28e-05
Adc	-1.27152	0.823018	25.114	5.4e-07	2.66e-06
Pcdhgb4	-1.27107	1.47526	34.0861	5.27e-09	3.53e-08
Tnrc18	-1.27011	1.55759	36.175	1.8e-09	1.3e-08
Pcdhga10	-1.2698	1.48689	33.3292	7.78e-09	5.08e-08
Pcdhgb7	-1.26902	1.49679	32.6316	1.11e-08	7.06e-08
Heatr7b2	-1.26838	-0.164324	6.04496	0.013946	0.0279846
Naip7	-1.26741	-0.817988	8.08919	0.00445301	0.0101773
Snord35b	-1.26741	1.166	24.6686	6.81e-07	3.28e-06
Mccc1	-1.26672	3.48315	34.6787	3.89e-09	2.66e-08
4930556M19Rik	-1.266	-0.182198	18.0892	2.11e-05	7.79e-05
Mapk7	-1.2654	2.93275	49.8186	1.69e-12	1.81e-11
Gga2	-1.26509	3.93833	73.2666	1.13e-17	2.16e-16
Nlrp5	-1.26469	-0.937098	5.29342	0.0214061	0.0408901
Ppp1r3c	-1.26469	-0.886496	7.38254	0.00658599	0.014412
Serinc5	-1.26463	1.83952	34.0374	5.41e-09	3.61e-08
Slc25a16	-1.26414	1.4624	38.7525	4.81e-10	3.73e-09
Pcdhga6	-1.26412	1.47423	32.6877	1.08e-08	6.88e-08
Hvcn1	-1.264	0.881174	33.0262	9.09e-09	5.87e-08
Fzd9	-1.26329	-0.545265	10.189	0.00141282	0.00361239
Pcdhga8	-1.26327	1.47769	33.2624	8.05e-09	5.24e-08
1810062G17Rik	-1.26318	-0.895259	6.65498	0.00988791	0.0206527
Pcdhgb6	-1.26299	1.47833	33.5613	6.91e-09	4.54e-08
C1qtnf7	-1.26274	0.903576	8.75346	0.00309015	0.00733334
Pcdhga4	-1.26239	1.48003	33.5632	6.9e-09	4.54e-08
Pcdhgb1	-1.26104	1.48574	34.3865	4.52e-09	3.06e-08
Pcdhga9	-1.26088	1.47592	32.7727	1.04e-08	6.61e-08
Col4a1	-1.26029	1.15872	12.2638	0.000461825	0.00131951
Htra2	-1.25971	2.61679	60.6033	6.98e-15	9.9e-14
Hemt1	-1.25895	4.93282	51.2162	8.27e-13	9.21e-12
Hes6	-1.25878	5.42685	29.2439	6.38e-08	3.63e-07
Thap4	-1.25838	3.80964	52.6558	3.97e-13	4.61e-12
Tmem192	-1.25747	6.30199	100.726	1.06e-23	3.61e-22
Pcdhgb5	-1.25714	1.47872	34.215	4.93e-09	3.32e-08
Pcdhga11	-1.25665	1.47934	32.1204	1.45e-08	9.04e-08
2410131K14Rik	-1.25628	2.81305	50.3691	1.27e-12	1.39e-11
Pcdhgc4	-1.25562	1.49589	34.8138	3.63e-09	2.49e-08
Nfatc2	-1.25502	0.873458	18.6906	1.54e-05	5.81e-05
Tcof1	-1.25449	3.78691	71.1292	3.35e-17	6.1e-16
Pcdhgc5	-1.25403	1.48306	33.6005	6.77e-09	4.46e-08
Mia1	-1.25338	2.08984	26.8296	2.22e-07	1.17e-06
Pcdhga3	-1.25292	1.47841	32.4311	1.23e-08	7.77e-08
Aars2	-1.25203	1.35314	35.9121	2.06e-09	1.47e-08
2022-03-09	-1.2517	1.51954	27.85	1.31e-07	7.12e-07
Wdr5b	-1.25164	-0.350793	9.14824	0.00248957	0.006023
Shf	-1.25095	1.92826	28.1368	1.13e-07	6.21e-07
Slc52a3	-1.2502	-1.11053	6.00533	0.0142627	0.028568
Slco4c1	-1.24948	-0.407322	10.4163	0.00124907	0.00323609
Strn4	-1.24923	3.15731	64.5751	9.29e-16	1.44e-14
Socs2	-1.24799	6.79726	51.7214	6.4e-13	7.24e-12
Snx31	-1.24743	-0.37746	8.93603	0.00279599	0.00669398
Ccdc30	-1.24726	1.80174	40.6054	1.86e-10	1.54e-09
Snora31	-1.24664	-0.856899	11.2685	0.000788319	0.00212966
Sf3b4	-1.246	7.03554	27.0059	2.03e-07	1.07e-06
Wibg	-1.24595	2.87176	58.1116	2.48e-14	3.31e-13
Rangrf	-1.2452	7.80322	74.6135	5.73e-18	1.13e-16
2310001H17Rik	-1.24504	0.612242	20.5517	5.8e-06	2.37e-05
Snord49b	-1.24489	-0.654599	13.7948	0.000203904	0.000621259
Sh3bgrl	-1.24486	3.57381	47.0381	6.96e-12	6.88e-11
Whrn	-1.24305	1.06553	41.058	1.48e-10	1.24e-09
D430042O09Rik	-1.24154	0.555487	15.8919	6.71e-05	0.000225055
Arl5b	-1.24065	2.7126	54.5438	1.52e-13	1.87e-12
Ruvbl2	-1.23964	7.92815	51.8426	6.01e-13	6.83e-12
Pcdhga1	-1.23952	1.48167	32.6314	1.11e-08	7.06e-08
Npffr2	-1.23917	-0.398855	8.5464	0.00346207	0.00811235
Snord68	-1.23831	-1.04866	8.67869	0.00321952	0.0075971
Fam73b	-1.23806	0.677974	26.4381	2.72e-07	1.41e-06
Sugt1	-1.23704	7.75027	108.986	1.63e-25	6.53e-24
Vdac1	-1.23448	5.23433	66.653	3.24e-16	5.3e-15
Cd160	-1.23287	-0.511289	9.28498	0.00231041	0.00563641
Magea6	-1.23276	-0.89238	7.58614	0.00588188	0.0130527
Rbm15b	-1.23248	2.91208	84.132	4.63e-20	1.13e-18
Cntf	-1.23245	-1.22802	7.07163	0.00783139	0.0168105
Gjb2	-1.23173	-0.105629	11.2271	0.000806125	0.0021732
Cd59b	-1.22998	3.26039	42.9537	5.61e-11	4.95e-10
Loxl3	-1.22934	1.90305	64.5155	9.58e-16	1.48e-14
Card9	-1.22923	-0.491145	6.16292	0.0130455	0.0263985
1810026B05Rik	-1.22915	4.5589	44.2438	2.9e-11	2.66e-10
Pramef12	-1.228	0.556352	14.4826	0.000141462	0.000444624
Ssbp4	-1.22775	4.37966	21.3205	3.89e-06	1.64e-05
Inadl	-1.22746	2.50045	31.4521	2.04e-08	1.25e-07
A330050B17Rik	-1.22674	-0.198523	14.4076	0.000147204	0.000461169
Vpreb3	-1.22596	0.438019	24.6911	6.73e-07	3.25e-06
9430083A17Rik	-1.22464	-0.588991	13.2958	0.000266002	0.00079215
Mri1	-1.22416	5.23587	67.7761	1.83e-16	3.1e-15
Dnajc12	-1.22327	2.97741	48.8638	2.74e-12	2.87e-11
Scpep1	-1.22323	5.25841	50.5161	1.18e-12	1.3e-11
Hist3h2ba	-1.22229	-0.487694	13.0042	0.000310796	0.000916553
Rdh13	-1.22018	3.58588	23.555	1.21e-06	5.63e-06
Polr1c	-1.21991	8.06628	187.435	1.15e-42	1.57e-40
Ccdc39	-1.21957	1.14154	34.8644	3.53e-09	2.43e-08
Vcan	-1.21956	0.734027	21.0525	4.47e-06	1.86e-05
Gng10	-1.21927	3.17355	46.8494	7.67e-12	7.55e-11
Zfp408	-1.21919	0.46214	25.7003	3.99e-07	2e-06
Rac2	-1.21854	-0.36469	5.96537	0.0145895	0.0291469
Bop1	-1.21735	3.93969	27.1453	1.89e-07	1e-06
Cdh23	-1.21713	0.62293	13.6576	0.000219353	0.000664522
Wdr46	-1.21683	3.58448	56.4208	5.85e-14	7.53e-13
Chic1	-1.21682	1.11837	24.2624	8.41e-07	4e-06
Esr1	-1.21629	-0.0207639	16.1664	5.8e-05	0.000196947
Ntrk2	-1.21616	2.807	21.6082	3.34e-06	1.43e-05
Per1	-1.21499	0.476342	24.1454	8.93e-07	4.23e-06
Scg5	-1.21459	-0.880748	5.51971	0.0188034	0.0364763
Dvl2	-1.21377	2.38639	40.2491	2.24e-10	1.83e-09
Gm1614	-1.21357	-0.594082	8.40142	0.00374927	0.00873358
Snord55	-1.21246	2.24822	23.5922	1.19e-06	5.53e-06
Exosc6	-1.21202	5.48885	65.9002	4.74e-16	7.62e-15
Fbxl14	-1.2112	1.46141	34.5599	4.13e-09	2.82e-08
Siglecg	-1.21119	0.819698	31.8925	1.63e-08	1.01e-07
Rassf9	-1.2108	-0.87144	6.17022	0.0129918	0.0263026
4632415K11Rik	-1.20899	0.751591	13.5133	0.000236879	0.000712996
Parp4	-1.20761	0.30468	12.4344	0.000421508	0.0012149
Plekhh3	-1.20689	-0.983309	6.41532	0.011314	0.0233408
Kcnma1	-1.20577	-0.0971466	8.27181	0.00402654	0.00930497
Mir762	-1.20265	1.73782	20.8488	4.97e-06	2.05e-05
Eogt	-1.20244	-0.00796592	7.72431	0.00544821	0.0121726
Mgat4a	-1.20214	3.24771	25.4236	4.6e-07	2.29e-06
Usp50	-1.20169	-1.32172	5.99936	0.014311	0.02865
Atp1b2	-1.20134	2.16435	19.8708	8.29e-06	3.28e-05
Plekha2	-1.20093	2.90663	35.8224	2.16e-09	1.53e-08
Hsd17b11	-1.20023	2.39943	33.3924	7.53e-09	4.93e-08
Srgap3	-1.20006	1.83152	43.1927	4.96e-11	4.42e-10
Ldhb	-1.19831	10.22	134.908	3.46e-31	2.31e-29
Ocln	-1.19754	0.425707	17.0991	3.55e-05	0.000125406
Qtrt1	-1.19652	6.15192	40.6412	1.83e-10	1.51e-09
Spcs1	-1.19644	7.5863	70.8052	3.94e-17	7.16e-16
Dppa5a	-1.1946	11.6888	56.9583	4.45e-14	5.81e-13
2010204K13Rik	-1.19415	4.79312	36.4334	1.58e-09	1.14e-08
6030405A18Rik	-1.19395	-0.185729	12.0815	0.000509234	0.00143958
1700049G17Rik	-1.19348	0.687717	30.8376	2.81e-08	1.68e-07
Cd109	-1.19284	0.157818	13.8006	0.000203267	0.000619808
Pgpep1	-1.19253	5.02986	88.4256	5.28e-21	1.42e-19
Triml1	-1.19232	2.66966	30.7425	2.95e-08	1.75e-07
Cntfr	-1.19045	0.44851	14.6205	0.000131477	0.000415783
Homer3	-1.18943	4.00886	69.7259	6.81e-17	1.21e-15
Junb	-1.18843	0.41501	10.4704	0.00121304	0.00315068
Eif2b2	-1.18647	5.17775	44.3022	2.81e-11	2.59e-10
Cenpb	-1.18647	1.75388	41.5725	1.14e-10	9.65e-10
Uchl1	-1.18555	6.70635	68.6318	1.19e-16	2.05e-15
Dnajc25	-1.18483	3.6507	120.638	4.59e-28	2.25e-26
Celf3	-1.18369	-1.06543	4.97899	0.025657	0.0480578
Mospd3	-1.18324	4.89289	53.9374	2.07e-13	2.5e-12
Pcdhga12	-1.18274	1.54792	30.7137	2.99e-08	1.78e-07
Cdkn1b	-1.18169	0.0808948	17.5434	2.81e-05	0.000101359
Rundc3a	-1.18014	2.39108	23.5621	1.21e-06	5.61e-06
Snord42b	-1.17938	0.320352	22.5787	2.02e-06	9e-06
Ly6e	-1.17926	7.48323	92.0923	8.27e-22	2.36e-20
Alg14	-1.17836	4.39835	115.185	7.17e-27	3.14e-25
Rrp9	-1.17759	4.42968	11.6652	0.000636787	0.00175943
Utf1	-1.17749	8.30227	31.5609	1.93e-08	1.18e-07
2410004N09Rik	-1.17674	4.70543	41.8443	9.88e-11	8.46e-10
Drg2	-1.17572	4.65563	20.5278	5.88e-06	2.4e-05
Cdh1	-1.17499	3.23555	50.7467	1.05e-12	1.16e-11
Crtc1	-1.17432	2.33351	54.7603	1.36e-13	1.68e-12
Cdk4	-1.17336	8.36835	75.7844	3.16e-18	6.41e-17
Mtus1	-1.17283	2.00422	27.6469	1.46e-07	7.86e-07
Scarb2	-1.17264	1.63908	19.114	1.23e-05	4.72e-05
Fbxo32	-1.17189	0.983382	21.7134	3.17e-06	1.36e-05
Nfya	-1.17161	2.33812	43.778	3.68e-11	3.33e-10
Lrp11	-1.17097	2.67111	52.5691	4.15e-13	4.81e-12
Ttpa	-1.16989	3.93357	45.8919	1.25e-11	1.2e-10
Prrc1	-1.16969	5.37145	29.0341	7.11e-08	4.01e-07
Fhl2	-1.16755	-0.292502	8.47593	0.00359876	0.00841092
Mocos	-1.16752	-0.269625	11.2788	0.000783959	0.00211863
Tma16	-1.16729	7.41237	36.0915	1.88e-09	1.35e-08
Nox4	-1.16674	0.393082	21.5209	3.5e-06	1.49e-05
2810025M15Rik	-1.16602	6.21263	219.953	9.26e-50	1.81e-47
Srm	-1.1649	8.44857	41.623	1.11e-10	9.42e-10
Mir5109	-1.16483	-0.350372	5.19899	0.0226	0.0429154
Snord58b	-1.16449	-0.713995	12.0923	0.00050631	0.00143228
Rabep2	-1.16431	1.61524	34.2025	4.97e-09	3.34e-08
Atp2b4	-1.1636	2.26106	38.905	4.45e-10	3.48e-09
Eif2c1	-1.16105	2.94728	76.9364	1.77e-18	3.71e-17
Leng9	-1.161	-0.546893	7.94009	0.00483515	0.0109488
Zbtb8b	-1.16055	0.745137	22.417	2.19e-06	9.73e-06
Ypel3	-1.16039	6.8347	88.7031	4.59e-21	1.24e-19
Zbtb7a	-1.15993	0.458069	20.1391	7.2e-06	2.88e-05
Cct6b	-1.1593	1.62396	35.6604	2.35e-09	1.66e-08
Ddit4l	-1.15917	3.67997	43.9083	3.44e-11	3.13e-10
C330013F16Rik	-1.15905	0.634849	20.4676	6.06e-06	2.46e-05
Ntn1	-1.15871	1.23065	28.9474	7.44e-08	4.19e-07
Fdxr	-1.15854	1.53512	18.0294	2.18e-05	8.01e-05
Nans	-1.15839	6.43819	41.6927	1.07e-10	9.12e-10
Grk6	-1.15675	3.24801	32.2697	1.34e-08	8.39e-08
Snord16a	-1.15635	0.199908	13.9601	0.000186727	0.000574256
Fam100a	-1.15528	2.22947	26.9762	2.06e-07	1.08e-06
Dmwd	-1.15384	2.9364	43.5498	4.13e-11	3.71e-10
L3mbtl3	-1.15338	0.181732	12.0119	0.000528632	0.00148915
Ncam1	-1.1529	-0.314112	8.02784	0.00460637	0.0104893
Ifnar2	-1.1524	1.50278	14.7501	0.000122743	0.000390482
Kcnn3	-1.15231	0.0309025	11.6931	0.000627339	0.00173582
Vasp	-1.15169	2.37205	60.4639	7.49e-15	1.06e-13
ORF61	-1.15149	1.63735	18.4053	1.79e-05	6.7e-05
Etv5	-1.15127	5.44929	41.5992	1.12e-10	9.53e-10
Ndrg1	-1.15104	-0.609696	5.5275	0.0187198	0.0363347
Mrps34	-1.15048	6.53379	105.365	1.02e-24	3.77e-23
1700094D03Rik	-1.15046	2.6222	37.086	1.13e-09	8.41e-09
Cldn5	-1.15037	1.24976	22.325	2.3e-06	1.02e-05
Fryl	-1.14983	3.29273	43.3814	4.5e-11	4.03e-10
Cd302	-1.14923	4.15676	32.8967	9.72e-09	6.24e-08
Mypop	-1.14893	-0.403999	9.66907	0.00187397	0.00466314
Zc3h4	-1.1489	1.05781	20.3601	6.42e-06	2.59e-05
Rbms2	-1.14703	5.36994	64.8615	8.04e-16	1.26e-14
Lgmn	-1.1467	5.26511	43.0331	5.38e-11	4.77e-10
Hnmt	-1.14632	-0.17031	8.35638	0.00384336	0.00892847
Ceacam10	-1.14522	3.02247	12.6596	0.000373651	0.0010865
Nlrx1	-1.14329	0.147265	13.3382	0.000260054	0.000775635
Exosc3	-1.1431	6.65988	96.526	8.81e-23	2.74e-21
Zfp493	-1.1428	2.54518	33.1889	8.36e-09	5.43e-08
Cdkal1	-1.14201	3.17763	82.5549	1.03e-19	2.43e-18
Gm2518	-1.14179	2.88548	25.3048	4.89e-07	2.43e-06
C030006K11Rik	-1.14166	-0.544896	12.4686	0.000413859	0.00119464
Arid4a	-1.14063	4.71983	77.1941	1.55e-18	3.29e-17
Guca1b	-1.14049	-1.00677	8.0418	0.004571	0.0104165
Lair1	-1.1401	0.192186	8.86694	0.00290382	0.00692419
Slc7a6os	-1.13803	3.89138	67.7736	1.83e-16	3.1e-15
Slc4a8	-1.13781	0.0338353	10.3057	0.00132617	0.00341552
Klc4	-1.13765	1.6803	29.7151	5e-08	2.89e-07
Aamp	-1.13576	7.4169	21.1301	4.29e-06	1.79e-05
Ifi27l2a	-1.13504	-0.0732293	8.11587	0.00438793	0.0100513
Zfp455	-1.13499	0.951193	17.5757	2.76e-05	9.97e-05
Nr1h2	-1.13456	4.04664	23.9899	9.68e-07	4.56e-06
Tns3	-1.13449	1.05798	17.355	3.1e-05	0.000110882
Chrnb4	-1.13428	0.615457	15.5853	7.89e-05	0.000261237
Caly	-1.13318	2.68016	40.8451	1.65e-10	1.38e-09
Arhgap31	-1.13169	-0.546599	5.58683	0.018096	0.0352609
C330008G21Rik	-1.131	-0.875097	5.06562	0.0244049	0.0459383
2410006H16Rik	-1.1309	5.95944	35.6739	2.33e-09	1.65e-08
AI314976	-1.13016	7.89999	128.144	1.04e-29	6.08e-28
Hspbp1	-1.12995	4.78884	24.657	6.85e-07	3.3e-06
Lor	-1.12705	-0.112407	10.01	0.00155695	0.0039467
Zfp382	-1.12657	2.02679	25.5621	4.28e-07	2.14e-06
Tspan6	-1.12474	5.12739	28.9207	7.54e-08	4.25e-07
Gem	-1.12459	-0.840792	6.34267	0.0117867	0.0241963
Gm5617	-1.12325	5.40713	39.8582	2.73e-10	2.21e-09
Tmed5	-1.12255	3.79209	39.2878	3.66e-10	2.9e-09
2210404O07Rik	-1.12228	0.861526	9.78617	0.00175829	0.00440801
Chrna3	-1.12201	-0.378076	7.896	0.00495442	0.0111746
Etv6	-1.12165	2.86357	66.92	2.83e-16	4.66e-15
Fastkd2	-1.12124	6.30987	102.061	5.38e-24	1.9e-22
Ctnna2	-1.11974	0.0825837	12.6609	0.000373386	0.00108614
Gas7	-1.11966	0.491535	12.5907	0.000387668	0.00112345
D930020B18Rik	-1.1196	0.525429	24.6847	6.75e-07	3.26e-06
Zfp59	-1.11912	2.52956	55.9695	7.36e-14	9.37e-13
AI450353	-1.11817	0.981139	10.1858	0.00141526	0.00361684
Zfp869	-1.11617	4.44371	68.9177	1.03e-16	1.78e-15
Fam3c	-1.115	7.27104	92.4027	7.07e-22	2.05e-20
Tpm3	-1.11435	7.41961	53.9648	2.04e-13	2.46e-12
Tmem40	-1.11426	3.30827	36.9839	1.19e-09	8.83e-09
Rara	-1.11422	2.1628	25.0801	5.5e-07	2.7e-06
4930405P13Rik	-1.11285	2.32978	37.9121	7.4e-10	5.64e-09
Numbl	-1.11056	0.0467741	13.194	0.00028084	0.000833763
Ppm1k	-1.11003	1.31788	21.6088	3.34e-06	1.43e-05
Tmc4	-1.10943	0.473683	17.7485	2.52e-05	9.19e-05
Ftsj3	-1.1089	4.98597	31.1913	2.34e-08	1.41e-07
B930041F14Rik	-1.10817	0.475508	14.4827	0.000141452	0.000444624
Mus81	-1.10779	1.85727	24.92	5.98e-07	2.91e-06
Setd7	-1.10772	3.16698	43.0121	5.44e-11	4.82e-10
Zbtb39	-1.10713	0.253099	16.7514	4.26e-05	0.000148384
Fnbp4	-1.10592	4.21065	79.2357	5.51e-19	1.21e-17
Tmem44	-1.10516	-0.852964	4.97052	0.0257829	0.0482761
Rnf122	-1.10512	0.141475	9.13705	0.00250484	0.0060545
Mob3a	-1.10372	1.73208	31.6319	1.86e-08	1.14e-07
Igsf11	-1.10307	1.22745	26.3752	2.81e-07	1.45e-06
Zfp651	-1.10266	0.00768715	18.6445	1.58e-05	5.95e-05
Irf2	-1.1025	0.0893683	12.8227	0.000342444	0.0010018
Pno1	-1.10207	7.34073	38.1874	6.43e-10	4.93e-09
Arl6	-1.10169	4.21391	43.902	3.45e-11	3.14e-10
Unc119	-1.10159	5.42741	99.5921	1.87e-23	6.14e-22
Parp10	-1.10149	-0.0710533	8.33411	0.00389076	0.00902363
Gmppb	-1.10081	2.85034	24.1353	8.98e-07	4.25e-06
Mup6	-1.10054	3.58041	27.0401	1.99e-07	1.05e-06
Ccdc59	-1.10047	5.64736	76.2869	2.45e-18	5.07e-17
Med27	-1.09753	4.73219	137.792	8.09e-32	5.65e-30
Spag1	-1.09694	1.98692	44.0699	3.17e-11	2.9e-10
4931408D14Rik	-1.09687	-0.957279	5.45113	0.0195557	0.0377528
Slc43a1	-1.09615	2.56581	20.6984	5.38e-06	2.2e-05
Abca4	-1.09588	0.680996	17.7908	2.47e-05	9.01e-05
Ddx54	-1.09578	3.49687	33.4824	7.19e-09	4.72e-08
Slc39a7	-1.09464	3.81621	48.3266	3.61e-12	3.71e-11
Slc41a1	-1.09243	1.71016	26.2628	2.98e-07	1.53e-06
Snhg4	-1.09229	4.36954	39.4588	3.35e-10	2.67e-09
Abat	-1.09163	1.287	23.087	1.55e-06	7.03e-06
Gm3219	-1.09107	3.12465	36.6747	1.4e-09	1.02e-08
Ak7	-1.09025	0.284009	14.4058	0.000147349	0.000461528
Rarres1	-1.08785	0.506424	10.7984	0.0010159	0.00268109
Ier3	-1.08657	1.15378	15.9202	6.61e-05	0.000222052
Fgfr2	-1.08603	3.84816	51.3343	7.79e-13	8.71e-12
1700101E01Rik	-1.08548	1.10246	24.5065	7.41e-07	3.54e-06
Polr2e	-1.08475	8.74066	72.0467	2.1e-17	3.91e-16
Fibp	-1.08427	5.1051	82.3542	1.14e-19	2.68e-18
2410017I17Rik	-1.08421	-0.0437845	6.72326	0.00951633	0.0199606
Mical2	-1.08419	-0.404247	6.55414	0.0104641	0.0217473
Ms4a10	-1.08388	-0.0226668	7.57724	0.005911	0.0131098
Hk2	-1.08357	3.88653	50.293	1.32e-12	1.44e-11
Snx11	-1.08152	3.36158	25.9681	3.47e-07	1.76e-06
Aicda	-1.08112	-0.806227	6.00324	0.0142796	0.0285945
Ncrna00085	-1.08091	-0.657935	9.9064	0.00164705	0.00415411
Snord100	-1.08043	-0.0897946	15.8124	6.99e-05	0.00023389
Prmt1	-1.08039	4.50726	71.1174	3.37e-17	6.13e-16
Dnajb1	-1.07826	7.04218	91.8933	9.15e-22	2.59e-20
Phc1	-1.07803	4.97227	103.211	3.01e-24	1.08e-22
Ppm1a	-1.07749	4.84502	82.9494	8.42e-20	2.02e-18
Fxyd2	-1.07746	3.08435	25.4849	4.46e-07	2.23e-06
Cdc26	-1.07691	6.62623	51.5479	6.99e-13	7.85e-12
Bspry	-1.07681	1.92001	19.6993	9.06e-06	3.56e-05
AI463170	-1.0753	1.50863	29.2127	6.49e-08	3.69e-07
Spry4	-1.07487	1.26218	17.0413	3.66e-05	0.000129028
Slc12a9	-1.0738	-1.07743	5.73903	0.016592	0.0326234
Dlec1	-1.07357	0.584967	16.3833	5.17e-05	0.000177802
Set	-1.07346	9.52228	50.0297	1.51e-12	1.64e-11
Bscl2	-1.07287	4.02276	48.312	3.64e-12	3.73e-11
Vps33a	-1.07192	3.74619	61.4284	4.59e-15	6.64e-14
Grlf1	-1.07117	2.4057	39.8356	2.76e-10	2.23e-09
Tcn2	-1.07105	2.63403	15.9336	6.56e-05	0.000220674
Spire2	-1.06871	-0.179076	10.7103	0.0010654	0.00280308
Usp10	-1.067	4.06771	33.8085	6.08e-09	4.03e-08
Ift57	-1.0663	4.44484	93.275	4.55e-22	1.34e-20
Dusp6	-1.06567	3.63351	26.124	3.2e-07	1.64e-06
Akt1s1	-1.06469	1.49797	22.2627	2.38e-06	1.05e-05
Psmb3	-1.06438	9.21937	68.8043	1.09e-16	1.88e-15
Tma7	-1.0637	9.16151	23.9982	9.64e-07	4.54e-06
Thra	-1.0636	-0.193785	8.29995	0.00396462	0.00917838
Cdh4	-1.06333	0.0804531	13.3117	0.000263753	0.000785907
Nop2	-1.06275	4.70973	24.8863	6.08e-07	2.96e-06
Tmbim6	-1.06227	5.90535	64.7045	8.7e-16	1.36e-14
1810009A15Rik	-1.06183	8.20132	72.3638	1.79e-17	3.36e-16
Zfp219	-1.06075	0.838672	13.9293	0.000189817	0.000582248
Rab35	-1.05964	2.92957	49.4493	2.04e-12	2.17e-11
Arntl2	-1.05893	1.67527	26.5436	2.58e-07	1.34e-06
Slc7a5	-1.05845	3.16459	36.1742	1.8e-09	1.3e-08
Zc3h3	-1.05582	0.303057	11.6777	0.000632547	0.00174866
Gm885	-1.05459	0.80664	15.409	8.66e-05	0.000284216
Fbf1	-1.05339	0.928163	17.6091	2.71e-05	9.82e-05
Fgf9	-1.05329	-0.0142592	7.366	0.00664686	0.0145328
Ttc30b	-1.05243	1.28158	18.2662	1.92e-05	7.16e-05
Cyb5r1	-1.05213	5.14802	77.2123	1.54e-18	3.27e-17
Tpmt	-1.05181	4.70665	65.823	4.93e-16	7.88e-15
Pald1	-1.05101	3.81607	48.5136	3.28e-12	3.39e-11
Mfap2	-1.04957	2.54197	10.3227	0.00131402	0.00338842
Snx5	-1.04957	7.7015	100.573	1.14e-23	3.87e-22
Wfdc3	-1.0488	-0.568303	5.25767	0.0218503	0.0416611
Pnpla1	-1.04857	-0.946013	5.38098	0.0203574	0.0391
Mrpl19	-1.04851	5.48921	125.237	4.52e-29	2.46e-27
AI118078	-1.04838	-0.857014	5.80755	0.0159575	0.0315474
Esrp1	-1.04824	4.90998	71.3424	3e-17	5.51e-16
Tnnt1	-1.04811	5.61933	40.1141	2.4e-10	1.95e-09
Haghl	-1.04791	3.14247	32.0756	1.48e-08	9.24e-08
Cc2d1b	-1.046	3.66961	47.5671	5.32e-12	5.35e-11
Fam73a	-1.04456	3.2106	67.4661	2.14e-16	3.58e-15
Ddit4	-1.04311	1.09376	17.8557	2.38e-05	8.71e-05
Spint5	-1.04285	0.701762	9.82007	0.00172618	0.00433646
Mlana	-1.04237	3.03508	31.9101	1.61e-08	1e-07
Sema5a	-1.04192	0.510695	9.09954	0.00255674	0.00617099
Impa1	-1.04177	4.43651	74.9772	4.76e-18	9.49e-17
D10Wsu102e	-1.04145	6.35338	81.016	2.24e-19	5.14e-18
Plce1	-1.04132	-0.323349	6.47349	0.0109495	0.0226586
St3gal2	-1.04067	2.86844	36.6141	1.44e-09	1.05e-08
D030028A08Rik	-1.04057	2.06527	39.5313	3.23e-10	2.59e-09
Phf21b	-1.03908	-0.560425	7.3415	0.00673805	0.0147114
Skp2	-1.03879	3.73948	33.6097	6.74e-09	4.44e-08
Ncdn	-1.03798	0.431335	18.2473	1.94e-05	7.22e-05
Cerk	-1.03662	2.58376	22.1514	2.52e-06	1.11e-05
Fzd8	-1.03661	-0.22756	11.1524	0.000839238	0.00225506
Atf3	-1.03624	-0.186158	5.22073	0.0223192	0.0424502
Zfp296	-1.0361	2.90883	15.3002	9.17e-05	0.000299023
Snord33	-1.03577	-0.22238	10.2312	0.00138085	0.00353767
Zfp418	-1.03535	1.45284	14.8583	0.000115895	0.000370302
Enpp3	-1.03533	4.60229	16.8214	4.11e-05	0.000143465
2810047C21Rik1	-1.03475	2.29016	15.7598	7.19e-05	0.000239917
Zfp954	-1.03462	1.65874	20.7146	5.33e-06	2.18e-05
Cep57	-1.0341	5.35121	69.9088	6.21e-17	1.1e-15
Timm8a1	-1.03405	7.39219	27.4922	1.58e-07	8.45e-07
Snhg5	-1.03372	6.09722	60.8935	6.02e-15	8.6e-14
Mettl1	-1.03341	3.87217	26.0523	3.32e-07	1.69e-06
Tbrg4	-1.03243	5.03773	65.8979	4.75e-16	7.62e-15
Gm10052	-1.03241	9.41007	61.8343	3.74e-15	5.45e-14
Zfp781	-1.03222	6.30098	57.3723	3.61e-14	4.75e-13
Mmp23	-1.03155	2.01041	11.9737	0.000539576	0.00151444
Spsb1	-1.03037	-1.03662	4.95537	0.0260098	0.0486301
Arv1	-1.02971	5.17913	72.8955	1.37e-17	2.61e-16
Ccnd2	-1.02877	2.95521	27.4291	1.63e-07	8.71e-07
Pml	-1.02812	3.9165	47.2398	6.28e-12	6.26e-11
Gm5643	-1.02805	10.0473	65.0355	7.36e-16	1.15e-14
Tnni1	-1.02801	3.20441	10.1909	0.00141132	0.00361015
Gpatch3	-1.02776	2.74395	27.3833	1.67e-07	8.91e-07
Atf4	-1.02685	4.87818	58.1475	2.43e-14	3.26e-13
Fbxo44	-1.02608	0.536926	7.09867	0.0077141	0.0165888
Spata24	-1.02586	4.97415	25.9476	3.51e-07	1.78e-06
Aurkb	-1.02536	5.78147	35.7012	2.3e-09	1.63e-08
Xkr8	-1.02506	3.07581	32.2975	1.32e-08	8.29e-08
Bcl7c	-1.025	5.06617	30.6936	3.02e-08	1.79e-07
Wipf1	-1.02497	0.025531	7.46299	0.00629802	0.0138644
Hnrnpa1	-1.02411	9.67092	64.5979	9.19e-16	1.43e-14
Coq4	-1.02387	3.72869	25.6323	4.13e-07	2.07e-06
Gtpbp5	-1.02356	3.16495	25.9826	3.45e-07	1.75e-06
Zfp277	-1.0234	5.74235	123.037	1.37e-28	7.21e-27
Tmem138	-1.02299	4.42653	76.9663	1.74e-18	3.66e-17
Wdr78	-1.02295	0.606582	24.7648	6.48e-07	3.14e-06
Ell2	-1.02202	3.0958	35.1938	2.98e-09	2.07e-08
9430008C03Rik	-1.02154	5.56456	62.6096	2.52e-15	3.72e-14
Srgap1	-1.02079	0.796238	14.1229	0.000171246	0.000530452
Pdxk	-1.02048	4.3951	72.6219	1.57e-17	2.97e-16
Tomm5	-1.02033	7.71182	70.2904	5.12e-17	9.22e-16
Prr14	-1.02021	3.37433	20.7553	5.22e-06	2.14e-05
Gas5	-1.01993	7.57879	40.5309	1.94e-10	1.59e-09
Avpi1	-1.01976	5.96757	52.3157	4.73e-13	5.44e-12
Smpdl3b	-1.01963	2.20912	22.1447	2.53e-06	1.11e-05
Tcf4	-1.01943	3.36538	67.582	2.02e-16	3.38e-15
Cpa2	-1.01771	3.14385	29.728	4.97e-08	2.87e-07
Kiss1r	-1.01752	1.50991	21.9177	2.85e-06	1.24e-05
Il17rd	-1.01691	3.51638	79.8835	3.97e-19	8.81e-18
Psmd9	-1.01691	5.57868	84.2053	4.46e-20	1.1e-18
Gm5803	-1.01675	5.37868	17.7702	2.49e-05	9.09e-05
Sf3a2	-1.016	1.94068	6.93152	0.00846896	0.0179814
Rfng	-1.01565	1.5243	8.96111	0.00275788	0.00661299
Zfp36l1	-1.01475	2.57429	31.6803	1.82e-08	1.12e-07
Slc1a5	-1.01356	0.924613	19.2586	1.14e-05	4.41e-05
Dok1	-1.01317	-0.465641	9.25547	0.00234793	0.0057135
Prmt6	-1.01316	2.45144	46.3912	9.68e-12	9.44e-11
Fbxo36	-1.01287	5.00069	31.5312	1.96e-08	1.2e-07
Gpx1	-1.01281	10.503	81.1299	2.11e-19	4.87e-18
Lamp3	-1.01253	1.52928	12.3084	0.000450926	0.00129172
Dst	-1.01173	4.18476	59.1263	1.48e-14	2.03e-13
Sbds	-1.01157	6.42901	117.653	2.07e-27	9.57e-26
Wdr59	-1.01137	1.99499	45.2968	1.69e-11	1.6e-10
Rfx4	-1.01064	-0.0584197	9.01427	0.00267881	0.00644242
Nkg7	-1.01037	-0.276804	7.93259	0.00485521	0.0109862
Alkbh1	-1.01002	4.92035	55.0537	1.17e-13	1.47e-12
BC048609	-1.00919	0.913532	25.4515	4.54e-07	2.26e-06
H2-T22	-1.00873	-0.0337	6.99418	0.00817752	0.0174418
H2-T9	-1.00873	-0.0337	6.99418	0.00817752	0.0174418
Inppl1	-1.00868	0.930493	20.4605	6.09e-06	2.47e-05
2810046L04Rik	-1.00859	1.87295	24.6111	7.01e-07	3.37e-06
Zfp259	-1.00776	5.93479	44.3523	2.74e-11	2.53e-10
Med29	-1.00762	7.46355	63.3733	1.71e-15	2.58e-14
Mepce	-1.00738	4.19974	92.0728	8.35e-22	2.38e-20
Ing2	-1.00682	4.3013	54.9116	1.26e-13	1.56e-12
Lasp1	-1.00664	2.87717	33.1554	8.51e-09	5.52e-08
Serpine1	-1.00655	-0.967966	5.55795	0.018397	0.0357982
Rcor2	-1.00643	0.646805	11.4109	0.000730128	0.00198778
Nlrc4	-1.00631	-0.18371	8.42228	0.00370651	0.0086444
Enox1	-1.00603	0.279671	12.5596	0.000394166	0.00114121
Dnahc2	-1.00601	0.530175	7.92013	0.00488877	0.0110508
6430562O15Rik	-1.00553	3.87592	29.3559	6.02e-08	3.44e-07
Ltbp4	-1.00506	-0.0686784	5.59534	0.0180083	0.0351129
Txndc15	-1.00457	3.00991	56.4009	5.91e-14	7.6e-13
Pusl1	-1.00403	5.01675	57.2575	3.82e-14	5.02e-13
Rabl2	-1.00392	5.19426	122.432	1.86e-28	9.45e-27
Fam82a1	-1.00281	2.97618	24.6769	6.78e-07	3.27e-06
Kif18b	-1.0027	2.99833	37.1244	1.11e-09	8.25e-09
Hexim1	-1.00251	2.43907	51.4519	7.34e-13	8.22e-12
Dhx38	-1.00127	3.27858	29.6009	5.31e-08	3.05e-07
Nanos3	-1.0011	6.53732	23.1886	1.47e-06	6.71e-06
Ube2q1	-1.00076	5.08811	124.922	5.29e-29	2.87e-27
Sirt5	-1.00063	1.85209	26.0094	3.4e-07	1.73e-06
Got2	-1.0005	3.35155	40.0823	2.43e-10	1.98e-09
Tmem206	-1.00024	4.46092	57.4472	3.47e-14	4.58e-13
Etv4	-1.00014	1.88523	8.9096	0.00283676	0.00678316

## Sheet: Female_marker_genes
Symbol	logFC	logCPM	LR	PValue	FDR
Stra8	7.23456	7.43101	159.433	1.51e-36	1.48e-34
Phlda2	6.55536	9.2621	157.488	4e-36	3.79e-34
Lypd4	6.25836	2.39419	43.5779	4.07e-11	3.67e-10
Dlx3	6.01284	0.716688	171.839	2.93e-39	3.23e-37
1700013H16Rik	5.72983	7.08437	198.719	3.98e-45	6.39e-43
Slc22a18	5.5423	4.43373	224.116	1.14e-50	2.42e-48
Pparg	5.35724	2.64977	112.028	3.52e-26	1.46e-24
Cstad	5.35318	0.716491	130.739	2.82e-30	1.71e-28
Msx2	5.25921	4.52983	181.15	2.72e-41	3.41e-39
Gm694	5.23093	0.674598	234.125	7.51e-53	1.76e-50
Sct	5.20128	5.63107	222.83	2.18e-50	4.55e-48
Calcoco2	5.18422	5.03148	202.884	4.9e-46	8.13e-44
Gata2	5.09442	3.35284	254.264	3.05e-57	9.06e-55
Meiob	4.95821	3.0956	79.6677	4.43e-19	9.79e-18
Gm1564	4.86728	5.23358	130.78	2.77e-30	1.68e-28
Cdx2	4.81604	-0.368901	140.834	1.75e-32	1.26e-30
Mal	4.8108	-0.0825635	165.654	6.58e-38	6.91e-36
Tnnt3	4.78191	2.04256	111.172	5.43e-26	2.22e-24
4930524B15Rik	4.75975	2.3293	88.8235	4.32e-21	1.17e-19
Dlx4	4.65259	-0.277242	70.5589	4.47e-17	8.08e-16
6330512M04Rik	4.63626	1.24183	102.654	3.99e-24	1.42e-22
Dlx6as1	4.62602	-0.10174	87.2152	9.73e-21	2.56e-19
Dnajb8	4.60798	-0.77792	95.3321	1.61e-22	4.88e-21
Drd4	4.58801	-0.857372	75.599	3.48e-18	7.03e-17
Aqp3	4.55834	-0.831732	49.4776	2.01e-12	2.14e-11
6430573F11Rik	4.55108	-0.00896871	145.034	2.11e-33	1.6e-31
1700012B09Rik	4.52298	-0.100061	116.457	3.77e-27	1.71e-25
Ankrd29	4.49899	3.71479	215.164	1.03e-48	1.91e-46
Dleu7	4.48723	0.620761	197.02	9.34e-45	1.46e-42
Hand1	4.47421	-0.176369	125.285	4.41e-29	2.41e-27
Cck	4.44698	-0.200595	80.2322	3.33e-19	7.45e-18
Gabra5	4.43491	0.604238	75.5028	3.65e-18	7.38e-17
Dync1i1	4.38584	4.8539	343.565	1.07e-76	7.16e-74
Paqr9	4.37192	-0.0696378	78.9158	6.48e-19	1.41e-17
Msx1as	4.3536	2.24776	213.064	2.95e-48	5.22e-46
Id1	4.34857	5.05236	249.771	2.91e-56	8.32e-54
Msx1	4.32272	2.38337	191.96	1.19e-43	1.74e-41
Npw	4.30618	1.64432	214.16	1.7e-48	3.12e-46
Synpr	4.30318	1.32785	67.3885	2.23e-16	3.72e-15
Dkkl1	4.29331	0.172957	152.14	5.91e-35	5.03e-33
Figla	4.21706	2.96904	77.3944	1.4e-18	3.01e-17
1700031F05Rik	4.16166	-0.770711	32.804	1.02e-08	6.52e-08
Rec8	4.15777	3.31813	145.476	1.69e-33	1.3e-31
Ttll6	4.14018	-0.158535	96.479	9.02e-23	2.8e-21
Cyp2ab1	4.13702	-0.434647	84.7623	3.36e-20	8.37e-19
1700026D08Rik	4.131	0.634713	81.6	1.67e-19	3.87e-18
Tbata	4.10606	1.64453	123.907	8.83e-29	4.73e-27
A730090H04Rik	4.09721	-0.353531	58.2007	2.37e-14	3.17e-13
Ube2ql1	4.08916	0.0973652	97.6647	4.96e-23	1.56e-21
Ppp1r14d	4.08418	-0.151009	23.8627	1.03e-06	4.84e-06
Adra2c	4.08331	0.0174111	42.7796	6.13e-11	5.39e-10
Olfm2	4.06478	-0.0451919	93.6876	3.69e-22	1.09e-20
Rhbdl3	4.00043	1.49877	175.979	3.66e-40	4.31e-38
Cybrd1	3.97638	0.594426	174.377	8.19e-40	9.36e-38
Dmrtc2	3.97428	2.47873	86.7504	1.23e-20	3.22e-19
Prom1	3.96435	1.25499	142.664	6.96e-33	5.11e-31
Plagl1	3.89168	4.10573	133.115	8.53e-31	5.48e-29
Npb	3.87244	-0.41136	99.9913	1.53e-23	5.1e-22
BB557941	3.86752	-0.914375	40.1935	2.3e-10	1.87e-09
Met	3.86584	1.33554	148.863	3.07e-34	2.51e-32
Aspa	3.83205	-0.0277702	23.7112	1.12e-06	5.21e-06
Ccdc67	3.80424	-0.119972	42	9.13e-11	7.86e-10
Agbl2	3.78877	0.343975	51.9752	5.62e-13	6.43e-12
Trnp1	3.7872	3.13126	364.878	2.44e-81	1.98e-78
Gpr146	3.78651	0.608582	97.9082	4.38e-23	1.39e-21
A430093F15Rik	3.76534	0.107075	101.022	9.1e-24	3.12e-22
Grrp1	3.73937	0.561528	120.23	5.63e-28	2.73e-26
Areg	3.73578	-0.636825	101.941	5.72e-24	2.01e-22
Porcn	3.72001	3.87424	185.462	3.11e-42	4.14e-40
1700123I01Rik	3.68619	2.43954	65.3607	6.24e-16	9.83e-15
Egfl6	3.62184	2.01107	181.911	1.85e-41	2.34e-39
Ppef1	3.61172	-0.848914	38.8868	4.49e-10	3.51e-09
Lhx2	3.60853	0.443087	102.036	5.45e-24	1.92e-22
D830030K20Rik	3.60691	2.05045	33.0792	8.85e-09	5.72e-08
Kcnj12	3.56501	0.50046	133.974	5.54e-31	3.62e-29
Glrb	3.56317	3.02607	147.372	6.51e-34	5.23e-32
Chrdl2	3.54203	-0.541088	49.9804	1.55e-12	1.67e-11
Kiss1	3.5343	0.937648	88.9141	4.12e-21	1.12e-19
Tnfrsf13c	3.53166	-0.631202	57.035	4.28e-14	5.61e-13
Nptxr	3.51634	-0.341282	62.3088	2.94e-15	4.31e-14
Kcnk4	3.51622	-0.239525	88.2361	5.81e-21	1.55e-19
1700001O22Rik	3.5052	0.0317751	107.541	3.39e-25	1.32e-23
Kcnip3	3.49642	3.66464	183.66	7.7e-42	9.89e-40
Grin2d	3.47836	1.20504	108.333	2.27e-25	8.98e-24
1700097N02Rik	3.474	3.01495	80.34	3.15e-19	7.1e-18
Cd164l2	3.47167	1.60117	88.1479	6.07e-21	1.62e-19
1700034O15Rik	3.45577	-1.13268	53.0461	3.26e-13	3.83e-12
Zfp711	3.45091	3.00883	94.8278	2.08e-22	6.26e-21
Fgfr3	3.44187	1.8359	221.24	4.85e-50	9.86e-48
H2-Oa	3.42937	0.205829	69.1524	9.11e-17	1.59e-15
Ccdc68	3.41894	1.55542	97.2244	6.19e-23	1.94e-21
Scd1	3.40498	1.61618	127.029	1.83e-29	1.04e-27
Nr6a1	3.4045	4.28588	335.769	5.32e-75	3.16e-72
Osbp2	3.38824	0.194385	65.8001	4.99e-16	7.96e-15
Edn3	3.38242	0.767495	117.157	2.65e-27	1.21e-25
A730020E08Rik	3.37887	-0.192178	68.0514	1.59e-16	2.71e-15
Dmrtb1	3.36944	-1.08022	36.9577	1.21e-09	8.93e-09
Tex101	3.36637	6.0517	84.7485	3.39e-20	8.42e-19
Ocm	3.35102	-1.10781	46.392	9.68e-12	9.44e-11
Ido2	3.35046	-0.253656	54.3939	1.64e-13	2e-12
B830017H08Rik	3.33574	-0.446437	39.3761	3.5e-10	2.78e-09
Taf7l	3.30466	4.07307	51.905	5.83e-13	6.65e-12
Pla2g2d	3.26301	0.802373	81.2688	1.97e-19	4.55e-18
Msx3	3.26193	-0.367018	69.4334	7.9e-17	1.39e-15
Inca1	3.26082	4.18415	76.0054	2.83e-18	5.79e-17
Thrb	3.25795	0.246711	64.8041	8.27e-16	1.29e-14
Hopx	3.2491	0.536732	66.8363	2.95e-16	4.86e-15
Rab40b	3.23107	-0.457823	41.006	1.52e-10	1.27e-09
1700010M22Rik	3.21507	-0.793953	59.1166	1.49e-14	2.04e-13
1700042G07Rik	3.21146	-0.996163	45.7623	1.34e-11	1.27e-10
Abcg5	3.20944	-0.843987	44.9619	2.01e-11	1.88e-10
Lad1	3.19642	-0.388263	32.5032	1.19e-08	7.52e-08
Spon2	3.19353	-0.601351	31.5439	1.95e-08	1.19e-07
Ptx3	3.19317	-0.715621	34.9364	3.41e-09	2.34e-08
H2-Ab1	3.17446	2.81156	36.1318	1.84e-09	1.32e-08
1500015O10Rik	3.16673	-1.10258	27.525	1.55e-07	8.34e-07
Myl2	3.1642	-1.02577	41.6745	1.08e-10	9.2e-10
Ak4	3.15659	1.94338	146.32	1.11e-33	8.65e-32
Hbegf	3.14937	2.15862	199.314	2.95e-45	4.79e-43
Ovol1	3.13863	0.420151	116.575	3.56e-27	1.62e-25
4931408A02Rik	3.13475	1.42986	48.6872	3e-12	3.12e-11
Xlr	3.13304	5.59533	118.059	1.68e-27	7.89e-26
BC051142	3.13117	-0.418173	22.8713	1.73e-06	7.81e-06
Slc28a1	3.12727	1.29181	122.841	1.51e-28	7.82e-27
Lmcd1	3.12724	-1.26045	27.3955	1.66e-07	8.86e-07
Dio1	3.12108	-1.34245	22.564	2.03e-06	9.07e-06
Cd200r1	3.11999	-0.686945	31.1933	2.34e-08	1.41e-07
Ccnd1	3.11591	4.91901	126.244	2.72e-29	1.51e-27
Cubn	3.11496	1.87537	105.654	8.78e-25	3.27e-23
Susd5	3.11354	-0.243848	65.4482	5.97e-16	9.43e-15
Spata22	3.11113	-0.0839623	20.1476	7.17e-06	2.87e-05
Syn2	3.10462	2.10699	127.333	1.57e-29	9.07e-28
Spdya	3.10034	4.08315	63.2655	1.81e-15	2.72e-14
Snap91	3.09408	1.09839	84.6106	3.63e-20	8.98e-19
Cdc42ep3	3.06926	1.59988	101.493	7.17e-24	2.51e-22
Car5b	3.06531	2.65526	126.582	2.29e-29	1.29e-27
Rbp1	3.06476	4.48958	120.534	4.83e-28	2.36e-26
Rad21l	3.06356	-0.657396	12.0064	0.00053018	0.00149242
Slpi	3.06106	-1.51384	13.1722	0.000284136	0.000842736
Tex16	3.05892	1.77266	47.8451	4.61e-12	4.67e-11
D6Mm5e	3.04982	5.74561	163.133	2.34e-37	2.36e-35
Onecut3	3.04751	-1.0251	29.9386	4.46e-08	2.59e-07
Lsp1	3.04357	1.02821	66.7763	3.04e-16	5e-15
H2-Bl	3.04268	0.386409	32.323	1.31e-08	8.19e-08
Alpk3	3.04194	-0.1239	51.3591	7.69e-13	8.61e-12
Rad51ap2	3.04029	0.369317	26.1526	3.15e-07	1.61e-06
Lonrf2	3.03455	2.25053	122.412	1.88e-28	9.51e-27
Apobr	3.00995	-0.6979	46.9133	7.42e-12	7.32e-11
Acp5	3.00195	1.2502	107.096	4.24e-25	1.63e-23
H2-D1	3.00023	1.95068	44.3915	2.69e-11	2.48e-10
Lrrc3b	2.98289	0.785079	99.8036	1.68e-23	5.53e-22
Tmem22	2.98004	1.8507	59.5294	1.2e-14	1.67e-13
Gata3	2.9761	0.288872	59.5397	1.2e-14	1.66e-13
S100a16	2.97424	2.92752	203.289	4e-46	6.71e-44
Mei1	2.96851	-0.0644758	29.6846	5.08e-08	2.93e-07
Cfc1	2.96806	1.33085	100.671	1.09e-23	3.69e-22
5033406O09Rik	2.96379	0.0547931	109.242	1.44e-25	5.75e-24
Bpi	2.96302	-0.335819	58.2982	2.25e-14	3.03e-13
Ins2	2.94957	2.42115	43.8963	3.46e-11	3.15e-10
Bhmt	2.94914	0.723445	83.1031	7.79e-20	1.87e-18
Wfdc2	2.94344	4.16549	175.503	4.65e-40	5.39e-38
Cd5	2.94217	0.643137	96.3051	9.85e-23	3.04e-21
H2-Q2	2.93987	-1.39538	18.1891	2e-05	7.43e-05
Car7	2.93934	0.748233	57.6124	3.19e-14	4.23e-13
BC051537	2.93728	-0.827368	42.2567	8e-11	6.94e-10
H2-L	2.93373	1.32799	35.2961	2.83e-09	1.97e-08
AI848285	2.93263	-0.0606356	95.6509	1.37e-22	4.17e-21
Gbx2	2.92949	1.42445	186.982	1.45e-42	1.96e-40
Chst13	2.91855	-0.96293	29.1549	6.68e-08	3.79e-07
Tnni2	2.91855	0.847782	80.4312	3.01e-19	6.81e-18
Gm10408	2.9165	1.43671	19.8824	8.24e-06	3.26e-05
1700019N12Rik	2.91559	1.18839	111.813	3.93e-26	1.62e-24
S100g	2.91293	0.316636	96.3587	9.58e-23	2.97e-21
Gm3925	2.91207	0.517952	67.9593	1.67e-16	2.83e-15
Itk	2.90818	-0.771752	28.0418	1.19e-07	6.5e-07
Prss23	2.90553	0.0627389	52.9794	3.37e-13	3.95e-12
Fut4	2.90162	1.17504	112.521	2.75e-26	1.15e-24
1700112E06Rik	2.89166	-0.128089	65.5318	5.72e-16	9.05e-15
Myl7	2.88104	3.24837	130.531	3.14e-30	1.89e-28
Clic6	2.88083	-0.657349	22.2385	2.41e-06	1.06e-05
Necab2	2.86909	4.07008	234.442	6.41e-53	1.54e-50
4930430D24Rik	2.86756	-1.64442	12.4863	0.000409939	0.00118421
Clcnkb	2.8535	-0.00078392	54.4334	1.61e-13	1.97e-12
Nrip3	2.85199	-0.0991905	21.6237	3.32e-06	1.42e-05
4930523C07Rik	2.83964	1.38833	144.913	2.24e-33	1.7e-31
Ptchd1	2.83891	-1.14817	20.4633	6.08e-06	2.47e-05
Npnt	2.83142	1.821	114.761	8.88e-27	3.87e-25
Arhgef26	2.83065	0.386544	45.685	1.39e-11	1.32e-10
Ankrd34b	2.82507	-0.501995	37.9289	7.34e-10	5.6e-09
Chn2	2.82346	1.30913	148.597	3.51e-34	2.85e-32
Wnt2b	2.82262	-0.91694	38.9468	4.36e-10	3.41e-09
Cox4i2	2.81738	-1.0687	31.4619	2.03e-08	1.24e-07
Zcchc18	2.81266	-0.975133	32.947	9.47e-09	6.09e-08
Cgref1	2.81089	-1.13886	24.4502	7.63e-07	3.64e-06
Thbs3	2.7998	2.42988	122.976	1.41e-28	7.36e-27
Ikzf1	2.79943	0.708127	49.8965	1.62e-12	1.75e-11
Gm17455	2.78432	2.28741	54.5817	1.49e-13	1.83e-12
H2-K1	2.78187	2.57908	51.9395	5.72e-13	6.53e-12
Shisa9	2.7811	-0.855128	24.9184	5.98e-07	2.91e-06
Irx3	2.78061	-0.585115	35.1345	3.08e-09	2.13e-08
Zfp872	2.77801	1.93355	70.6244	4.32e-17	7.83e-16
Ccdc79	2.77723	2.42312	50.9573	9.44e-13	1.05e-11
Dnajb13	2.77648	1.00916	49.225	2.28e-12	2.41e-11
Psmb9	2.77458	0.424709	59.701	1.1e-14	1.54e-13
Smad9	2.77436	-0.115986	61.016	5.66e-15	8.11e-14
D730050B12Rik	2.76961	-0.919395	42.5197	7e-11	6.12e-10
Gjb4	2.7646	0.688694	31.2735	2.24e-08	1.36e-07
Ankrd44	2.76289	0.719675	50.4867	1.2e-12	1.32e-11
Mfsd6	2.7586	0.0779851	67.8784	1.74e-16	2.95e-15
Rhox9	2.7456	9.08835	85.7816	2.01e-20	5.16e-19
Izumo1	2.74355	-0.350682	31.4608	2.04e-08	1.24e-07
Sh3bgr	2.74266	1.65883	102.377	4.59e-24	1.63e-22
Podn	2.73949	-0.815791	21.1967	4.14e-06	1.74e-05
Pwwp2b	2.73551	0.687305	98.3512	3.5e-23	1.12e-21
Nos3	2.73433	0.854935	92.2471	7.65e-22	2.19e-20
Mesp1	2.7308	0.15401	68.6979	1.15e-16	1.98e-15
Pla2g16	2.72867	3.98935	236.108	2.78e-53	6.79e-51
Gpr153	2.72416	-0.345615	55.0162	1.2e-13	1.49e-12
Rhox6	2.72372	8.552	78.416	8.35e-19	1.81e-17
Id2	2.71336	6.26001	281.966	2.8e-63	1.03e-60
Bcat1	2.71319	1.65276	49.4247	2.06e-12	2.19e-11
Lyn	2.71122	0.721732	76.8344	1.86e-18	3.9e-17
Macrod1	2.70306	2.02599	130.849	2.67e-30	1.64e-28
Sigirr	2.69715	1.56442	89.6664	2.82e-21	7.71e-20
Hsd17b2	2.69495	-0.650596	30.7163	2.99e-08	1.78e-07
Stx1b	2.69389	1.07598	106.702	5.17e-25	1.97e-23
Mobp	2.68578	-0.0923006	34.0497	5.37e-09	3.6e-08
Fam102b	2.6855	0.706568	83.2774	7.13e-20	1.72e-18
Osbpl6	2.68015	2.32647	146.759	8.86e-34	7.01e-32
Atoh8	2.6731	-0.327677	29.0375	7.1e-08	4.01e-07
Chadl	2.66728	1.44602	98.0816	4.01e-23	1.27e-21
C77370	2.661	1.9817	113.687	1.53e-26	6.52e-25
Zfp503	2.65192	-0.287672	42.9887	5.51e-11	4.87e-10
Gm10865	2.6446	1.87008	129.603	5.01e-30	2.99e-28
Ntm	2.64211	-0.122957	79.9381	3.86e-19	8.59e-18
Syngr4	2.64123	5.64541	138.24	6.46e-32	4.55e-30
Bdnf	2.63863	-0.409537	31.3356	2.17e-08	1.32e-07
2810459M11Rik	2.63849	-0.915214	45.323	1.67e-11	1.58e-10
Ptplad2	2.63183	1.0703	62.5877	2.55e-15	3.76e-14
Ceacam20	2.63038	-1.23615	17.1667	3.42e-05	0.000121424
Phf19	2.62818	4.00717	193.023	6.96e-44	1.04e-41
Vipr2	2.62767	-0.128413	28.1988	1.09e-07	6.03e-07
Tshz3	2.62619	0.0619472	47.1059	6.73e-12	6.67e-11
Gm10474	2.62489	0.395615	38.8437	4.59e-10	3.57e-09
Hpse	2.62155	-0.316175	54.9266	1.25e-13	1.55e-12
Cyp26a1	2.6191	-1.12346	11.7981	0.000592919	0.00164916
Fam101b	2.61879	1.82845	117.686	2.03e-27	9.44e-26
2510009E07Rik	2.6152	0.642904	56.252	6.38e-14	8.15e-13
Zfp541	2.61359	0.438631	28.133	1.13e-07	6.21e-07
Gfra3	2.61185	0.640558	68.3853	1.34e-16	2.3e-15
Lrp3	2.60613	0.0376169	71.9052	2.26e-17	4.19e-16
Agpat2	2.60247	1.91199	138.169	6.69e-32	4.69e-30
Afmid	2.60175	0.945725	48.4666	3.36e-12	3.47e-11
Foxi1	2.60076	-0.958615	24.1435	8.94e-07	4.24e-06
A830052D11Rik	2.59992	0.111085	39.8875	2.69e-10	2.18e-09
Pnck	2.5916	3.44523	84.8117	3.28e-20	8.18e-19
Ropn1	2.59056	-0.617559	26.6109	2.49e-07	1.3e-06
Patl2	2.58882	1.77515	82.0847	1.3e-19	3.05e-18
Hs3st4	2.58804	-1.14004	16.8625	4.02e-05	0.000140646
Tmem159	2.58375	3.34091	232.871	1.41e-52	3.25e-50
Ebf4	2.58154	-0.0531425	54.1329	1.87e-13	2.27e-12
Nr2f1	2.57781	-0.784054	30.3169	3.67e-08	2.15e-07
Rarb	2.57462	0.661749	39.3805	3.49e-10	2.78e-09
Igf2	2.56821	2.18187	105.726	8.47e-25	3.16e-23
Calml4	2.56695	3.1339	59.5042	1.22e-14	1.69e-13
Tc2n	2.5621	2.21025	50.315	1.31e-12	1.42e-11
Tmsb15a	2.56196	-0.543163	50.0146	1.53e-12	1.65e-11
Tfap2a	2.55836	-0.512304	55.7566	8.2e-14	1.04e-12
Slc7a10	2.55747	-0.97852	30.3607	3.59e-08	2.11e-07
Lrrn2	2.54926	-1.05576	27.7053	1.41e-07	7.65e-07
Pmp22	2.53952	2.24649	114.324	1.11e-26	4.77e-25
Lrrc38	2.53069	-0.664843	40.1315	2.37e-10	1.93e-09
Cd2	2.52424	2.15361	78.9215	6.46e-19	1.41e-17
Adam23	2.52084	-0.363535	29.5709	5.39e-08	3.09e-07
4930562F07Rik	2.52068	0.31684	74.5206	6e-18	1.18e-16
Mdk	2.51786	8.64706	165.361	7.63e-38	7.95e-36
Klf17	2.5136	-1.21958	16.9501	3.84e-05	0.000134913
Asb13	2.50504	0.579027	60.5358	7.23e-15	1.02e-13
Hrc	2.5033	0.836449	64.7543	8.48e-16	1.33e-14
Prkg2	2.50256	-0.104566	29.4183	5.83e-08	3.33e-07
Slc6a17	2.50107	1.21763	90.8537	1.55e-21	4.31e-20
4930412O13Rik	2.49913	-1.06669	21.1804	4.18e-06	1.75e-05
Clec2l	2.49433	0.890857	58.8187	1.73e-14	2.35e-13
Crabp1	2.49128	5.99425	350.389	3.49e-78	2.44e-75
B3gnt7	2.48935	3.24633	163.87	1.61e-37	1.65e-35
Sox18	2.48723	-0.659024	22.1112	2.57e-06	1.13e-05
Trim69	2.47992	0.308876	47.9771	4.31e-12	4.38e-11
Spag4	2.4797	-0.0573711	46.5478	8.94e-12	8.77e-11
Chd3	2.47937	0.548402	59.6468	1.14e-14	1.58e-13
Ggt1	2.47825	0.447626	28.5969	8.91e-08	4.97e-07
2810032G03Rik	2.47779	-1.09944	26.1014	3.24e-07	1.65e-06
Efcab9	2.47779	-0.278032	35.0881	3.15e-09	2.18e-08
Gm10373	2.47367	-1.36081	16.2602	5.52e-05	0.000188223
Fam189a2	2.47227	-0.277023	32.7002	1.08e-08	6.84e-08
2010001M06Rik	2.4712	4.00304	154.752	1.59e-35	1.38e-33
Amn	2.46741	1.84976	102.303	4.76e-24	1.69e-22
Rapgefl1	2.46491	-0.658277	45.4035	1.6e-11	1.52e-10
Hal	2.4606	2.81259	107.575	3.33e-25	1.3e-23
Gm4792	2.45761	-1.16649	25.1316	5.35e-07	2.64e-06
Mbnl3	2.4524	4.23318	77.2848	1.48e-18	3.17e-17
Irx2	2.45225	-0.255054	32.5934	1.14e-08	7.19e-08
Chst2	2.45139	-0.598455	25.6623	4.07e-07	2.04e-06
Ppp1r1a	2.45078	3.23141	100.331	1.29e-23	4.34e-22
Mxd4	2.44742	5.68181	84.3787	4.09e-20	1.01e-18
Shd	2.44144	-1.07488	25.2295	5.09e-07	2.51e-06
Hoxb9	2.43564	-0.758229	34.1262	5.17e-09	3.47e-08
Gpr160	2.42886	3.7527	125.901	3.23e-29	1.78e-27
Baiap2l1	2.42702	1.41996	110.539	7.47e-26	3.05e-24
4930417G10Rik	2.41256	0.770234	57.2304	3.88e-14	5.09e-13
Flrt3	2.40475	2.31758	59.6954	1.11e-14	1.54e-13
Plcl1	2.40357	-0.301283	28.0588	1.18e-07	6.44e-07
Il18	2.40069	0.555796	34.4701	4.33e-09	2.94e-08
Slc9a3r2	2.39905	2.47441	86.5216	1.38e-20	3.59e-19
Stk33	2.39836	1.53413	62.1852	3.13e-15	4.58e-14
Nfe2l3	2.39448	0.455652	62.6602	2.46e-15	3.64e-14
Pde1b	2.39295	-1.01064	18.3701	1.82e-05	6.81e-05
Fam92b	2.39178	1.72811	99.5285	1.93e-23	6.3e-22
Zglp1	2.39048	6.35553	406.055	2.65e-90	3.14e-87
Pde3b	2.3754	2.4971	76.213	2.55e-18	5.26e-17
2310069G16Rik	2.37188	-0.553658	31.5966	1.9e-08	1.16e-07
Irf5	2.37064	-1.33435	15.1606	9.87e-05	0.000319429
Gdf10	2.3706	-1.06919	30.1491	4e-08	2.33e-07
Zbtb42	2.35867	-0.976847	20.3568	6.43e-06	2.6e-05
Ebf3	2.35714	-0.0305729	36.6997	1.38e-09	1.01e-08
Sema4f	2.35171	0.18463	49.7921	1.71e-12	1.83e-11
Itga2b	2.35158	0.337818	43.5166	4.2e-11	3.77e-10
Dgkk	2.35075	0.326147	50.9104	9.67e-13	1.07e-11
Insm1	2.34891	-0.0995857	34.3908	4.51e-09	3.05e-08
Dnajc5g	2.34372	3.39879	56.1937	6.57e-14	8.38e-13
Dpys	2.34285	3.56149	61.354	4.77e-15	6.88e-14
H2-DMa	2.33747	0.884312	55.6425	8.69e-14	1.1e-12
Pga5	2.33366	-1.239	14.2246	0.000162234	0.000504464
Nkd1	2.33148	2.04504	85.1673	2.74e-20	6.9e-19
Scarf2	2.32821	-0.745276	23.1439	1.5e-06	6.85e-06
Lrrc34	2.32054	7.38066	64.0234	1.23e-15	1.88e-14
Gm16197	2.32045	1.82387	99.2752	2.2e-23	7.13e-22
Stard10	2.31796	3.57195	92.6015	6.4e-22	1.86e-20
Rgs7	2.31731	-0.103818	26.3384	2.87e-07	1.47e-06
Elovl7	2.31539	0.659898	51.4159	7.47e-13	8.37e-12
Ampd3	2.31508	-0.715611	19.9248	8.05e-06	3.2e-05
2610528J11Rik	2.31465	-0.198161	26.6114	2.49e-07	1.3e-06
Gm16677	2.31296	4.47864	71.5016	2.77e-17	5.09e-16
Sord	2.31218	1.59116	113.17	1.98e-26	8.34e-25
Spesp1	2.31046	1.18852	48.8753	2.73e-12	2.85e-11
E230016M11Rik	2.30792	2.20127	194.033	4.19e-44	6.4e-42
Gm4763	2.30726	-0.657323	8.06925	0.00450226	0.0102689
Chrm4	2.30685	0.840092	13.7997	0.000203367	0.000619868
Nipal2	2.29973	0.777965	40.226	2.26e-10	1.85e-09
B3galnt1	2.29835	4.0238	134.856	3.55e-31	2.36e-29
Spock2	2.29608	-0.0548801	48.4009	3.47e-12	3.58e-11
Hs3st6	2.29592	0.187889	47.4863	5.54e-12	5.57e-11
Ccdc155	2.29406	0.476393	59.682	1.11e-14	1.55e-13
Apoc3	2.28901	-0.60143	39.504	3.27e-10	2.62e-09
Rasgrp2	2.28834	4.88002	200.728	1.45e-45	2.38e-43
D430019H16Rik	2.28771	1.3539	47.3585	5.91e-12	5.92e-11
Syce3	2.28633	3.88553	80.2905	3.23e-19	7.25e-18
9130019P16Rik	2.28476	-0.700836	25.0569	5.57e-07	2.73e-06
Cobl	2.28358	0.182637	36.6126	1.44e-09	1.05e-08
Cldn6	2.28169	1.23732	53.0638	3.23e-13	3.8e-12
Cbx8	2.27758	2.09463	76.7871	1.9e-18	3.99e-17
Sgms2	2.27675	2.12969	75.1124	4.45e-18	8.94e-17
Dusp9	2.27659	4.26458	238.742	7.4e-54	1.93e-51
Kcng1	2.27585	-1.00625	21.2284	4.08e-06	1.71e-05
Greb1l	2.27235	1.32767	44.0216	3.25e-11	2.96e-10
1700011F03Rik	2.26933	1.26941	56.4333	5.81e-14	7.48e-13
Crabp2	2.26755	5.52159	118.989	1.05e-27	5.03e-26
Prdm9	2.26205	3.15703	44.3764	2.71e-11	2.5e-10
Rel	2.26115	1.1968	69.1448	9.15e-17	1.59e-15
Kcnc4	2.25731	-0.378701	35.9031	2.07e-09	1.47e-08
Rassf2	2.25563	-0.377518	34.9615	3.36e-09	2.32e-08
Mtmr1	2.25359	2.3369	83.5116	6.33e-20	1.53e-18
Nr4a2	2.24558	-1.04298	24.3307	8.11e-07	3.87e-06
5430405G05Rik	2.24381	-0.218327	39.1258	3.97e-10	3.13e-09
Pgr	2.24014	-0.040793	36.2671	1.72e-09	1.24e-08
Lpar3	2.23972	-1.22935	14.6905	0.000126685	0.000401863
Scn1b	2.2327	0.786917	32.289	1.33e-08	8.32e-08
AU015836	2.22646	3.79155	79.7285	4.3e-19	9.51e-18
Irx5	2.22374	-1.32338	16.0667	6.11e-05	0.000206822
9030625A04Rik	2.22162	1.26043	59.9605	9.68e-15	1.35e-13
Ccdc122	2.22125	1.60212	42.3936	7.46e-11	6.51e-10
Rusc1	2.221	0.763114	61.6116	4.18e-15	6.07e-14
Grik3	2.22084	-0.323555	27.9881	1.22e-07	6.66e-07
Fam69b	2.21797	1.80509	50.5999	1.13e-12	1.24e-11
Ltk	2.21708	-0.943625	17.2638	3.25e-05	0.000115902
Park2	2.2146	0.70509	34.0096	5.48e-09	3.66e-08
Slc38a4	2.20988	4.77937	65.0138	7.44e-16	1.17e-14
Nr3c1	2.2069	3.58004	145.145	2e-33	1.52e-31
Mtap2	2.19639	0.939105	56.6618	5.18e-14	6.71e-13
Gm44	2.19407	1.85511	31.6405	1.86e-08	1.14e-07
5830403L16Rik	2.19291	-1.55429	11.7965	0.000593428	0.00165028
Fam57a	2.19236	2.0366	171.262	3.92e-39	4.29e-37
Rabgap1l	2.19179	2.68043	92.849	5.64e-22	1.65e-20
H2-DMb1	2.1913	-0.0353369	11.9294	0.000552554	0.00154755
Ccnb3	2.19064	0.368559	28.843	7.85e-08	4.41e-07
Mogat1	2.18921	0.572651	46.7749	7.96e-12	7.83e-11
Fam26f	2.18907	1.11208	58.9137	1.65e-14	2.24e-13
Morc4	2.18736	0.423401	38.2431	6.25e-10	4.79e-09
Fam176a	2.18678	0.326229	39.6628	3.02e-10	2.43e-09
Dnahc8	2.18674	2.74071	100.263	1.33e-23	4.48e-22
Slc39a2	2.18504	-1.3826	10.1333	0.00145612	0.00370897
Gadd45a	2.18457	3.20536	146.998	7.85e-34	6.24e-32
Mir106a	2.18324	-1.05983	19.2369	1.15e-05	4.45e-05
Lpar1	2.18258	2.3179	120.074	6.09e-28	2.95e-26
Cnnm1	2.18152	-0.377147	38.2488	6.23e-10	4.78e-09
G0s2	2.1799	1.76896	62.7115	2.39e-15	3.55e-14
Slc16a9	2.17861	1.41288	59.105	1.49e-14	2.05e-13
En2	2.17155	-0.601355	24.1692	8.82e-07	4.18e-06
Iqsec2	2.16997	-0.229508	46.4538	9.38e-12	9.16e-11
4930444P10Rik	2.1687	-0.534814	20.1578	7.13e-06	2.86e-05
Aloxe3	2.16866	-1.19332	19.2622	1.14e-05	4.4e-05
Neurl1b	2.16425	-0.306285	31.488	2.01e-08	1.23e-07
Eif2c4	2.16404	1.02614	94.7289	2.18e-22	6.56e-21
Rspo4	2.16151	0.159528	14.196	0.000164722	0.000511684
6720483E21Rik	2.16106	-1.28851	13.5106	0.000237221	0.000713468
Timp2	2.15989	2.98039	119.067	1.01e-27	4.85e-26
Abr	2.15951	1.52151	114.463	1.03e-26	4.46e-25
Crygc	2.15721	-0.909164	17.2576	3.26e-05	0.000116206
Accn1	2.15386	-0.249445	27.4372	1.62e-07	8.68e-07
Dapl1	2.15335	3.16526	70.68	4.2e-17	7.62e-16
Grk4	2.14953	0.0776558	25.502	4.42e-07	2.21e-06
Gm8817	2.14477	-0.925579	15.5547	8.02e-05	0.000265035
Syt12	2.14407	0.581945	68.7843	1.1e-16	1.9e-15
0610010O12Rik	2.14364	5.15764	143.355	4.92e-33	3.65e-31
Gcm1	2.14285	0.8814	16.4009	5.13e-05	0.000176278
Ly6h	2.14092	-0.977141	19.9818	7.82e-06	3.11e-05
Rnf128	2.14006	1.94399	63.1526	1.91e-15	2.87e-14
1500009L16Rik	2.13837	5.5605	106.012	7.33e-25	2.76e-23
Gm3020	2.13778	1.75589	17.6617	2.64e-05	9.58e-05
Styxl1	2.13357	1.09209	63.2649	1.81e-15	2.72e-14
Fbxl16	2.13234	-0.572979	27.52	1.55e-07	8.36e-07
Tmem90b	2.132	0.309467	32.4134	1.25e-08	7.84e-08
Nudt18	2.12834	0.387058	45.2302	1.75e-11	1.65e-10
Notum	2.12583	1.24905	91.228	1.28e-21	3.58e-20
Slc25a43	2.12485	1.97136	94.2521	2.78e-22	8.3e-21
Dusp5	2.11968	-0.0242692	23.1037	1.53e-06	6.99e-06
Prss16	2.11635	-0.213298	24.1904	8.73e-07	4.14e-06
Zxdb	2.11157	1.85771	58.964	1.61e-14	2.19e-13
AY512931	2.11075	-1.37683	17.4283	2.98e-05	0.000107088
Gm15417	2.10807	2.18402	79.8202	4.1e-19	9.09e-18
Mt4	2.10532	-1.41058	11.4996	0.000696096	0.00190657
P4ha2	2.09912	2.94757	96.4898	8.97e-23	2.79e-21
Ptprj	2.09828	0.451165	32.6142	1.12e-08	7.12e-08
Tmem37	2.09177	4.43564	165.965	5.63e-38	5.95e-36
Jazf1	2.08556	2.78572	116.006	4.74e-27	2.11e-25
Parvb	2.08528	-0.187827	38.5755	5.27e-10	4.07e-09
D630003M21Rik	2.08142	-0.66158	24.551	7.24e-07	3.47e-06
Gm10409	2.07951	2.32289	22.7812	1.82e-06	8.16e-06
Lrriq4	2.07634	4.81516	69.2182	8.82e-17	1.54e-15
Cnksr2	2.07432	1.74957	60.4484	7.55e-15	1.07e-13
Des	2.07175	0.438321	42.5456	6.91e-11	6.05e-10
Nr1h3	2.07151	-0.438888	39.4795	3.32e-10	2.65e-09
2022-09-04	2.07063	1.18508	50.3696	1.27e-12	1.39e-11
Gyltl1b	2.06968	1.37109	56.4628	5.73e-14	7.38e-13
Lgals3	2.06661	0.204319	26.4547	2.7e-07	1.4e-06
Tgfa	2.0652	1.0726	93.6582	3.75e-22	1.11e-20
BC049762	2.0634	3.35845	75.0603	4.57e-18	9.15e-17
Pcdh19	2.06208	-0.710976	13.512	0.000237049	0.000713198
Chst7	2.06122	-0.545929	18.7406	1.5e-05	5.68e-05
4930413F20Rik	2.05876	-1.07815	24.6235	6.97e-07	3.35e-06
Ppm1n	2.05151	1.00911	63.4246	1.67e-15	2.52e-14
9530051G07Rik	2.05136	-0.149669	28.7106	8.4e-08	4.7e-07
Arhgef33	2.05066	3.46839	85.3487	2.5e-20	6.36e-19
Slc2a12	2.04987	-0.252349	40.4069	2.06e-10	1.69e-09
Tsc22d3	2.04643	3.60913	47.3586	5.91e-12	5.92e-11
1500017E21Rik	2.0438	0.12253	27.1637	1.87e-07	9.93e-07
Perp	2.043	2.60251	48.0844	4.08e-12	4.16e-11
3110057O12Rik	2.0404	1.9279	38.8243	4.64e-10	3.61e-09
Prrg3	2.03846	0.971323	44.6034	2.41e-11	2.23e-10
Gm3500	2.03686	1.41012	20.7486	5.24e-06	2.15e-05
Rcan2	2.0362	0.362544	33.1042	8.74e-09	5.66e-08
Cyp7b1	2.03596	-0.115253	28.3854	9.94e-08	5.5e-07
Nfkb1	2.03521	1.48096	134.137	5.1e-31	3.35e-29
9130230L23Rik	2.03424	-0.52525	17.5129	2.85e-05	0.000102856
Pacsin1	2.03219	3.38914	85.1099	2.82e-20	7.07e-19
Smc1b	2.03138	8.42456	99.8324	1.66e-23	5.48e-22
Nlrp9b	2.0302	-0.0895786	13.7737	0.000206206	0.000627281
4930513N10Rik	2.03013	5.32734	69.6432	7.11e-17	1.26e-15
Acpl2	2.03013	0.366788	31.6182	1.88e-08	1.15e-07
Zfp641	2.02976	-1.07219	19.1457	1.21e-05	4.65e-05
Syt5	2.02813	5.46631	127.843	1.21e-29	7.04e-28
Dsp	2.028	3.45382	73.7491	8.87e-18	1.71e-16
Gpr137c	2.02503	-0.684795	20.3301	6.52e-06	2.63e-05
Ankrd33b	2.02365	0.0147754	20.2643	6.74e-06	2.71e-05
Fam63b	2.02331	1.68444	72.6194	1.57e-17	2.97e-16
Mical1	2.02316	0.859517	54.7821	1.35e-13	1.66e-12
Gm15708	2.02269	-1.15953	23.0997	1.54e-06	7e-06
Sdr42e1	2.02131	0.553931	48.6571	3.05e-12	3.16e-11
Dmc1	2.02118	5.1249	127.189	1.69e-29	9.68e-28
Sp6	2.02014	-0.917905	18.7374	1.5e-05	5.68e-05
Rhox7	2.01917	5.05681	169.669	8.74e-39	9.43e-37
Paqr5	2.01728	-0.0229125	21.6846	3.21e-06	1.38e-05
Dmrta2	2.01414	-0.922969	18.447	1.75e-05	6.56e-05
Pi16	2.01398	-1.04892	13.4602	0.000243675	0.00073131
Cln6	2.0134	2.60355	172.803	1.81e-39	2e-37
Aif1l	2.01157	4.6596	54.8286	1.32e-13	1.63e-12
Rhox4g	2.01018	4.57157	41.8522	9.84e-11	8.44e-10
Hpn	2.00482	-0.806539	14.7327	0.000123878	0.00039369
Gm3558	1.99975	1.13811	32.7722	1.04e-08	6.61e-08
Gfpt2	1.99785	1.2728	42.7463	6.23e-11	5.48e-10
4933416C03Rik	1.99775	1.00005	33.5308	7.01e-09	4.61e-08
Lrrc27	1.99732	0.800936	64.4866	9.72e-16	1.5e-14
Rab33a	1.99686	0.674625	38.0722	6.82e-10	5.22e-09
Ppp1r42	1.99388	-1.15523	12.8835	0.000331498	0.000972919
4933427G17Rik	1.99263	0.134822	23.2899	1.39e-06	6.39e-06
Tarsl2	1.99231	2.70971	122.796	1.55e-28	7.97e-27
Gm1661	1.99118	-0.823086	33.3541	7.68e-09	5.02e-08
Nrk	1.99085	0.791144	41.4257	1.22e-10	1.04e-09
Cpeb2	1.9891	2.54495	60.7559	6.46e-15	9.19e-14
Gpd1	1.98725	-0.487716	31.9451	1.59e-08	9.84e-08
H2-Q7	1.98615	-0.0902431	20.4721	6.05e-06	2.46e-05
H2-Q9	1.98609	-0.0917369	20.4972	5.97e-06	2.43e-05
Nrp2	1.98466	-0.479765	17.4034	3.02e-05	0.000108347
Slc30a4	1.98073	3.35383	79.5091	4.8e-19	1.06e-17
Ctdspl	1.97774	1.34983	72.327	1.82e-17	3.42e-16
Odz4	1.97771	0.991078	28.0214	1.2e-07	6.56e-07
Il28ra	1.97562	0.353618	48.8536	2.76e-12	2.88e-11
Fbln1	1.97434	3.18051	101.255	8.09e-24	2.82e-22
Stard8	1.97375	1.35039	39.2574	3.71e-10	2.94e-09
Nefm	1.97208	-1.05742	20.1052	7.33e-06	2.93e-05
Kdm4d	1.97171	-0.869141	15.8255	6.95e-05	0.000232638
Ecel1	1.97061	-0.496044	24.688	6.74e-07	3.25e-06
Vav3	1.9695	-0.0208724	22.3528	2.27e-06	1e-05
Cldn18	1.96825	2.12549	66.6232	3.29e-16	5.38e-15
Myh7b	1.96551	1.15249	108.491	2.1e-25	8.32e-24
Hmgn3	1.96356	3.53871	51.289	7.97e-13	8.9e-12
Gm16532	1.96263	-0.741859	19.1321	1.22e-05	4.68e-05
Dip2c	1.9622	1.67415	30.5932	3.18e-08	1.88e-07
Tmed6	1.96108	-1.06122	14.1571	0.000168165	0.000521539
Pla2g12b	1.95839	-0.439919	23.8753	1.03e-06	4.82e-06
Vgll4	1.95657	1.96389	56.7226	5.02e-14	6.52e-13
1110007C09Rik	1.9561	5.21312	88.3124	5.59e-21	1.5e-19
Gab2	1.95552	1.53748	106.641	5.34e-25	2.02e-23
Vstm2b	1.95474	0.268454	30.8627	2.77e-08	1.66e-07
4930520O04Rik	1.95282	-0.744832	21.7921	3.04e-06	1.31e-05
Enpp5	1.95222	5.09225	132.592	1.11e-30	7.08e-29
Clip1	1.95184	1.25068	105.446	9.75e-25	3.63e-23
Egfem1	1.94756	-0.474817	16.4513	4.99e-05	0.00017207
H2-Q8	1.94723	-1.02191	9.18681	0.00243765	0.00591782
H2-Q6	1.94674	-1.02436	9.22318	0.0023897	0.00581054
4933406J08Rik	1.94341	4.17547	54.0443	1.96e-13	2.37e-12
Tmem132b	1.94261	-1.11354	8.31603	0.00392967	0.0091043
Cpne9	1.94119	1.08917	67.7256	1.88e-16	3.16e-15
Adssl1	1.94095	-0.795034	12.4335	0.000421696	0.00121521
Rnpep	1.94084	1.85095	62.7782	2.31e-15	3.44e-14
Mogat2	1.93981	3.30648	33.5669	6.89e-09	4.53e-08
Ccnb1ip1	1.93903	4.56397	67.0398	2.66e-16	4.41e-15
Phka1	1.93748	3.12646	100.706	1.07e-23	3.64e-22
Tppp	1.93667	-0.788972	7.15508	0.00747521	0.0161448
Shisa4	1.93542	-0.831489	21.6871	3.21e-06	1.38e-05
Fam199x	1.93331	0.01134	29.2688	6.3e-08	3.59e-07
Six3os1	1.93259	-0.317084	31.3335	2.17e-08	1.32e-07
Pgc	1.93132	-1.24356	16.7676	4.22e-05	0.000147154
Trappc2	1.92814	7.14665	54.2704	1.75e-13	2.12e-12
Gm2897	1.92799	1.37695	25.231	5.09e-07	2.51e-06
Glb1l2	1.92785	0.700466	45.0581	1.91e-11	1.8e-10
Psd2	1.92389	-0.972854	7.55913	0.00597068	0.0132269
Igf2as	1.91964	-1.13634	11.2443	0.000798695	0.00215543
Parp3	1.91758	-0.800832	18.9386	1.35e-05	5.15e-05
E130309F12Rik	1.91686	0.774976	36.5374	1.5e-09	1.09e-08
Jph3	1.91649	-0.836977	24.9351	5.93e-07	2.89e-06
B3galt1	1.91449	-0.408542	21.6116	3.34e-06	1.43e-05
Ptprz1	1.91409	-0.48102	16.5362	4.77e-05	0.000164873
Gm4598	1.91335	-1.46231	9.91761	0.00163705	0.00413295
H2-Q1	1.91249	-0.802081	16.7692	4.22e-05	0.00014706
Dock5	1.91065	1.29007	48.2859	3.68e-12	3.78e-11
Tbx1	1.9067	-0.235499	20.989	4.62e-06	1.92e-05
Fam40b	1.90641	0.024177	15.0608	0.000104104	0.000334778
Dynlt3	1.90636	6.27781	109.475	1.28e-25	5.13e-24
Anxa9	1.90581	0.915734	67.7232	1.88e-16	3.16e-15
Fam57b	1.90303	-1.30256	16.0074	6.31e-05	0.000212791
Boc	1.90281	-0.457614	18.7196	1.51e-05	5.73e-05
Fxyd3	1.90109	-0.500967	18.9406	1.35e-05	5.14e-05
B3gnt5	1.89985	1.15576	49.7267	1.77e-12	1.89e-11
Parva	1.89674	1.40607	66.4686	3.56e-16	5.79e-15
Sycp1	1.89497	7.04951	39.5416	3.21e-10	2.58e-09
Nipal4	1.89468	-1.12417	13.3122	0.00026368	0.000785844
Rhox4d	1.8941	4.20993	33.0409	9.02e-09	5.83e-08
Sema4g	1.89393	0.705821	53.8064	2.21e-13	2.66e-12
Cacna1d	1.8932	0.702199	26.3622	2.83e-07	1.46e-06
Raet1d	1.8906	6.21376	54.9631	1.23e-13	1.53e-12
Nmb	1.89043	4.43155	114.706	9.13e-27	3.97e-25
Pde8a	1.88859	2.61009	106.645	5.33e-25	2.02e-23
Uggt2	1.88796	2.60017	102.091	5.3e-24	1.87e-22
Fgd6	1.88701	3.06423	129.522	5.21e-30	3.1e-28
Klhdc8a	1.88602	-0.974296	12.5676	0.000392485	0.00113677
Raet1b	1.88429	6.19763	53.6411	2.41e-13	2.89e-12
2210417K05Rik	1.88355	-0.181504	26.3164	2.9e-07	1.49e-06
Cnr1	1.88082	1.55738	40.6813	1.79e-10	1.49e-09
Nrcam	1.88065	0.170954	15.2964	9.19e-05	0.000299572
Apoa5	1.88063	-1.3021	17.7791	2.48e-05	9.05e-05
Zfp879	1.87902	0.690053	39.0607	4.11e-10	3.23e-09
Gdap1	1.87803	-0.548601	19.756	8.8e-06	3.47e-05
Lyzl4	1.87769	-0.537584	16.4172	5.08e-05	0.000174922
Tmem116	1.87717	2.65373	126.871	1.98e-29	1.12e-27
Slc5a1	1.87582	-1.11708	8.09122	0.00444802	0.0101693
Coch	1.87521	1.67922	50.0055	1.53e-12	1.66e-11
Raet1a	1.87457	6.20004	53.41	2.71e-13	3.23e-12
Sdk1	1.87298	-0.135722	15.4053	8.67e-05	0.000284655
Matn3	1.87171	-0.719929	9.75116	0.0017921	0.00448093
Ms4a4d	1.86919	-0.884656	13.0041	0.000310807	0.000916553
Cst6	1.86853	0.00178753	25.9254	3.55e-07	1.8e-06
Il17re	1.86445	-0.341334	23.3248	1.37e-06	6.29e-06
Aldh3a1	1.86261	-1.29377	9.92875	0.00162717	0.00411071
Sycp3	1.85954	8.88917	37.6671	8.39e-10	6.36e-09
Phactr2	1.85945	3.00261	52.1156	5.23e-13	6e-12
Ng23	1.85903	1.5505	65.717	5.21e-16	8.28e-15
D630045J12Rik	1.85672	1.47492	102.322	4.72e-24	1.67e-22
Triobp	1.85656	3.7562	126.299	2.64e-29	1.48e-27
Rgs10	1.85451	3.10533	56.9423	4.49e-14	5.86e-13
Atg9b	1.85387	0.206119	54.7082	1.4e-13	1.72e-12
Ppl	1.85279	-0.415303	13.9844	0.000184338	0.000567813
Gm3696	1.85265	1.53817	21.3003	3.93e-06	1.66e-05
Cd82	1.85212	0.730396	44.6409	2.37e-11	2.2e-10
Cdh6	1.8498	-0.460688	12.0394	0.000520875	0.00147052
4933427D06Rik	1.84914	0.278371	18.1585	2.03e-05	7.54e-05
4930502E18Rik	1.84546	1.10112	28.4124	9.8e-08	5.43e-07
Kcnq2	1.84186	0.134609	26.5563	2.56e-07	1.33e-06
Klk7	1.84082	-0.409766	12.9839	0.000314185	0.000925499
Six5	1.84009	0.57597	42.1962	8.26e-11	7.15e-10
C1s	1.83931	-1.07094	14.8032	0.00011933	0.000380727
Rhox4f	1.83922	4.36078	32.4706	1.21e-08	7.63e-08
Stxbp1	1.83773	3.06664	96.0571	1.12e-22	3.43e-21
Cntnap2	1.83744	-0.0860269	35.4889	2.57e-09	1.8e-08
Zfp185	1.83607	0.828216	30.4943	3.35e-08	1.97e-07
Tff2	1.83602	1.54815	25.6324	4.13e-07	2.07e-06
Gpr126	1.8357	1.24018	45.1648	1.81e-11	1.71e-10
4930509E16Rik	1.83547	-0.180542	18.2996	1.89e-05	7.05e-05
Pip5k1b	1.83477	2.17827	118.061	1.68e-27	7.89e-26
Meis3	1.83357	-0.533557	21.2468	4.04e-06	1.7e-05
Tspan17	1.833	1.83689	75.0592	4.57e-18	9.15e-17
Ido1	1.83094	-1.41757	9.16638	0.00246501	0.00597672
4933406C10Rik	1.83006	-0.664631	33.253	8.09e-09	5.26e-08
Plekhb1	1.82893	1.03867	43.8591	3.53e-11	3.2e-10
Tspan33	1.82544	1.81817	47.0966	6.76e-12	6.7e-11
Cpvl	1.82293	0.0759926	28.1737	1.11e-07	6.1e-07
Larp1b	1.82265	3.29098	82.1454	1.26e-19	2.96e-18
2022-09-06	1.82253	0.454301	33.4879	7.17e-09	4.71e-08
Adamts20	1.81846	-0.390014	15.666	7.56e-05	0.00025086
Elf3	1.81835	2.04464	30.207	3.88e-08	2.27e-07
Fam124a	1.81792	-0.492203	21.2529	4.03e-06	1.69e-05
Usp51	1.81615	0.273597	36.0926	1.88e-09	1.35e-08
Fscn2	1.81562	-1.04624	15.3758	8.81e-05	0.000288387
Sqrdl	1.81551	-0.280646	18.1877	2e-05	7.44e-05
Mctp1	1.81429	-0.474113	15.416	8.63e-05	0.000283329
Tktl1	1.81421	2.31573	39.5189	3.25e-10	2.6e-09
Raet1c	1.81349	5.5988	52.1092	5.25e-13	6.02e-12
Cspg5	1.81241	1.58576	50.6595	1.1e-12	1.21e-11
Ccdc90a	1.81125	2.15078	84.1768	4.52e-20	1.11e-18
2410021H03Rik	1.8097	1.06862	36.9592	1.21e-09	8.93e-09
Gdap1l1	1.80917	-0.228988	18.3008	1.89e-05	7.05e-05
Stradb	1.8089	4.85462	116.005	4.74e-27	2.11e-25
Cyld	1.80727	3.80939	79.0922	5.93e-19	1.29e-17
Dkk3	1.80661	-0.671737	23.1904	1.47e-06	6.71e-06
Mllt3	1.80653	2.05228	52.5049	4.29e-13	4.96e-12
Acsl6	1.80355	-1.1848	10.6705	0.00108857	0.00285915
Atp11c	1.80254	4.36959	76.5555	2.14e-18	4.45e-17
Lyst	1.80236	2.31858	92.307	7.42e-22	2.14e-20
Sh3rf3	1.79511	-0.184932	27.6642	1.44e-07	7.8e-07
2022-09-03	1.79356	0.692381	37.0808	1.13e-09	8.43e-09
Eif2ak3	1.79311	3.99241	205.333	1.43e-46	2.45e-44
Magea4	1.79249	-0.876503	14.4155	0.000146594	0.000459443
4930412C18Rik	1.79095	0.921294	53.6334	2.42e-13	2.9e-12
Gm3002	1.78877	0.954631	16.2496	5.55e-05	0.00018915
Alpl	1.78533	4.66116	82.2958	1.17e-19	2.75e-18
Gm5577	1.78331	3.24085	156.279	7.36e-36	6.75e-34
2610018G03Rik	1.78327	-0.238867	25.0301	5.64e-07	2.76e-06
Ttc29	1.78293	-0.107679	33.8474	5.96e-09	3.96e-08
Unc5d	1.78211	-0.777498	8.1739	0.00424975	0.00976082
Bmp2	1.78048	-0.921302	15.824	6.95e-05	0.000232773
Rab3il1	1.77995	1.98546	22.8895	1.72e-06	7.74e-06
H6pd	1.77915	-0.186233	23.124	1.52e-06	6.92e-06
Nfatc1	1.77911	0.138329	25.2612	5.01e-07	2.48e-06
Rhox4e	1.77885	4.96047	27.8656	1.3e-07	7.07e-07
Raet1e	1.77809	5.31784	54.3363	1.69e-13	2.05e-12
Gm4984	1.7779	0.946644	46.2664	1.03e-11	1e-10
BC048679	1.77205	5.19186	49.3812	2.11e-12	2.24e-11
Slc22a23	1.76999	0.231423	26.9715	2.06e-07	1.09e-06
Brsk2	1.76926	-0.124958	17.6684	2.63e-05	9.56e-05
Cblc	1.7692	-1.13934	10.6999	0.00107141	0.00281745
A830082K12Rik	1.76843	-0.904673	12.27	0.000460295	0.00131612
Mmgt1	1.76737	2.56849	101.126	8.63e-24	3e-22
Wnk2	1.76645	0.447296	30.9533	2.64e-08	1.59e-07
Lrp2	1.76432	0.593551	21.5126	3.52e-06	1.49e-05
Six2	1.76188	-0.396662	24.9171	5.98e-07	2.92e-06
Vash2	1.76144	0.133979	34.0472	5.38e-09	3.6e-08
Prrg4	1.76141	-0.366436	22.1937	2.46e-06	1.08e-05
Padi1	1.76055	0.165321	52.5656	4.16e-13	4.82e-12
Slit2	1.7593	0.460457	23.5642	1.21e-06	5.61e-06
Tchh	1.75666	-0.262164	13.0419	0.000304597	0.000899616
Tspan12	1.7549	1.93016	22.9387	1.67e-06	7.56e-06
Glis1	1.75479	-0.154796	24.53	7.32e-07	3.51e-06
Arsb	1.75357	0.309879	19.9034	8.15e-06	3.23e-05
Unc13d	1.75306	0.719105	32.9824	9.3e-09	5.99e-08
Eda	1.7504	0.17619	31.2684	2.25e-08	1.36e-07
A330048O09Rik	1.74924	-1.06796	18.2819	1.91e-05	7.11e-05
Nudt16	1.74695	2.79533	118.116	1.64e-27	7.71e-26
Qrfpr	1.74492	-0.306463	18.3698	1.82e-05	6.81e-05
Axin2	1.74481	2.195	110.099	9.32e-26	3.78e-24
Slc25a42	1.74331	1.39711	53.8139	2.2e-13	2.65e-12
Rhox4b	1.74163	4.83447	28.719	8.37e-08	4.68e-07
4932415G12Rik	1.73993	2.29597	66.4919	3.51e-16	5.73e-15
Fam190a	1.73806	-1.25793	8.07229	0.00449473	0.0102573
Kis2	1.73794	0.0512641	18.7168	1.52e-05	5.74e-05
Hectd2	1.73626	1.1844	39.4967	3.29e-10	2.63e-09
Samd12	1.73581	1.15311	29.7663	4.87e-08	2.82e-07
Slc16a7	1.7357	-1.11134	7.38449	0.00657887	0.0144005
Snord89	1.73556	0.736854	32.0833	1.48e-08	9.21e-08
Ak5	1.73442	-0.845089	15.1988	9.68e-05	0.000313865
Mt2	1.73405	5.79303	28.2957	1.04e-07	5.74e-07
Hist1h2bm	1.73109	4.04378	58.4685	2.07e-14	2.78e-13
H2-Q10	1.73034	-0.00874372	21.5493	3.45e-06	1.47e-05
Vopp1	1.72748	1.00152	44.6068	2.41e-11	2.23e-10
Tmed3	1.72506	5.61758	128.997	6.79e-30	3.97e-28
Rhou	1.7244	1.61203	57.6017	3.21e-14	4.25e-13
4930555I21Rik	1.72206	-0.859426	21.7326	3.13e-06	1.35e-05
Celf2	1.72181	2.78544	40.8162	1.67e-10	1.39e-09
Cyp1a1	1.72033	-0.862329	13.9821	0.000184555	0.000568254
Emilin2	1.71914	1.49552	49.3817	2.11e-12	2.24e-11
Arnt2	1.71909	0.269281	21.6385	3.29e-06	1.41e-05
Fam20c	1.71882	-0.523463	21.7432	3.12e-06	1.34e-05
Entpd2	1.71813	2.66368	51.7285	6.37e-13	7.22e-12
Ccr8	1.71791	-1.10625	6.80171	0.00910705	0.0192198
C130060K24Rik	1.71527	-0.958132	14.1757	0.000166503	0.000516696
Uckl1	1.71422	2.3987	39.3574	3.53e-10	2.81e-09
Clstn2	1.71389	-0.362955	15.3214	9.07e-05	0.000295942
Hsf5	1.71308	2.16117	31.7912	1.72e-08	1.06e-07
Rspo3	1.71279	0.0460551	29.439	5.77e-08	3.29e-07
Esyt1	1.71229	0.0181549	37.561	8.86e-10	6.7e-09
Lrp8	1.71111	1.13187	60.5806	7.06e-15	9.99e-14
Tuba4a	1.71107	2.6852	44.4929	2.55e-11	2.36e-10
Tab3	1.70984	4.30831	129.942	4.22e-30	2.53e-28
1700020N01Rik	1.70791	-0.0515427	26.8283	2.22e-07	1.17e-06
Serpinb9b	1.70724	2.68055	8.67573	0.00322476	0.00760829
Cd37	1.70694	-1.19187	13.7675	0.000206888	0.000629232
E330009J07Rik	1.70692	-0.610111	21.1628	4.22e-06	1.76e-05
Syngr2	1.70594	5.00842	118.744	1.19e-27	5.65e-26
Gm14692	1.70589	4.63123	15.6849	7.48e-05	0.000248536
Spink2	1.70578	1.24602	57.9002	2.76e-14	3.67e-13
2010109K11Rik	1.70399	1.92976	64.2926	1.07e-15	1.65e-14
4930467D21Rik	1.6995	0.57228	33.1621	8.48e-09	5.5e-08
Arhgap22	1.696	-0.462415	21.7955	3.03e-06	1.31e-05
C030016D13Rik	1.69555	-0.23103	24.6054	7.04e-07	3.38e-06
Rab4a	1.69402	4.31562	130.815	2.72e-30	1.66e-28
Zbtb7c	1.69386	-0.877838	11.6134	0.00065478	0.00180366
Gm1140	1.69369	4.7451	15.5265	8.14e-05	0.000268683
4933404M02Rik	1.69296	-0.235202	27.0164	2.02e-07	1.06e-06
5730508B09Rik	1.6909	4.11081	94.1103	2.98e-22	8.9e-21
Bhlha15	1.68964	-0.854274	12.8874	0.000330809	0.000971452
Acer3	1.68909	6.43644	51.2888	7.97e-13	8.9e-12
Lamc2	1.68761	-0.268532	17.9536	2.26e-05	8.31e-05
Galns	1.68752	0.230781	36.5512	1.49e-09	1.08e-08
Aspg	1.68658	-1.22692	5.78904	0.0161264	0.0318459
Top2b	1.6863	4.49124	76.3021	2.43e-18	5.04e-17
Cdx1	1.68563	0.151343	27.9449	1.25e-07	6.8e-07
Dap	1.68559	3.46136	117.363	2.39e-27	1.1e-25
Cdk15	1.68514	0.584509	35.3441	2.76e-09	1.94e-08
D17H6S56E-3	1.68357	1.3097	58.5706	1.96e-14	2.64e-13
C8g	1.68213	3.39211	38.9159	4.42e-10	3.46e-09
Doc2g	1.67963	-0.830344	17.2635	3.25e-05	0.000115902
Magea10	1.67805	0.615704	19.3127	1.11e-05	4.3e-05
Tex15	1.67758	5.77301	66.8812	2.88e-16	4.75e-15
Phlpp1	1.67745	1.05286	30.3524	3.6e-08	2.11e-07
Agbl3	1.67699	3.61707	101.027	9.07e-24	3.12e-22
Epb4.1l3	1.67693	3.44533	150.697	1.22e-34	1.02e-32
Trpc1	1.67688	0.192507	29.0549	7.04e-08	3.97e-07
Tmco5b	1.67656	-0.535456	7.20779	0.00725878	0.015728
Wnt4	1.6745	0.120102	18.832	1.43e-05	5.42e-05
Tmem164	1.67243	2.78506	90.3801	1.97e-21	5.44e-20
Cyfip2	1.66983	1.98468	67.0293	2.68e-16	4.43e-15
Pdgfd	1.66929	1.4637	27.4117	1.64e-07	8.78e-07
Abcc2	1.66682	0.721432	18.1958	1.99e-05	7.41e-05
Zic5	1.6648	-1.14808	16.5303	4.79e-05	0.00016531
Gm10768	1.66303	-1.56684	5.54935	0.0184876	0.0359428
S100a6	1.66278	3.75111	74.7157	5.44e-18	1.08e-16
Ppp3cc	1.6589	3.74836	48.1932	3.86e-12	3.95e-11
Prtg	1.65844	3.67215	61.2443	5.04e-15	7.25e-14
Ptpn18	1.65835	-0.416571	18.8267	1.43e-05	5.44e-05
Pdlim4	1.65822	5.72678	111.309	5.06e-26	2.08e-24
Lgr6	1.65644	-1.01405	8.48463	0.0035816	0.00837462
Echdc3	1.65509	2.03054	77.0428	1.67e-18	3.53e-17
Lbx2	1.65466	-0.728979	9.21662	0.00239828	0.00582865
Slc22a20	1.6543	-0.61107	17.2305	3.31e-05	0.000117761
Sccpdh	1.64996	7.43371	220.256	7.95e-50	1.59e-47
A330093E20Rik	1.64947	-0.650195	17.1646	3.43e-05	0.00012153
Phf16	1.64816	3.9937	57.6284	3.17e-14	4.2e-13
Hist1h2bj	1.64711	5.31375	85.2177	2.67e-20	6.74e-19
Adcy1	1.64709	0.467898	23.4028	1.31e-06	6.05e-06
Sp8	1.64682	1.06911	11.4417	0.000718127	0.00195926
6330403A02Rik	1.64637	-1.04682	10.5654	0.00115223	0.00300743
Calb1	1.64573	-0.759927	7.07587	0.00781289	0.0167778
Mtcp1	1.64524	5.64275	55.1621	1.11e-13	1.39e-12
Gm5796	1.64283	0.83594	16.9933	3.75e-05	0.000132117
4930503B20Rik	1.64268	-0.716268	13.6591	0.000219173	0.000664237
Zhx3	1.64261	0.454391	33.2543	8.09e-09	5.26e-08
Msh4	1.64121	2.42759	53.5844	2.48e-13	2.97e-12
Cdsn	1.63762	-1.40381	9.56508	0.00198314	0.00490788
BC068157	1.63685	-0.646483	13.0868	0.000297382	0.000879993
Ociad2	1.63603	1.82573	32.3419	1.29e-08	8.12e-08
Sorl1	1.6357	1.04635	48.0962	4.06e-12	4.14e-11
Hccs	1.63457	6.59979	75.248	4.15e-18	8.37e-17
Ctnnbip1	1.63307	5.32427	76.6453	2.05e-18	4.27e-17
Zswim5	1.63276	0.645097	26.1174	3.21e-07	1.64e-06
Clcnka	1.6319	-0.795697	16.9483	3.84e-05	0.000134976
Ncrna00086	1.62935	1.78586	93.1244	4.91e-22	1.45e-20
Ap1s2	1.62869	0.99696	32.3102	1.31e-08	8.24e-08
Lrrc51	1.62695	4.84628	60.8642	6.12e-15	8.72e-14
Slc38a8	1.62617	-0.456409	10.8857	0.000969119	0.00256772
Pik3r6	1.62486	-0.966172	8.18429	0.00422546	0.00970963
Nkx2-4	1.62249	-1.3869	10.4814	0.00120582	0.00313456
Baz1a	1.62232	3.68359	58.5957	1.94e-14	2.62e-13
Chrna4	1.62208	-1.29923	6.31511	0.0119714	0.0245198
4933424G06Rik	1.6218	-0.232836	23.578	1.2e-06	5.57e-06
4933405L10Rik	1.61933	-0.879197	9.64023	0.00190361	0.00473157
Lrch2	1.61908	1.74185	46.4111	9.59e-12	9.35e-11
Cib2	1.61884	3.56258	47.0813	6.81e-12	6.75e-11
Gm2011	1.6175	0.639717	20.6032	5.65e-06	2.31e-05
Zfp235	1.61639	2.67817	49.117	2.41e-12	2.54e-11
Hdac9	1.6161	1.08471	26.1651	3.13e-07	1.6e-06
Mospd1	1.61592	5.09409	80.8629	2.42e-19	5.52e-18
Zfp672	1.61395	3.03499	39.1714	3.88e-10	3.06e-09
Cux2	1.61229	0.968008	46.1528	1.09e-11	1.06e-10
LOC100503280	1.61149	4.33735	26.9563	2.08e-07	1.09e-06
Cd22	1.6098	-0.847244	15.3644	8.86e-05	0.000290015
Cebpb	1.60649	2.68933	60.8453	6.17e-15	8.8e-14
Sall3	1.60628	0.937892	64.2106	1.12e-15	1.72e-14
Id3	1.60597	7.79378	184.142	6.04e-42	7.83e-40
Gm10814	1.60387	-1.05216	17.1103	3.53e-05	0.000124818
Slc7a15	1.60355	-0.65943	16.7884	4.18e-05	0.000145784
Odf3b	1.60075	-1.52586	6.05957	0.0138311	0.0277793
Coro2a	1.5978	-0.264904	21.9479	2.8e-06	1.22e-05
Mbp	1.59369	2.92423	87.4846	8.49e-21	2.24e-19
A930001C03Rik	1.5935	0.101614	44.683	2.32e-11	2.15e-10
Rims1	1.59293	0.0320179	29.6363	5.21e-08	2.99e-07
Pknox2	1.5929	-0.854093	8.84807	0.002934	0.00698881
Hist1h2bk	1.5924	5.09061	85.0749	2.87e-20	7.17e-19
2310008N11Rik	1.59169	-0.94122	13.9449	0.000188251	0.000577905
Zdhhc2	1.58959	3.38079	55.8473	7.83e-14	9.93e-13
Gm13032	1.58946	0.0418748	27.3369	1.71e-07	9.12e-07
Zfpm1	1.58884	0.428945	40.3177	2.16e-10	1.77e-09
Cobll1	1.58795	1.36363	28.7051	8.43e-08	4.71e-07
Hmgcll1	1.5879	-0.323906	16.307	5.39e-05	0.000184166
Fbxo6	1.58788	6.47206	245.498	2.49e-55	6.98e-53
Gm10406	1.58457	0.756667	17.3973	3.03e-05	0.000108621
Nrg1	1.58455	-0.131772	31.7754	1.73e-08	1.07e-07
Boll	1.58418	4.50843	61.3099	4.88e-15	7.03e-14
Gna14	1.58329	4.91136	35.4463	2.62e-09	1.84e-08
Adamtsl4	1.58248	1.642	39.5134	3.26e-10	2.61e-09
Abcb4	1.5821	-0.923742	8.6083	0.00334635	0.0078699
Dusp8	1.58194	-0.897334	13.081	0.000298309	0.000882229
1700001L19Rik	1.58191	3.39839	32.2285	1.37e-08	8.57e-08
Ccdc69	1.5817	0.303444	28.5494	9.13e-08	5.08e-07
Ephx4	1.58138	2.22265	51.5671	6.92e-13	7.78e-12
Fibcd1	1.58133	-0.972124	9.29576	0.00229685	0.00560867
DXBay18	1.5788	0.155404	7.04266	0.00795908	0.017049
Gaa	1.57699	2.14613	55.352	1.01e-13	1.27e-12
Gramd2	1.57491	1.06724	39.0329	4.17e-10	3.27e-09
Suox	1.57468	-0.536421	16.7738	4.21e-05	0.000146744
Aldh1a3	1.57357	-0.212761	16.6552	4.48e-05	0.000155399
Syp	1.57093	0.691064	44.6868	2.31e-11	2.15e-10
Slc22a21	1.5705	0.497959	19.4834	1.01e-05	3.95e-05
Prkca	1.56963	1.24118	47.427	5.71e-12	5.73e-11
Sh3tc1	1.5676	-0.358754	15.7691	7.16e-05	0.000238843
1600025M17Rik	1.56731	-1.42033	7.52471	0.00608583	0.013453
Shank3	1.56559	-0.728907	8.30795	0.00394719	0.00913939
Gm9766	1.56523	-0.0344967	19.5536	9.78e-06	3.82e-05
Prrg1	1.56497	-0.204731	13.0031	0.00031098	0.000916888
Ccdc123	1.56235	5.80691	70.0451	5.8e-17	1.04e-15
Lhx6	1.55926	-0.217072	20.6183	5.61e-06	2.29e-05
Slc2a13	1.55877	0.05681	21.5762	3.4e-06	1.45e-05
Traf1	1.55846	0.0310934	21.2498	4.03e-06	1.7e-05
Ugt8a	1.55704	3.62232	38.3229	6e-10	4.61e-09
Zpbp2	1.55526	-0.711911	9.41046	0.00215751	0.00530282
Crispld2	1.55482	0.183779	17.9835	2.23e-05	8.19e-05
Srcin1	1.55419	-0.913582	9.07171	0.00259594	0.00625972
Ptprm	1.55415	0.337165	20.97	4.67e-06	1.93e-05
Fam110c	1.55126	0.182211	16.4932	4.88e-05	0.000168425
Adam22	1.55004	3.6333	30.7859	2.88e-08	1.72e-07
Slc16a10	1.54958	0.529607	29.9462	4.44e-08	2.58e-07
Smad6	1.54789	2.44467	87.2768	9.43e-21	2.48e-19
Ccdc82	1.54753	4.34565	36.244	1.74e-09	1.25e-08
Mzf1	1.5457	0.847283	51.0751	8.89e-13	9.88e-12
Osta	1.54567	-0.314936	9.84251	0.00170524	0.00429107
Gyg	1.54534	5.08559	126.747	2.11e-29	1.19e-27
Ttc7	1.54486	-0.25034	17.5081	2.86e-05	0.00010309
Crispld1	1.54181	0.10006	17.2934	3.2e-05	0.00011427
Adamts3	1.54155	1.55971	17.9273	2.3e-05	8.42e-05
Stom	1.54013	-0.711301	12.1665	0.000486547	0.00138375
Jag2	1.54005	0.0133046	15.4063	8.67e-05	0.000284568
Tspan1	1.53997	2.3144	24.3605	7.99e-07	3.81e-06
Trim36	1.53902	-0.0492247	25.9899	3.43e-07	1.74e-06
Tmem158	1.53895	0.257462	22.3171	2.31e-06	1.02e-05
BC107364	1.53884	-1.18751	9.49863	0.00205625	0.00507551
Serping1	1.53864	0.891032	28.406	9.84e-08	5.44e-07
Ssh2	1.53792	2.55778	63.5756	1.54e-15	2.34e-14
Fsd1l	1.53581	4.24499	122.534	1.76e-28	9.01e-27
Xlr4c	1.53567	8.22685	19.9236	8.06e-06	3.2e-05
Smox	1.53436	3.73982	65.8751	4.8e-16	7.69e-15
Pde10a	1.53284	-0.910107	6.69406	0.00967348	0.0202654
Wdr95	1.53242	2.24378	45.7386	1.35e-11	1.29e-10
Gpc6	1.53212	0.542558	17.1935	3.38e-05	0.000119829
Cdkn2d	1.53009	6.10334	92.2977	7.46e-22	2.14e-20
St7	1.52993	4.35085	118.404	1.41e-27	6.69e-26
Nxnl1	1.52834	-1.35508	7.38483	0.00657761	0.0143998
Syt7	1.52834	0.329242	22.8164	1.78e-06	8.02e-06
BC023829	1.52537	3.59203	57.653	3.13e-14	4.15e-13
Arg1	1.52437	1.67875	40.2075	2.28e-10	1.86e-09
A530072M11Rik	1.52428	-0.594225	19.5077	1e-05	3.91e-05
Tnfrsf1b	1.52361	-0.883445	8.80836	0.00299854	0.0071258
Klhl5	1.52239	1.82777	42.111	8.62e-11	7.44e-10
Fbxo2	1.52098	1.38413	38.507	5.46e-10	4.21e-09
Zc3hav1l	1.51937	4.425	116.38	3.92e-27	1.77e-25
Clec10a	1.51868	1.34671	13.2902	0.000266797	0.000794058
Xlr4a	1.51648	8.34206	19.7703	8.73e-06	3.44e-05
Podxl2	1.51459	0.0789347	25.7454	3.9e-07	1.96e-06
Thnsl2	1.51397	0.535707	15.7873	7.09e-05	0.000236709
Tmeff2	1.51331	-0.471331	12.0585	0.000515564	0.00145659
Frem2	1.51273	2.01692	46.1341	1.1e-11	1.07e-10
Gjb5	1.51246	3.11663	24.0629	9.32e-07	4.4e-06
1700029M20Rik	1.5116	-0.668831	13.5677	0.000230116	0.000694536
Amfr	1.51134	3.11231	113.572	1.62e-26	6.89e-25
B230208H11Rik	1.51036	1.75196	68.6055	1.2e-16	2.07e-15
Rhox4c	1.50766	4.83748	16.691	4.4e-05	0.000152735
Maff	1.50723	2.01454	49.092	2.44e-12	2.57e-11
Eea1	1.50493	3.22983	76.1204	2.67e-18	5.49e-17
Ppil6	1.50445	-0.363342	14.9375	0.000111132	0.000356338
Traf5	1.50226	-1.16758	9.78405	0.00176032	0.00441239
Vill	1.49831	1.00214	21.177	4.19e-06	1.75e-05
Haao	1.49801	0.353157	26.3314	2.88e-07	1.48e-06
Tmem51	1.49788	0.517762	20.0948	7.37e-06	2.94e-05
4930564K09Rik	1.49765	1.34889	52.5088	4.28e-13	4.95e-12
Arhgap4	1.49564	0.306351	28.7792	8.11e-08	4.55e-07
C2cd4b	1.49496	-0.966233	11.9949	0.00053345	0.00150026
Dusp16	1.49368	1.58909	37.0006	1.18e-09	8.76e-09
Sh3bp1	1.49242	0.196909	20.1627	7.11e-06	2.85e-05
Crxos1	1.49237	0.95417	21.5808	3.39e-06	1.45e-05
E130304F04Rik	1.48665	-0.0840924	19.1277	1.22e-05	4.69e-05
Pfn4	1.48606	-0.272093	15.739	7.27e-05	0.000242363
Fam125b	1.48594	2.21259	121.077	3.68e-28	1.82e-26
Gm3383	1.48555	1.04546	13.1048	0.000294534	0.000872235
Bach2	1.48439	0.482179	24.395	7.85e-07	3.74e-06
Armc2	1.48434	0.965745	37.1618	1.09e-09	8.11e-09
Tgfb1i1	1.48325	-0.230968	13.9839	0.00018438	0.000567829
Pacrg	1.48298	0.655892	20.3321	6.51e-06	2.63e-05
Allc	1.48087	-1.29995	5.07815	0.0242292	0.0456273
Dbil5	1.48024	2.37293	60.8384	6.2e-15	8.82e-14
Hist1h2bb	1.48011	2.97723	57.4445	3.48e-14	4.58e-13
Pkib	1.47998	-0.439236	15.727	7.32e-05	0.00024375
Ica1l	1.47868	3.04126	30.9717	2.62e-08	1.57e-07
Zfp449	1.47802	3.91071	157.54	3.9e-36	3.71e-34
Tbxa2r	1.47482	-0.710876	13.4308	0.000247521	0.000741987
Asb5	1.47212	-0.497045	12.1757	0.000484155	0.00137795
2010315B03Rik	1.47201	3.58359	88.2935	5.64e-21	1.51e-19
B3galtl	1.47075	5.90099	97.5137	5.35e-23	1.68e-21
Sncg	1.46882	1.9172	36.8698	1.26e-09	9.31e-09
Fcho1	1.4688	0.530869	32.0795	1.48e-08	9.22e-08
Hist1h2bn	1.46783	2.66215	57.7415	2.99e-14	3.97e-13
Morn5	1.46706	0.727243	14.0668	0.000176427	0.000544862
Stac2	1.46673	-0.579891	17.0937	3.56e-05	0.000125685
Npr2	1.46617	0.195998	17.0954	3.55e-05	0.000125605
Sema6b	1.46614	-0.602333	12.3449	0.000442187	0.00127023
Vangl1	1.46592	2.42685	32.8922	9.74e-09	6.25e-08
Trim21	1.46564	0.0856602	17.2015	3.36e-05	0.000119385
Emc9	1.46432	4.00818	132.242	1.32e-30	8.34e-29
Myo1d	1.46418	-0.0742428	20.934	4.75e-06	1.96e-05
Dlg3	1.46294	4.09934	98.677	2.97e-23	9.53e-22
Ankrd13d	1.46284	0.577187	34.8023	3.65e-09	2.5e-08
Dner	1.46235	-0.73162	10.5525	0.00116033	0.00302651
St3gal1	1.46206	-0.906362	6.00178	0.0142914	0.0286144
Slc35f3	1.4617	-0.478418	15.4924	8.28e-05	0.000273223
C2cd4c	1.46104	-1.29507	5.55918	0.018384	0.0357776
Evc	1.46067	-0.677586	8.9786	0.0027316	0.00655507
Manea	1.46042	2.20683	48.3388	3.59e-12	3.69e-11
Rhox4a	1.45906	6.05988	19.2067	1.17e-05	4.52e-05
Pitpnm1	1.45831	-0.034442	15.9625	6.46e-05	0.000217523
Ptprcap	1.45675	2.34994	25.748	3.89e-07	1.96e-06
Esyt3	1.45613	0.665354	34.0433	5.39e-09	3.6e-08
BC046404	1.45431	1.25441	37.9097	7.41e-10	5.65e-09
Grip1	1.45347	0.61508	29.5821	5.36e-08	3.07e-07
Tlx3	1.45271	-0.879686	11.1078	0.000859649	0.00230518
Plxdc2	1.45122	1.15329	30.009	4.3e-08	2.5e-07
Neil3	1.44982	3.81127	98.2496	3.69e-23	1.17e-21
Gpd2	1.44809	1.4911	36.1312	1.84e-09	1.32e-08
Nyx	1.44732	-1.05367	10.9076	0.000957687	0.00253874
Xlr4b	1.4444	7.71046	23.0138	1.61e-06	7.29e-06
Elovl2	1.44437	0.970313	23.1917	1.47e-06	6.7e-06
Prkcdbp	1.44265	0.772551	11.0273	0.000897797	0.00239853
Tacc2	1.44243	3.92884	26.7149	2.36e-07	1.23e-06
Kcnmb4	1.44237	2.08587	37.6503	8.46e-10	6.41e-09
Hunk	1.44194	-0.322297	15.6498	7.62e-05	0.000252856
Ank2	1.44189	-0.419502	12.8762	0.00033279	0.000975782
Nat2	1.44057	2.21297	35.1228	3.1e-09	2.14e-08
Fmr1	1.44047	6.85265	92.3892	7.12e-22	2.06e-20
Dpp4	1.43983	-0.180874	11.7012	0.0006246	0.00172917
4833419F23Rik	1.43839	0.40066	19.1037	1.24e-05	4.74e-05
Ppic	1.43681	5.77661	53.4971	2.59e-13	3.1e-12
Tmem120a	1.43599	5.09262	40.4498	2.02e-10	1.66e-09
Srms	1.43536	-1.21167	7.01492	0.00808332	0.0172744
Kcnab2	1.43341	0.173294	20.8285	5.02e-06	2.07e-05
Kif27	1.43335	1.08364	51.8845	5.89e-13	6.7e-12
Cldn7	1.43264	3.50636	51.8491	5.99e-13	6.82e-12
Pdpn	1.42954	4.48077	179.143	7.46e-41	9.05e-39
Gm3264	1.42943	0.840695	15.3096	9.13e-05	0.00029761
2700046A07Rik	1.42855	0.501107	13.9032	0.00019247	0.000589801
Gm1673	1.42837	5.3474	51.2737	8.03e-13	8.97e-12
Add2	1.42751	-1.07829	7.74807	0.005377	0.0120275
Stk32a	1.4258	-0.529138	14.2597	0.000159238	0.000495745
Zfp398	1.42314	1.85548	44.6487	2.36e-11	2.19e-10
Prss56	1.42291	-0.275196	23.1459	1.5e-06	6.85e-06
Npdc1	1.42289	1.96942	33.9909	5.54e-09	3.7e-08
Ephx2	1.42279	1.44432	29.7185	5e-08	2.88e-07
Mtm1	1.42256	3.33765	56.7113	5.05e-14	6.55e-13
Tex12	1.42255	6.71878	23.7627	1.09e-06	5.09e-06
Zdhhc14	1.4213	-0.574072	11.3672	0.000747525	0.00202977
Bin1	1.42123	0.870703	21.5808	3.39e-06	1.45e-05
Gdpd2	1.42024	-1.0182	10.4656	0.00121619	0.00315726
Ppp1r14a	1.41808	3.54784	27.4331	1.63e-07	8.7e-07
Scube3	1.41714	0.455766	30.7421	2.95e-08	1.75e-07
Tnp1	1.41675	-1.14929	8.00412	0.00466711	0.0106073
1700018B24Rik	1.41674	4.79795	42.1662	8.38e-11	7.25e-10
Opn3	1.41607	3.50552	54.4264	1.61e-13	1.97e-12
Carf	1.41489	2.62381	64.5615	9.36e-16	1.45e-14
Slc9a5	1.41393	-0.975331	8.19199	0.00420758	0.0096726
Ncoa1	1.41309	2.23303	51.7014	6.46e-13	7.31e-12
LOC106740	1.41255	2.68707	61.6939	4.01e-15	5.83e-14
Notch1	1.41254	1.30275	26.6998	2.38e-07	1.24e-06
Hist1h3c	1.41228	1.92452	37.1831	1.08e-09	8.02e-09
Svip	1.40869	4.01454	149.353	2.4e-34	1.98e-32
Ccl28	1.40816	0.105041	19.3303	1.1e-05	4.26e-05
Palm	1.40709	1.14911	26.8609	2.19e-07	1.15e-06
1700048O20Rik	1.40658	4.24697	54.9559	1.23e-13	1.53e-12
Zfp462	1.40652	3.33776	48.296	3.66e-12	3.76e-11
Sycp1-ps1	1.40512	0.0906945	12.1473	0.000491594	0.00139681
Zfp30	1.40471	0.173047	17.331	3.14e-05	0.000112216
Gm4349	1.40448	2.38389	29.275	6.28e-08	3.58e-07
Pcgf5	1.40375	7.09337	121.052	3.72e-28	1.83e-26
Bag2	1.40267	2.98351	39.3428	3.56e-10	2.82e-09
Cited1	1.40192	6.71994	19.9312	8.03e-06	3.19e-05
Klk10	1.40156	0.331736	21.9877	2.74e-06	1.2e-05
Eml1	1.40123	-0.0950881	16.6066	4.6e-05	0.000159182
Lhfp	1.40098	-0.288287	20.4357	6.17e-06	2.5e-05
Slc9a2	1.40056	-1.09539	7.42294	0.00643976	0.0141433
Gal3st1	1.40021	0.968246	18.3528	1.84e-05	6.87e-05
Acsf2	1.40001	-0.854536	8.94173	0.00278729	0.00667728
Scube2	1.39909	-0.719437	7.77617	0.00529398	0.011859
Prss42	1.39828	1.18362	32.489	1.2e-08	7.57e-08
Pdk2	1.39763	2.81914	107.294	3.84e-25	1.48e-23
Mfge8	1.39748	4.44553	29.4916	5.62e-08	3.21e-07
Cdh2	1.39705	1.90062	32.4544	1.22e-08	7.69e-08
Hrasls	1.39637	1.92298	24.6404	6.91e-07	3.32e-06
Hyi	1.39617	0.189285	27.2286	1.81e-07	9.62e-07
Gm3414	1.39502	0.608213	27.6266	1.47e-07	7.94e-07
Nipa1	1.39463	2.59602	60.0537	9.23e-15	1.3e-13
Senp7	1.39338	2.38775	31.3172	2.19e-08	1.33e-07
4933413J09Rik	1.39238	0.763294	17.8986	2.33e-05	8.53e-05
Dgat2	1.3921	1.97573	40.2051	2.29e-10	1.86e-09
Dclk1	1.39142	0.208211	15.7672	7.16e-05	0.000239037
Cxcl14	1.39107	0.919698	30.6019	3.17e-08	1.87e-07
Crym	1.39099	0.0716105	19.8117	8.55e-06	3.37e-05
Limch1	1.39096	0.766346	20.7068	5.35e-06	2.19e-05
Map3k6	1.39071	-0.422822	14.5689	0.000135129	0.00042663
Unc5a	1.38959	-0.293671	16.4068	5.11e-05	0.00017581
Spaca1	1.38864	2.31597	35.694	2.31e-09	1.63e-08
4430402I18Rik	1.38631	-0.39175	11.6053	0.000657637	0.00181056
Dgkz	1.38594	2.61082	89.0861	3.78e-21	1.03e-19
Pfkfb2	1.38519	1.86792	50.4017	1.25e-12	1.37e-11
Ninj1	1.38468	5.56101	45.2347	1.75e-11	1.65e-10
Reln	1.3846	1.13459	24.7433	6.55e-07	3.17e-06
Cplx2	1.38403	-0.901513	11.9733	0.000539681	0.00151446
Zfp14	1.38396	1.61536	46.085	1.13e-11	1.09e-10
Plxnd1	1.38385	-0.0159694	11.857	0.000574452	0.00160211
Nceh1	1.3832	2.28626	80.5727	2.8e-19	6.38e-18
Abca1	1.383	2.57016	31.1667	2.37e-08	1.43e-07
Fancb	1.38275	5.31841	106.195	6.68e-25	2.53e-23
Uprt	1.38036	-0.692821	15.0848	0.000102786	0.000331023
Nxpe2	1.37807	-1.32845	5.72506	0.0167245	0.0328505
Slc39a4	1.37804	0.471895	21.9433	2.81e-06	1.22e-05
Ftsj1	1.3777	6.15682	176.233	3.22e-40	3.82e-38
Adrb3	1.37767	2.3532	76.9967	1.71e-18	3.61e-17
Lama1	1.37744	1.11043	18.9875	1.32e-05	5.03e-05
Zfp964	1.37725	0.884204	22.873	1.73e-06	7.8e-06
Atp1b1	1.37709	4.2025	115.555	5.95e-27	2.61e-25
Fbxl7	1.3767	0.597196	25.4413	4.56e-07	2.27e-06
Abca5	1.37639	1.08109	22.4621	2.14e-06	9.53e-06
Micall1	1.37602	0.619966	18.7074	1.52e-05	5.76e-05
Chrnb1	1.37574	0.620387	30.4339	3.45e-08	2.03e-07
Adad1	1.37519	3.37508	21.5476	3.45e-06	1.47e-05
Klhl13	1.37512	4.41391	38.9594	4.33e-10	3.39e-09
Fam81a	1.37488	2.9521	98.8172	2.77e-23	8.92e-22
Mamstr	1.37419	-0.768329	11.8742	0.000569184	0.0015883
Rab26	1.37361	3.22246	76.7282	1.96e-18	4.11e-17
Jak2	1.37274	3.10586	82.5902	1.01e-19	2.4e-18
Lonrf3	1.37131	1.05163	11.1706	0.000831044	0.00223452
Vma21	1.36955	6.77831	151.717	7.31e-35	6.19e-33
Hist1h3a	1.36929	1.76292	41.2525	1.34e-10	1.13e-09
Ophn1	1.36741	-0.0142811	13.2753	0.000268933	0.000799952
Abca2	1.36636	1.1715	34.466	4.34e-09	2.94e-08
Gch1	1.36566	3.17108	110.505	7.6e-26	3.09e-24
Hist1h3h	1.36393	2.21396	50.3723	1.27e-12	1.39e-11
8430427H17Rik	1.36372	1.68592	64.5164	9.57e-16	1.48e-14
Cbfa2t3	1.36179	-0.407078	10.8043	0.00101267	0.00267393
1700042O10Rik	1.36058	0.575781	14.8919	0.000113849	0.000364295
Slc6a8	1.35916	1.07694	26.3482	2.85e-07	1.47e-06
Nalcn	1.35874	-0.494962	6.97301	0.00827482	0.0176226
Timp4	1.35772	-1.06029	9.74779	0.00179539	0.00448716
Tm6sf2	1.35722	-0.953583	9.83841	0.00170905	0.00429996
Gpx3	1.3572	3.26166	24.0079	9.59e-07	4.52e-06
Gm4956	1.35642	0.930902	19.7613	8.77e-06	3.46e-05
Tmem8b	1.35636	0.440104	25.4655	4.5e-07	2.25e-06
Zfp280c	1.35632	3.30253	49.3198	2.17e-12	2.3e-11
Rab7l1	1.35607	3.63902	39.0909	4.05e-10	3.18e-09
Rom1	1.35462	-0.77804	19.7335	8.9e-06	3.5e-05
Vrk2	1.35439	5.43426	123.029	1.37e-28	7.21e-27
Prdm11	1.35412	-1.08483	6.02792	0.0140813	0.0282304
AA467197	1.35348	2.71733	19.5908	9.59e-06	3.76e-05
Cbx4	1.3532	1.0151	40.3677	2.1e-10	1.73e-09
Frrs1	1.35165	1.19456	33.7959	6.12e-09	4.06e-08
4932425I24Rik	1.35153	-1.0249	6.84611	0.00888347	0.0187839
Bhlhb9	1.35144	5.48877	107.322	3.78e-25	1.47e-23
Ankrd13b	1.35091	-0.946251	10.977	0.000922512	0.00245533
Ppm1e	1.34955	-0.941527	8.31492	0.00393207	0.00910848
Lonrf1	1.34864	2.23074	74.5288	5.98e-18	1.17e-16
Dscam	1.3486	-0.724045	6.86651	0.00878258	0.0185833
Pmvk	1.34832	5.2151	151.162	9.66e-35	8.14e-33
Tmem178	1.34805	0.586779	15.7105	7.38e-05	0.000245599
Dcaf5	1.34772	2.45422	63.1861	1.88e-15	2.82e-14
Rhox13	1.34727	1.88184	20.1304	7.23e-06	2.89e-05
2900005J15Rik	1.34699	0.627039	20.6564	5.5e-06	2.25e-05
Adm	1.34655	0.527705	14.3579	0.000151143	0.000472356
Chst10	1.3457	1.53568	42.3311	7.71e-11	6.7e-10
Fgf13	1.34485	2.35056	28.4709	9.51e-08	5.28e-07
Gpr124	1.34432	0.0305027	19.2013	1.18e-05	4.53e-05
Ifngr1	1.34332	3.66141	48.5655	3.19e-12	3.31e-11
Gm11127	1.34068	-0.775891	5.46886	0.0193582	0.0374185
Mlycd	1.34024	1.97021	40.3151	2.16e-10	1.77e-09
2810442I21Rik	1.34021	2.88466	64.7473	8.51e-16	1.33e-14
3010001F23Rik	1.34015	0.994504	21.9716	2.77e-06	1.21e-05
Gm6880	1.33971	3.90992	23.2139	1.45e-06	6.63e-06
Arhgap36	1.33916	-0.602687	7.67936	0.00558561	0.0124508
Gm16432	1.33849	-0.402999	7.11208	0.00765663	0.0164859
Rbm46	1.33802	5.55114	69.1424	9.16e-17	1.59e-15
Ofd1	1.337	5.08212	122.2	2.09e-28	1.05e-26
P4htm	1.33637	-0.31961	21.0375	4.5e-06	1.87e-05
Arhgap29	1.33534	4.06263	91.4666	1.13e-21	3.2e-20
Ids	1.33413	2.08462	31.2443	2.28e-08	1.37e-07
Hist1h2bp	1.33366	3.52767	56.5452	5.49e-14	7.1e-13
St6galnac3	1.33361	2.06109	37.3789	9.73e-10	7.3e-09
4930588N13Rik	1.33351	-0.802797	10.9798	0.000921104	0.00245272
Flywch2	1.33351	3.64994	75.8785	3.02e-18	6.15e-17
Casz1	1.33287	1.69142	51.6063	6.78e-13	7.64e-12
P2ry1	1.33276	-0.395728	8.52181	0.00350916	0.00821645
Blvrb	1.33136	2.80708	69.3226	8.36e-17	1.47e-15
Zkscan2	1.32886	0.217706	15.8229	6.96e-05	0.000232849
LOC100861615	1.32875	1.49029	12.9053	0.000327648	0.000963271
Zxda	1.3286	0.959275	23.5662	1.21e-06	5.6e-06
Gsc2	1.32779	1.08079	27.8667	1.3e-07	7.07e-07
Cacng4	1.327	1.63515	36.4032	1.6e-09	1.16e-08
Iqcb1	1.32566	7.97424	64.5875	9.23e-16	1.43e-14
1190003J15Rik	1.3253	1.80688	19.494	1.01e-05	3.93e-05
Krt18	1.3249	3.5343	40.7352	1.74e-10	1.45e-09
Id4	1.32421	2.7281	52.5699	4.15e-13	4.81e-12
Thsd7a	1.32409	-0.331292	7.44345	0.00636679	0.0139999
Gramd1c	1.32272	-0.273321	13.9933	0.000183467	0.000565357
Kdelc2	1.32192	1.50475	36.7665	1.33e-09	9.78e-09
Prosapip1	1.32167	0.345536	19.4866	1.01e-05	3.94e-05
Bcl2a1b	1.32127	-0.98503	5.47526	0.0192875	0.0373051
Zswim6	1.32094	1.71051	34.92	3.44e-09	2.36e-08
Mir147	1.31983	1.64396	18.4111	1.78e-05	6.68e-05
Cyth1	1.31981	2.10015	65.5052	5.8e-16	9.17e-15
Frmd7	1.31912	-0.841047	9.48022	0.00207699	0.00511957
Gm3317	1.31898	0.846593	6.14277	0.013195	0.0266545
Gm3494	1.31898	0.846593	6.14277	0.013195	0.0266545
Pde6d	1.31798	7.25949	56.1499	6.72e-14	8.56e-13
Lipc	1.31752	0.1533	20.7459	5.24e-06	2.15e-05
Mgat3	1.31656	-0.798782	8.88	0.00288312	0.00688121
2810055F11Rik	1.31573	0.640132	22.4599	2.15e-06	9.53e-06
Ddx26b	1.31529	2.44386	40.8211	1.67e-10	1.39e-09
1700086L19Rik	1.31512	-0.362433	8.74661	0.00310178	0.00735753
C2cd2	1.31467	2.53542	104.475	1.59e-24	5.8e-23
Lrat	1.31325	-0.531872	11.1168	0.000855507	0.00229469
Cdk18	1.31148	-1.04811	5.63523	0.017603	0.0344009
Pex26	1.30939	1.09095	43.5556	4.12e-11	3.71e-10
Ppp1r18	1.30785	2.44082	42.3512	7.63e-11	6.64e-10
Tiparp	1.30704	4.96091	83.8661	5.29e-20	1.29e-18
Lpcat4	1.30696	1.5916	40.2136	2.28e-10	1.86e-09
Dmrtc1a	1.3063	-1.24004	6.44267	0.0111411	0.0230303
Xlr5a	1.30597	6.66155	10.9858	0.000918135	0.00244524
Slc12a8	1.30571	-0.512155	12.13	0.000496163	0.00140719
Ier5l	1.30513	0.295288	10.466	0.00121594	0.00315715
6330409N04Rik	1.30488	4.49445	58.968	1.6e-14	2.19e-13
1190002N15Rik	1.30388	2.65653	40.4734	1.99e-10	1.64e-09
Rnf130	1.30335	5.1161	67.6328	1.97e-16	3.3e-15
Ptpdc1	1.30331	2.11071	51.7401	6.34e-13	7.18e-12
Xlr5b	1.30302	6.06302	11.263	0.000790668	0.00213563
AV039307	1.30261	0.558942	21.86	2.93e-06	1.27e-05
Ddah1	1.30241	2.48523	43.566	4.1e-11	3.69e-10
Osbpl8	1.29907	3.65071	46.0188	1.17e-11	1.13e-10
Phkg1	1.29896	3.2177	140.804	1.78e-32	1.27e-30
1810030O07Rik	1.29796	5.77905	144.686	2.52e-33	1.88e-31
Sos2	1.29537	2.4447	54.3587	1.67e-13	2.03e-12
Dnase1l1	1.29273	1.19088	18.0503	2.15e-05	7.93e-05
Tmem246	1.29227	1.41245	14.5608	0.000135705	0.000428306
Ldha	1.29132	4.75635	43.3703	4.53e-11	4.05e-10
BC016423	1.29126	5.32345	50.7817	1.03e-12	1.14e-11
Hist1h2bq	1.29109	5.48306	58.109	2.48e-14	3.31e-13
Hist1h2br	1.29109	5.48306	58.109	2.48e-14	3.31e-13
Fam111a	1.29006	2.63164	43.0213	5.41e-11	4.8e-10
Tanc2	1.28827	3.27411	57.3877	3.58e-14	4.71e-13
Zfp943	1.28821	4.48685	37.827	7.73e-10	5.88e-09
Cyp2u1	1.28704	1.25746	38.7556	4.8e-10	3.73e-09
Pik3r3	1.28675	4.28672	34.4853	4.29e-09	2.92e-08
Irf6	1.28601	1.21152	65.8974	4.75e-16	7.62e-15
Parp9	1.28512	1.97659	44.211	2.95e-11	2.7e-10
Bend4	1.28273	6.02847	15.4278	8.57e-05	0.000281768
Spint1	1.28212	0.456144	10.2513	0.0013659	0.00350287
Efna1	1.28098	4.94992	71.8935	2.27e-17	4.21e-16
Elovl1	1.28085	3.58413	41.7879	1.02e-10	8.69e-10
Dennd4a	1.28044	1.56331	37.5021	9.13e-10	6.88e-09
Gm8234	1.27984	0.65918	14.3805	0.000149337	0.00046747
Spata9	1.27894	-0.55889	11.0336	0.000894773	0.00239087
Hist1h3i	1.27891	2.01476	41.1403	1.42e-10	1.19e-09
Lingo1	1.27869	0.613389	18.9441	1.35e-05	5.13e-05
Cstf2	1.27861	5.63628	131.852	1.61e-30	1.01e-28
1810012K16Rik	1.27787	-1.19877	8.31073	0.00394115	0.00912678
2022-03-03	1.27744	0.238246	18.0361	2.17e-05	7.99e-05
Gkap1	1.27584	6.2436	155.596	1.04e-35	9.25e-34
Kcnk6	1.27497	-1.14207	7.91819	0.00489402	0.0110594
Itga5	1.27384	-0.69971	7.95793	0.0047877	0.010851
Aldoc	1.27345	2.83633	45.9225	1.23e-11	1.18e-10
Slc25a36	1.27333	4.11634	111.922	3.72e-26	1.54e-24
Rsph3b	1.27301	4.33817	50.4224	1.24e-12	1.36e-11
Rsph3a	1.27223	4.5262	51.6439	6.65e-13	7.51e-12
Retsat	1.27123	1.73393	24.9822	5.79e-07	2.83e-06
Zim1	1.26929	-1.06883	8.7052	0.00317304	0.00750235
Dlgap3	1.26915	-0.714718	11.3392	0.000758888	0.00205736
Abcd1	1.26868	1.34732	44.6603	2.34e-11	2.18e-10
9530008L14Rik	1.26775	0.09043	10.6613	0.00109403	0.00287253
Gm6890	1.26773	1.4739	11.363	0.000749215	0.00203364
Plekhb2	1.26581	3.07371	142.786	6.55e-33	4.83e-31
A730056A06Rik	1.26518	-0.379281	14.1776	0.000166339	0.000516289
Gxylt2	1.26316	0.0265786	10.2503	0.00136661	0.00350411
Golm1	1.26241	2.64773	43.1293	5.12e-11	4.56e-10
Cutc	1.26185	5.42711	65.8686	4.82e-16	7.71e-15
Btbd10	1.26133	6.53495	81.4467	1.8e-19	4.17e-18
Scube1	1.2613	0.673578	22.1176	2.56e-06	1.12e-05
Dock11	1.26062	3.34311	52.5026	4.3e-13	4.96e-12
Shisa7	1.25702	-0.216515	15.8897	6.71e-05	0.00022527
Anxa6	1.25702	3.3766	36.3319	1.66e-09	1.2e-08
Kcns3	1.25568	-1.32123	4.95385	0.0260327	0.048661
Stau2	1.25547	4.60822	71.2004	3.23e-17	5.89e-16
Hist1h2ba	1.25512	1.96526	26.9468	2.09e-07	1.1e-06
Akap17b	1.25455	3.54636	82.9415	8.45e-20	2.02e-18
Plcxd2	1.25364	0.0122835	13.4367	0.000246753	0.000740116
Abhd11	1.25315	6.34325	156.81	5.63e-36	5.2e-34
Kcnn2	1.25302	0.312244	19.1666	1.2e-05	4.61e-05
Foxc1	1.25282	-0.716166	5.69794	0.0169849	0.033311
Tnip2	1.25274	2.06809	29.6146	5.27e-08	3.03e-07
2210417A02Rik	1.25193	1.32393	16.5398	4.76e-05	0.000164596
3830403N18Rik	1.25093	4.82766	26.2181	3.05e-07	1.56e-06
Extl1	1.25008	-0.888825	8.94088	0.00278858	0.00667935
Ttc39a	1.24989	0.721277	15.3613	8.88e-05	0.000290428
2310014F07Rik	1.24988	-0.0984607	12.3223	0.000447567	0.00128329
Klhdc1	1.24966	1.12363	24.8579	6.17e-07	3e-06
Rap1gap	1.24848	0.317953	25.526	4.36e-07	2.18e-06
C330022C24Rik	1.24799	0.656554	12.6307	0.000379457	0.00110173
Fhod1	1.24774	0.692399	20.5494	5.81e-06	2.37e-05
Olig3	1.24714	0.579641	26.402	2.77e-07	1.43e-06
Itih5	1.24703	0.260129	14.6126	0.000132029	0.000417356
Yes1	1.24644	3.18509	49.4228	2.06e-12	2.19e-11
Gpcpd1	1.24639	5.64093	104.959	1.25e-24	4.58e-23
Timm17b	1.24633	8.29154	159.393	1.54e-36	1.5e-34
Wfdc12	1.24625	-1.04598	7.66723	0.00562328	0.0125273
Pde4a	1.24543	1.64399	54.4309	1.61e-13	1.97e-12
Fundc1	1.24518	5.82076	62.4895	2.68e-15	3.95e-14
Mlxipl	1.244	-0.0107087	11.1892	0.000822757	0.00221378
Tmem141	1.24359	2.26046	20.6212	5.6e-06	2.29e-05
Plcb3	1.24357	3.454	77.1519	1.58e-18	3.36e-17
Ddb2	1.24334	3.40345	41.226	1.36e-10	1.14e-09
Ropn1l	1.24329	2.15676	18.0328	2.17e-05	8e-05
Pard3b	1.24321	0.980555	20.4833	6.02e-06	2.45e-05
Rnpepl1	1.24305	1.81371	39.8432	2.75e-10	2.23e-09
Atox1	1.24301	8.16937	85.1419	2.78e-20	6.98e-19
Thoc2	1.24196	6.5156	80.3649	3.11e-19	7.02e-18
Dkk1	1.24111	1.31642	25.4959	4.43e-07	2.21e-06
Reep5	1.241	4.49812	33.2353	8.17e-09	5.31e-08
Lactb2	1.24064	5.74254	28.7114	8.4e-08	4.7e-07
Tbc1d8b	1.24059	-0.325887	10.9214	0.000950592	0.00252341
Letmd1	1.24013	1.80378	34.1384	5.13e-09	3.45e-08
Henmt1	1.23844	1.36167	8.38528	0.00378272	0.0088075
Srgap2	1.23797	2.64453	63.8075	1.37e-15	2.09e-14
Slc5a5	1.23759	0.254795	16.3576	5.24e-05	0.000179907
Fscn1	1.23646	1.80337	17.3922	3.04e-05	0.000108836
Tex13	1.23631	2.96566	30.4317	3.46e-08	2.03e-07
Mapre3	1.23601	0.205337	19.0121	1.3e-05	4.97e-05
Cacna2d3	1.233	0.253426	9.16652	0.00246483	0.00597672
Foxl2os	1.23257	-1.05168	9.15151	0.00248512	0.00601413
Cd24a	1.23254	5.66368	115.941	4.9e-27	2.18e-25
Ptpn20	1.23114	2.31962	40.0941	2.42e-10	1.97e-09
2900056M20Rik	1.23071	2.43638	58.6694	1.87e-14	2.52e-13
Akap14	1.2302	-1.06753	8.9834	0.00272443	0.0065404
Inpp1	1.22974	0.881618	21.2343	4.06e-06	1.71e-05
1700011J10Rik	1.22878	6.62712	63.6018	1.52e-15	2.31e-14
Hist1h3e	1.22754	1.8291	34.4944	4.27e-09	2.91e-08
Ppp1r13b	1.22587	3.51963	48.9997	2.56e-12	2.68e-11
Serp2	1.22531	2.43884	44.1605	3.03e-11	2.77e-10
Yipf6	1.22443	5.13179	97.0788	6.66e-23	2.09e-21
4933404O12Rik	1.22191	0.736579	23.1958	1.46e-06	6.69e-06
Gpkow	1.22159	3.61	72.0355	2.11e-17	3.93e-16
Mesp2	1.22116	1.51401	29.7077	5.02e-08	2.89e-07
Thpo	1.22039	-0.720945	7.71657	0.00547162	0.0122143
Sdr39u1	1.21997	5.1369	43.5254	4.18e-11	3.76e-10
Gpha2	1.21949	3.30216	20.7204	5.31e-06	2.18e-05
Cdk14	1.21848	0.93708	27.0484	1.98e-07	1.05e-06
Adarb1	1.21839	3.21717	37.3011	1.01e-09	7.58e-09
Churc1	1.2172	7.38698	64.4699	9.8e-16	1.51e-14
Lmo4	1.21717	2.24663	29.3016	6.19e-08	3.53e-07
B130034C11Rik	1.21672	0.979132	24.5011	7.43e-07	3.55e-06
St8sia6	1.21538	-0.837032	6.19464	0.0128138	0.0259898
Dnmbp	1.21442	0.797216	43.6213	3.98e-11	3.6e-10
Vldlr	1.21442	-0.219679	8.72398	0.00314052	0.00743686
Mrc2	1.2118	0.664153	23.2957	1.39e-06	6.37e-06
Barx1	1.21137	-0.957395	6.43553	0.011186	0.0231061
Hspb6	1.2109	0.952942	17.4605	2.93e-05	0.000105458
Ebp	1.21031	5.15419	85.2926	2.57e-20	6.52e-19
Ltbp1	1.21007	0.791289	15.7987	7.05e-05	0.000235344
Xlr5c	1.20935	5.72275	7.85351	0.00507222	0.011407
Rd3	1.208	1.76205	29.7877	4.82e-08	2.79e-07
Pacsin3	1.20489	0.120393	19.308	1.11e-05	4.3e-05
Gstp1	1.20453	8.72108	116.37	3.94e-27	1.78e-25
Lhpp	1.20409	4.66537	43.8357	3.57e-11	3.24e-10
Prkx	1.20215	1.9425	47.278	6.16e-12	6.15e-11
Madd	1.20076	1.14079	26.786	2.27e-07	1.19e-06
Pdk3	1.20014	7.25439	132.9	9.51e-31	6.08e-29
Tceanc	1.19952	4.15226	52.4109	4.5e-13	5.19e-12
Cpne2	1.19422	1.61309	24.1218	9.04e-07	4.28e-06
Gstp2	1.19402	8.32985	95.8722	1.23e-22	3.75e-21
Rab3d	1.19289	0.149005	13.5519	0.00023206	0.000699857
BC037032	1.1921	0.409392	18.7015	1.53e-05	5.78e-05
Gm4944	1.19157	3.24682	35.9087	2.07e-09	1.47e-08
Lpgat1	1.19113	4.33548	74.0201	7.73e-18	1.5e-16
Nap1l3	1.19058	0.463798	12.8776	0.000332534	0.000975219
Mgl2	1.19046	3.83637	17.4469	2.95e-05	0.000106143
Ppara	1.18895	0.599845	15.7075	7.39e-05	0.000245842
Tle6	1.18888	2.22681	14.3635	0.000150694	0.000471145
Acss2	1.18832	1.7734	26.4423	2.72e-07	1.4e-06
Fam3b	1.18682	1.71118	11.1937	0.00082075	0.00220876
Grifin	1.18644	-0.718363	9.69784	0.00184485	0.00460034
Mtap7d2	1.18637	5.62168	91.3975	1.18e-21	3.3e-20
N4bp2	1.18567	3.27403	40.872	1.63e-10	1.36e-09
Isl2	1.1854	3.19168	18.9325	1.35e-05	5.16e-05
Dopey2	1.18488	2.83815	85.4423	2.39e-20	6.08e-19
Zap70	1.18375	-0.85985	6.21391	0.012675	0.0257355
Slc36a2	1.18239	-1.22349	5.81951	0.0158494	0.0313551
Apoa1	1.18218	1.37044	20.3786	6.35e-06	2.57e-05
Rhox1	1.18158	3.33653	48.1959	3.86e-12	3.95e-11
Vstm2a	1.18154	-0.700167	5.11936	0.0236604	0.0446761
Mme	1.18111	1.13252	14.0296	0.000179955	0.000555089
Hormad1	1.18077	8.01875	33.0445	9.01e-09	5.82e-08
Nanos1	1.17997	1.1164	32.5891	1.14e-08	7.2e-08
Cpne8	1.17901	0.518903	13.7928	0.00020412	0.000621793
Nacc2	1.17867	2.54404	82.5347	1.04e-19	2.46e-18
Plcd1	1.17823	3.93808	14.197	0.000164629	0.000511496
Myh14	1.17819	1.90003	24.6225	6.97e-07	3.35e-06
Rpl3l	1.1777	0.507722	19.5715	9.69e-06	3.79e-05
Esyt2	1.17715	4.43195	65.7333	5.16e-16	8.22e-15
AA415398	1.17649	0.310573	16.8687	4.01e-05	0.000140282
Filip1l	1.17586	1.2953	25.2187	5.12e-07	2.52e-06
Fbxo47	1.17561	4.51361	23.1791	1.48e-06	6.74e-06
Cerkl	1.17559	0.458625	15.4557	8.45e-05	0.000278102
Fam19a1	1.17559	-1.10075	5.4427	0.0196503	0.0378975
Iqsec1	1.17541	1.62203	38.8652	4.54e-10	3.54e-09
Fut8	1.17532	4.30535	54.4992	1.56e-13	1.91e-12
Crebl2	1.17497	0.215369	17.1222	3.51e-05	0.000124074
Hdac11	1.1741	0.369005	18.7458	1.49e-05	5.66e-05
Ulk2	1.17353	3.1599	42.3357	7.69e-11	6.69e-10
Edem2	1.17239	5.13651	29.7661	4.87e-08	2.82e-07
Phf15	1.17198	0.336943	15.834	6.91e-05	0.000231639
Fam167a	1.17072	-0.657071	11.2046	0.000815969	0.00219705
Tub	1.1686	0.790576	15.5373	8.09e-05	0.000267271
Mir1931	1.16737	-0.856846	7.03377	0.0079987	0.0171158
Coq10a	1.16661	3.97027	59.1366	1.47e-14	2.02e-13
Hivep3	1.16595	-0.469337	6.85714	0.00882877	0.0186734
Vamp3	1.1642	6.95211	83.8135	5.44e-20	1.32e-18
Heca	1.16354	2.10695	40.4189	2.05e-10	1.68e-09
Aifm2	1.1613	3.75905	85.279	2.59e-20	6.54e-19
Plcg2	1.16087	5.31213	72.2167	1.93e-17	3.61e-16
Tcea2	1.16035	3.25837	21.7558	3.1e-06	1.33e-05
Slc35f5	1.1602	3.1475	24.9158	5.99e-07	2.92e-06
Ybx2	1.15848	2.5823	46.2666	1.03e-11	1e-10
Slc37a4	1.15789	0.499829	18.5278	1.67e-05	6.3e-05
Gtf2a1l	1.15616	0.949812	16.8597	4.02e-05	0.000140789
Lgi4	1.15582	-0.717783	5.59728	0.0179884	0.0350783
Arpc1b	1.15567	6.38818	28.0143	1.2e-07	6.58e-07
Sez6	1.15533	-0.754014	8.0816	0.00447169	0.0102128
Dpysl3	1.15437	0.122841	16.7887	4.18e-05	0.000145784
Mfhas1	1.1543	-0.403538	11.0887	0.000868562	0.00232688
Syce1	1.15408	8.32457	57.9847	2.64e-14	3.52e-13
Ercc5	1.15333	2.65143	66.3912	3.7e-16	6.01e-15
Atf7ip2	1.15314	4.82751	44.8672	2.11e-11	1.97e-10
Txlng	1.15306	6.00475	159.123	1.76e-36	1.71e-34
Zfp521	1.15278	2.99866	28.4338	9.7e-08	5.37e-07
Adora2b	1.15276	0.447065	11.5238	0.000687098	0.00188393
Ulk3	1.15087	1.08034	37.3612	9.82e-10	7.36e-09
Fxyd5	1.15077	4.77353	36.9364	1.22e-09	9.01e-09
Ptpla	1.15053	4.60359	38.3937	5.78e-10	4.46e-09
Lmo7	1.1493	0.484664	13.9799	0.000184776	0.000568708
Tuba8	1.14921	-1.01121	8.11113	0.00439942	0.0100746
1700058G18Rik	1.14822	0.418668	8.62382	0.00331795	0.00780614
1700066B19Rik	1.1467	-0.968696	5.89084	0.0152198	0.0302668
Crlf2	1.14605	3.42466	80.119	3.53e-19	7.87e-18
Phka2	1.14556	3.1659	57.0323	4.29e-14	5.61e-13
Garnl3	1.14523	2.11256	44.0339	3.23e-11	2.95e-10
Fnip1	1.14519	4.0567	34.7122	3.82e-09	2.62e-08
Dsel	1.14489	1.93661	26.5696	2.54e-07	1.32e-06
Araf	1.14475	7.01113	86.3709	1.49e-20	3.86e-19
Braf	1.14357	3.2139	73.6905	9.14e-18	1.76e-16
2610020H08Rik	1.14323	3.8506	74.4125	6.34e-18	1.24e-16
Car14	1.14243	3.23424	34.8799	3.51e-09	2.41e-08
Fam46a	1.14209	0.0249388	10.3847	0.00127061	0.00328582
B4galnt2	1.14055	-0.248837	14.8418	0.000116918	0.000373338
Gp1bb	1.14043	0.977532	19.88	8.25e-06	3.26e-05
Bend5	1.13935	3.63021	80.921	2.35e-19	5.37e-18
Pla2g4c	1.1393	1.11273	15.0252	0.000106087	0.000340658
Cpeb3	1.1391	0.328169	17.1463	3.46e-05	0.000122648
4932438A13Rik	1.13907	5.17948	60.6895	6.68e-15	9.49e-14
Pla2g7	1.13882	3.79562	40.5955	1.87e-10	1.55e-09
Qpct	1.13823	1.04971	14.3887	0.000148692	0.000465544
Rev3l	1.1381	4.16457	52.914	3.48e-13	4.07e-12
Adcy9	1.13785	0.505108	18.0419	2.16e-05	7.97e-05
Srxn1	1.13739	1.57787	39.6342	3.06e-10	2.47e-09
A230020J21Rik	1.13719	0.502013	20.5997	5.66e-06	2.31e-05
Hist1h4c	1.13715	3.87444	24.7687	6.46e-07	3.13e-06
4930433N12Rik	1.1365	0.0448286	9.97184	0.00158952	0.00402284
Fbxl21	1.13626	2.75637	21.6877	3.21e-06	1.38e-05
Dok5	1.1355	1.32247	13.1765	0.000283478	0.000840947
Dusp22	1.13412	3.47477	32.8637	9.89e-09	6.34e-08
2010308F09Rik	1.13327	-1.06693	6.60509	0.0101688	0.0211879
Acvr1	1.13321	2.00329	58.7454	1.79e-14	2.43e-13
Armcx5	1.13254	3.8991	70.3177	5.05e-17	9.11e-16
Fam107b	1.13206	2.50159	36.5197	1.51e-09	1.1e-08
1600029D21Rik	1.1312	0.842417	11.4801	0.000703466	0.0019247
Foxo6	1.1307	-0.537054	11.5696	0.000670396	0.00184272
1700071M16Rik	1.13	1.29478	25.2835	4.95e-07	2.45e-06
Fcgr3	1.12984	1.54006	8.56255	0.00343149	0.00804682
Scml2	1.12951	5.19572	40.7998	1.69e-10	1.4e-09
Gm4890	1.12775	3.9301	58.9003	1.66e-14	2.25e-13
Wdr44	1.12596	3.60675	53.304	2.86e-13	3.4e-12
Camk1	1.1248	5.15555	67.8765	1.74e-16	2.95e-15
Lca5l	1.12448	-0.0134138	8.93999	0.00278994	0.00668156
Tmem56	1.12431	0.946038	16.9032	3.93e-05	0.000138033
Mfsd9	1.12337	-0.205644	11.6331	0.000647898	0.00178629
Acsl1	1.12306	3.68029	80.0461	3.66e-19	8.15e-18
P4ha3	1.12264	-0.762592	6.65117	0.00990905	0.0206887
4933421E11Rik	1.12045	3.70594	25.9706	3.47e-07	1.76e-06
Dleu2	1.11999	1.36946	20.8952	4.85e-06	2e-05
Pcsk6	1.11938	2.21268	30.9291	2.68e-08	1.6e-07
Mosc2	1.1192	6.23039	91.9244	9.01e-22	2.56e-20
Cyb5d2	1.11896	3.054	65.8208	4.94e-16	7.88e-15
Plp2	1.11864	8.43129	175.526	4.59e-40	5.37e-38
Tmem117	1.11861	0.710355	8.72118	0.00314535	0.00744715
Sms	1.11861	6.13159	123.248	1.23e-28	6.55e-27
Fbp2	1.11746	-0.0613893	9.91118	0.00164278	0.00414538
2210010C17Rik	1.11687	2.98439	33.2692	8.02e-09	5.23e-08
Clcn5	1.11614	-0.0010036	9.83622	0.00171109	0.00430437
A030009H04Rik	1.11429	3.65964	50.0321	1.51e-12	1.64e-11
5033411D12Rik	1.11148	1.58267	21.3589	3.81e-06	1.61e-05
Scx	1.11062	1.52037	9.79218	0.00175256	0.00439436
Cds1	1.11019	3.61881	27.1015	1.93e-07	1.02e-06
Htra1	1.11006	1.76898	20.9645	4.68e-06	1.94e-05
C130060C02Rik	1.10955	0.298715	12.8526	0.000337019	0.000986869
Casp6	1.10892	7.15473	63.7474	1.41e-15	2.15e-14
Vgll3	1.10847	-0.889593	6.18448	0.0128875	0.0261085
Samd10	1.108	2.09003	22.1034	2.58e-06	1.13e-05
Glt28d2	1.10745	0.78622	21.632	3.3e-06	1.41e-05
Fsip1	1.10642	3.49006	38.9374	4.38e-10	3.42e-09
Fam131c	1.10616	-0.23917	8.20571	0.00417588	0.00960833
AW555464	1.10608	1.57701	34.5345	4.19e-09	2.85e-08
Rims3	1.10601	1.42266	35.226	2.94e-09	2.05e-08
Ddhd1	1.10533	3.57949	86.6441	1.3e-20	3.38e-19
Ushbp1	1.10529	-0.169506	9.29197	0.0023016	0.00561938
Hist1h4b	1.10522	2.90167	22.1503	2.52e-06	1.11e-05
Fam161a	1.10508	1.61889	22.0315	2.68e-06	1.17e-05
Stx17	1.10504	4.4976	72.5173	1.66e-17	3.12e-16
Wbp2nl	1.10466	1.90825	27.5783	1.51e-07	8.12e-07
Pam	1.10447	1.39386	28.7209	8.36e-08	4.68e-07
Sox30	1.10423	1.09137	20.205	6.96e-06	2.79e-05
Ephb2	1.10399	0.734133	23.0875	1.55e-06	7.03e-06
Ccdc36	1.10269	3.41794	15.2033	9.65e-05	0.000313306
AI314180	1.10256	4.40802	100.439	1.22e-23	4.13e-22
Dlk1	1.1016	1.30915	12.1731	0.000484839	0.00137964
Tgfbr1	1.10152	4.06376	48.4198	3.44e-12	3.55e-11
Cdkl5	1.10139	0.201968	11.0851	0.000870254	0.0023306
Glce	1.10099	4.00291	57.5682	3.26e-14	4.31e-13
Hdac8	1.1005	3.2547	54.4467	1.6e-13	1.96e-12
Man1a	1.10048	-0.546889	6.73947	0.00943028	0.0198017
Lnpep	1.10014	2.12642	27.016	2.02e-07	1.06e-06
Hist1h4m	1.09915	2.83206	16.5073	4.85e-05	0.000167251
Cdkl2	1.09858	1.39308	15.1103	0.000101409	0.000326928
Sdc1	1.09844	3.09369	19.732	8.91e-06	3.5e-05
Padi4	1.09805	0.218661	18.2781	1.91e-05	7.12e-05
Itch	1.0979	4.08853	75.1942	4.27e-18	8.59e-17
Usp9x	1.09725	8.08736	42.2048	8.22e-11	7.12e-10
Rbks	1.09714	4.0321	70.0009	5.93e-17	1.06e-15
Lactb	1.09679	4.37191	69.1396	9.17e-17	1.6e-15
Zfp429	1.09633	1.85173	22.9707	1.64e-06	7.44e-06
Gm11837	1.096	4.21039	13.7424	0.000209668	0.000637436
Fmr1nb	1.09599	6.42207	45.1826	1.79e-11	1.69e-10
Usp40	1.09584	3.96062	48.9769	2.59e-12	2.71e-11
Prss38	1.09568	-1.15717	5.35782	0.0206295	0.0395979
Luzp1	1.09539	4.74845	50.3716	1.27e-12	1.39e-11
Spdef	1.09501	-0.827812	7.22051	0.00720754	0.0156412
Gm18756	1.09448	0.361112	16.6404	4.52e-05	0.00015656
St8sia2	1.0939	-0.14927	8.88203	0.00287991	0.00687462
Panx1	1.09295	2.37766	42.3856	7.49e-11	6.53e-10
Gm15706	1.09286	2.84024	29.5427	5.47e-08	3.13e-07
Serhl	1.09259	3.81017	72.4306	1.73e-17	3.25e-16
Gm10416	1.09218	0.526723	27.1673	1.87e-07	9.91e-07
Gabrb3	1.09061	1.74856	22.8949	1.71e-06	7.72e-06
Fbxl15	1.09022	3.444	35.2121	2.96e-09	2.06e-08
Hes5	1.09009	1.48512	21.6118	3.34e-06	1.43e-05
Hist1h4n	1.08994	3.84908	18.1752	2.01e-05	7.48e-05
Cntn3	1.08812	-0.198222	7.95433	0.00479724	0.010871
Gck	1.08698	-0.982142	5.43372	0.0197516	0.0380595
Ddc	1.08679	4.77382	48.0191	4.22e-12	4.29e-11
Ptpn6	1.0863	4.54228	18.9477	1.34e-05	5.13e-05
Tdrd7	1.08597	3.27814	30.376	3.56e-08	2.09e-07
4931440P22Rik	1.08523	1.93209	50.4111	1.25e-12	1.36e-11
Trpm1	1.08399	0.229454	9.31588	0.00227176	0.0055518
Kcng2	1.08293	-0.766437	7.10309	0.0076951	0.0165548
Gabra4	1.08269	-0.430576	6.34852	0.0117479	0.0241392
Brwd1	1.08262	7.06372	145.668	1.53e-33	1.18e-31
Qser1	1.08244	4.253	63.102	1.96e-15	2.94e-14
Ints6	1.08062	5.05546	69.3958	8.06e-17	1.42e-15
Efnb1	1.08054	0.988254	19.8253	8.49e-06	3.35e-05
6430548M08Rik	1.08045	-0.332558	10.5515	0.00116096	0.00302764
F8	1.0802	1.17469	18.7149	1.52e-05	5.74e-05
Tspan13	1.07804	7.54004	38.8722	4.52e-10	3.53e-09
Pxmp4	1.0778	5.64964	74.9977	4.71e-18	9.4e-17
Dsc2	1.07582	-0.0899695	11.3349	0.000760634	0.00206173
A230072C01Rik	1.0756	5.91797	82.5996	1e-19	2.39e-18
Nelf	1.07547	-0.67483	5.60266	0.0179332	0.0349752
Magi3	1.07542	3.35219	55.7061	8.42e-14	1.06e-12
Icam5	1.07517	-0.610462	11.1077	0.000859717	0.00230518
Sh2d7	1.07374	-0.50917	9.73807	0.00180491	0.00450935
Gm20324	1.07353	1.43934	31.2424	2.28e-08	1.38e-07
Hist1h3b	1.07323	2.04445	29.1938	6.55e-08	3.72e-07
Chrna7	1.0731	0.147698	16.8682	4.01e-05	0.000140288
Hpse2	1.07304	-1.09094	5.72527	0.0167225	0.0328505
Mospd2	1.07219	2.12682	47.3107	6.06e-12	6.05e-11
Zdhhc15	1.07211	2.82181	36.045	1.93e-09	1.38e-08
Abcb7	1.07137	4.28856	66.733	3.11e-16	5.11e-15
Mapt	1.0712	0.182628	12.9284	0.000323637	0.000952305
Sc5d	1.0705	4.9638	69.0224	9.73e-17	1.69e-15
Hmcn1	1.07033	2.96902	40.7473	1.73e-10	1.44e-09
Mmp17	1.07027	0.0560443	17.3989	3.03e-05	0.000108575
Llgl2	1.07002	1.67538	19.9143	8.1e-06	3.21e-05
Nxpe3	1.06797	-0.260561	8.41183	0.00372787	0.00868898
Dmxl1	1.06763	4.55701	37.772	7.95e-10	6.04e-09
Abhd14b	1.06671	0.909853	25.6028	4.19e-07	2.1e-06
1700065D16Rik	1.06665	0.178408	14.7746	0.000121159	0.000385922
Scrt2	1.06655	-0.571407	8.34749	0.0038622	0.00896584
Prickle3	1.06625	6.63056	133.235	8.03e-31	5.21e-29
Nhsl2	1.06569	0.573404	18.9632	1.33e-05	5.09e-05
Serpinb2	1.06475	-0.445508	7.41592	0.00646493	0.0141874
Smoc2	1.06339	0.0635153	13.7415	0.000209764	0.000637601
Papss1	1.06324	3.17977	43.8638	3.52e-11	3.2e-10
1810046J19Rik	1.06304	7.5513	61.0329	5.61e-15	8.05e-14
4930420K17Rik	1.06261	5.88187	37.5459	8.93e-10	6.74e-09
Hist1h2bl	1.06205	2.94896	35.3681	2.73e-09	1.91e-08
Tceal7	1.0618	0.183769	7.95996	0.00478233	0.010842
Eml3	1.0614	2.63764	57.0001	4.36e-14	5.7e-13
Gamt	1.06125	4.29627	38.511	5.44e-10	4.21e-09
Galnt3	1.06115	0.40686	18.0131	2.19e-05	8.07e-05
Hspg2	1.06108	0.0801538	5.10586	0.0238451	0.0449863
Rbp4	1.06034	3.01184	18.7393	1.5e-05	5.68e-05
Pikfyve	1.05995	4.29292	65.6279	5.45e-16	8.64e-15
Gm15612	1.05893	-0.400574	11.8176	0.000586741	0.00163286
Cyp2r1	1.05871	3.90463	25.4308	4.59e-07	2.28e-06
Pold4	1.05788	1.56051	22.2664	2.37e-06	1.05e-05
Pdik1l	1.05733	4.59054	63.0161	2.05e-15	3.06e-14
A830093I24Rik	1.05673	2.76757	24.6647	6.82e-07	3.28e-06
Klhl35	1.05662	1.3616	10.2432	0.0013719	0.00351649
Lmo2	1.05598	1.25564	24.4366	7.68e-07	3.67e-06
Prelid2	1.05572	5.21373	40.6674	1.8e-10	1.5e-09
Maob	1.05488	0.295285	11.223	0.000807898	0.0021776
Kdm6a	1.05453	3.53069	50.7613	1.04e-12	1.15e-11
Tmem65	1.05409	3.79577	41.4038	1.24e-10	1.05e-09
Chst8	1.05383	-0.658717	6.42586	0.0112471	0.023212
Mir1199	1.05266	-0.294336	10.472	0.00121198	0.00314845
Synj1	1.05234	2.46041	37.0471	1.15e-09	8.57e-09
Homer2	1.05196	3.44127	74.8972	4.96e-18	9.87e-17
Gm6787	1.05184	1.13088	25.3373	4.81e-07	2.39e-06
Sirt7	1.05127	3.1883	24.3071	8.21e-07	3.91e-06
Relt	1.05055	0.515935	25.0858	5.48e-07	2.69e-06
Mir1981	1.04983	0.240398	28.4653	9.54e-08	5.29e-07
Tank	1.04972	5.89609	39.2277	3.77e-10	2.98e-09
Fbxo48	1.04936	1.84969	27.6575	1.45e-07	7.83e-07
Wipi1	1.04701	1.24516	24.3612	7.99e-07	3.81e-06
Ube2a	1.04698	8.15613	183.507	8.31e-42	1.06e-39
Dsg2	1.04545	1.82116	22.3262	2.3e-06	1.02e-05
6330418K02Rik	1.04431	3.14548	41.1469	1.41e-10	1.19e-09
Rnf217	1.04407	1.62656	17.784	2.47e-05	9.03e-05
Myo9a	1.04372	4.96092	40.4878	1.98e-10	1.63e-09
Nt5dc2	1.04301	6.78892	32.011	1.53e-08	9.52e-08
Chpt1	1.04025	7.28751	14.6563	0.000129006	0.000408469
Idh3g	1.03891	8.62645	237.015	1.76e-53	4.45e-51
Gca	1.03825	5.88067	27.8715	1.3e-07	7.05e-07
Pck2	1.03761	0.695207	15.4691	8.39e-05	0.000276255
Sbf2	1.03704	2.75535	31.3663	2.14e-08	1.3e-07
Zfp238	1.03692	2.59551	18.3342	1.85e-05	6.93e-05
D730039F16Rik	1.03637	0.357764	13.8309	0.000200015	0.000610857
Flii	1.03581	3.38527	56.5103	5.59e-14	7.22e-13
Gal3st4	1.03512	2.91201	39.658	3.03e-10	2.44e-09
Pcolce2	1.03447	2.03086	16.3463	5.28e-05	0.000180826
Rhpn2	1.03404	3.1351	47.315	6.04e-12	6.04e-11
Map6d1	1.03332	-0.0574534	8.76345	0.00307326	0.00729439
Pdlim5	1.03094	3.36044	44.0799	3.15e-11	2.88e-10
Ror2	1.03033	1.45124	35.6439	2.37e-09	1.67e-08
Mael	1.03006	7.29241	29.4765	5.66e-08	3.24e-07
Adamts7	1.02909	-0.176377	5.46846	0.0193627	0.0374224
Ccdc120	1.02833	1.14702	37.821	7.75e-10	5.89e-09
Tbc1d5	1.02819	3.09758	61.4303	4.59e-15	6.64e-14
Tnfrsf11a	1.02726	-0.729845	5.07909	0.0242161	0.0456081
Rgs9bp	1.02724	-0.464839	7.22507	0.00718924	0.0156081
4933433G15Rik	1.02654	-0.24621	10.1079	0.00147638	0.00375684
Mpdz	1.02643	3.089	39.0029	4.23e-10	3.32e-09
Tlcd2	1.02587	-0.133906	6.08349	0.0136451	0.027445
Efs	1.02507	0.653767	17.2692	3.24e-05	0.000115631
Smpd2	1.02466	4.05576	25.1973	5.18e-07	2.55e-06
Sfxn4	1.02455	3.85273	29.9397	4.46e-08	2.59e-07
Kif21b	1.02339	0.965158	23.9169	1.01e-06	4.72e-06
Usp31	1.02328	2.99779	43.2145	4.91e-11	4.37e-10
Rac3	1.02287	0.498823	9.37578	0.00219872	0.00539379
Tirap	1.02201	0.432091	15.8707	6.78e-05	0.000227444
Tmem108	1.02171	1.26359	30.8201	2.83e-08	1.69e-07
Ppp1r3f	1.02079	-0.0738037	13.7083	0.000213513	0.000648231
Gpa33	1.02044	0.496889	10.2066	0.00139939	0.0035822
Asph	1.02035	4.70078	51.6335	6.69e-13	7.54e-12
Ppp2r2c	1.01985	0.0884862	7.17654	0.00738629	0.0159841
Eps8l2	1.0182	-0.246373	11.9631	0.000542638	0.00152221
Asb8	1.01807	4.54739	53.6529	2.39e-13	2.87e-12
Zfa	1.01786	1.03209	14.1858	0.00016562	0.000514265
Osbpl3	1.01743	1.46097	19.9995	7.75e-06	3.09e-05
Asns	1.01632	6.99691	43.3013	4.69e-11	4.19e-10
Rps6ka3	1.01527	4.67632	68.1423	1.52e-16	2.59e-15
Plekhf1	1.01443	4.26889	22.8036	1.79e-06	8.07e-06
Cpne5	1.01354	4.08339	34.5033	4.26e-09	2.89e-08
Phc2	1.01315	2.34896	38.802	4.69e-10	3.65e-09
Smpd1	1.01198	1.37696	20.4761	6.04e-06	2.46e-05
Sytl1	1.01118	-0.851019	6.97388	0.00827079	0.0176213
Rnf144b	1.01094	0.2147	10.4752	0.00120991	0.00314413
Mir293	1.01026	-1.0752	5.26804	0.0217205	0.0414392
9130024F11Rik	1.01022	-0.658647	5.17289	0.022942	0.043458
Zmat1	1.0098	2.44792	13.6011	0.000226054	0.000683703
Apba2	1.0095	-0.200207	10.8063	0.00101154	0.0026714
Htr3a	1.00898	-0.630596	6.24739	0.0124376	0.0253151
Nhedc1	1.00815	1.80963	20.9746	4.65e-06	1.93e-05
Tmem229b	1.0074	1.39532	20.8616	4.94e-06	2.03e-05
Ldhc	1.00661	2.32146	38.0169	7.01e-10	5.36e-09
Pyroxd2	1.00468	-0.00627631	9.18641	0.00243819	0.0059182
4930548H24Rik	1.00388	4.22941	16.7899	4.18e-05	0.000145735
A230056P14Rik	1.00377	1.63658	34.5043	4.25e-09	2.89e-08
Uba6	1.00336	5.24947	30.9554	2.64e-08	1.59e-07
Necab1	1.00335	3.3894	8.28447	0.00399856	0.00924446
Hydin	1.00312	1.10985	8.46212	0.00362619	0.00846862
Setdb2	1.0016	4.75594	37.4479	9.39e-10	7.06e-09
Grina	1.00115	2.06235	15.0336	0.000105614	0.000339281
Shroom4	1.00101	-0.645601	7.6781	0.00558951	0.0124577
Ripply3	1.00014	0.840359	6.35639	0.0116959	0.0240515
Ick	1.00008	2.11968	39.9781	2.57e-10	2.08e-09
