# Supplementary material for: Prenatal exposure to benzo[a]pyrene depletes ovarian reserve and masculinizes embryonic ovarian germ cell transcriptome transgenerationally
Source: Sci Rep. 2023 May 29;13:8671. doi: 10.1038/s41598-023-35494-w (PMC10227008; doi:10.1038/s41598-023-35494-w)
Supplement: Supplementary file 3 — Supplementary Table S2. [file 41598_2023_35494_MOESM3_ESM.xlsx]

## Sheet: Expressed Genes
Table S2: Highly expressed genes (ln (maximal expression) = 2 or greater)
Symbol	log(maximum_expression)
Gm1821	5.14029
Ubb	5.12285
Dynlt1f	4.12201
Dynlt1c	4.12181
Ppia	4.04104
H3f3b	3.95289
Calm2	3.93115
Dppa5a	3.92895
Dynlt1b	3.91505
Hist1h2ao	3.85751
Hist1h2ap	3.85625
Erh	3.83544
Dynlt1a	3.80242
Ube2n	3.79734
Ftl1	3.78628
Hist1h2ag	3.77852
Cycs	3.77636
H2afz	3.76108
Rps11	3.75797
Serf2	3.75514
Ranbp1	3.74602
Lsm7	3.73255
Hsp90aa1	3.73226
Hmgb1	3.71653
Rpl15	3.71129
Dppa3	3.70628
Ube2v2	3.70269
Uba52	3.70202
Ran	3.68702
Rps6	3.68075
Hmgn2	3.65831
Sub1	3.65534
Rpl18a	3.64774
Atp5g1	3.62799
Prdx1	3.62444
Hspa8	3.62282
Cnbp	3.61575
Nutf2	3.61449
Nutf2-ps1	3.61407
Sycp3	3.61153
Gm10393	3.60298
Cox7c	3.60052
Hmgb2	3.60001
Mir684-1	3.59626
Sumo1	3.58375
Cacybp	3.58274
Rps14	3.57946
Hist1h2ah	3.57853
1700029F09Rik	3.57759
Rpl5	3.56448
Rpl23a	3.56365
Plac9	3.56248
Sap18	3.55005
Sumo2	3.54824
Gm10094	3.5482
Rpl26	3.54555
Gm15772	3.54539
Rps23	3.54153
Kpna2	3.54007
D14Ertd449e	3.53588
Gm10395	3.53576
Gm9746	3.53576
Mrpl42	3.52257
Rps8	3.52046
Bcas2	3.51259
Psmb6	3.5085
Paip2	3.50774
Ube2i	3.50671
Xlr4a	3.5012
Npm1	3.49606
Myl12a	3.4921
Ptges3	3.49168
Oaz1	3.49164
Oaz1-ps	3.49161
Brix1	3.4897
Rn45s	3.48455
Fkbp3	3.48351
Ywhaq	3.48137
Uchl3	3.47998
Srsf7	3.47961
Sarnp	3.47691
Mif	3.47281
Tceb2	3.47131
Phlda2	3.47083
Ndufb8	3.4686
Xlr4c	3.46728
Rpl35	3.4625
Skp1a	3.45883
Timm23	3.44653
Mdh2	3.4447
Nme1	3.44253
Rpl19	3.43312
Cox4i1	3.43276
Rps3a	3.43251
Syce2	3.43086
Ubc	3.42685
BC002163	3.42582
Rps4x	3.42006
Bcap31	3.41596
Rpl37	3.41505
Rpl23	3.41284
Rpl13	3.40121
Chchd2	3.4
Cbx3	3.39993
Rpl4	3.3942
Stmn1	3.39148
Gm5643	3.39063
Gstm2	3.38959
Pfn1	3.38869
Tmed2	3.38475
Banf1	3.38414
Taf9	3.37766
Gstm1	3.37646
Hba-a1	3.37616
Hba-a2	3.37616
Rps16	3.3754
Set	3.37426
Gpx1	3.37413
Hmgn1	3.37208
Rplp0	3.37134
Rfc4	3.36992
Eef1a1	3.3668
Slbp	3.3647
Tomm20	3.36337
Calm1	3.36322
Ndufab1	3.36201
Cct8	3.35696
Ube2s	3.35453
Ifitm2	3.35287
Dazl	3.35232
H2afv	3.35229
Ccnb2	3.35167
Rps24	3.35139
Phb	3.3493
Psmb2	3.34885
Spcs2	3.34694
Dynll1	3.34617
Psma3	3.34417
Hat1	3.33801
Rpl18	3.33424
Cetn3	3.32925
Rps15	3.32885
Rpl35a	3.32772
Srp54b	3.32756
Ldhb	3.32538
Rps5	3.32207
Atp5f1	3.3183
Tma7	3.31636
Hnrnpa1	3.31628
Rps27l	3.31528
Vbp1	3.31474
Naca	3.31468
Tpt1	3.31444
Gnb1	3.31374
Exosc8	3.31266
Rps19	3.31035
Rpl6	3.30968
Rplp2	3.30848
Rpl24	3.3052
Txnl4a	3.30373
Rps7	3.30116
Dnajb6	3.30094
Atp6v1g1	3.29971
Uqcr11	3.29959
Rpl12	3.29865
Gnb2l1	3.29461
Ndufv2	3.29404
Pcna	3.29254
Psma2	3.29184
Rpl31	3.28706
Hprt	3.28574
Etfa	3.28438
Cox7a2	3.28424
Rps17	3.28379
Eif5a	3.27807
Rheb	3.27438
Gm5506	3.27401
Rhox5	3.27213
Fau	3.2712
Rps29	3.27117
Morf4l1	3.26996
Rbx1	3.2662
Hspe1	3.26333
Ssbp1	3.26124
Cct5	3.26
Spc25	3.25965
Ptma	3.25866
Gm10052	3.25849
Denr	3.25796
Atp5b	3.25764
Rpl41	3.25755
Ndufa7	3.2571
Ndufb4	3.25511
Cox6a1	3.25509
Ndufa12	3.25269
Atp5j	3.25247
Rps18	3.25192
Cks2	3.25123
Dnaja1	3.24984
Map1lc3b	3.24896
Ndufs5	3.24732
Hnrnpk	3.24704
Vdac3	3.2453
Gm5148	3.24206
Timm17a	3.24188
Nhp2	3.23959
Atp5j2	3.23691
Rplp1	3.23691
Nae1	3.23488
Rpl14	3.23344
Rpl7	3.23243
Eif2s1	3.23241
Ifitm1	3.2315
Rps27a	3.23114
Psmb1	3.23015
Ndufa13	3.22685
Atp5o	3.22537
Pdcd10	3.22506
Cox6c	3.225
H3f3a	3.22428
2022-09-02	3.22328
Mrpl23	3.22301
Lsm4	3.22108
Rps9	3.21734
Rpl27	3.21527
Eif4e	3.21364
Park7	3.21232
Atpif1	3.212
Gng5	3.2119
Ndufa6	3.20927
Rbm8a	3.20725
Rpsa	3.20635
Ndufs6	3.20575
Xlr4b	3.20389
Eif2s2	3.20373
Tcp1	3.20338
Pdcd5	3.20206
2022-09-07	3.20197
Srsf3	3.20129
Ssb	3.20064
Atp5c1	3.19913
Ube2t	3.1975
Snx3	3.1947
Ccnb1	3.19413
Rpl36al	3.19265
Psma7	3.19217
Zfp706	3.19156
Sdhb	3.18987
Mrps33	3.18864
3230401D17Rik	3.18819
Minos1	3.18799
Rpl34	3.18743
Polr2g	3.18707
Snrpg	3.18632
Chpt1	3.1859
Rhox9	3.18328
Cox5a	3.18134
Rpl34-ps1	3.18072
Ywhae	3.17804
Rpl38	3.17593
Fth1	3.17434
Chmp2a	3.17306
Rbbp7	3.17281
Rps10	3.1724
Rpl32	3.17226
Rps2	3.17157
Ndufb7	3.17104
Gm10012	3.16656
Tra2b	3.16594
Vps29	3.16546
Ndufa4	3.16412
Lgals1	3.162
Snrpd2	3.15993
Cct7	3.15888
Ube2l3	3.15846
Prpf39	3.15785
Lsm3	3.15736
Mrpl33	3.15574
Rps25	3.15421
Arpp19	3.15383
Mdk	3.15247
Tuba1b	3.15178
Uqcrb	3.15072
Dctpp1	3.15011
Fcf1	3.15
Rpl21	3.14752
Tmed10	3.1464
Cox5b	3.14497
Nhp2l1	3.14475
Selk	3.1443
Ndufb9	3.14358
Snrpa1	3.13929
Pin1	3.13907
Polr2j	3.13807
Smc1b	3.13535
Rpl29	3.13378
Ndufa2	3.1333
Ncl	3.13303
Pfdn1	3.13301
Cst9	3.12905
Hsp90ab1	3.12699
Cks1b	3.12677
Nsmce4a	3.12619
Rps28	3.12365
Pcnp	3.122
Cops6	3.12179
Wdr61	3.1207
Eif4a1	3.12032
Ywhaz	3.11963
Med10	3.11772
A730098P11Rik	3.11605
C330021F23Rik	3.11343
Rpl9	3.11099
Eno1	3.11023
Rps26	3.11018
Rpl11	3.1097
Shfm1	3.1097
Gpx4	3.1095
Hells	3.10883
Rps3	3.10761
Tipin	3.10485
Mrps14	3.10474
2900010M23Rik	3.10216
Srp54a	3.10055
Hist1h2ac	3.09965
Uqcr10	3.09915
Snrpb	3.09894
Rpl3	3.09733
Rpl10	3.09593
Rpl13a	3.09585
Ppp1ca	3.09537
Gtf2e2	3.09342
Ndufb6	3.09235
Ube2d3	3.0918
Ifitm3	3.0885
Exosc7	3.0875
Psma5	3.087
Psmb3	3.08682
Csde1	3.08469
Atp5g3	3.08392
Eif3g	3.08177
Rpl17	3.07957
Nedd8	3.0763
Srp54c	3.07581
Med28	3.0717
Dynlrb1	3.07158
Ptp4a1	3.0704
Snrpe	3.07019
Myl12b	3.06921
Gm13363	3.06901
Btf3l4	3.06856
Ndufa11	3.06842
Hormad1	3.06809
Cst3	3.06794
Fam103a1	3.06724
Dbi	3.06621
Alyref	3.06605
Rpl37a	3.06524
Siva1	3.06421
Cct4	3.06194
Sfr1	3.06145
Tomm6	3.06091
Stk31	3.05989
1110004F10Rik	3.05942
Rnaset2b	3.05899
Atp5l	3.058
Ndufc1	3.0565
Orc4	3.05628
Usmg5	3.05534
Pomp	3.0551
Cdc42	3.05344
Haus1	3.05322
Mad2l1	3.04958
Psmc2	3.04761
Med7	3.0457
Srsf10	3.04543
Slc25a5	3.0415
Ube2b	3.04054
Nudc	3.04029
Slc25a4	3.03852
Bub3	3.03642
Psma6	3.0353
1110008F13Rik	3.03441
Srp9	3.03339
Rpl36a	3.03289
Mtch2	3.03237
Atp5h	3.03231
Uqcrq	3.03109
Snrpn	3.03104
Snurf	3.03101
Cox8a	3.0299
Higd1a	3.02819
Stip1	3.02699
Slc25a3	3.02652
Atp6v1f	3.02328
Stard3nl	3.02293
Ndufb2	3.02144
Rpl36	3.01817
Uqcrc1	3.01803
Ndufs7	3.01795
Eif5	3.01699
Rpl30	3.01683
Cox17	3.01436
Dpy30	3.01379
Mrpl30	3.01353
Hmgb3	3.01333
Psmd14	3.01329
Psma1	3.01213
Dynll2	3.01186
Nop16	3.01184
Mrpl35	3.01164
2700060E02Rik	3.0096
Rps4y2	3.00921
Gstp1	3.00876
Ostc	3.00857
Rhox6	3.00853
Gm12191	3.0083
Esd	3.00744
Psme2	3.00525
Arpc5	3.00475
l7Rn6	3.00397
Sh3bgrl3	3.00325
E030024N20Rik	3.00232
Hint1	3.00132
Ost4	3.00123
Tmem147	3.00077
Uqcrh	3.00054
Rps13	3.00018
Tecr	3.00008
Zcrb1	2.99966
Mpc1	2.99751
Hnrnpc	2.99652
Rpl10a	2.99468
1700013H16Rik	2.99398
Ndufa1	2.99398
Cetn2	2.99219
Snrpf	2.99034
Gstm6	2.99009
Tm2d1	2.99007
Lsm6	2.98994
Drg1	2.98711
Bola2	2.98707
2700094K13Rik	2.98485
Actg1	2.98297
Rnf7	2.98104
Chchd4	2.981
Bnip3l	2.98071
Haus3	2.98021
Trappc2	2.97997
2410018M08Rik	2.97772
Psmg1	2.97735
Cenpa	2.97566
Rpl39	2.9749
Tyms	2.97324
Tomm7	2.973
Mrpl17	2.97126
Fdps	2.97114
Srp14	2.97066
Chchd10	2.97034
2310003F16Rik	2.9693
Tcea1	2.96917
1810006K21Rik	2.96818
Ccnh	2.96689
Tmsb10	2.96639
Mrpl15	2.96633
Wdr33	2.96596
Sin3b	2.96577
Mrps21	2.96575
Tuba1c	2.96563
Gnpnat1	2.96361
Psmc4	2.96318
Arpc2	2.96192
Dek	2.96097
Anapc13	2.95872
Cfl1	2.95859
Capza2	2.95841
Hnrnpa2b1	2.95811
Sar1b	2.95772
Cisd1	2.95735
Ssna1	2.95555
Tsn	2.95537
Mphosph6	2.95392
1810022K09Rik	2.95368
Sucla2	2.95348
1810037I17Rik	2.95248
Slc25a31	2.95181
Atox1	2.95131
Rps21	2.95123
Cct3	2.95092
Mea1	2.94807
Eif4ebp1	2.94775
Tceb1	2.94691
Fkbp6	2.94676
Tubb5	2.94668
Ndufv3	2.94598
Ndufb11	2.94581
Stra8	2.94555
Polr2l	2.94454
Serf1	2.94333
Oip5	2.94309
Rpl28	2.94207
Psmc1	2.94114
Syce1	2.94091
Mtx2	2.93995
Rps20	2.93947
Ssr1	2.93821
Iqcb1	2.93795
1110058L19Rik	2.93728
Snx6	2.93659
Cox7b	2.93649
Sec11a	2.93586
Mrps24	2.93467
Hsp90b1	2.93442
Cox6b1	2.9343
C1d	2.93356
Rpl8	2.93253
2610029G23Rik	2.93222
Usp9x	2.93213
Rps15a	2.93156
Snrpd1	2.93132
Eif3e	2.92865
Calm3	2.92854
Ybx1	2.92807
Prdx4	2.92806
Anapc11	2.92476
2010107E04Rik	2.9236
Nop10	2.92111
Mdh1	2.92098
Actr6	2.9198
Dnajc19	2.91979
Polr2d	2.91969
Timm8b	2.91876
2700029M09Rik	2.91773
Polr2k	2.91766
Ndufb5	2.91717
Rpl7a	2.91702
Lamtor2	2.91688
Hist1h2ad	2.91639
Mrps16	2.91604
Snrnp27	2.91575
Sec61g	2.91519
Vapa	2.91516
Esco2	2.91439
Map3k1	2.91362
Rps27	2.91358
Hist1h2ai	2.91296
Bsg	2.91164
Gm9846	2.91073
Ergic2	2.91067
Pgam1	2.91036
Mrps18c	2.91035
Psmd12	2.90995
Thoc1	2.90991
Glo1	2.90957
Dcaf13	2.90928
Sycp1	2.90854
Dad1	2.90824
Tmem59	2.90794
Hsbp1	2.90755
Atp5e	2.90612
Dut	2.90605
Dppa4	2.90561
Ddx1	2.9048
Birc5	2.90143
Sla2	2.9007
Supt4h1	2.90004
Serbp1	2.89951
Lsm5	2.89898
Ndufs4	2.89844
Dnajc8	2.89827
Txn1	2.89816
Ndufc2	2.89677
Psmc6	2.89649
Nap1l1	2.89576
Prdx2	2.89554
Snrpc	2.89286
Psip1	2.89186
Ppp1cb	2.8917
Polr2f	2.89122
Mrpl55	2.89002
Hbxip	2.88942
Ndufa5	2.88912
Pigp	2.88884
Gstp2	2.88852
Srm	2.88503
Naa38	2.88489
Srsf5	2.8846
Polr2e	2.8829
Bcap29	2.88144
Mrps28	2.88061
Anp32b	2.8806
Ash2l	2.88019
Rqcd1	2.88005
Ube2c	2.87981
Apoo	2.87909
Psma4	2.87904
Morf4l2	2.8777
Lsm2	2.87758
Manf	2.87758
Wdr18	2.87649
Dars	2.87584
Tsg101	2.87571
Tuba3a	2.87492
1700020I14Rik	2.87487
Psmc5	2.87349
Gapdh	2.87307
Tmf1	2.87283
Bzw1	2.87117
Rpa2	2.87099
Rsl24d1	2.86966
Nmd3	2.86859
1500032L24Rik	2.86817
Arpc5l	2.86787
Ddx39	2.86741
Srsf9	2.86718
Nsmce2	2.86685
Ppp1cc	2.86675
Eif1	2.86632
Mphosph8	2.86626
Aurkaip1	2.86509
Gmnn	2.86458
Eif3m	2.86392
Ndufa8	2.86282
Pgp	2.86163
Btf3	2.86147
Cox7a2l	2.86147
Hist1h2af	2.8603
Hbp1	2.85973
2022-09-15	2.85935
Ppid	2.85894
Timm8a1	2.85823
Cdc123	2.85737
Utf1	2.85654
Ict1	2.85565
Tma16	2.85557
Ddx4	2.85452
Pdhb	2.85264
Tex12	2.85235
Sra1	2.85199
Rexo2	2.84863
Tmem167	2.84862
Mis18bp1	2.84663
Mrps10	2.84638
Hdac2	2.84582
Mrpl28	2.8445
Apex1	2.84443
Cirh1a	2.84397
Apoo-ps	2.84364
Tdp2	2.84287
Fam136a	2.84254
Pmm1	2.83873
1700021F05Rik	2.83826
Grpel1	2.83823
Unc50	2.83689
2310016M24Rik	2.83687
Lrrc34	2.8359
Txndc9	2.83501
Lsmd1	2.83495
Ndufb10	2.83206
Swi5	2.83177
Cops4	2.82966
Pnkd	2.82935
Crip2	2.82861
Lage3	2.82773
Ccdc56	2.82717
Pex7	2.82713
Bnip3	2.82683
Ndufa3	2.82681
Naa20	2.82657
5730494M16Rik	2.82642
Psmd11	2.82436
Nup43	2.82405
Zfand6	2.82369
Timm13	2.82246
Gm14872	2.82227
Rbm7	2.82133
Siah1b	2.82096
Hn1	2.82063
Tuba1a	2.82002
Atp5g2	2.81937
Nme2	2.81937
Aldoa	2.81915
Rpp30	2.81905
Plp2	2.81899
Vps26a	2.81865
A430005L14Rik	2.81765
Lman2	2.81742
Xlr3c	2.81703
Son	2.81656
Ddx5	2.8158
1810035L17Rik	2.81567
Ypel5	2.81438
Xlr3b	2.81434
Rpl27a	2.81396
Rap1b	2.81395
Psmb5	2.81358
Rrp15	2.81274
Rpa3	2.81234
Ruvbl1	2.81205
Psmd2	2.81159
Beta-s	2.81141
Actb	2.81136
Edf1	2.80921
Sdhd	2.80913
Glrx3	2.80875
Dnttip2	2.80818
Exosc1	2.80714
Polr1c	2.80619
Cyc1	2.80581
Rpf2	2.80558
Metap2	2.80548
Cenpw	2.80522
Tmem55b	2.80433
Cops2	2.80429
D8Ertd738e	2.80425
Mkrn1	2.8042
4933434E20Rik	2.80314
Terf1	2.80304
Eef1g	2.80278
Ndufs3	2.80278
Idi1	2.80186
Capza1	2.80169
Rsl1d1	2.80159
Clu	2.80151
Trmt11	2.80048
Mrps12	2.79921
Psmd4	2.79876
Lsm1	2.79735
Rnps1	2.79728
Wbp5	2.79695
Gm13139	2.79675
1810009A15Rik	2.79657
Hist1h2an	2.79538
Timm17b	2.79483
Hspd1	2.79482
Arl6ip1	2.79427
Cnih4	2.79338
Psmd5	2.79316
Idh3g	2.7926
Gm3417	2.79109
Gm3448	2.79109
Asf1b	2.79069
Fam60a	2.7896
Cfdp1	2.78933
Pten	2.78933
Psmg2	2.78931
Thyn1	2.78924
Eif4a2	2.78917
Commd3	2.788
Cib1	2.78734
H2-Ke2	2.78704
Cox7a1	2.78684
Gm12669	2.78585
Acot13	2.78569
Rwdd1	2.78504
Emc8	2.78444
Dtymk	2.78435
Golt1b	2.78412
Rhox2a	2.7834
Hbb-b1	2.78202
Hbb-b2	2.78202
Ado	2.781
Glrx2	2.78084
Gadd45gip1	2.78045
Hesx1	2.77966
Malat1	2.77927
Emg1	2.77844
Pdia3	2.77428
Cenpk	2.77392
Cct2	2.77374
Canx	2.77336
Ppa1	2.77222
AI314976	2.77045
Aasdhppt	2.76997
Zfp207	2.76964
Mrpl13	2.76936
Nop56	2.76898
Eed	2.7683
Acer3	2.76629
Pttg1	2.76618
Rpl22l1	2.76595
Rangrf	2.76388
Cops3	2.76162
Atp5k	2.76096
Mrps17	2.75952
Ahsa1	2.75901
Sepw1	2.75799
Gpbp1	2.75798
Cdca8	2.75752
Chchd1	2.75676
Phf5a	2.75508
Cct6a	2.75435
Rpp38	2.75412
Atxn10	2.75376
Ghitm	2.75311
Atp5a1	2.75286
Bet1	2.75225
Pkm	2.75054
Mrpl14	2.7495
Pno1	2.74916
Eif4g2	2.74907
Gstm3	2.74854
2410022L05Rik	2.74853
Eif3k	2.74848
Zrsr2	2.74736
Naa50	2.74699
Mrpl41	2.7468
Sdcbp	2.74655
Nfu1	2.74648
Srsf2	2.74639
Ndufs8	2.74629
Ppp2ca	2.74611
Llph	2.74497
Eny2	2.74463
Sf3b1	2.74401
Fam96a	2.743
Eef1e1	2.7423
Polr3k	2.74166
Hspa5	2.74074
Clns1a	2.74009
Tspan13	2.73987
Bag1	2.73919
Cdk4	2.73873
Pde6d	2.73864
Fkbp4	2.73729
Etfb	2.73648
Gtf2h5	2.7363
Ccne2	2.73574
U2af1	2.73558
Magoh	2.73516
Mrpl24	2.73488
Ctsl	2.73483
Ccdc90b	2.7346
Uchl5	2.73453
Eif4a3	2.7345
0610010K14Rik	2.73416
Mrps22	2.73266
Gnl3	2.73245
Fam162a	2.73204
D19Bwg1357e	2.7306
Ubl4	2.7297
Ier3ip1	2.72941
Rhox2b	2.72941
Mrpl54	2.72825
Commd2	2.7282
G2e3	2.72795
Sec62	2.72723
Arf4	2.72652
Pfdn4	2.72636
Snrnp25	2.72565
Ccdc38	2.72562
Fis1	2.72533
Mapre1	2.72528
Sod2	2.72423
Xlr5a	2.72393
Eif4e2	2.72338
Rer1	2.72313
Commd4	2.72272
Xlr3a	2.7223
Zc3h15	2.72136
Pmf1	2.71988
Mrpl48	2.71915
Gm5801	2.71894
Rnaset2a	2.71797
2410015M20Rik	2.71784
Vdac2	2.71691
Vps26b	2.7157
Mrpl45	2.71523
Rhox2e	2.71453
Grcc10	2.71438
Rhox2c	2.71273
Tcte3	2.7124
Myl6	2.71096
Frg1	2.71025
Eef1b2	2.70996
0610009B22Rik	2.70912
Ppp4c	2.7084
Ruvbl2	2.70692
Diablo	2.70647
Ccdc124	2.70548
Pdia6	2.7054
Chrac1	2.70514
Rab11a	2.705
Tubb4b	2.70471
Atp6v0b	2.70468
Mrpl1	2.704
Rpl7l1	2.70393
Gpn1	2.70372
Mcm6	2.70353
Adk	2.7034
Rsrc2	2.70325
Eef1d	2.70282
Tcl1	2.7021
Fkbp2	2.70191
Gmps	2.70019
Smc3	2.70004
Polr2i	2.69881
Wdr12	2.69878
Sae1	2.69772
Hsf2bp	2.69668
Commd1	2.6965
Clpp	2.69615
Trmt112	2.69614
Scp2	2.6958
Usp14	2.69563
Bend4	2.6955
Alad	2.69514
Churc1	2.69413
Gcsh	2.69315
Tbcb	2.69304
Fdft1	2.69239
9630033F20Rik	2.69235
Ap3s1	2.6919
C1qbp	2.69186
Gtf2h2	2.6918
2022-09-11	2.69153
Rab2a	2.69131
Dph3	2.69113
Sf3b4	2.69107
Odc1	2.69084
Sf3b5	2.69018
Ndufb3	2.68987
Ppib	2.68941
Btg3	2.68906
Pfdn2	2.68905
Gm7334	2.68901
BC031181	2.6888
Coq7	2.68857
Ube2f	2.68848
Cd164	2.68814
Zc3h14	2.68762
Ssr2	2.68701
Rps12	2.68601
1810027O10Rik	2.68556
Vmp1	2.68472
Ngfrap1	2.6846
Hnrnpf	2.68431
Impdh2	2.68252
Dazap2	2.68188
Tbca	2.68186
Ntan1	2.68185
Eapp	2.68166
Ube2v1	2.68161
Tex10	2.68148
Fkbp1a	2.68139
Ube2a	2.68081
Smu1	2.68058
Psmb7	2.68043
Prim1	2.68041
Rabggtb	2.68034
Cul2	2.68025
Immp1l	2.68021
Ints8	2.68015
Matr3	2.67998
Larp7	2.67988
Raet1a	2.67949
Raet1b	2.67939
2610039C10Rik	2.67873
Pop5	2.67856
Ormdl2	2.67783
Pex13	2.67696
Hspa14	2.67692
Eif1a	2.67692
Ebna1bp2	2.67665
Polr2h	2.67654
Psmd6	2.6752
Napa	2.67516
Psmb4	2.67473
Rbm39	2.67437
N6amt2	2.67381
Ndufa9	2.6734
Pfdn5	2.67305
Csnk2a1	2.67301
Xpo1	2.67275
Sdc4	2.67264
Asf1a	2.67245
Rpl31-ps12	2.67156
Cope	2.6711
Sugt1	2.66973
Smc6	2.66914
Arl4a	2.66902
Sec61b	2.6689
Glrx5	2.66867
Wdr89	2.66814
Pabpc1	2.66788
1110001J03Rik	2.66757
Nop58	2.66722
Ppp2r3c	2.66718
Mrps18b	2.66631
Srp19	2.66582
Cnn3	2.66554
Mrpl51	2.66506
Sec22b	2.66493
Raet1d	2.6646
BC003965	2.66448
Bccip	2.66405
Sumo3	2.66365
Ubxn2b	2.66241
Aamp	2.66208
Rplp2-ps1	2.66189
Med8	2.66178
Psenen	2.6606
Smarca5	2.65938
Eif1ax	2.65918
Thumpd3	2.65912
Papola	2.65885
Ube2j2	2.65832
Mrpl20	2.65743
Bola1	2.65685
1810046J19Rik	2.65607
Emc2	2.65546
1110001A16Rik	2.65536
Utp11l	2.6548
Parl	2.65452
Nxt1	2.65405
Zcchc10	2.65329
Brcc3	2.65297
Ccdc23	2.65297
Bud31	2.65178
Cript	2.65124
Mthfs	2.65106
Tex101	2.65097
Itm2b	2.65095
Stoml2	2.65032
Mrp63	2.6498
Phax	2.64943
Id3	2.64893
Hnrnpab	2.64785
Atad2	2.6476
U2af1l4	2.64758
Clybl	2.64732
Smc4	2.64689
Aurka	2.64613
Hist1h2ae	2.646
Lyar	2.64409
Sccpdh	2.64394
Mrfap1	2.64343
Cdk12	2.64281
Hrsp12	2.64271
Psmd1	2.64271
Smc2	2.64213
Sar1a	2.64116
Faim	2.64092
Spcs1	2.64058
Mrpl22	2.64042
Mrpl40	2.64005
0610037P05Rik	2.63964
Stra13	2.63911
Gemin6	2.63892
Snapin	2.6387
Phpt1	2.63845
Hax1	2.63705
Paics	2.63676
Ndfip1	2.63658
Rnaseh2b	2.63537
Bex2	2.63533
Mrpl36	2.63499
Vta1	2.63484
Mycbp	2.63483
Actl6a	2.63477
Slc25a39	2.63476
Gtl3	2.63457
Tsc22d1	2.63452
Gstm5	2.63316
Gps1	2.63297
Eif3i	2.63264
Gtf2a2	2.63193
Emc4	2.63119
Nsa2	2.63118
Rbmxl1	2.63009
0610009D07Rik	2.6296
Tmx2	2.62938
Cd9	2.62921
Pole4	2.62829
Suclg1	2.62751
Eif2b3	2.62699
Arcn1	2.62645
Bax	2.62551
Nip7	2.62517
Nusap1	2.625
Defb19	2.62443
Znhit3	2.62438
Tomm5	2.62425
Cited1	2.62411
Sf3a3	2.62247
Cdc16	2.62211
Rpl22	2.62186
Alg13	2.62186
Snx5	2.62136
Sc4mol	2.61938
Stub1	2.61915
Lsm10	2.61895
Ptgds	2.61862
Sall4	2.61743
Snrpb2	2.61724
Hmgn5	2.61628
D11Wsu99e	2.61606
Cyb5	2.61599
Snrpa	2.61555
Mettl5	2.61498
Lypla1	2.61416
Zwint	2.61349
Abhd10	2.61202
Fbxl5	2.61171
Tdrkh	2.61105
Mtf2	2.61059
Ccdc55	2.60998
Ube2g1	2.60988
Apool	2.60958
Cggbp1	2.60956
Hnrnpu	2.60919
Uqcrfs1	2.60846
Cenpm	2.6083
2610305D13Rik	2.60637
Hint2	2.60635
Mrps30	2.60568
Gabarapl2	2.60558
Rpp21	2.60461
Ccdc53	2.60388
9030025P20Rik	2.60366
Myeov2	2.60365
4933408J17Rik	2.60326
1700047I17Rik2	2.60316
Fam177a	2.60316
Psmd7	2.60231
Cdk2ap2	2.6021
Ssr4	2.60151
Fxc1	2.60132
Eif1b	2.6012
Adrm1	2.60117
Cse1l	2.60114
Med21	2.60112
Psmc3	2.60094
Uchl4	2.60083
2410127L17Rik	2.60047
2310036O22Rik	2.5985
Emc6	2.59844
Gas5	2.59705
Acat3	2.59687
Acp1	2.59627
Trappc4	2.59446
Nme6	2.59431
Snrnp40	2.59318
Mael	2.5931
Cebpz	2.59227
Ywhah	2.59216
Eif3a	2.59181
Me2	2.59046
Gm3435	2.59023
Zfp433	2.59018
Mrpl18	2.59008
Fam32a	2.58969
Mir5121	2.58956
Cops5	2.58942
Iscu	2.58911
2210404J11Rik	2.58873
Osgep	2.58753
Ppil1	2.58749
Fam3c	2.58716
Rfc3	2.5861
Lamp1	2.58499
Ccdc12	2.58467
Camta1	2.58457
Ssu72	2.58426
Atp6v1d	2.58402
Tpm3	2.58306
Ppih	2.58264
Mpp6	2.58106
Taf1d	2.58094
Zswim7	2.57999
Eif2s3y	2.57977
AV051173	2.57815
Psme1	2.57563
Mrps36	2.57527
Srrm1	2.57525
Zcwpw1	2.57524
Spcs3	2.57485
Cyb5b	2.57436
Mrpl11	2.57436
Tmem60	2.57424
Ptcd3	2.57412
Araf	2.57376
Paip1	2.57328
Cinp	2.57264
Epcam	2.57252
Cul1	2.57233
Maged1	2.57176
Hmbs	2.57173
Hccs	2.57081
Spin1	2.56988
Esf1	2.56979
Serpine2	2.56859
Fnta	2.56707
Exosc9	2.5667
Txndc17	2.56651
Cdk2ap1	2.56553
Trnt1	2.56549
Rfc5	2.56549
Tmbim4	2.56527
Ubl5	2.56503
Ndufaf1	2.56461
Xlr5c	2.56456
Dpm1	2.56353
Mrpl46	2.56323
Nit2	2.56313
Degs1	2.56292
Emb	2.56284
Ndufa10	2.5628
Tbrg1	2.5624
Aimp2	2.56156
Mrpl27	2.56057
Pin4	2.55966
H2afj	2.5595
Tmem107	2.55928
Rab11b	2.55821
Wdr43	2.55804
Rala	2.55802
Clk4	2.55748
Dnajc14	2.55692
Snx22	2.55659
Mrps18a	2.55617
Fmr1	2.5556
Krcc1	2.55455
Cenpv	2.55416
Atp6v0e	2.55354
Nudt21	2.55343
Gtf2a1	2.5526
H47	2.55244
Rars2	2.55237
Zbtb8os	2.55237
Anapc10	2.55232
Jagn1	2.55206
Glmn	2.55198
Tmem126a	2.55117
Dnaja2	2.55091
Ccdc6	2.55059
Med29	2.55013
Wdr75	2.55002
Hdac1	2.54994
Adh5	2.54981
Actn2	2.54944
Rpf1	2.54894
Tpr	2.54823
Ube2e3	2.54794
Uqcrc2	2.54732
Eif5b	2.547
Ebpl	2.54563
Cenpf	2.54535
Taldo1	2.54486
Gins1	2.54451
Idh3a	2.54409
Anapc5	2.54362
Casp6	2.54257
Rif1	2.54206
Imp4	2.54183
Arl5a	2.54093
Gng12	2.5409
Abcg2	2.54049
Vps41	2.54033
Ap2m1	2.53932
Eif3l	2.53864
Aard	2.53713
H2afx	2.53633
Chic2	2.5363
1700011J10Rik	2.53573
Socs2	2.53485
Elof1	2.5347
Vti1b	2.53458
Fam175a	2.5333
Taf10	2.5321
Nubp1	2.53155
Cthrc1	2.53109
Nup85	2.53091
Higd2a	2.53004
Nudt5	2.52855
Cdk7	2.52835
Sdhc	2.52679
Agbl5	2.52666
Rrnad1	2.52657
Hnrnph1	2.52571
Farsb	2.52567
Gm13251	2.52493
Gm2382	2.5245
0610010B08Rik	2.52414
Gm14430	2.52387
Gm14434	2.52387
Gm4724	2.52387
Txn2	2.52364
Hn1l	2.52278
Prc1	2.52266
Cyct	2.52264
Zmat5	2.52263
Cdkn2aipnl	2.52223
Gm14308	2.52189
Bbip1	2.52185
Golga7	2.52121
Ly6e	2.52011
Acot9	2.51979
Ppdpf	2.51968
2810021B07Rik	2.51947
Sri	2.51864
Ndufv1	2.51823
Zfp600	2.51686
2410002O22Rik	2.51632
9130011J15Rik	2.51557
Atp6v0c	2.51458
Atp6v0c-ps2	2.51458
Rnf2	2.51419
Pcgf5	2.51402
Vps28	2.51398
Rnf4	2.51357
0610007C21Rik	2.51351
Nanos3	2.51294
Bloc1s1	2.51274
Sod1	2.51251
Xlr	2.51231
Dnajc9	2.51159
Eif2a	2.51146
Mir682	2.51131
Pcmt1	2.51106
Mrpl49	2.51073
Atp6v1b2	2.5106
Tram1	2.50994
Trim59	2.5093
2410076I21Rik	2.50891
Tpd52	2.50863
Fam96b	2.50858
Trappc1	2.5082
Tm2d3	2.50794
Hmox2	2.50708
Atp6v1c1	2.50645
Mapk13	2.50638
Pkig	2.50573
Rrm2	2.50545
Ckb	2.50496
Bub1	2.50475
Gm1140	2.50469
Cops7a	2.50463
Pbk	2.50433
Ddost	2.50337
Kras	2.50261
4930447C04Rik	2.50237
1810043H04Rik	2.50236
Rpain	2.50212
Prpf38a	2.50197
Ngdn	2.50192
Mkks	2.50187
Pa2g4	2.50148
Eif3d	2.50136
U2surp	2.50036
Tex19.1	2.49945
Nemf	2.49912
Apitd1	2.49868
Dnajc15	2.49794
Macrod2	2.4977
Iah1	2.4977
Ndufaf6	2.4971
Myef2	2.49674
Gpn3	2.4962
P4hb	2.49605
Apoa1bp	2.4956
Ndufaf4	2.49551
Dstn	2.49531
Uba3	2.49511
Sip1	2.49494
Cdc20	2.49467
Spp1	2.49396
D19Ertd737e	2.49385
Rab1	2.49368
Mob4	2.49348
Mt2	2.49325
0610007P14Rik	2.49272
Nkiras1	2.49254
Commd10	2.4924
Tfg	2.49225
Nanp	2.4918
Hspa9	2.49164
Cbx5	2.49143
Sft2d1	2.4914
Cmpk1	2.49118
Rpl39l	2.49114
Nrp	2.49098
Apip	2.49048
Akr1a1	2.49042
Mrpl4	2.49034
Dpm3	2.48947
Eif3h	2.48823
Tacc3	2.48771
Sec11c	2.48756
Glul	2.4871
Scfd1	2.48646
Jmjd8	2.48621
Med6	2.48431
Hddc2	2.48364
OTTMUSG00000016609	2.48362
Drap1	2.4833
Pdcl3	2.4833
Mterfd1	2.48103
Top2a	2.48077
Exosc5	2.48062
Nup88	2.48061
Rbm25	2.48043
Cul4b	2.4799
Mrto4	2.47987
Rbm3	2.47956
Slmo2	2.47903
Mki67ip	2.47898
1110002N22Rik	2.4788
Ide	2.47862
Xlr5b	2.47843
Cbx1	2.47841
Romo1	2.47748
1500011H22Rik	2.47715
Plekhf2	2.47659
Immt	2.47651
Kif18a	2.47642
Mat2b	2.47642
Vamp4	2.47633
Pebp1	2.47624
Hadhb	2.47614
0610037L13Rik	2.47597
2900053A13Rik	2.47593
Trim28	2.47544
Tmem88	2.47515
Strbp	2.4744
Rbmx2	2.47422
Dimt1	2.47415
Guk1	2.47392
Phb2	2.47386
4921524J17Rik	2.47385
Ube2h	2.4737
Cep70	2.47365
Plekhj1	2.47337
Med4	2.47335
Tmem223	2.47228
Gm14692	2.47116
Pdk3	2.47106
Slc24a5	2.47029
Asah1	2.47019
Fam92a	2.46963
Vcp	2.46898
Ccna2	2.46785
Vkorc1	2.46754
Mak16	2.46742
Copz1	2.46702
Dcun1d5	2.46698
Ube2k	2.46678
1110003E01Rik	2.4667
Hnrnpa3	2.46658
Cwc15	2.46605
Dynlt3	2.46523
Ddx39b	2.46494
Cab39l	2.46441
Thoc3	2.46429
Gm11974	2.46404
Orc3	2.4635
Jkamp	2.46334
2010305A19Rik	2.46256
Gmfb	2.46242
Vps35	2.46241
Api5	2.46212
Nsmce1	2.46209
Spag7	2.46179
Nasp	2.46105
Nup93	2.46077
Otub1	2.46052
Pam16	2.45997
Lrpap1	2.45986
Xrcc6	2.45956
Fgfr1op2	2.45938
Srsf6	2.45904
Nup37	2.45866
Ube2w	2.45849
Eprs	2.45845
Sec13	2.45775
Kif20b	2.45756
Wtap	2.45675
Ubxn1	2.45635
Slc31a1	2.45628
Trap1a	2.45603
Fyttd1	2.45578
Ddhd2	2.45565
Polr2c	2.45539
Cdk1	2.45444
Mrps15	2.45443
Gins4	2.45407
Ptpn2	2.454
Rfc2	2.45337
Puf60	2.45305
Mkln1	2.45305
Ttc1	2.45302
1110002B05Rik	2.45295
Tbp	2.45261
Med30	2.45252
Mbip	2.45215
Mtx1	2.45171
Psmc3ip	2.45165
Dtwd1	2.45135
Vps25	2.45099
Far2	2.45097
Rnf138	2.4508
Prmt7	2.45042
1600012F09Rik	2.45032
Orc6	2.45032
Prelid1	2.44914
Crip1	2.44909
Ywhab	2.44906
Pafah1b3	2.44861
Pdcd6	2.44731
Swt1	2.44679
Kdm1b	2.44633
Rhoa	2.44616
1110059E24Rik	2.44611
Aimp1	2.44603
Sssca1	2.44581
Rnf17	2.44577
Nars	2.44528
Etf1	2.44485
Vamp3	2.4437
Cryzl1	2.44333
Txnl1	2.44314
Asz1	2.44268
Ap3m1	2.44222
Eif2b1	2.44182
Caprin1	2.44107
Gm6682	2.44106
Raet1c	2.44099
Cul5	2.43973
Mier3	2.43951
Snhg6	2.43879
Trmt10c	2.43872
Erp44	2.43794
Akr1e1	2.43768
Atp6v1h	2.4362
Ddx3x	2.43598
Cops8	2.43562
2310061I04Rik	2.43557
Hscb	2.43513
Fam69a	2.43471
Cdc26	2.43375
Gdi2	2.43341
Fignl1	2.43263
Tor1aip2	2.43247
Pafah1b2	2.43211
Atpaf1	2.43136
Timm50	2.43129
2700007P21Rik	2.4288
Ccdc58	2.42837
Cdc37	2.42825
Ero1l	2.42801
Pgk1	2.42769
Fmr1nb	2.4266
A830080D01Rik	2.42608
Mgst1	2.42594
Ostf1	2.42561
Krtcap2	2.42474
Snrpd3	2.42467
Dhfr	2.42466
Tgif1	2.42439
Arf5	2.42414
Exosc4	2.42358
1300002E11Rik	2.4224
Asns	2.42207
Eef2	2.42204
Actr3	2.42202
Fam45a	2.42186
AI597468	2.42155
Nxf1	2.42085
Rab18	2.42078
Tmsb4x	2.42041
Gtpbp4	2.42041
Vma21	2.41979
Arhgdig	2.41965
Dnajb1	2.41942
Gm11747	2.4194
Fra10ac1	2.41922
Xrcc4	2.41851
Gm15085	2.41805
Ott	2.41805
Msh2	2.41768
Aldh7a1	2.41716
Mgst3	2.41708
Actr2	2.41706
Tax1bp1	2.4168
Hnrpdl	2.41597
Mrpl12	2.41556
Mrps7	2.41547
Acat2	2.41519
Tspan3	2.41514
Cisd2	2.41464
Strap	2.41366
Tmem199	2.41343
2410003K15Rik	2.4129
Ptrh2	2.4129
Ckap2	2.41254
Bclaf1	2.41229
Lpcat3	2.41171
Ppig	2.41154
Mlf1	2.41131
Nol12	2.41077
2610005L07Rik	2.41035
Brwd1	2.41022
Abcf2	2.40955
Fam18a	2.40911
Pigyl	2.40898
Yme1l1	2.40791
Ufc1	2.4079
Atp5d	2.40738
Arf1	2.40733
Ufd1l	2.40712
Ublcp1	2.4071
Ethe1	2.40696
Adss	2.40685
Taf6	2.40544
Mrpl50	2.40497
Cenph	2.40487
Fam118b	2.40283
Dnajc2	2.40265
Nt5dc2	2.40182
Eif6	2.40174
Mrpl52	2.40134
Hspa4	2.40129
Mpc2	2.40114
Wdr77	2.40092
Dcun1d1	2.40058
Eif3b	2.40046
Rps19bp1	2.40042
Mphosph10	2.40007
Isyna1	2.39937
Hsd17b10	2.39899
Lrr1	2.39843
Nsfl1c	2.3981
Dhx15	2.39804
1810058I24Rik	2.3977
Zfand1	2.39735
Rad1	2.39633
Fgfr1op	2.39575
Gm9781	2.39524
Csnk2b	2.39476
Eif3j	2.39447
Ypel3	2.39424
Pdcd4	2.39377
Atg5	2.3937
Abcg1	2.39349
Prdx6	2.39346
Uxt	2.39325
Spc24	2.39297
Akr1b3	2.39283
G3bp1	2.39251
Gm6644	2.3925
Gm1564	2.39219
Rdx	2.3919
Mrpl21	2.39168
Gm6222	2.39139
Prpf40a	2.39139
Tmem5	2.39102
Cuta	2.39042
Nedd4	2.39009
Zfp639	2.38985
Zfyve21	2.38969
Pop4	2.38967
Rars	2.38894
Prkar1a	2.38854
BC056474	2.38825
Mrpl39	2.38813
Fam195b	2.38773
Calr	2.38764
Wdr45l	2.38745
Atp1b3	2.38743
Mrpl37	2.38707
Tomm22	2.38699
Ccdc25	2.38651
Tex11	2.38585
Ube2m	2.38574
1700034H14Rik	2.38515
Syf2	2.38505
Tm9sf2	2.38489
Zfp781	2.38462
Elavl1	2.38461
Ddx25	2.38447
Mageb16	2.38388
Ccdc73	2.3836
Nuf2	2.38357
Rbpms	2.38318
Mmadhc	2.38312
Nfyb	2.38299
Mcm7	2.38274
Crbn	2.382
Sohlh2	2.38192
Hist1h2ab	2.38148
Gsk3b	2.38035
Mtcp1	2.38016
Mllt4	2.38006
Tmem50a	2.37989
Id2	2.37986
2310039H08Rik	2.37921
Mrps11	2.37898
B230118H07Rik	2.37882
Nmrk1	2.3788
Ctps	2.37868
Gspt1	2.37855
Eri3	2.37842
Rad9	2.37829
Cdc34	2.37793
Lap3	2.37792
Nrbp1	2.37767
Rad21	2.37749
Mcmbp	2.3772
Ciapin1	2.37706
Lamtor1	2.37666
Inpp4a	2.37656
6720456B07Rik	2.3761
Ppt1	2.37608
Tomm70a	2.37562
Derl2	2.3756
Kdm5a	2.37408
Parp2	2.37384
Psmg4	2.37333
Pphln1	2.37325
Ormdl1	2.37265
Ilf2	2.37261
Eif1ad	2.37243
2210016F16Rik	2.37237
Slc25a17	2.37197
Dkc1	2.37173
Hcfc1r1	2.37136
Dhx16	2.37053
Carhsp1	2.37015
Ergic1	2.37001
Jtb	2.36992
Taf7	2.36984
Pmaip1	2.36953
Ndufs1	2.36928
Acadm	2.36916
Bckdk	2.3689
Dctn6	2.3687
Ccar1	2.36861
Nol7	2.36794
Qdpr	2.36753
Ift27	2.36715
Adsl	2.366
Mrpl38	2.36587
Tmem97	2.3658
Ppp1r7	2.3656
Pitpnb	2.36558
Bloc1s2a	2.3652
Rae1	2.36497
Cd63	2.36485
Tspan31	2.36318
Scoc	2.36298
Tardbp	2.36175
Szrd1	2.36131
Arpc1b	2.36055
Sct	2.36032
6820431F20Rik	2.36008
Uchl1	2.35987
Pafah1b1	2.35934
Zcchc17	2.35889
2700062C07Rik	2.35836
Ncbp2	2.35703
2810004N23Rik	2.35679
Fam54b	2.35659
Rhox2d	2.35659
Ndufaf2	2.35658
Gnpda1	2.35657
Pstk	2.35613
Ccdc123	2.35611
Klhdc2	2.35597
Usp34	2.35591
Cpsf3	2.35577
Ppie	2.35549
Cd81	2.35546
Apoe	2.35545
Wrb	2.35525
Ddx56	2.35496
Dnpep	2.35496
9430023L20Rik	2.35469
Pak1ip1	2.3545
Lig1	2.35387
Psmd10	2.35366
M6pr	2.35277
Scnm1-ps	2.35267
Riok2	2.35254
Mrps6	2.35213
Sgk3	2.35198
Alkbh5	2.35186
Fbxo5	2.35129
9430016H08Rik	2.35109
Fam49b	2.35108
Cd320	2.35011
Smarce1	2.34933
Copb1	2.34854
Tfdp1	2.34852
Gm12657	2.34823
Ctps2	2.34815
Dcakd	2.34813
Tmem70	2.34732
Syngr4	2.34727
Nono	2.34671
Ap3s2	2.3463
Ctnnb1	2.346
Btbd10	2.3456
Cpsf3l	2.34551
Pdxdc1	2.34363
Rab14	2.34357
Snap23	2.34341
Tdh	2.3428
Lin37	2.34207
Ttc33	2.34197
Rad51	2.34192
Tmco1	2.34168
Sars	2.34127
Tbc1d7	2.34127
Atp6ap2	2.34113
Sdf2	2.34107
Rex2	2.34055
Ahsa2	2.34052
Fundc1	2.33913
Rabac1	2.33895
Hspb11	2.33872
Schip1	2.33862
Tex15	2.33793
Gng13	2.3377
Thoc2	2.33717
2410017P09Rik	2.33701
Snx2	2.33615
Ubxn4	2.33478
Spint2	2.33446
Clk1	2.33439
Spata5	2.33387
Gpi1	2.3334
Fubp1	2.33323
Iqcj-schip1	2.33205
Rad18	2.33157
D6Mm5e	2.33149
Rab24	2.33107
Ooep	2.33087
Zfp414	2.33084
Gtf3a	2.32976
Anapc4	2.32961
D10Wsu52e	2.32948
Znhit6	2.32936
Atp6v1e1	2.32918
Gemin7	2.32828
Elp5	2.32813
Rpp40	2.32787
Arrdc4	2.32775
Gtsf1l	2.32655
Ddx18	2.32617
Naa35	2.32573
Serinc3	2.32511
Kcmf1	2.32494
Cdca3	2.32492
Sgol1	2.32487
5730494N06Rik	2.32459
Nmt2	2.32458
Parp1	2.32436
Spg21	2.32433
Ercc1	2.32365
Cnih	2.32306
Gsr	2.32292
Hiat1	2.32292
Supt16h	2.32223
Pigx	2.32187
Znf41-ps	2.32185
Srsf1	2.32155
Arhgdia	2.3213
Dctn3	2.32106
Pnp	2.32092
Mylpf	2.32026
Phf6	2.32003
Gtf2h3	2.31993
Cenpq	2.31949
Umps	2.31918
Cnot7	2.31913
Fbxo22	2.31874
Fh1	2.3185
Haus4	2.31819
Med31	2.31659
H2afy	2.31618
Zranb2	2.31606
E2f5	2.31572
Cdca5	2.31519
Rhox4a	2.31495
Ppa2	2.31482
Dtd1	2.31451
Ddx41	2.31421
Stx12	2.31388
Mrpl3	2.31335
Sypl	2.31329
Exosc3	2.31285
Tsfm	2.31279
Ppil3	2.31243
Tnks2	2.31236
Ankrd49	2.3115
Pts	2.31137
Aatf	2.31117
Snapc5	2.31086
Ptcd1	2.31048
Mff	2.3104
Cand2	2.30959
Ccnc	2.30925
Eif3c	2.30864
Taf5	2.30825
Slc25a33	2.30816
Plaa	2.30769
Agpat5	2.30696
Kars	2.30687
Aifm1	2.30683
Psmd8	2.30659
Tmem183a	2.30649
Tmem11	2.30642
Cst8	2.30628
Ints10	2.30596
Larp4	2.30569
Grhpr	2.30561
Taf12	2.30517
D230037D09Rik	2.30501
Uba1	2.30439
Nck1	2.30424
Ppp1r2	2.30392
Cdkn2d	2.30392
Nans	2.30391
Zglp1	2.30377
Sgta	2.30359
Nup35	2.30357
Ift74	2.30341
Srsf11	2.30329
Nudcd2	2.30314
Fastkd2	2.30297
Trap1	2.30253
Ltv1	2.30103
Snap47	2.30097
Lrrc42	2.30072
8430410A17Rik	2.3007
Trmt10b	2.3001
Ppp2cb	2.29979
1190007I07Rik	2.2997
Cdk9	2.29926
Rrn3	2.29905
Pop7	2.29885
Shmt1	2.29723
Timm10	2.29721
Msh6	2.29716
Gtf3c6	2.29685
AU019823	2.29596
Tsen34	2.29537
Nudt16l1	2.29511
Use1	2.29472
Chchd6	2.29425
Esco1	2.29409
Nt5c3	2.29402
Mrpl34	2.29375
Ube2d2a	2.29338
Trappc2l	2.29316
Tmem14c	2.2925
Rab4b	2.29231
Ect2	2.29208
Ik	2.29151
Gtpbp8	2.29059
Ktn1	2.29013
Prdx3	2.28981
Pcbp2	2.28957
Gm6793	2.28919
Rsrc1	2.28914
Tomm34	2.28909
AI462493	2.28908
Uba2	2.28887
Gatm	2.28877
Naa15	2.2885
Twf1	2.28811
Hmmr	2.28785
Amd1	2.28752
Amd2	2.28752
Ppil4	2.28752
Thoc7	2.28752
Get4	2.28733
Eif2b4	2.28729
Dpysl2	2.28716
Mrpl47	2.28655
Ggh	2.28653
Mettl10	2.28593
Vps72	2.28576
Pitx2	2.28543
Zmynd19	2.28511
Xrcc6bp1	2.28492
Haus7	2.28415
Slc3a2	2.28403
0610012G03Rik	2.28262
Gm2694	2.28262
Xaf1	2.28244
Zfp655	2.28191
Prickle3	2.28183
Dcps	2.28155
Ddx24	2.28151
Nudcd1	2.281
Tdrd12	2.28021
Hnrnph3	2.28015
[truncated: 1,102 more rows]
