# Supplementary material for: Prenatal exposure to benzo[a]pyrene depletes ovarian reserve and masculinizes embryonic ovarian germ cell transcriptome transgenerationally
Source: Sci Rep. 2023 May 29;13:8671. doi: 10.1038/s41598-023-35494-w (PMC10227008; doi:10.1038/s41598-023-35494-w)
Supplement: Supplementary file 4 — Supplementary Table S3. [file 41598_2023_35494_MOESM4_ESM.xlsx]

## Sheet: Control_females_versus_males
Table S3: DEGs, all generations (F1, F2, F3) combined
Symbol	logFC	logCPM	LR	PValue	FDR
Eif2s3y	-14.0916	6.68008	2311.39	0	0
Ube1y1	-12.0065	4.67115	1859.5	0	0
Pitx2	-9.84631	5.60454	1073.61	1.79724e-235	9.23963e-232
Zfy1	-9.74213	2.49579	1024.21	9.79481e-225	3.77663e-221
Ddx3y	-9.68943	2.77665	703.434	5.35797e-155	1.65272e-151
Uty	-8.29519	2.20611	682.091	2.34535e-150	6.02872e-147
Lefty1	-6.28426	5.35967	658.735	2.81484e-145	6.2019e-142
Kdm5d	-8.72554	1.46211	560.854	5.47997e-124	1.05647e-120
Lefty2	-8.42504	5.47382	499.22	1.40495e-110	2.40761e-107
Spats2l	-4.83463	4.31385	483.311	4.06695e-107	6.27245e-104
Wnt3	-3.13619	4.10955	464.353	5.42829e-103	7.61095e-100
Otx2	-7.20169	2.10142	424.752	2.25489e-94	2.89809e-91
Zglp1	2.39048	6.35553	406.055	2.64754e-90	3.141e-87
Pmaip1	-7.04152	5.72091	403.235	1.08809e-89	1.19868e-86
Krt222	-2.83954	4.52564	392.844	1.98962e-87	2.04573e-84
Cst9	-12.1004	7.76092	381.578	5.64156e-85	5.43812e-82
Zfy2	-8.14676	0.986777	380.88	8.00589e-85	7.26322e-82
Fermt1	-3.927	2.75326	372.66	4.93239e-83	4.22623e-80
Trnp1	3.7872	3.13126	364.878	2.44083e-81	1.98131e-78
1500016L03Rik	-3.04197	4.29261	359.681	3.3048e-80	2.5485e-77
Igsf3	-2.50709	3.72518	350.635	3.08275e-78	2.26406e-75
Crabp1	2.49128	5.99425	350.389	3.487e-78	2.44455e-75
Dync1i1	4.38584	4.8539	343.565	1.06791e-76	7.16105e-74
Lrrfip1	-3.01781	4.71736	342.503	1.81878e-76	1.1688e-73
1700024G13Rik	-3.9843	2.86161	341.617	2.83647e-76	1.74987e-73
Nr6a1	3.4045	4.28588	335.769	5.32374e-75	3.158e-72
Serpini1	-2.95588	4.36377	327.571	3.25017e-73	1.85657e-70
Asb2	-4.79032	1.88648	326.897	4.55543e-73	2.50923e-70
LOC100862398	-10.1091	2.7064	323.216	2.886e-72	1.53486e-69
Mgst2	-5.0538	3.90087	321.17	8.05485e-72	4.141e-69
LOC100862365	-10.1542	2.74648	319.351	2.00603e-71	9.98031e-69
Rbmy1a1	-10.1156	2.72399	318.832	2.60266e-71	1.2544e-68
Bcl11a	-3.22802	2.97771	317.882	4.19074e-71	1.9586e-68
Hesx1	-6.53354	6.90442	315.916	1.12324e-70	5.0952e-68
LOC100862383	-9.78708	2.39357	296.031	2.41317e-66	1.06338e-63
Ly6g6e	-3.97002	4.82591	290.83	3.27932e-65	1.38449e-62
Dnaic1	-3.95664	5.52082	290.804	3.32142e-65	1.38449e-62
Adh1	-6.64917	3.77287	290.34	4.19197e-65	1.70139e-62
Rassf5	-3.94758	2.61132	288.352	1.13657e-64	4.4947e-62
Kndc1	-2.40832	2.60598	284.679	7.17958e-64	2.76826e-61
Optn	-2.51942	4.88096	284.141	9.4011e-64	3.53642e-61
Id2	2.71336	6.26001	281.966	2.79957e-63	1.02804e-60
LOC100862394	-9.43056	2.05432	275.498	7.19024e-62	2.57895e-59
Pmepa1	-3.94286	1.84342	269.502	1.45699e-60	5.10707e-58
Slc38a2	-2.11756	5.41118	268.553	2.34576e-60	7.89508e-58
Sys1	-1.62596	6.34554	268.545	2.35475e-60	7.89508e-58
Cthrc1	-5.53616	5.87964	267.186	4.65875e-60	1.52876e-57
Etv1	-4.37234	3.61673	263.964	2.34665e-59	7.54007e-57
Schip1	-3.9371	5.70984	260.892	1.09664e-58	3.45174e-56
Pycr2	-3.77796	5.60133	259.5	2.20519e-58	6.80214e-56
Mapk13	-1.86037	7.19428	258.794	3.14364e-58	9.50675e-56
Gata2	5.09442	3.35284	254.264	3.05456e-57	9.0597e-55
Iqcj-schip1	-3.91941	5.56507	253.431	4.6402e-57	1.3503e-54
Id1	4.34857	5.05236	249.771	2.91317e-56	8.32033e-54
Fbxo6	1.58788	6.47206	245.498	2.48799e-55	6.97677e-53
Ptgds	-8.25718	5.82937	242.082	1.38302e-54	3.80899e-52
2610002J02Rik	-2.09459	5.08496	240.185	3.58384e-54	9.6971e-52
Ucma	-6.54194	2.21088	239.17	5.96736e-54	1.5868e-51
Dusp9	2.27659	4.26458	238.742	7.39732e-54	1.93371e-51
Defb19	-9.63909	5.64745	238.486	8.41207e-54	2.16232e-51
Idh3g	1.03891	8.62645	237.015	1.76071e-53	4.4517e-51
Lrrc2	-3.99025	2.5905	236.274	2.55428e-53	6.35398e-51
Pla2g16	2.72867	3.98935	236.108	2.77541e-53	6.79446e-51
Necab2	2.86909	4.07008	234.442	6.40829e-53	1.5443e-50
Tmem38a	-3.48788	1.94262	234.277	6.96012e-53	1.65148e-50
Gm694	5.23093	0.674598	234.125	7.51414e-53	1.75592e-50
Tmem159	2.58375	3.34091	232.871	1.40981e-52	3.24531e-50
Klk1	-5.14685	1.74731	230.458	4.73556e-52	1.07407e-49
Trim47	-2.81707	3.93609	229.544	7.49434e-52	1.67515e-49
Wdr31	-1.49964	5.46534	228.2	1.47168e-51	3.24253e-49
Klk1b3	-7.87856	1.63885	227.093	2.56628e-51	5.57462e-49
Chchd5	-1.99695	5.29684	225.538	5.60456e-51	1.20054e-48
Slc22a18	5.5423	4.43373	224.116	1.14479e-50	2.41864e-48
Sct	5.20128	5.63107	222.83	2.18353e-50	4.55089e-48
Fgfr3	3.44187	1.8359	221.24	4.85185e-50	9.85841e-48
Gm5918	-2.2876	5.39982	221.238	4.85793e-50	9.85841e-48
Sccpdh	1.64996	7.43371	220.256	7.95307e-50	1.59299e-47
Ppp2r5a	-1.77761	3.68894	220.23	8.05763e-50	1.59324e-47
2810025M15Rik	-1.16602	6.21263	219.953	9.26151e-50	1.8081e-47
Nmi	-2.80108	4.88874	219.299	1.28592e-49	2.4791e-47
Ppt1	-2.18766	5.93057	215.515	8.60481e-49	1.63842e-46
Tmem216	-1.94639	5.10635	215.476	8.77483e-49	1.65042e-46
Ankrd29	4.49899	3.71479	215.164	1.02625e-48	1.90697e-46
Npw	4.30618	1.64432	214.16	1.69925e-48	3.11994e-46
Gm10391	-4.54732	4.96105	213.835	2.00097e-48	3.58849e-46
Gm10394	-4.54732	4.96105	213.835	2.00097e-48	3.58849e-46
Msx1as	4.3536	2.24776	213.064	2.94677e-48	5.22392e-46
Nodal	-3.80675	2.74434	212.821	3.32989e-48	5.83601e-46
Siglec5	-2.3481	4.39177	207.019	6.14187e-47	1.06434e-44
Eif2ak3	1.79311	3.99241	205.333	1.43253e-46	2.45488e-44
Bcat2	-3.38676	3.49933	204.088	2.67774e-46	4.53833e-44
S100a16	2.97424	2.92752	203.289	4.00129e-46	6.70782e-44
Calcoco2	5.18422	5.03148	202.884	4.90307e-46	8.1312e-44
Rasgrp2	2.28834	4.88002	200.728	1.44868e-45	2.37691e-43
Hbegf	3.14937	2.15862	199.314	2.94742e-45	4.78505e-43
1700013H16Rik	5.72983	7.08437	198.719	3.97557e-45	6.38701e-43
Carkd	-1.38524	5.29135	198.179	5.21409e-45	8.29041e-43
Dleu7	4.48723	0.620761	197.02	9.33781e-45	1.4625e-42
B9d1	-1.75122	5.63621	197.009	9.38777e-45	1.4625e-42
Meig1	-4.19006	3.11478	194.25	3.75571e-44	5.79243e-42
E230016M11Rik	2.30792	2.20127	194.033	4.18815e-44	6.39542e-42
Ctsw	-6.44746	2.40358	193.698	4.95727e-44	7.49568e-42
Phf19	2.62818	4.00717	193.023	6.9572e-44	1.04176e-41
Smagp	-2.84469	4.01209	192.313	9.94438e-44	1.47473e-41
Msx1	4.32272	2.38337	191.96	1.18729e-43	1.74396e-41
Gm10256	-7.86625	0.611009	190.295	2.74071e-43	3.91389e-41
Gm10352	-7.86625	0.611009	190.295	2.74071e-43	3.91389e-41
Gm4064	-7.86625	0.611009	190.295	2.74071e-43	3.91389e-41
Dgka	-3.34133	3.53786	188.659	6.23731e-43	8.82551e-41
Gm3376	-7.56496	0.363969	188.098	8.27035e-43	1.15958e-40
Khdc3	-4.01909	4.21166	187.937	8.9684e-43	1.24612e-40
Radil	-3.32898	2.05873	187.541	1.09415e-42	1.50671e-40
Polr1c	-1.21991	8.06628	187.435	1.15382e-42	1.57481e-40
Gbx2	2.92949	1.42445	186.982	1.44916e-42	1.96056e-40
1700121N20Rik	-3.29225	0.962312	185.484	3.07781e-42	4.12774e-40
Porcn	3.72001	3.87424	185.462	3.11156e-42	4.13704e-40
Tmem63a	-4.15873	1.81457	185.33	3.32532e-42	4.38346e-40
Duxbl	-4.41816	4.01996	184.246	5.73463e-42	7.49536e-40
Id3	1.60597	7.79378	184.142	6.04112e-42	7.82959e-40
Kcnip3	3.49642	3.66464	183.66	7.69631e-42	9.89168e-40
Ube2a	1.04698	8.15613	183.507	8.31347e-42	1.05966e-39
Egfl6	3.62184	2.01107	181.911	1.85468e-41	2.34465e-39
Msx2	5.25921	4.52983	181.15	2.71915e-41	3.40955e-39
Mro	-6.94935	1.79092	180.53	3.71277e-41	4.6179e-39
Enpp2	-4.07089	3.66844	180.22	4.33849e-41	5.353e-39
Kank3	-1.54929	4.9924	179.355	6.70406e-41	8.20608e-39
Pdpn	1.42954	4.48077	179.143	7.45507e-41	9.0535e-39
Fam50a	0.999054	6.75411	177.357	1.82995e-40	2.20495e-38
Dpcd	-1.55214	6.19	177.046	2.1397e-40	2.55819e-38
Ftsj1	1.3777	6.15682	176.233	3.21999e-40	3.82014e-38
Rhbdl3	4.00043	1.49877	175.979	3.65954e-40	4.30848e-38
Plp2	1.11864	8.43129	175.526	4.59481e-40	5.36862e-38
Wfdc2	2.94344	4.16549	175.503	4.64989e-40	5.39212e-38
Gm16702	-2.54941	2.62071	174.554	7.49062e-40	8.62148e-38
Cybrd1	3.97638	0.594426	174.377	8.19102e-40	9.35778e-38
BC033916	-1.77508	4.64612	174.099	9.41748e-40	1.06798e-37
Clu	-5.64055	6.43222	173.038	1.60538e-39	1.80728e-37
Cpt1a	-1.99758	3.39624	172.919	1.70512e-39	1.90566e-37
Cln6	2.0134	2.60355	172.803	1.80699e-39	2.00497e-37
Dlx3	6.01284	0.716688	171.839	2.93494e-39	3.23326e-37
Fam57a	2.19236	2.0366	171.262	3.9222e-39	4.29022e-37
Tnfaip6	-3.78846	2.4636	170.769	5.02536e-39	5.45818e-37
Rhox7	2.01917	5.05681	169.669	8.74005e-39	9.42642e-37
Kctd18	-1.57098	3.50056	168.579	1.51166e-38	1.61905e-36
Pdlim3	-2.54891	4.81576	166.346	4.64861e-38	4.94452e-36
Tmem37	2.09177	4.43564	165.965	5.62962e-38	5.94696e-36
Mal	4.8108	-0.0825635	165.654	6.58456e-38	6.90841e-36
Mdk	2.51786	8.64706	165.361	7.63041e-38	7.95161e-36
Tex21	-2.11603	4.71987	164.499	1.1771e-37	1.21842e-35
2610037D02Rik	-2.8957	3.88145	164.288	1.30866e-37	1.34556e-35
B3gnt7	2.48935	3.24633	163.87	1.6149e-37	1.64945e-35
Eif1a	-1.62661	7.43763	163.842	1.63766e-37	1.66168e-35
D6Mm5e	3.04982	5.74561	163.133	2.3401e-37	2.35892e-35
Gpr56	-4.4415	1.81497	162.342	3.48383e-37	3.48904e-35
Serp1	-1.97151	6.06251	162.024	4.08718e-37	4.06688e-35
Tlcd1	-1.76221	4.99788	160.832	7.44348e-37	7.35903e-35
Stra8	7.23456	7.43101	159.433	1.5051e-36	1.47855e-34
Timm17b	1.24633	8.29154	159.393	1.53554e-36	1.4989e-34
Txlng	1.15306	6.00475	159.123	1.75941e-36	1.70663e-34
8030411F24Rik	-7.59694	2.37306	158.887	1.98096e-36	1.90952e-34
Nphs1	-3.80422	3.32554	158.163	2.85095e-36	2.73107e-34
Zfp449	1.47802	3.91071	157.54	3.901e-36	3.7139e-34
Phlda2	6.55536	9.2621	157.488	4.00482e-36	3.78935e-34
Proc	-5.78283	0.896847	157.052	4.98564e-36	4.68863e-34
Gstm2	-2.74301	8.86443	157.017	5.07544e-36	4.74415e-34
Pnpla6	-2.11803	5.64864	156.84	5.54768e-36	5.15433e-34
Abhd11	1.25315	6.34325	156.81	5.63197e-36	5.20131e-34
Gm5577	1.78331	3.24085	156.279	7.35542e-36	6.75254e-34
Sfrp4	-6.99911	1.37619	156.168	7.7787e-36	7.09887e-34
Gstm7	-3.57244	5.0353	156.088	8.10075e-36	7.34928e-34
Bmp4	-3.59524	3.09321	155.925	8.7907e-36	7.9286e-34
Etd	-8.43474	2.1343	155.729	9.70309e-36	8.70062e-34
Gkap1	1.27584	6.2436	155.596	1.03767e-35	9.25084e-34
Gal	-6.67028	3.76793	155.503	1.08729e-35	9.63755e-34
Nphs1as	-3.96747	3.46956	155.302	1.20266e-35	1.05993e-33
Irgm1	-3.10465	4.65388	155.251	1.23418e-35	1.08152e-33
2010001M06Rik	2.4712	4.00304	154.752	1.58644e-35	1.38235e-33
Phyh	-1.31105	4.6676	153.144	3.56203e-35	3.08636e-33
Spp1	-2.78543	5.7295	152.789	4.25879e-35	3.66946e-33
Notch3	-4.42434	1.44054	152.408	5.15967e-35	4.42098e-33
Dkkl1	4.29331	0.172957	152.14	5.90548e-35	5.03206e-33
Vma21	1.36955	6.77831	151.717	7.3077e-35	6.19268e-33
Pmvk	1.34832	5.2151	151.162	9.65955e-35	8.14095e-33
Cpe	-4.86434	3.30667	150.985	1.0558e-34	8.84979e-33
Epb4.1l3	1.67693	3.44533	150.697	1.22064e-34	1.01761e-32
Cpsf4l	-1.34745	6.57673	150.613	1.27374e-34	1.05618e-32
Svip	1.40869	4.01454	149.353	2.40115e-34	1.98037e-32
Sox9	-6.83139	1.4584	148.888	3.03331e-34	2.48845e-32
Met	3.86584	1.33554	148.863	3.07171e-34	2.50661e-32
Chn2	2.82346	1.30913	148.597	3.51189e-34	2.85073e-32
Acsbg1	-4.21538	1.08679	148.465	3.75475e-34	3.03191e-32
Glrb	3.56317	3.02607	147.372	6.50788e-34	5.22766e-32
Ppif	-1.64668	5.28892	147.185	7.14946e-34	5.71327e-32
Gadd45a	2.18457	3.20536	146.998	7.85399e-34	6.24393e-32
Osbpl6	2.68015	2.32647	146.759	8.85798e-34	7.00598e-32
Slc35b1	-0.943164	6.37355	146.447	1.03646e-33	8.15576e-32
Ak4	3.15659	1.94338	146.32	1.10532e-33	8.65346e-32
Krt42	-7.37445	2.98516	145.914	1.35557e-33	1.0559e-31
Hlf	-3.90186	0.676926	145.726	1.49053e-33	1.1552e-31
Brwd1	1.08262	7.06372	145.668	1.5347e-33	1.18348e-31
Rec8	4.15777	3.31813	145.476	1.69024e-33	1.29695e-31
Nr3c1	2.2069	3.58004	145.145	1.99658e-33	1.52442e-31
6430573F11Rik	4.55108	-0.00896871	145.034	2.11134e-33	1.6041e-31
4930523C07Rik	2.83964	1.38833	144.913	2.24433e-33	1.69678e-31
Copz2	-2.30513	5.5478	144.751	2.43459e-33	1.83164e-31
1810030O07Rik	1.29796	5.77905	144.686	2.51577e-33	1.88353e-31
Bcdin3d	-1.44406	4.81269	144.19	3.22812e-33	2.40519e-31
0610010O12Rik	2.14364	5.15764	143.355	4.9163e-33	3.64539e-31
Plekhb2	1.26581	3.07371	142.786	6.5452e-33	4.82998e-31
Prom1	3.96435	1.25499	142.664	6.961e-33	5.11236e-31
Gtf3c6	-1.27523	6.57577	142.076	9.36157e-33	6.84282e-31
Zscan5b	-2.62985	2.21145	141.749	1.10358e-32	8.02856e-31
Tspan15	-1.93398	4.57533	140.862	1.72502e-32	1.24906e-30
Cdx2	4.81604	-0.368901	140.834	1.74936e-32	1.26076e-30
Phkg1	1.29896	3.2177	140.804	1.77625e-32	1.27419e-30
4930486L24Rik	-4.73169	2.29954	140.638	1.93103e-32	1.37881e-30
Aldh1a1	-5.76253	3.68867	140.019	2.63648e-32	1.87384e-30
Mest	-2.27776	3.84087	138.957	4.50179e-32	3.18491e-30
Syngr4	2.64123	5.64541	138.24	6.45926e-32	4.54891e-30
Agpat2	2.60247	1.91199	138.169	6.694e-32	4.69279e-30
Med27	-1.09753	4.73219	137.792	8.09355e-32	5.64828e-30
Sirt4	-1.77106	4.25813	136.948	1.238e-31	8.60076e-30
Inha	-5.31773	3.44265	136.734	1.37885e-31	9.53631e-30
Epas1	-3.05628	1.38468	136.239	1.7693e-31	1.21821e-29
Akr1b8	-3.46365	4.32407	136.175	1.82715e-31	1.25245e-29
AI413582	-1.92505	4.86703	136.084	1.91254e-31	1.30518e-29
Tmem184a	-5.68812	2.3704	135.931	2.06545e-31	1.40332e-29
Heg1	-2.37112	2.4122	135.858	2.14269e-31	1.44941e-29
Fxyd6	-2.27409	4.81348	135.74	2.27501e-31	1.5322e-29
Hsd17b1	-5.87494	1.48558	135.688	2.3344e-31	1.56537e-29
Ldhb	-1.19831	10.22	134.908	3.45802e-31	2.30879e-29
B3galnt1	2.29835	4.0238	134.856	3.54955e-31	2.35968e-29
Ccdc163	-1.44576	2.72201	134.76	3.72552e-31	2.46604e-29
Phactr3	-2.12144	2.03607	134.438	4.38196e-31	2.88816e-29
Nfkb1	2.03521	1.48096	134.137	5.09872e-31	3.34628e-29
Kcnj12	3.56501	0.50046	133.974	5.53695e-31	3.61849e-29
Taok3	-1.8568	2.06872	133.55	6.85514e-31	4.46105e-29
Prickle3	1.06625	6.63056	133.235	8.03351e-31	5.20591e-29
Arhgap8	-2.80069	2.12188	133.189	8.21871e-31	5.30364e-29
Plagl1	3.89168	4.10573	133.115	8.53429e-31	5.48435e-29
Pdk3	1.20014	7.25439	132.9	9.50708e-31	6.08414e-29
Enpp5	1.95222	5.09225	132.592	1.11021e-30	7.07553e-29
Gatm	-4.64432	4.98914	132.397	1.22521e-30	7.77632e-29
Mcam	-1.58606	2.70253	132.351	1.25366e-30	7.92428e-29
Emc9	1.46432	4.00818	132.242	1.32455e-30	8.33816e-29
Tdgf1	-6.04845	3.48363	131.88	1.58936e-30	9.96452e-29
Cstf2	1.27861	5.63628	131.852	1.61205e-30	1.00659e-28
Hsd17b3	-6.44213	0.903662	131.634	1.79904e-30	1.11881e-28
Gm9746	-2.19152	9.63074	131.436	1.98827e-30	1.22947e-28
D14Ertd449e	-2.19144	9.63248	131.431	1.99291e-30	1.22947e-28
Gm10395	-2.19118	9.63157	131.422	2.00213e-30	1.23023e-28
Macrod1	2.70306	2.02599	130.849	2.67222e-30	1.63546e-28
Rab4a	1.69402	4.31562	130.815	2.71792e-30	1.65686e-28
Gm1564	4.86728	5.23358	130.78	2.76614e-30	1.67962e-28
Cstad	5.35318	0.716491	130.739	2.8239e-30	1.70796e-28
Myl7	2.88104	3.24837	130.531	3.13572e-30	1.88915e-28
Tab3	1.70984	4.30831	129.942	4.21845e-30	2.53156e-28
Gm10865	2.6446	1.87008	129.603	5.00502e-30	2.99196e-28
Fgd6	1.88701	3.06423	129.522	5.2141e-30	3.10491e-28
Rabggtb	-1.3669	7.53884	129.416	5.49908e-30	3.26201e-28
Gm5083	-3.19506	1.07636	129.285	5.87329e-30	3.47064e-28
Sat2	-2.2992	2.77107	129.247	5.98695e-30	3.5243e-28
Tgif1	-1.89384	6.54176	129.037	6.65735e-30	3.90404e-28
Tmed3	1.72506	5.61758	128.997	6.79278e-30	3.96837e-28
AI314976	-1.13016	7.89999	128.144	1.04414e-29	6.07687e-28
Syt5	2.02813	5.46631	127.843	1.21468e-29	7.04284e-28
Syn2	3.10462	2.10699	127.333	1.57066e-29	9.07277e-28
Gstm6	-2.44876	7.45052	127.252	1.63621e-29	9.41615e-28
Dmc1	2.02118	5.1249	127.189	1.68877e-29	9.6825e-28
Spryd4	-1.69592	4.87654	127.038	1.82253e-29	1.04107e-27
Scd1	3.40498	1.61618	127.029	1.83049e-29	1.04176e-27
Palld	-2.17902	4.05924	126.967	1.88856e-29	1.07086e-27
Tmem116	1.87717	2.65373	126.871	1.98204e-29	1.11974e-27
Gyg	1.54534	5.08559	126.747	2.11061e-29	1.18803e-27
Car5b	3.06531	2.65526	126.582	2.29321e-29	1.28611e-27
Triobp	1.85656	3.7562	126.299	2.64475e-29	1.4779e-27
Kazald1	-5.16203	2.8918	126.292	2.65438e-29	1.47792e-27
Ccnd1	3.11591	4.91901	126.244	2.71882e-29	1.50836e-27
Hspbap1	-2.44166	3.9603	126.219	2.75369e-29	1.52223e-27
Gpr160	2.42886	3.7527	125.901	3.23208e-29	1.7803e-27
Gpr37	-6.45802	1.44448	125.549	3.85934e-29	2.11824e-27
Hand1	4.47421	-0.176369	125.285	4.40901e-29	2.41135e-27
Mrpl19	-1.04851	5.48921	125.237	4.51708e-29	2.46173e-27
Ube2q1	-1.00076	5.08811	124.922	5.29256e-29	2.87419e-27
1810032O08Rik	-1.80502	5.48425	124.356	7.04066e-29	3.81011e-27
Mmd2	-6.87381	0.724753	124.287	7.28917e-29	3.9308e-27
Tor1aip2	-0.965824	7.14788	124.227	7.51254e-29	4.03714e-27
Tbata	4.10606	1.64453	123.907	8.82674e-29	4.72691e-27
Hes1	-2.43256	4.37727	123.68	9.89797e-29	5.28223e-27
Sms	1.11861	6.13159	123.248	1.23068e-28	6.5451e-27
Tmem100	-3.34907	1.76745	123.174	1.2777e-28	6.77181e-27
Wdr73	-1.39271	4.89771	123.094	1.3299e-28	7.02435e-27
Zfp277	-1.0234	5.74235	123.037	1.36889e-28	7.20559e-27
Vrk2	1.35439	5.43426	123.029	1.37454e-28	7.21072e-27
Gja1	-6.21681	2.55402	123.017	1.38269e-28	7.22891e-27
Thbs3	2.7998	2.42988	122.976	1.41163e-28	7.35528e-27
9930021D14Rik	-3.18619	2.90429	122.861	1.49572e-28	7.76714e-27
Slc28a1	3.12727	1.29181	122.841	1.51058e-28	7.81799e-27
Tarsl2	1.99231	2.70971	122.796	1.54554e-28	7.97218e-27
Zfp37	-2.05528	2.66343	122.72	1.60557e-28	8.25422e-27
Cdk6	-1.83919	2.73236	122.65	1.6637e-28	8.52468e-27
Fsd1l	1.53581	4.24499	122.534	1.76349e-28	9.00606e-27
Rabl2	-1.00392	5.19426	122.432	1.85693e-28	9.45194e-27
Lonrf2	3.03455	2.25053	122.412	1.87527e-28	9.51392e-27
Iqcg	-1.62927	4.11699	122.268	2.0163e-28	1.01959e-26
Epcam	-0.82766	7.80787	122.207	2.07998e-28	1.04835e-26
Ofd1	1.337	5.08212	122.2	2.08745e-28	1.04869e-26
Tinagl1	-5.51695	1.41479	122.113	2.18061e-28	1.09194e-26
Gng3	-3.05877	4.56845	121.914	2.41012e-28	1.20295e-26
Bcar3	-2.70936	2.10515	121.891	2.43846e-28	1.21318e-26
Pgam2	-2.4642	2.12496	121.217	3.42559e-28	1.6988e-26
Fam125b	1.48594	2.21259	121.077	3.67654e-28	1.81741e-26
Pcgf5	1.40375	7.09337	121.052	3.72264e-28	1.83432e-26
Ifi27l1	-1.63405	6.06031	120.997	3.82702e-28	1.87975e-26
Dnajc25	-1.18483	3.6507	120.638	4.58713e-28	2.24595e-26
Rbp1	3.06476	4.48958	120.534	4.83223e-28	2.35847e-26
2010005H15Rik	-5.18924	0.679064	120.473	4.98493e-28	2.42532e-26
Grrp1	3.73937	0.561528	120.23	5.63228e-28	2.73165e-26
Lpar1	2.18258	2.3179	120.074	6.09327e-28	2.94597e-26
Ttc39b	0.965866	4.60649	119.724	7.27046e-28	3.50413e-26
Akr1cl	-5.36358	4.25609	119.348	8.78901e-28	4.22283e-26
Timp2	2.15989	2.98039	119.067	1.01254e-27	4.8498e-26
Crabp2	2.26755	5.52159	118.989	1.05323e-27	5.0291e-26
Cyb5	-1.6561	7.43909	118.801	1.15767e-27	5.51075e-26
Syngr2	1.70594	5.00842	118.744	1.19128e-27	5.65328e-26
St7	1.52993	4.35085	118.404	1.41448e-27	6.69188e-26
Nudt16	1.74695	2.79533	118.116	1.63564e-27	7.7145e-26
Pip5k1b	1.83477	2.17827	118.061	1.68172e-27	7.88846e-26
Xlr	3.13304	5.59533	118.059	1.68275e-27	7.88846e-26
Apod	-1.99311	2.19371	117.813	1.90542e-27	8.90523e-26
Tchp	-1.78211	2.25834	117.803	1.91522e-27	8.92402e-26
Fam101b	2.61879	1.82845	117.686	2.0313e-27	9.43638e-26
Sbds	-1.01157	6.42901	117.653	2.06522e-27	9.56513e-26
Pigh	0.875878	5.56811	117.378	2.37305e-27	1.0958e-25
Dap	1.68559	3.46136	117.363	2.39059e-27	1.1006e-25
Asgr1	-4.99305	0.384785	117.346	2.41056e-27	1.10649e-25
Edn3	3.38242	0.767495	117.157	2.65186e-27	1.21364e-25
Ovol1	3.13863	0.420151	116.575	3.55733e-27	1.62322e-25
Nt5c3l	-2.21622	3.50102	116.554	3.5943e-27	1.63525e-25
1700012B09Rik	4.52298	-0.100061	116.457	3.77467e-27	1.71226e-25
Zc3hav1l	1.51937	4.425	116.38	3.92323e-27	1.77443e-25
Gstp1	1.20453	8.72108	116.37	3.94346e-27	1.77836e-25
Shbg	-5.55101	1.09635	116.072	4.58334e-27	2.0609e-25
Gstm1	-1.73522	9.2103	116.009	4.73175e-27	2.11305e-25
Jazf1	2.08556	2.78572	116.006	4.73747e-27	2.11305e-25
Stradb	1.8089	4.85462	116.005	4.74043e-27	2.11305e-25
Cd24a	1.23254	5.66368	115.941	4.89531e-27	2.1758e-25
Lect1	-5.96325	1.30913	115.896	5.00822e-27	2.21959e-25
T2	-2.15754	1.95239	115.815	5.217e-27	2.3055e-25
Cdc42se1	-1.78	3.04127	115.797	5.26487e-27	2.32e-25
Atp1b1	1.37709	4.2025	115.555	5.94968e-27	2.6143e-25
Alg14	-1.17836	4.39835	115.185	7.16921e-27	3.14121e-25
BB123696	-4.52317	-0.15549	115.037	7.72364e-27	3.37455e-25
Npnt	2.83142	1.821	114.761	8.87678e-27	3.86742e-25
Nmb	1.89043	4.43155	114.706	9.12849e-27	3.96588e-25
H2-Aa	-5.55632	0.580937	114.684	9.22712e-27	3.99747e-25
Abr	2.15951	1.52151	114.463	1.0316e-26	4.45668e-25
Pmp22	2.53952	2.24649	114.324	1.10675e-26	4.76798e-25
Anxa5	-3.55341	4.58687	114.286	1.12792e-26	4.84565e-25
Wif1	-3.53827	0.53787	114.018	1.29157e-26	5.53331e-25
C77370	2.661	1.9817	113.687	1.52554e-26	6.51758e-25
Amfr	1.51134	3.11231	113.572	1.61711e-26	6.88971e-25
Surf2	-0.887557	5.22656	113.52	1.66029e-26	7.05416e-25
Dzip1	-2.33724	3.76696	113.499	1.67799e-26	7.10979e-25
Tmem50a	-0.850112	7.07025	113.329	1.82785e-26	7.72356e-25
Sord	2.31218	1.59116	113.17	1.98003e-26	8.3437e-25
Bdh1	-2.38342	3.46441	113.151	1.99911e-26	8.40117e-25
Mdh1	-0.767965	8.85824	112.748	2.4507e-26	1.02709e-24
Igsf21	-2.44918	2.7129	112.56	2.69377e-26	1.12591e-24
Fut4	2.90162	1.17504	112.521	2.74805e-26	1.14549e-24
Pparg	5.35724	2.64977	112.028	3.52272e-26	1.46445e-24
Slc25a36	1.27333	4.11634	111.922	3.71584e-26	1.54057e-24
1700019N12Rik	2.91559	1.18839	111.813	3.92664e-26	1.62361e-24
Cml2	-2.02917	2.00162	111.634	4.29819e-26	1.77249e-24
Pdlim4	1.65822	5.72678	111.309	5.06219e-26	2.08198e-24
Ctrb1	-5.92947	0.443378	111.24	5.24305e-26	2.15063e-24
Tnnt3	4.78191	2.04256	111.172	5.42616e-26	2.21983e-24
Baiap2l1	2.42702	1.41996	110.539	7.46506e-26	3.04586e-24
Gch1	1.36566	3.17108	110.505	7.59721e-26	3.0916e-24
Axin2	1.74481	2.195	110.099	9.32286e-26	3.78385e-24
Ooep	-1.48109	6.33563	110.039	9.60843e-26	3.88952e-24
Rhd	-3.42984	2.54685	109.978	9.9084e-26	4.00045e-24
Scgn	-2.35457	4.64023	109.83	1.06784e-25	4.30008e-24
Dynlt3	1.90636	6.27781	109.475	1.27689e-25	5.12852e-24
5033406O09Rik	2.96379	0.0547931	109.242	1.43634e-25	5.75396e-24
Sugt1	-1.23704	7.75027	108.986	1.63421e-25	6.52964e-24
Urod	-0.99263	5.84832	108.798	1.79677e-25	7.16063e-24
Myh7b	1.96551	1.15249	108.491	2.09851e-25	8.32102e-24
Mgst1	-4.41458	5.31606	108.49	2.09873e-25	8.32102e-24
Grin2d	3.47836	1.20504	108.333	2.27196e-25	8.98474e-24
Dapk2	-2.52617	3.13478	108.212	2.41531e-25	9.52719e-24
Lhx1	-2.82837	2.31563	108.187	2.4461e-25	9.60113e-24
Krt17	-8.07116	2.18567	108.186	2.4465e-25	9.60113e-24
Chst15	-3.58124	0.579793	107.917	2.80215e-25	1.09689e-23
Irf2bp2	-1.59708	3.52769	107.676	3.16535e-25	1.23593e-23
Hal	2.4606	2.81259	107.575	3.33032e-25	1.29706e-23
1700001O22Rik	3.5052	0.0317751	107.541	3.38752e-25	1.31601e-23
Bhlhb9	1.35144	5.48877	107.322	3.78498e-25	1.46673e-23
Pdk2	1.39763	2.81914	107.294	3.83874e-25	1.48383e-23
1300014I06Rik	-2.61571	0.842803	107.244	3.93657e-25	1.51784e-23
Acp5	3.00195	1.2502	107.096	4.24115e-25	1.6312e-23
Kcnb1	-2.88483	2.17536	107.023	4.40084e-25	1.68841e-23
Amh	-6.60118	0.207863	106.989	4.47666e-25	1.71324e-23
Rab31	-3.30741	2.22595	106.865	4.76466e-25	1.81894e-23
Stx1b	2.69389	1.07598	106.702	5.17436e-25	1.97047e-23
Pde8a	1.88859	2.61009	106.645	5.32531e-25	2.0223e-23
Gab2	1.95552	1.53748	106.641	5.33667e-25	2.0223e-23
Fancb	1.38275	5.31841	106.195	6.68186e-25	2.52584e-23
Rax	-4.45357	0.212189	106.07	7.11767e-25	2.68401e-23
1500009L16Rik	2.13837	5.5605	106.012	7.32921e-25	2.75704e-23
Gm129	-1.40152	4.82165	105.807	8.12976e-25	3.04488e-23
Btg2	-1.53587	4.19773	105.806	8.13389e-25	3.04488e-23
Igf2	2.56821	2.18187	105.726	8.46645e-25	3.1617e-23
Cubn	3.11496	1.87537	105.654	8.78177e-25	3.27153e-23
Clip1	1.95184	1.25068	105.446	9.75436e-25	3.6251e-23
Mrps34	-1.15048	6.53379	105.365	1.01586e-24	3.76627e-23
Exoc3l	-3.21898	1.02229	105.158	1.12755e-24	4.17031e-23
E330020D12Rik	-1.91756	3.5233	105.013	1.21335e-24	4.47692e-23
Exosc4	-1.59841	7.00928	104.989	1.22817e-24	4.52076e-23
Gpcpd1	1.24639	5.64093	104.959	1.24717e-24	4.57979e-23
Rsph1	-1.33288	4.67215	104.717	1.40872e-24	5.16075e-23
Nedd9	-4.43027	1.57854	104.499	1.57304e-24	5.74907e-23
C2cd2	1.31467	2.53542	104.475	1.59188e-24	5.80416e-23
Enkur	-2.17591	2.86742	104.161	1.86532e-24	6.78509e-23
Slc25a35	-1.37501	3.68625	104.092	1.93107e-24	7.00774e-23
Frat2	-1.99233	1.66634	104.037	1.986e-24	7.19014e-23
Slc16a4	-2.71371	3.24033	103.867	2.16367e-24	7.81504e-23
Cst11	-6.28576	0.814786	103.531	2.56322e-24	9.23658e-23
Ext1	-1.72442	2.57523	103.309	2.8673e-24	1.03082e-22
Phc1	-1.07803	4.97227	103.211	3.01275e-24	1.0806e-22
Pde4b	-3.52065	2.77464	102.926	3.4791e-24	1.24497e-22
6330512M04Rik	4.63626	1.24183	102.654	3.9903e-24	1.42459e-22
Slc11a1	-1.91934	3.8314	102.633	4.03368e-24	1.43675e-22
Sh3bgr	2.74266	1.65883	102.377	4.59006e-24	1.63116e-22
D630045J12Rik	1.85672	1.47492	102.322	4.71857e-24	1.67298e-22
Amn	2.46741	1.84976	102.303	4.76437e-24	1.68534e-22
Uggt2	1.88796	2.60017	102.091	5.30349e-24	1.87176e-22
Fastkd2	-1.12124	6.30987	102.061	5.38413e-24	1.89588e-22
Lhx2	3.60853	0.443087	102.036	5.45129e-24	1.91515e-22
Areg	3.73578	-0.636825	101.941	5.7202e-24	2.00506e-22
Cdc42ep3	3.06926	1.59988	101.493	7.17197e-24	2.50824e-22
Fbln1	1.97434	3.18051	101.255	8.08747e-24	2.82202e-22
Mmgt1	1.76737	2.56849	101.126	8.62928e-24	3.00427e-22
Emb	0.924106	7.69449	101.12	8.65648e-24	3.00696e-22
Sfxn1	-1.61716	5.08342	101.112	8.6919e-24	3.01248e-22
Rwdd4a	-1.47852	3.79907	101.101	8.73955e-24	3.0222e-22
Htatip2	0.983369	3.67709	101.057	8.93754e-24	3.08375e-22
A430107O13Rik	-2.86609	1.69424	101.05	8.96741e-24	3.08715e-22
Agbl3	1.67699	3.61707	101.027	9.07232e-24	3.11631e-22
A430093F15Rik	3.76534	0.107075	101.022	9.09509e-24	3.11719e-22
Tmem192	-1.25747	6.30199	100.726	1.05613e-23	3.61169e-22
Phka1	1.93748	3.12646	100.706	1.0669e-23	3.64043e-22
Mrps18b	-0.910259	7.90477	100.697	1.07182e-23	3.64917e-22
Cfc1	2.96806	1.33085	100.671	1.08627e-23	3.6902e-22
Snx5	-1.04957	7.7015	100.573	1.14138e-23	3.86891e-22
AI314180	1.10256	4.40802	100.439	1.22088e-23	4.12931e-22
Gm11426	-4.1997	-0.0216334	100.343	1.28135e-23	4.32434e-22
Ppp1r1a	2.45078	3.23141	100.331	1.2897e-23	4.34302e-22
Dnahc8	2.18674	2.74071	100.263	1.33455e-23	4.48428e-22
Msc	-2.69937	2.23376	100.23	1.35683e-23	4.5492e-22
Nipal1	-4.60183	1.04044	100.205	1.37442e-23	4.59819e-22
Gm5868	-5.12739	1.16321	100.2	1.37793e-23	4.59997e-22
Npb	3.87244	-0.41136	99.9913	1.53066e-23	5.09879e-22
Zmynd11	0.905022	4.88568	99.9513	1.5619e-23	5.19164e-22
Pcbp1	-1.31183	5.69469	99.9347	1.57504e-23	5.22405e-22
Rgn	-4.82715	1.48262	99.8724	1.62537e-23	5.3794e-22
Smc1b	2.03138	8.42456	99.8324	1.65855e-23	5.47748e-22
Adamts16	-5.00046	1.31181	99.8159	1.67239e-23	5.51137e-22
Lrrc3b	2.98289	0.785079	99.8036	1.68282e-23	5.53392e-22
Unc119	-1.10159	5.42741	99.5921	1.87254e-23	6.14471e-22
Fam183b	-1.95599	2.53583	99.5496	1.91314e-23	6.26099e-22
Cx3cl1	-3.38865	0.57673	99.5465	1.91609e-23	6.26099e-22
Fam92b	2.39178	1.72811	99.5285	1.93357e-23	6.30476e-22
Sfrp1	-1.49483	3.17833	99.415	2.0477e-23	6.66281e-22
Gm16197	2.32045	1.82387	99.2752	2.19741e-23	7.13487e-22
Prss35	-4.72878	0.815823	99.2125	2.26808e-23	7.34886e-22
Dnajc21	0.970984	5.74949	99.0602	2.44937e-23	7.91964e-22
Scrn2	-3.42122	0.88913	99.0217	2.49755e-23	8.05853e-22
Fam81a	1.37488	2.9521	98.8172	2.76924e-23	8.91648e-22
Crtac1	-1.64638	2.86325	98.7464	2.86992e-23	9.22142e-22
Dlg3	1.46294	4.09934	98.677	2.97231e-23	9.53056e-22
Sdhaf1	-0.982005	4.03765	98.5423	3.18157e-23	1.01804e-21
Pwwp2b	2.73551	0.687305	98.3512	3.50395e-23	1.11887e-21
Miox	-6.58538	0.0939435	98.3435	3.5176e-23	1.12091e-21
Neil3	1.44982	3.81127	98.2496	3.68835e-23	1.1729e-21
Chadl	2.66728	1.44602	98.0816	4.01494e-23	1.27412e-21
Gpr146	3.78651	0.608582	97.9082	4.38229e-23	1.38785e-21
Gata4	-4.35332	1.27372	97.7615	4.71943e-23	1.49155e-21
Ube2ql1	4.08916	0.0973652	97.6647	4.95571e-23	1.56302e-21
B3galtl	1.47075	5.90099	97.5137	5.34861e-23	1.6835e-21
Ccdc68	3.41894	1.55542	97.2244	6.18982e-23	1.94431e-21
Yipf6	1.22443	5.13179	97.0788	6.66237e-23	2.08849e-21
Cldn26	-5.555	0.037405	96.9221	7.21083e-23	2.25583e-21
Clmp	-1.7911	2.10386	96.7973	7.67989e-23	2.39771e-21
Exosc3	-1.1431	6.65988	96.526	8.80813e-23	2.7444e-21
P4ha2	2.09912	2.94757	96.4898	8.97028e-23	2.78929e-21
Ttll6	4.14018	-0.158535	96.479	9.0197e-23	2.79901e-21
S100g	2.91293	0.316636	96.3587	9.58436e-23	2.96826e-21
Cd5	2.94217	0.643137	96.3051	9.84782e-23	3.04375e-21
1110038B12Rik	-1.75231	3.62185	96.2601	1.00741e-22	3.10747e-21
Vnn1	-6.33483	0.726825	96.0625	1.11311e-22	3.42664e-21
Stxbp1	1.83773	3.06664	96.0571	1.11616e-22	3.42919e-21
6030408B16Rik	-4.68578	2.36609	95.9545	1.17554e-22	3.60444e-21
Gstp2	1.19402	8.32985	95.8722	1.22545e-22	3.75003e-21
Sh3tc2	-4.99126	0.353535	95.7793	1.28428e-22	3.92228e-21
Pou6f2	-3.72462	0.397021	95.6941	1.34079e-22	4.08677e-21
AI848285	2.93263	-0.0606356	95.6509	1.37038e-22	4.16871e-21
Susd3	-3.37865	2.9266	95.4652	1.50513e-22	4.56962e-21
Dnajb8	4.60798	-0.77792	95.3321	1.60983e-22	4.87788e-21
Fabp3	-1.6417	4.46067	95.142	1.77207e-22	5.35896e-21
2410004I01Rik	-3.34686	2.31096	94.8376	2.06663e-22	6.23749e-21
Zfp711	3.45091	3.00883	94.8278	2.07684e-22	6.25607e-21
Eif2c4	2.16404	1.02614	94.7289	2.18323e-22	6.56374e-21
Cplx4	-5.93947	0.0114868	94.5757	2.35898e-22	7.07833e-21
Alg13	0.986325	7.57327	94.3788	2.60567e-22	7.80336e-21
Slc25a43	2.12485	1.97136	94.2521	2.77792e-22	8.30307e-21
5730508B09Rik	1.6909	4.11081	94.1103	2.98427e-22	8.90259e-21
6430527G18Rik	-3.12571	1.22954	94.0331	3.10288e-22	9.23857e-21
Pmel	-2.89698	0.697463	94.0002	3.15489e-22	9.37531e-21
Upf3b	0.968633	6.11329	93.7575	3.56649e-22	1.05781e-20
Olfm2	4.06478	-0.0451919	93.6876	3.6947e-22	1.09373e-20
Tgfa	2.0652	1.0726	93.6582	3.74998e-22	1.10797e-20
Ift57	-1.0663	4.44484	93.275	4.55103e-22	1.34207e-20
Ncrna00086	1.62935	1.78586	93.1244	4.9108e-22	1.4454e-20
Apobec2	-1.68913	2.24546	93.1092	4.94869e-22	1.45378e-20
Psmc4	-0.897413	9.06756	92.989	5.25855e-22	1.54187e-20
Pik3cd	-1.749	3.48878	92.8666	5.59401e-22	1.63712e-20
Rabgap1l	2.19179	2.68043	92.849	5.64415e-22	1.64867e-20
Cbln4	-6.3555	-0.459767	92.6055	6.383e-22	1.86096e-20
Stard10	2.31796	3.57195	92.6015	6.39583e-22	1.86119e-20
Cyr61	-4.50505	1.89949	92.5573	6.54032e-22	1.89965e-20
Htatsf1	0.735067	6.23102	92.5324	6.62331e-22	1.92014e-20
Fam3c	-1.115	7.27104	92.4027	7.07176e-22	2.0463e-20
Fmr1	1.44047	6.85265	92.3892	7.12029e-22	2.05648e-20
Hebp2	-1.66499	3.34295	92.3185	7.37913e-22	2.12726e-20
Lyst	1.80236	2.31858	92.307	7.42215e-22	2.13567e-20
Cdkn2d	1.53009	6.10334	92.2977	7.457e-22	2.1417e-20
Nos3	2.73433	0.854935	92.2471	7.65019e-22	2.1931e-20
Znrf1	-1.65495	2.10572	92.2232	7.74322e-22	2.21565e-20
Hpcal1	-1.36306	4.79421	92.1593	7.99728e-22	2.28411e-20
Ly6e	-1.17926	7.48323	92.0923	8.27284e-22	2.35845e-20
Mepce	-1.00738	4.19974	92.0728	8.35453e-22	2.37734e-20
Mosc2	1.1192	6.23039	91.9244	9.00501e-22	2.55772e-20
Dnajb1	-1.07826	7.04218	91.8933	9.1477e-22	2.59347e-20
Sdc4	-2.8765	6.33643	91.7565	9.8027e-22	2.77407e-20
Rasl12	-5.25278	-0.00973317	91.5203	1.10451e-21	3.11993e-20
Arhgap29	1.33534	4.06263	91.4666	1.13493e-21	3.20001e-20
Recql5	-1.40741	2.58161	91.4204	1.16171e-21	3.26954e-20
Mtap7d2	1.18637	5.62168	91.3975	1.17524e-21	3.30159e-20
Psg22	-5.79054	0.372693	91.3788	1.18641e-21	3.3269e-20
Notum	2.12583	1.24905	91.228	1.28036e-21	3.58385e-20
1500012F01Rik	-1.77905	4.87856	91.2219	1.28433e-21	3.58845e-20
Ccl17	-6.86321	0.10996	91.0046	1.43339e-21	3.99767e-20
Slc6a17	2.50107	1.21763	90.8537	1.54701e-21	4.30678e-20
Slc25a33	-0.772138	6.80054	90.8384	1.55898e-21	4.33229e-20
Tulp3	-2.19408	1.71002	90.7953	1.5933e-21	4.4197e-20
Tmem164	1.67243	2.78506	90.3801	1.96535e-21	5.44193e-20
Rab39b	-2.52097	0.843673	90.3474	1.99812e-21	5.52275e-20
Fam151b	-1.50783	1.87875	90.3378	2.0078e-21	5.53958e-20
Lbh	-2.60689	2.32985	90.2832	2.06398e-21	5.68441e-20
Cst8	-4.8212	5.01169	90.0775	2.29007e-21	6.29587e-20
Serpina3a	-6.52749	1.42764	89.9862	2.39823e-21	6.58147e-20
Cchcr1	-1.68041	2.10231	89.7178	2.74678e-21	7.5246e-20
Sigirr	2.69715	1.56442	89.6664	2.81897e-21	7.70869e-20
Gm15698	-5.46422	-0.122046	89.6349	2.86431e-21	7.8188e-20
Zfp827	-2.4112	0.869364	89.2609	3.46031e-21	9.42903e-20
Dgkz	1.38594	2.61082	89.0861	3.7799e-21	1.02817e-19
Kiss1	3.5343	0.937648	88.9141	4.12327e-21	1.1196e-19
4930524B15Rik	4.75975	2.3293	88.8235	4.31661e-21	1.17004e-19
L1td1	-1.91993	5.44084	88.8068	4.35319e-21	1.17788e-19
Tulp2	-3.76084	1.70406	88.7416	4.49915e-21	1.21524e-19
Ypel3	-1.16039	6.8347	88.7031	4.58756e-21	1.23696e-19
Wnt6	-3.65939	1.07653	88.6074	4.8148e-21	1.29596e-19
Zbp1	-4.39858	1.69084	88.545	4.96925e-21	1.3352e-19
Pgpep1	-1.19253	5.02986	88.4256	5.2783e-21	1.41578e-19
1110007C09Rik	1.9561	5.21312	88.3124	5.58916e-21	1.49656e-19
2010315B03Rik	1.47201	3.58359	88.2935	5.6428e-21	1.5083e-19
Kcnk4	3.51622	-0.239525	88.2361	5.80913e-21	1.55007e-19
Cd164l2	3.47167	1.60117	88.1479	6.07385e-21	1.61791e-19
Mybphl	-6.15769	0.699445	88.1349	6.11407e-21	1.62581e-19
Nid1	-2.68072	1.36884	87.94	6.74691e-21	1.79101e-19
Rgl2	-1.46998	3.25472	87.7567	7.40213e-21	1.96156e-19
2310003C23Rik	-0.803438	5.17995	87.6971	7.6287e-21	2.01814e-19
Mbp	1.59369	2.92423	87.4846	8.49371e-21	2.24313e-19
Ppifos	-1.59884	3.09186	87.3101	9.27747e-21	2.44592e-19
Smad6	1.54789	2.44467	87.2768	9.43489e-21	2.48318e-19
Dlx6as1	4.62602	-0.10174	87.2152	9.7332e-21	2.55733e-19
Snhg12	-1.7298	3.43208	87.1172	1.02279e-20	2.68274e-19
Tor3a	-1.82153	4.6412	86.975	1.09899e-20	2.87772e-19
Dmrtc2	3.97428	2.47873	86.7504	1.23119e-20	3.21841e-19
Rpp14	-0.836772	6.54391	86.706	1.25913e-20	3.28588e-19
Ddhd1	1.10533	3.57949	86.6441	1.29916e-20	3.38462e-19
Alg11	-1.59883	4.93606	86.6239	1.31249e-20	3.41357e-19
Slc9a3r2	2.39905	2.47441	86.5216	1.38219e-20	3.5888e-19
Eya2	-4.22429	1.48237	86.4744	1.41557e-20	3.6693e-19
Araf	1.14475	7.01113	86.3709	1.49163e-20	3.85997e-19
Rnf25	-1.74907	2.74121	86.2586	1.5788e-20	4.07871e-19
5430416N02Rik	-1.30463	4.4462	86.2105	1.61767e-20	4.17214e-19
2010110P09Rik	-5.88535	0.176887	85.9126	1.88063e-20	4.84224e-19
Klk1b5	-4.53464	-0.32354	85.8008	1.99002e-20	5.11535e-19
Rhox9	2.7456	9.08835	85.7816	2.00951e-20	5.15686e-19
Igsf9	-2.65689	0.70327	85.748	2.04391e-20	5.23642e-19
Dstn	-0.947782	7.2748	85.6321	2.16728e-20	5.54328e-19
Arl3	-1.71724	5.3081	85.5123	2.30268e-20	5.87984e-19
Dopey2	1.18488	2.83815	85.4423	2.38566e-20	6.08166e-19
Tyw3	-0.776116	5.55931	85.4119	2.42262e-20	6.16569e-19
Arhgef33	2.05066	3.46839	85.3487	2.5013e-20	6.35545e-19
Napepld	-1.40611	2.21811	85.3145	2.5449e-20	6.45559e-19
Ebp	1.21031	5.15419	85.2926	2.57319e-20	6.51664e-19
Rps6ka2	-1.76202	2.31204	85.2834	2.58529e-20	6.53655e-19
Aifm2	1.1613	3.75905	85.279	2.59106e-20	6.54041e-19
Hist1h2bj	1.64711	5.31375	85.2177	2.67256e-20	6.7351e-19
Nkd1	2.33148	2.04504	85.1673	2.74161e-20	6.89786e-19
Atox1	1.24301	8.16937	85.1419	2.77697e-20	6.97545e-19
Hmox2	0.800172	7.37721	85.1139	2.81666e-20	7.06363e-19
Pacsin1	2.03219	3.38914	85.1099	2.82236e-20	7.06643e-19
Mir202	-4.82887	0.908837	85.1024	2.83313e-20	7.0819e-19
Hist1h2bk	1.5924	5.09061	85.0749	2.87279e-20	7.16943e-19
Pnck	2.5916	3.44523	84.8117	3.28178e-20	8.17688e-19
Cyp2ab1	4.13702	-0.434647	84.7623	3.36483e-20	8.37028e-19
Tex101	3.36637	6.0517	84.7485	3.38836e-20	8.41525e-19
Hsd17b14	-5.01961	0.985931	84.7077	3.45906e-20	8.57702e-19
Rsu1	-0.948627	5.41029	84.6382	3.58267e-20	8.86927e-19
Snap91	3.09408	1.09839	84.6106	3.63308e-20	8.97964e-19
Mxd4	2.44742	5.68181	84.3787	4.08534e-20	1.00813e-18
Psmd9	-1.01691	5.57868	84.2053	4.45967e-20	1.09875e-18
Ccdc90a	1.81125	2.15078	84.1768	4.52459e-20	1.11296e-18
Tekt5	-4.16905	0.393167	84.1444	4.59914e-20	1.1295e-18
Rbm15b	-1.23248	2.91208	84.132	4.62817e-20	1.13482e-18
Atp6ap2	0.965512	6.93604	84.1009	4.7016e-20	1.151e-18
Krtdap	-2.91091	1.1375	84.0806	4.75009e-20	1.16102e-18
Tiparp	1.30704	4.96091	83.8661	5.29436e-20	1.29201e-18
Vamp3	1.1642	6.95211	83.8135	5.43736e-20	1.32481e-18
Ly6d	-2.45646	1.30737	83.7547	5.60139e-20	1.36262e-18
Max	-0.949409	3.78657	83.5916	6.08309e-20	1.47747e-18
Bax	-0.882831	7.92505	83.5278	6.28275e-20	1.52357e-18
Mtmr1	2.25359	2.3369	83.5116	6.33425e-20	1.53365e-18
4930558C23Rik	-1.86228	2.46421	83.4709	6.46621e-20	1.56314e-18
Rhox8	-3.18553	2.96458	83.3487	6.87833e-20	1.66016e-18
Fam102b	2.6855	0.706568	83.2774	7.131e-20	1.71846e-18
Zfp750	-2.17327	1.22275	83.1445	7.62696e-20	1.83511e-18
Bhmt	2.94914	0.723445	83.1031	7.78826e-20	1.871e-18
Trim32	-1.81039	2.19931	83.0501	7.99995e-20	1.91887e-18
Ppm1a	-1.07749	4.84502	82.9494	8.4183e-20	2.01608e-18
Akap17b	1.25455	3.54636	82.9415	8.45199e-20	2.02101e-18
Gm12216	-1.96718	0.941811	82.8585	8.81419e-20	2.10435e-18
Eci2	0.997248	5.34672	82.8005	9.07672e-20	2.16368e-18
BC021891	-5.34187	0.361801	82.7737	9.20071e-20	2.18985e-18
A230072C01Rik	1.0756	5.91797	82.5996	1.00478e-19	2.38779e-18
Jak2	1.37274	3.10586	82.5902	1.00957e-19	2.39547e-18
Cdkal1	-1.14201	3.17763	82.5549	1.02778e-19	2.43494e-18
Nacc2	1.17867	2.54404	82.5347	1.03832e-19	2.45613e-18
Zrsr2	0.903467	8.08656	82.4924	1.06077e-19	2.50539e-18
Fibp	-1.08427	5.1051	82.3542	1.13761e-19	2.68277e-18
Kctd14	-3.64849	4.26425	82.321	1.15686e-19	2.72402e-18
Alpl	1.78533	4.66116	82.2958	1.17171e-19	2.75476e-18
Dhh	-5.15154	0.977997	82.1922	1.23473e-19	2.89853e-18
Larp1b	1.82265	3.29098	82.1454	1.26436e-19	2.96355e-18
Patl2	2.58882	1.77515	82.0847	1.30379e-19	3.05135e-18
Aard	-2.54325	6.18476	81.9721	1.38019e-19	3.22524e-18
Hmg20b	-1.97426	2.23156	81.9236	1.41449e-19	3.3004e-18
Zfp771	-1.61546	3.72159	81.8531	1.46589e-19	3.41516e-18
Wt1	-3.97214	1.5658	81.6838	1.59694e-19	3.71488e-18
1700026D08Rik	4.131	0.634713	81.6	1.66613e-19	3.86998e-18
Ccnl1	-0.92972	5.74793	81.4695	1.77987e-19	4.12796e-18
Btbd10	1.26133	6.53495	81.4467	1.80048e-19	4.16949e-18
Aldh3b1	-4.9784	0.780004	81.2834	1.95558e-19	4.52189e-18
Pla2g2d	3.26301	0.802373	81.2688	1.97016e-19	4.54878e-18
6030498E09Rik	-4.48501	0.447132	81.257	1.98193e-19	4.5691e-18
Gpx1	-1.01281	10.503	81.1299	2.11356e-19	4.86528e-18
Serpina5	-6.01309	0.276432	81.1138	2.13082e-19	4.89772e-18
D10Wsu102e	-1.04145	6.35338	81.016	2.23899e-19	5.13868e-18
Alg3	-0.881605	6.74131	80.9973	2.26028e-19	5.17983e-18
Mall	-5.49138	0.281458	80.9506	2.31426e-19	5.29567e-18
Bend5	1.13935	3.63021	80.921	2.34927e-19	5.36782e-18
Mospd1	1.61592	5.09409	80.8629	2.41938e-19	5.51984e-18
Nceh1	1.3832	2.28626	80.5727	2.80204e-19	6.38344e-18
Trim67	-4.00142	0.241345	80.5512	2.83268e-19	6.44373e-18
Bpifa6	-5.88183	-0.0442435	80.542	2.84595e-19	6.46437e-18
Nif3l1	-0.734818	6.65869	80.5265	2.86834e-19	6.50565e-18
Wfdc18	-6.03961	-0.65779	80.488	2.92476e-19	6.62387e-18
Tnni2	2.91855	0.847782	80.4312	3.01006e-19	6.80705e-18
Lat	-1.89399	2.90007	80.3748	3.09727e-19	6.99403e-18
Thoc2	1.24196	6.5156	80.3649	3.11274e-19	7.01867e-18
1700097N02Rik	3.474	3.01495	80.34	3.15216e-19	7.09718e-18
Galr2	-1.50025	2.82811	80.3303	3.16769e-19	7.12176e-18
5730403B10Rik	0.725486	6.27028	80.2923	3.22918e-19	7.24563e-18
Syce3	2.28633	3.88553	80.2905	3.23218e-19	7.24563e-18
Cck	4.44698	-0.200595	80.2322	3.32898e-19	7.4518e-18
Mlst8	-1.64291	3.7025	80.1285	3.5084e-19	7.84204e-18
Crlf2	1.14605	3.42466	80.119	3.52522e-19	7.86823e-18
Acsl1	1.12306	3.68029	80.0461	3.65769e-19	8.15209e-18
4933432B09Rik	-1.96926	1.05856	80.015	3.71574e-19	8.26954e-18
Ntm	2.64211	-0.122957	79.9381	3.86324e-19	8.5854e-18
Il17rd	-1.01691	3.51638	79.8835	3.97155e-19	8.81341e-18
Gm15417	2.10807	2.18402	79.8202	4.10072e-19	9.08699e-18
AU015836	2.22646	3.79155	79.7285	4.29567e-19	9.50533e-18
Meiob	4.95821	3.0956	79.6677	4.42984e-19	9.78817e-18
Tceal8	-1.29244	5.75554	79.5249	4.76193e-19	1.05069e-17
Slc30a4	1.98073	3.35383	79.5091	4.8001e-19	1.0576e-17
Sel1l3	-4.61455	0.817368	79.4208	5.01955e-19	1.10341e-17
Zfp819	-2.8155	2.63203	79.4197	5.02234e-19	1.10341e-17
Foxp4	-4.90316	-0.249329	79.3761	5.13445e-19	1.12644e-17
Fnbp4	-1.10592	4.21065	79.2357	5.51254e-19	1.20767e-17
Psmg2	-0.861049	8.29678	79.145	5.77161e-19	1.26263e-17
BC026590	-0.955671	4.62128	79.1296	5.81652e-19	1.27065e-17
Cyld	1.80727	3.80939	79.0922	5.92777e-19	1.29313e-17
Cd2	2.52424	2.15361	78.9215	6.46277e-19	1.40784e-17
Paqr9	4.37192	-0.0696378	78.9158	6.48128e-19	1.40988e-17
Gpx8	-4.28905	3.26918	78.5436	7.82507e-19	1.6998e-17
Tmx2	-0.977463	7.8111	78.5252	7.89835e-19	1.71331e-17
Rhox6	2.72372	8.552	78.416	8.34727e-19	1.80815e-17
Nip7	-0.758705	7.84787	78.3773	8.51259e-19	1.84137e-17
2310008H09Rik	-0.727422	5.76332	78.3041	8.83365e-19	1.90814e-17
Scamp5	0.969357	3.68683	77.8013	1.13947e-18	2.45792e-17
Glipr2	-1.83101	3.3	77.7553	1.1663e-18	2.51228e-17
Figla	4.21706	2.96904	77.3944	1.40015e-18	3.01128e-17
Pih1d2	-1.45392	4.71894	77.3919	1.40187e-18	3.01128e-17
9530082P21Rik	-1.39098	2.85279	77.3636	1.4221e-18	3.0505e-17
Mbnl3	2.4524	4.23318	77.2848	1.48e-18	3.17028e-17
Zar1	-5.71716	-0.333844	77.266	1.49419e-18	3.19625e-17
Oacyl	-4.27186	-0.423591	77.2333	1.51911e-18	3.24504e-17
Rpl7l1	-0.717424	8.20837	77.2133	1.53455e-18	3.27061e-17
Cyb5r1	-1.05213	5.14802	77.2123	1.53532e-18	3.27061e-17
Atp8a2	-1.89073	1.87576	77.1948	1.54902e-18	3.29185e-17
Arid4a	-1.14063	4.71983	77.1941	1.54956e-18	3.29185e-17
Plcb3	1.24357	3.454	77.1519	1.58299e-18	3.35826e-17
Actn2	-1.37049	7.2966	77.1469	1.58701e-18	3.36215e-17
Sh3bp4	-1.82089	2.25207	77.1244	1.60523e-18	3.39608e-17
Echdc3	1.65509	2.03054	77.0428	1.67295e-18	3.5345e-17
9130011J15Rik	-0.66274	7.574	77.0067	1.70381e-18	3.59479e-17
Adrb3	1.37767	2.3532	76.9967	1.7124e-18	3.60797e-17
Tmem138	-1.02299	4.42653	76.9663	1.73898e-18	3.65898e-17
Eif2c1	-1.16105	2.94728	76.9364	1.7655e-18	3.70972e-17
Lyn	2.71122	0.721732	76.8344	1.85912e-18	3.90112e-17
Cbx8	2.27758	2.09463	76.7871	1.90416e-18	3.99021e-17
Rab26	1.37361	3.22246	76.7282	1.96179e-18	4.10538e-17
Mpi	-1.50269	3.33659	76.7133	1.97667e-18	4.13091e-17
Ctnnbip1	1.63307	5.32427	76.6453	2.04597e-18	4.26995e-17
Acot9	0.99818	7.50448	76.6054	2.08769e-18	4.35114e-17
Retn	-3.24206	0.897825	76.5981	2.09545e-18	4.36142e-17
Atp11c	1.80254	4.36959	76.5555	2.14108e-18	4.45039e-17
Tgtp1	-7.15234	2.51133	76.4821	2.22222e-18	4.61283e-17
Mpzl2	-5.10589	0.182138	76.34	2.38803e-18	4.95035e-17
Top2b	1.6863	4.49124	76.3021	2.43421e-18	5.03931e-17
Ccdc59	-1.10047	5.64736	76.2869	2.45311e-18	5.07162e-17
Pde3b	2.3754	2.4971	76.213	2.54663e-18	5.25792e-17
Trim12a	-2.01486	3.12194	76.1961	2.56851e-18	5.29602e-17
Pirt	-4.42166	-0.7033	76.1665	2.60731e-18	5.36882e-17
Eea1	1.50493	3.22983	76.1204	2.66892e-18	5.48837e-17
Slco4a1	-4.20333	-0.150569	76.0746	2.73147e-18	5.60951e-17
Serpine2	-1.81469	6.31099	76.0437	2.77455e-18	5.69042e-17
Gde1	0.802357	6.047	76.0265	2.79885e-18	5.73262e-17
Inca1	3.26082	4.18415	76.0054	2.82889e-18	5.78648e-17
Crtap	0.947158	4.19349	75.9558	2.90082e-18	5.92573e-17
Rab6b	-0.749401	4.24911	75.9141	2.96272e-18	6.04419e-17
Flywch2	1.33351	3.64994	75.8785	3.01661e-18	6.14599e-17
Iapp	-3.02983	0.233888	75.8734	3.02446e-18	6.15386e-17
Scrn1	-2.50319	1.53193	75.8317	3.08902e-18	6.27694e-17
Pou6f1	-3.64223	1.46294	75.7993	3.14007e-18	6.37228e-17
Cdk4	-1.17336	8.36835	75.7844	3.16388e-18	6.41215e-17
Drd4	4.58801	-0.857372	75.599	3.4754e-18	7.03427e-17
Gabra5	4.43491	0.604238	75.5028	3.64887e-18	7.3757e-17
2010001M09Rik	-1.99523	1.43382	75.3179	4.00716e-18	8.08932e-17
Hccs	1.63457	6.59979	75.248	4.15148e-18	8.36971e-17
Itch	1.0979	4.08853	75.1942	4.26619e-18	8.58975e-17
Sgms2	2.27675	2.12969	75.1124	4.44673e-18	8.94158e-17
Nr5a1	-4.17527	0.578846	75.0917	4.49355e-18	9.02395e-17
BC049762	2.0634	3.35845	75.0603	4.56559e-18	9.14967e-17
Tspan17	1.833	1.83689	75.0592	4.56801e-18	9.14967e-17
4933412E12Rik	-3.36024	0.166627	75.0152	4.67105e-18	9.33856e-17
Dtna	-3.55131	1.38331	75.0138	4.67442e-18	9.33856e-17
Pxmp4	1.0778	5.64964	74.9977	4.71269e-18	9.40283e-17
Impa1	-1.04177	4.43651	74.9772	4.7617e-18	9.48833e-17
Homer2	1.05196	3.44127	74.8972	4.95873e-18	9.86819e-17
Huwe1	0.884178	6.24684	74.8128	5.17541e-18	1.02861e-16
Gys1	-1.44049	1.68605	74.7195	5.42585e-18	1.077e-16
S100a6	1.66278	3.75111	74.7157	5.43625e-18	1.07768e-16
Rangrf	-1.2452	7.80322	74.6135	5.72517e-18	1.1335e-16
Tmem154	-5.59063	0.846387	74.6019	5.75868e-18	1.13867e-16
Tmprss13	-5.18739	0.425071	74.5852	5.8076e-18	1.14687e-16
Mmachc	-0.989406	4.42858	74.5748	5.83823e-18	1.15144e-16
Rab9	0.865719	6.27378	74.5698	5.85328e-18	1.15294e-16
Slc13a2	-4.96207	0.0536292	74.5669	5.86166e-18	1.15312e-16
Reep2	-2.9215	0.292169	74.5547	5.89808e-18	1.1588e-16
Lonrf1	1.34864	2.23074	74.5288	5.97592e-18	1.1726e-16
4930562F07Rik	2.52068	0.31684	74.5206	6.00092e-18	1.17601e-16
Plk5	-2.87497	1.50298	74.5112	6.02967e-18	1.18015e-16
Acbd7	-2.19599	4.20381	74.4249	6.299e-18	1.2313e-16
2610020H08Rik	1.14323	3.8506	74.4125	6.3387e-18	1.23749e-16
Tspan7	-3.43089	2.25898	74.4054	6.36155e-18	1.24038e-16
Dyx1c1	-2.24186	0.815752	74.3704	6.47539e-18	1.26098e-16
Fastkd3	-0.902712	5.53061	74.2455	6.89803e-18	1.34159e-16
Cnga1	-5.3328	0.182811	74.1788	7.13508e-18	1.38595e-16
Necap2	-1.72721	2.93989	74.169	7.17064e-18	1.3911e-16
Lpgat1	1.19113	4.33548	74.0201	7.73247e-18	1.49821e-16
Gm216	-2.29701	0.566062	73.9549	7.99208e-18	1.54657e-16
Ndnl2	-0.986925	4.04566	73.8854	8.27859e-18	1.60001e-16
Dsp	2.028	3.45382	73.7491	8.87055e-18	1.71227e-16
Syne2	-2.10259	2.41719	73.7364	8.9279e-18	1.72119e-16
Braf	1.14357	3.2139	73.6905	9.13797e-18	1.75949e-16
Snx16	0.965221	4.90397	73.5709	9.7085e-18	1.86701e-16
2310036O22Rik	-0.814644	7.55498	73.5624	9.75045e-18	1.87274e-16
Tgtp2	-7.18084	2.61968	73.5393	9.86511e-18	1.89241e-16
Axl	-3.83514	1.90824	73.3648	1.07772e-17	2.0648e-16
Grem2	-5.03658	-0.0620937	73.3233	1.10063e-17	2.10609e-16
Gga2	-1.26509	3.93833	73.2666	1.13267e-17	2.1647e-16
Defb36	-5.27876	-0.0777381	73.1994	1.17189e-17	2.23688e-16
Arv1	-1.02971	5.17913	72.8955	1.36702e-17	2.60612e-16
Dbt	-1.72179	2.11319	72.8808	1.37725e-17	2.62238e-16
Gad2	-2.07396	1.33763	72.8124	1.42575e-17	2.71139e-16
Tspan8	-3.69698	0.515788	72.7387	1.48005e-17	2.81119e-16
Lmo1	-1.64036	4.95657	72.7332	1.48418e-17	2.81556e-16
Rhebl1	-0.919529	5.83052	72.6566	1.54288e-17	2.92333e-16
Pdxk	-1.02048	4.3951	72.6219	1.57023e-17	2.97149e-16
Fam63b	2.02331	1.68444	72.6194	1.57222e-17	2.97161e-16
1700021C14Rik	-1.34426	5.66479	72.5961	1.59092e-17	3.00327e-16
Scara5	-4.79939	0.238367	72.525	1.64932e-17	3.10972e-16
Stx17	1.10504	4.4976	72.5173	1.6557e-17	3.11794e-16
Serhl	1.09259	3.81017	72.4306	1.7301e-17	3.25406e-16
1810009A15Rik	-1.06183	8.20132	72.3638	1.78966e-17	3.36199e-16
Bbs1	-2.48255	0.518476	72.3356	1.81543e-17	3.40624e-16
Ctdspl	1.97774	1.34983	72.327	1.82334e-17	3.41693e-16
Plcg2	1.16087	5.31213	72.2167	1.92821e-17	3.60907e-16
Fam160b1	-1.30996	3.14735	72.1914	1.95301e-17	3.65107e-16
Tmc6	-2.46741	0.584656	72.1447	1.99978e-17	3.73397e-16
Tomm40l	-1.55104	2.57364	72.1017	2.04387e-17	3.81167e-16
Polr2e	-1.08475	8.74066	72.0467	2.10167e-17	3.91474e-16
Gpkow	1.22159	3.61	72.0355	2.11362e-17	3.93225e-16
4930480M12Rik	-2.62244	0.38999	71.9693	2.18575e-17	4.06154e-16
Lrp3	2.60613	0.0376169	71.9052	2.25783e-17	4.19043e-16
Efna1	1.28098	4.94992	71.8935	2.2713e-17	4.21037e-16
Tfam	-0.851572	6.41871	71.7433	2.45096e-17	4.53796e-16
Enpep	-3.83593	3.0307	71.7305	2.46686e-17	4.56192e-16
5730469M10Rik	-0.984654	4.69291	71.6896	2.51856e-17	4.65194e-16
Nphp4	-1.71449	1.62045	71.5682	2.67834e-17	4.93994e-16
Vmac	-1.65255	1.86843	71.5664	2.68088e-17	4.93994e-16
Slc7a3	-4.06255	1.08925	71.5295	2.73149e-17	5.02718e-16
Gm16677	2.31296	4.47864	71.5016	2.77038e-17	5.09267e-16
Rsph9	-1.70768	5.24455	71.4096	2.90258e-17	5.32934e-16
Esrp1	-1.04824	4.90998	71.3424	3.00318e-17	5.5075e-16
Gm12409	-2.59508	0.581957	71.3156	3.04422e-17	5.57612e-16
Siah1b	0.953414	8.3956	71.296	3.07459e-17	5.62509e-16
Zfp566	-0.799799	5.81055	71.235	3.1712e-17	5.79495e-16
Stau2	1.25547	4.60822	71.2004	3.22725e-17	5.89041e-16
Tcof1	-1.25449	3.78691	71.1292	3.34589e-17	6.09972e-16
Prmt1	-1.08039	4.50726	71.1174	3.36587e-17	6.1289e-16
Tm7sf3	0.995598	4.61147	70.8597	3.83547e-17	6.97577e-16
Spcs1	-1.19644	7.5863	70.8052	3.94292e-17	7.16274e-16
Dapl1	2.15335	3.16526	70.68	4.20122e-17	7.623e-16
Zfp872	2.77801	1.93355	70.6244	4.32148e-17	7.83199e-16
Sap30bp	-0.874568	6.19244	70.5747	4.4316e-17	8.02213e-16
Dlx4	4.65259	-0.277242	70.5589	4.46731e-17	8.0773e-16
Poll	-2.1477	1.3994	70.5203	4.55558e-17	8.22724e-16
Armcx5	1.13254	3.8991	70.3177	5.04835e-17	9.10651e-16
Tomm5	-1.02033	7.71182	70.2904	5.11856e-17	9.22237e-16
Aldh1b1	-2.5036	1.08868	70.2715	5.16792e-17	9.30044e-16
Foxp1	-1.32528	2.67735	70.2664	5.18118e-17	9.31344e-16
Spna2	-0.709084	6.40427	70.2609	5.19564e-17	9.32856e-16
Kng2	-3.95106	-0.102409	70.2529	5.2168e-17	9.35566e-16
Nqo2	0.885985	5.30529	70.1377	5.53049e-17	9.90671e-16
Utp15	-1.4284	5.14803	70.0624	5.74587e-17	1.02806e-15
Ccdc123	1.56235	5.80691	70.0451	5.79648e-17	1.03591e-15
Micalcl	-2.8906	2.78987	70.0318	5.83571e-17	1.04171e-15
Rbks	1.09714	4.0321	70.0009	5.92771e-17	1.05691e-15
Rgs16	-3.18007	-0.302709	69.9837	5.97979e-17	1.06497e-15
Cep57	-1.0341	5.35121	69.9088	6.21119e-17	1.1049e-15
Gm10714	-3.38476	-0.346079	69.7732	6.65324e-17	1.18218e-15
Homer3	-1.18943	4.00886	69.7259	6.81448e-17	1.20943e-15
Slc38a5	-4.28016	1.54686	69.7199	6.83534e-17	1.21145e-15
Kif4	0.881434	4.82675	69.7181	6.84154e-17	1.21145e-15
4930513N10Rik	2.03013	5.32734	69.6432	7.10617e-17	1.25686e-15
Tubb3	-2.66502	0.825351	69.5729	7.36427e-17	1.30102e-15
Pmm1	-0.863786	8.67212	69.5186	7.56992e-17	1.33582e-15
Rp9	0.93524	4.99469	69.5127	7.59243e-17	1.33826e-15
Msx3	3.26193	-0.367018	69.4334	7.90384e-17	1.39156e-15
Ints6	1.08062	5.05546	69.3958	8.05616e-17	1.41676e-15
Blvrb	1.33136	2.80708	69.3226	8.36075e-17	1.46865e-15
Noxo1	-1.56544	1.70449	69.3038	8.44067e-17	1.48101e-15
Lrriq4	2.07634	4.81516	69.2182	8.81507e-17	1.54494e-15
BC004004	0.924722	5.94964	69.1961	8.91432e-17	1.56056e-15
Ccdc103	-2.72565	0.736874	69.169	9.03778e-17	1.58038e-15
H2-Oa	3.42937	0.205829	69.1524	9.11432e-17	1.59196e-15
Rel	2.26115	1.1968	69.1448	9.14956e-17	1.59461e-15
Dhrs11	-1.42925	2.58157	69.1444	9.15095e-17	1.59461e-15
Rbm46	1.33802	5.55114	69.1424	9.1605e-17	1.59461e-15
Lactb	1.09679	4.37191	69.1396	9.17334e-17	1.59504e-15
Asb14	-4.89409	0.174603	69.1334	9.20225e-17	1.59827e-15
Got1l1	0.981362	4.16123	69.1077	9.32287e-17	1.6174e-15
Sc5d	1.0705	4.9638	69.0224	9.73497e-17	1.68699e-15
Zfp869	-1.11617	4.44371	68.9177	1.02657e-16	1.77697e-15
Psmb3	-1.06438	9.21937	68.8043	1.08734e-16	1.88006e-15
Syt12	2.14407	0.581945	68.7843	1.09845e-16	1.89713e-15
Mesp1	2.7308	0.15401	68.6979	1.14765e-16	1.97988e-15
Uchl1	-1.18555	6.70635	68.6318	1.18674e-16	2.04503e-15
B230208H11Rik	1.51036	1.75196	68.6055	1.2027e-16	2.07023e-15
Lmnb1	-1.46831	1.96632	68.5202	1.25583e-16	2.15926e-15
Fkbp11	-1.35395	2.28322	68.4928	1.27342e-16	2.18708e-15
4931428F04Rik	-1.64038	1.0805	68.4363	1.31046e-16	2.24818e-15
Evi5	0.809443	6.6599	68.4034	1.33245e-16	2.28337e-15
Gfra3	2.61185	0.640558	68.3853	1.34478e-16	2.30195e-15
Gabarapl2	-0.736801	7.91872	68.3771	1.3504e-16	2.30901e-15
S1pr1	-3.38276	-0.129716	68.3472	1.37097e-16	2.34158e-15
Evi5l	-1.39755	2.75962	68.3101	1.39702e-16	2.38344e-15
Rps6ka3	1.01527	4.67632	68.1423	1.52111e-16	2.59183e-15
Gsta2	-3.76204	1.43258	68.1405	1.52253e-16	2.59183e-15
Ebf2	-4.79235	-0.217198	68.0874	1.56406e-16	2.6596e-15
A730020E08Rik	3.37887	-0.192178	68.0514	1.5929e-16	2.70565e-15
Gm3925	2.91207	0.517952	67.9593	1.66907e-16	2.83192e-15
Mfsd6	2.7586	0.0779851	67.8784	1.73894e-16	2.94689e-15
Camk1	1.1248	5.15555	67.8765	1.74066e-16	2.94689e-15
Mri1	-1.22416	5.23587	67.7761	1.83155e-16	3.09736e-15
Slc7a6os	-1.13803	3.89138	67.7736	1.8339e-16	3.0979e-15
Crip2	-1.68515	7.86841	67.7715	1.83588e-16	3.0979e-15
Pex10	-1.29618	2.35366	67.7329	1.87211e-16	3.15559e-15
Cpne9	1.94119	1.08917	67.7256	1.87911e-16	3.16391e-15
Anxa9	1.90581	0.915734	67.7232	1.8814e-16	3.16433e-15
Ppapdc1b	-0.935681	3.6167	67.6918	1.91156e-16	3.21155e-15
Cep152	-1.68732	1.98449	67.6734	1.92944e-16	3.23806e-15
Rnf130	1.30335	5.1161	67.6328	1.96963e-16	3.30192e-15
Slc2a1	-1.34799	3.16677	67.6024	2.0002e-16	3.34951e-15
Tcf4	-1.01943	3.36538	67.582	2.02105e-16	3.38077e-15
Fam73a	-1.04456	3.2106	67.4661	2.14345e-16	3.58163e-15
Gramd1b	-3.01964	0.667502	67.4247	2.18887e-16	3.65357e-15
Synpr	4.30318	1.32785	67.3885	2.2294e-16	3.7172e-15
Ccdc89	-2.96546	0.326822	67.1596	2.50392e-16	4.1704e-15
Psmc5	-0.876282	8.84922	67.155	2.50975e-16	4.17561e-15
Ephx3	-4.75318	-0.485497	67.0972	2.58441e-16	4.29519e-15
Zfx	0.887832	5.33276	67.0639	2.62846e-16	4.3637e-15
Ccnb1ip1	1.93903	4.56397	67.0398	2.66086e-16	4.41273e-15
Ccr7	-3.04265	1.53538	67.0327	2.67035e-16	4.42371e-15
Cyfip2	1.66983	1.98468	67.0293	2.67506e-16	4.42677e-15
Ptgr1	-2.3762	3.97692	66.9697	2.75707e-16	4.55759e-15
Cd9	0.852805	7.51924	66.9617	2.76838e-16	4.57138e-15
Etv6	-1.12165	2.86357	66.92	2.82754e-16	4.66409e-15
Tex15	1.67758	5.77301	66.8812	2.88376e-16	4.75174e-15
Hopx	3.2491	0.536732	66.8363	2.95008e-16	4.85583e-15
Lsp1	3.04357	1.02821	66.7763	3.04134e-16	5.0007e-15
Abcb7	1.07137	4.28856	66.733	3.1088e-16	5.10618e-15
Jsrp1	-3.43411	0.220505	66.7082	3.14829e-16	5.16554e-15
F3	-4.4037	0.873944	66.6813	3.19146e-16	5.2308e-15
Vdac1	-1.23448	5.23433	66.653	3.23762e-16	5.30084e-15
Cldn18	1.96825	2.12549	66.6232	3.28699e-16	5.37595e-15
Epha2	-2.43864	1.38065	66.5687	3.37917e-16	5.52086e-15
Ccdc43	-0.985562	3.82946	66.5201	3.46345e-16	5.65258e-15
4932415G12Rik	1.73993	2.29597	66.4919	3.51329e-16	5.72785e-15
Parva	1.89674	1.40607	66.4686	3.55517e-16	5.79001e-15
A830080D01Rik	0.908967	7.21317	66.4267	3.6315e-16	5.90808e-15
Ercc5	1.15333	2.65143	66.3912	3.69754e-16	6.00919e-15
Bccip	-0.719494	8.16255	66.3219	3.82977e-16	6.21753e-15
Klhl25	-2.00009	1.22179	66.2886	3.89502e-16	6.31682e-15
Trim26	0.946926	3.48401	66.1262	4.22951e-16	6.85207e-15
Tspo2	-2.8083	1.14698	66.106	4.27311e-16	6.91545e-15
Harbi1	-0.82785	4.58609	66.0875	4.31346e-16	6.97342e-15
Haus7	0.981344	6.65007	66.0766	4.33743e-16	7.00484e-15
5430440P10Rik	-5.08657	-0.775965	66.0355	4.42866e-16	7.14469e-15
Smarca1	-2.90648	1.24593	66.005	4.49786e-16	7.24875e-15
Efcab10	-1.92401	4.91434	65.9135	4.71149e-16	7.58511e-15
Exosc6	-1.21202	5.48885	65.9002	4.7434e-16	7.62349e-15
Tbrg4	-1.03243	5.03773	65.8979	4.74889e-16	7.62349e-15
Irf6	1.28601	1.21152	65.8974	4.75016e-16	7.62349e-15
Fam70b	-5.77583	0.581809	65.8801	4.79217e-16	7.68291e-15
Smox	1.53436	3.73982	65.8751	4.8043e-16	7.69437e-15
Cutc	1.26185	5.42711	65.8686	4.82003e-16	7.71155e-15
Tpmt	-1.05181	4.70665	65.823	4.93287e-16	7.8839e-15
Cyb5d2	1.11896	3.054	65.8208	4.93842e-16	7.8846e-15
Osbp2	3.38824	0.194385	65.8001	4.99065e-16	7.95976e-15
Kdm2b	0.72292	5.24309	65.7407	5.14339e-16	8.19488e-15
Esyt2	1.17715	4.43195	65.7333	5.16258e-16	8.21697e-15
Ng23	1.85903	1.5505	65.717	5.20544e-16	8.27666e-15
Wdfy1	-1.8112	2.65517	65.6473	5.3929e-16	8.56588e-15
Pikfyve	1.05995	4.29292	65.6279	5.44612e-16	8.64152e-15
Cmip	-1.35353	1.89971	65.5401	5.69437e-16	9.02613e-15
1700112E06Rik	2.89166	-0.128089	65.5318	5.71829e-16	9.05474e-15
Cyth1	1.31981	2.10015	65.5052	5.79615e-16	9.16862e-15
Susd5	3.11354	-0.243848	65.4482	5.96611e-16	9.42779e-15
Cer1	-3.54778	-0.508856	65.3918	6.13931e-16	9.69157e-15
Kin	-0.629693	4.9589	65.3757	6.18986e-16	9.76137e-15
1700123I01Rik	3.68619	2.43954	65.3607	6.23707e-16	9.82577e-15
Pgcp	-2.58115	2.53198	65.2449	6.61467e-16	1.0407e-14
Dnajc4	0.935935	4.53718	65.2434	6.61948e-16	1.0407e-14
Creg2	-1.87894	1.5166	65.2194	6.70052e-16	1.05236e-14
Gm5643	-1.02805	10.0473	65.0355	7.35612e-16	1.15415e-14
Slc38a4	2.20988	4.77937	65.0138	7.43762e-16	1.16576e-14
Rbms2	-1.14703	5.36994	64.8615	8.03509e-16	1.25812e-14
Thrb	3.25795	0.246711	64.8041	8.27253e-16	1.29399e-14
Hrc	2.5033	0.836449	64.7543	8.48458e-16	1.32581e-14
2810442I21Rik	1.34021	2.88466	64.7473	8.51441e-16	1.32913e-14
Pcolce	-3.9189	1.40137	64.7122	8.66785e-16	1.35171e-14
Tmbim6	-1.06227	5.90535	64.7045	8.70141e-16	1.35557e-14
2200002J24Rik	-4.12861	1.02754	64.6481	8.9542e-16	1.39355e-14
Kif21a	-0.994916	4.37247	64.6285	9.04387e-16	1.40608e-14
Hnrnpa1	-1.02411	9.67092	64.5979	9.18537e-16	1.42665e-14
Iqcb1	1.32566	7.97424	64.5875	9.23384e-16	1.43273e-14
Strn4	-1.24923	3.15731	64.5751	9.29232e-16	1.44036e-14
Carf	1.41489	2.62381	64.5615	9.3564e-16	1.44883e-14
8430427H17Rik	1.36372	1.68592	64.5164	9.57337e-16	1.4801e-14
Loxl3	-1.22934	1.90305	64.5155	9.57752e-16	1.4801e-14
Lrrc27	1.99732	0.800936	64.4866	9.71893e-16	1.50045e-14
Churc1	1.2172	7.38698	64.4699	9.80184e-16	1.51174e-14
Asrgl1	0.754706	5.27783	64.4476	9.91351e-16	1.52743e-14
Bnc2	-2.34739	2.71342	64.3983	1.01648e-15	1.56459e-14
2010109K11Rik	1.70399	1.92976	64.2926	1.07249e-15	1.64916e-14
Sall3	1.60628	0.937892	64.2106	1.11807e-15	1.71754e-14
S100a10	-1.81672	3.92554	64.113	1.17486e-15	1.80297e-14
Casp7	-0.96495	3.47315	64.0845	1.19198e-15	1.82743e-14
Eid2b	-1.44328	1.77655	64.0301	1.22533e-15	1.87669e-14
Lrrc34	2.32054	7.38066	64.0234	1.22951e-15	1.88122e-14
Etf1	-0.87758	6.83673	63.9913	1.2497e-15	1.91023e-14
Tmem53	0.882173	4.86768	63.9045	1.30601e-15	1.99431e-14
Jup	-3.5112	-0.322831	63.8184	1.36437e-15	2.08137e-14
Rab20	-2.80382	1.22498	63.8122	1.36864e-15	2.08582e-14
Tmem130	-3.8653	0.0720094	63.81	1.37019e-15	2.08612e-14
Srgap2	1.23797	2.64453	63.8075	1.37191e-15	2.08668e-14
Nt5e	-4.22997	0.103653	63.7644	1.40225e-15	2.13072e-14
Casp6	1.10892	7.15473	63.7474	1.41442e-15	2.1471e-14
Gm11194	-5.34762	-0.628658	63.622	1.5074e-15	2.286e-14
1700011J10Rik	1.22878	6.62712	63.6018	1.5229e-15	2.30724e-14
Ssh2	1.53792	2.55778	63.5756	1.5433e-15	2.33585e-14
Gm826	-4.1031	0.381591	63.5206	1.58699e-15	2.39962e-14
Ppm1n	2.05151	1.00911	63.4246	1.66622e-15	2.51695e-14
Med29	-1.00762	7.46355	63.3733	1.71021e-15	2.58087e-14
Ccdc77	-0.810186	4.28839	63.3524	1.72842e-15	2.60581e-14
Spdya	3.10034	4.08315	63.2655	1.80638e-15	2.71895e-14
Styxl1	2.13357	1.09209	63.2649	1.80699e-15	2.71895e-14
Sfxn3	-3.31218	0.370253	63.235	1.83455e-15	2.75772e-14
Mns1	-0.746378	5.99362	63.2008	1.86674e-15	2.80338e-14
Dcaf5	1.34772	2.45422	63.1861	1.88068e-15	2.82157e-14
Rnf128	2.14006	1.94399	63.1526	1.913e-15	2.86728e-14
Klk8	-2.0055	1.11756	63.1364	1.92877e-15	2.88811e-14
Qser1	1.08244	4.253	63.102	1.96273e-15	2.9361e-14
Pdik1l	1.05733	4.59054	63.0161	2.05024e-15	3.06403e-14
Ttc13	-0.703645	4.38496	62.9882	2.07948e-15	3.10473e-14
Rimbp2	-3.7287	0.0251058	62.9346	2.13682e-15	3.18725e-14
5730457N03Rik	-1.55259	1.26996	62.8866	2.18953e-15	3.26272e-14
Bex1	0.750129	6.73676	62.8132	2.27268e-15	3.38336e-14
Rnpep	1.94084	1.85095	62.7782	2.3135e-15	3.44079e-14
Aqp5	-5.09697	-0.79886	62.7533	2.34289e-15	3.48116e-14
Fgfr1op2	0.711804	7.22875	62.7175	2.38582e-15	3.54154e-14
G0s2	2.1799	1.76896	62.7115	2.3931e-15	3.54892e-14
Akap12	-1.30107	5.06319	62.6724	2.44109e-15	3.61661e-14
Nfe2l3	2.39448	0.455652	62.6602	2.45629e-15	3.63564e-14
Ly96	-3.03577	0.804966	62.6106	2.51892e-15	3.72311e-14
9430008C03Rik	-1.02154	5.56456	62.6096	2.52022e-15	3.72311e-14
Ptplad2	2.63183	1.0703	62.5877	2.54837e-15	3.7611e-14
Fundc1	1.24518	5.82076	62.4895	2.67873e-15	3.94972e-14
Ing1	-0.80361	4.32887	62.432	2.75799e-15	4.0627e-14
Oxct1	0.953793	5.26013	62.3601	2.86066e-15	4.20992e-14
Hamp2	-5.40262	-0.587178	62.3173	2.92344e-15	4.29821e-14
Nptxr	3.51634	-0.341282	62.3088	2.93607e-15	4.31266e-14
Nol3	-1.83466	0.567339	62.2993	2.95026e-15	4.32939e-14
Usp9y	-5.73125	-1.1741	62.2355	3.04748e-15	4.4678e-14
Stk33	2.39836	1.53413	62.1852	3.12623e-15	4.5789e-14
Fbln2	-2.99287	1.78845	62.1819	3.1315e-15	4.58227e-14
9930014A18Rik	-2.72877	-0.281108	62.1504	3.18207e-15	4.65185e-14
Naa10	0.649861	6.53875	62.1015	3.26208e-15	4.76431e-14
Rps4x	0.642748	10.3976	62.0846	3.2902e-15	4.80083e-14
Gm10052	-1.03241	9.41007	61.8343	3.73613e-15	5.44634e-14
Rhox2a	0.945829	8.41616	61.8116	3.77935e-15	5.50415e-14
Ak8	-2.2229	0.73699	61.7572	3.88519e-15	5.65295e-14
Mef2c	-4.19796	0.43535	61.7229	3.95357e-15	5.74702e-14
LOC106740	1.41255	2.68707	61.6939	4.01214e-15	5.82666e-14
Rusc1	2.221	0.763114	61.6116	4.18337e-15	6.06963e-14
0610005C13Rik	-4.40718	-0.30483	61.5299	4.36069e-15	6.32095e-14
Smpx	-3.89941	2.49746	61.4853	4.46055e-15	6.45963e-14
Tbc1d5	1.02819	3.09758	61.4303	4.58708e-15	6.63662e-14
Vps33a	-1.07192	3.74619	61.4284	4.59137e-15	6.63662e-14
Cited2	-2.12574	1.95441	61.3813	4.70253e-15	6.79092e-14
Dpys	2.34285	3.56149	61.354	4.76815e-15	6.87925e-14
Boll	1.58418	4.50843	61.3099	4.87619e-15	7.02855e-14
Pon2	-0.983873	3.34322	61.2903	4.92489e-15	7.09211e-14
Prtg	1.65844	3.67215	61.2443	5.04136e-15	7.25306e-14
Lrrc42	0.943097	6.48877	61.226	5.0884e-15	7.31392e-14
Nle1	-2.02664	0.971078	61.1946	5.17043e-15	7.42491e-14
Slc35d3	-2.91546	0.0181182	61.1802	5.20836e-15	7.47242e-14
1810046J19Rik	1.06304	7.5513	61.0329	5.61284e-15	8.04525e-14
Smad9	2.77436	-0.115986	61.016	5.66132e-15	8.1072e-14
1700086O06Rik	0.985551	3.46109	60.9762	5.77693e-15	8.26508e-14
Serpinh1	-1.53517	2.90714	60.9524	5.84722e-15	8.35789e-14
Snhg5	-1.03372	6.09722	60.8935	6.02469e-15	8.60359e-14
Lrrc51	1.62695	4.84628	60.8642	6.11513e-15	8.72466e-14
Cebpb	1.60649	2.68933	60.8453	6.17423e-15	8.80084e-14
Dbil5	1.48024	2.37293	60.8384	6.19579e-15	8.82342e-14
Cpeb2	1.9891	2.54495	60.7559	6.46103e-15	9.19266e-14
Ier5	-1.61422	1.60425	60.7378	6.52053e-15	9.26877e-14
4932438A13Rik	1.13907	5.17948	60.6895	6.68248e-15	9.49023e-14
4930592A05Rik	-2.79271	0.346373	60.6795	6.71651e-15	9.52978e-14
Htra2	-1.25971	2.61679	60.6033	6.98185e-15	9.89716e-14
Tnni3	-1.52287	4.11443	60.598	7.00058e-15	9.9146e-14
Lrp8	1.71111	1.13187	60.5806	7.06272e-15	9.99342e-14
Asb13	2.50504	0.579027	60.5358	7.22527e-15	1.02141e-13
Vasp	-1.15169	2.37205	60.4639	7.49396e-15	1.05842e-13
Cnksr2	2.07432	1.74957	60.4484	7.55321e-15	1.06581e-13
Cradd	-0.893532	3.24939	60.3947	7.76207e-15	1.09428e-13
Fam100b	-1.95642	4.30395	60.3794	7.82266e-15	1.10182e-13
Apoa2	-2.95663	1.45096	60.3276	8.03119e-15	1.13016e-13
Gm7367	-1.95021	4.29267	60.2496	8.35593e-15	1.17478e-13
Epdr1	-2.72447	1.14306	60.1114	8.96377e-15	1.25909e-13
Nipa1	1.39463	2.59602	60.0537	9.23024e-15	1.29534e-13
Nr0b2	-4.14069	0.574784	60.0329	9.32872e-15	1.30797e-13
3110056K07Rik	0.868816	4.58037	60.0216	9.38235e-15	1.3143e-13
Ephb4	-1.30169	2.53757	59.9962	9.50402e-15	1.33013e-13
9030625A04Rik	2.22162	1.26043	59.9605	9.67826e-15	1.35329e-13
Creb3	-1.27335	4.6014	59.8907	1.00273e-14	1.40082e-13
Emd	0.831038	4.70692	59.817	1.04101e-14	1.45299e-13
Slc6a6	-1.79004	2.39271	59.7933	1.05362e-14	1.46926e-13
Psmb9	2.77458	0.424709	59.701	1.10422e-14	1.53843e-13
Flrt3	2.40475	2.31758	59.6954	1.10736e-14	1.54141e-13
Ccdc155	2.29406	0.476393	59.682	1.11492e-14	1.55054e-13
Dpm1	0.930631	7.12916	59.6599	1.1275e-14	1.56661e-13
Chd3	2.47937	0.548402	59.6468	1.13505e-14	1.57568e-13
Acy3	0.892377	4.67634	59.5567	1.18819e-14	1.64798e-13
Gata3	2.9761	0.288872	59.5397	1.19853e-14	1.66082e-13
Tmem22	2.98004	1.8507	59.5294	1.20481e-14	1.66803e-13
Pdgfb	-3.10585	-0.301346	59.5114	1.21589e-14	1.68186e-13
Calml4	2.56695	3.1339	59.5042	1.22032e-14	1.68647e-13
Sik3	-0.958387	4.18917	59.5022	1.2216e-14	1.68672e-13
Tmem242	-0.814372	5.06588	59.4577	1.24951e-14	1.72373e-13
Tnnc2	-3.65238	1.22739	59.3211	1.33931e-14	1.84595e-13
Gabarapl1	-1.32055	1.66246	59.2841	1.36476e-14	1.87935e-13
Nkap	0.698383	4.92907	59.2415	1.39458e-14	1.9187e-13
Coq10a	1.16661	3.97027	59.1366	1.47101e-14	2.02204e-13
Dst	-1.01173	4.18476	59.1263	1.47871e-14	2.03082e-13
Prdx4	0.823949	8.51091	59.118	1.48494e-14	2.03718e-13
1700010M22Rik	3.21507	-0.793953	59.1166	1.48598e-14	2.03718e-13
Prpsap1	-1.27721	6.35777	59.1104	1.49067e-14	2.0418e-13
Slc16a9	2.17861	1.41288	59.105	1.4948e-14	2.04563e-13
Ovca2	-0.711367	5.25917	59.1005	1.49822e-14	2.04849e-13
Gmcl1	0.801802	4.96451	59.0459	1.54036e-14	2.10425e-13
Fkbp6	0.695889	9.08087	59.0161	1.56388e-14	2.13449e-13
6330409N04Rik	1.30488	4.49445	58.968	1.60254e-14	2.18532e-13
Zxdb	2.11157	1.85771	58.964	1.6058e-14	2.18784e-13
Sgpl1	0.918369	4.69737	58.9155	1.64589e-14	2.24048e-13
Fam26f	2.18907	1.11208	58.9137	1.64739e-14	2.24054e-13
Gm4890	1.12775	3.9301	58.9003	1.65868e-14	2.2539e-13
Clec2l	2.49433	0.890857	58.8187	1.72887e-14	2.34722e-13
Pkdcc	-1.51713	1.45661	58.8068	1.7394e-14	2.35943e-13
Zfp932	-0.869638	5.86903	58.7809	1.76244e-14	2.38859e-13
Acvr1	1.13321	2.00329	58.7454	1.79453e-14	2.42995e-13
2900056M20Rik	1.23071	2.43638	58.6694	1.86515e-14	2.52336e-13
Sec14l1	-0.783453	3.60278	58.6675	1.86705e-14	2.5237e-13
Baz1a	1.62232	3.68359	58.5957	1.93642e-14	2.61519e-13
Mapk9	0.999181	5.12537	58.5841	1.94788e-14	2.62836e-13
Eif2b4	-0.924221	6.60758	58.5782	1.95371e-14	2.63393e-13
D17H6S56E-3	1.68357	1.3097	58.5706	1.96127e-14	2.6418e-13
Hist1h2bm	1.73109	4.04378	58.4685	2.06576e-14	2.78013e-13
Bpi	2.96302	-0.335819	58.2982	2.25249e-14	3.02879e-13
Arpc2	-0.917038	8.6721	58.2898	2.26211e-14	3.03907e-13
2310033P09Rik	-0.818437	5.86209	58.2525	2.30541e-14	3.09454e-13
A730090H04Rik	4.09721	-0.353531	58.2007	2.36691e-14	3.17434e-13
Gins4	-0.567827	7.43849	58.1865	2.3841e-14	3.19461e-13
Atf4	-1.02685	4.87818	58.1475	2.43188e-14	3.2558e-13
Pak1	0.721506	4.50045	58.145	2.43491e-14	3.25703e-13
Wibg	-1.24595	2.87176	58.1116	2.47664e-14	3.30866e-13
Hist1h2bq	1.29109	5.48306	58.109	2.47994e-14	3.30866e-13
Hist1h2br	1.29109	5.48306	58.109	2.47994e-14	3.30866e-13
Ly6g6d	-2.78807	0.253141	58.0405	2.56774e-14	3.42284e-13
Syce1	1.15408	8.32457	57.9847	2.6416e-14	3.51825e-13
Spink2	1.70578	1.24602	57.9002	2.75761e-14	3.6696e-13
Gpm6a	-2.42854	0.901544	57.8422	2.84018e-14	3.77621e-13
Hist1h2bn	1.46783	2.66215	57.7415	2.9893e-14	3.97105e-13
Clock	0.950883	3.21235	57.6876	3.07235e-14	4.07787e-13
BC023829	1.52537	3.59203	57.653	3.1269e-14	4.14671e-13
Phf16	1.64816	3.9937	57.6284	3.16613e-14	4.19512e-13
Car7	2.93934	0.748233	57.6124	3.192e-14	4.22577e-13
Rhou	1.7244	1.61203	57.6017	3.20949e-14	4.24528e-13
Glce	1.10099	4.00291	57.5682	3.26469e-14	4.31459e-13
Daxx	-0.79249	3.46164	57.4859	3.40415e-14	4.49505e-13
Tmem206	-1.00024	4.46092	57.4472	3.47181e-14	4.58047e-13
Hist1h2bb	1.48011	2.97723	57.4445	3.47657e-14	4.58283e-13
Tanc2	1.28827	3.27411	57.3877	3.57844e-14	4.71309e-13
Zfp781	-1.03222	6.30098	57.3723	3.60648e-14	4.74597e-13
Ptgis	-1.3309	2.28309	57.2832	3.77369e-14	4.96178e-13
Pusl1	-1.00403	5.01675	57.2575	3.8233e-14	5.02272e-13
4930417G10Rik	2.41256	0.770234	57.2304	3.87635e-14	5.08807e-13
Trp63	-2.4165	0.630059	57.1472	4.0439e-14	5.30349e-13
Tnfrsf13c	3.53166	-0.631202	57.035	4.28126e-14	5.61002e-13
Phka2	1.14556	3.1659	57.0323	4.28716e-14	5.61298e-13
Mrpl46	-0.797903	7.42341	57.006	4.34477e-14	5.68358e-13
Eml3	1.0614	2.63764	57.0001	4.3579e-14	5.69592e-13
Dppa5a	-1.1946	11.6888	56.9583	4.45148e-14	5.81331e-13
Rgs10	1.85451	3.10533	56.9423	4.48799e-14	5.85603e-13
Tsta3	-0.668856	6.50079	56.8681	4.66045e-14	6.07592e-13
Gpm6b	-3.23801	0.927636	56.8324	4.74572e-14	6.18097e-13
1200011M11Rik	-0.972732	3.22584	56.8311	4.74904e-14	6.18097e-13
1810020D17Rik	0.93008	5.67627	56.7953	4.83623e-14	6.28913e-13
Vgll4	1.95657	1.96389	56.7226	5.01847e-14	6.52062e-13
Mtm1	1.42256	3.33765	56.7113	5.04735e-14	6.55263e-13
Thyn1	0.542813	8.55817	56.6906	5.10061e-14	6.61621e-13
Mtap2	2.19639	0.939105	56.6618	5.176e-14	6.70835e-13
Cmah	-2.05979	0.654569	56.6445	5.2218e-14	6.76203e-13
Jmjd8	-0.77337	7.51572	56.6109	5.3117e-14	6.87268e-13
Hist1h2bp	1.33366	3.52767	56.5452	5.4921e-14	7.10014e-13
Flii	1.03581	3.38527	56.5103	5.59034e-14	7.22109e-13
Gpc4	-2.16433	0.732157	56.4998	5.62038e-14	7.25381e-13
Ngdn	-0.805532	7.13817	56.4901	5.64833e-14	7.28379e-13
Gyltl1b	2.06968	1.37109	56.4628	5.72714e-14	7.37926e-13
1700011F03Rik	2.26933	1.26941	56.4333	5.81359e-14	7.4844e-13
Wdr46	-1.21683	3.58448	56.4208	5.85095e-14	7.5262e-13
Txndc15	-1.00457	3.00991	56.4009	5.91047e-14	7.59643e-13
Fam84b	-2.29929	0.617701	56.3348	6.1125e-14	7.84955e-13
Ubl3	-0.98702	4.61621	56.3299	6.12751e-14	7.86227e-13
Mtx1	-0.630556	7.5072	56.2936	6.24195e-14	8.00247e-13
Mir5117	-2.24056	1.51695	56.2852	6.26847e-14	8.02978e-13
Nnmt	-3.27029	-0.602256	56.2582	6.35513e-14	8.13403e-13
2510009E07Rik	2.6152	0.642904	56.252	6.37531e-14	8.1531e-13
Cdc42ep5	-1.41526	4.91881	56.2341	6.43354e-14	8.22075e-13
Dnajc5g	2.34372	3.39879	56.1937	6.56705e-14	8.38441e-13
Gm5535	-4.33552	-0.935474	56.1704	6.64543e-14	8.47746e-13
Pde6d	1.31798	7.25949	56.1499	6.71516e-14	8.55933e-13
Insc	-4.74224	-0.169113	56.0119	7.20336e-14	9.17402e-13
Zfp59	-1.11912	2.52956	55.9695	7.36035e-14	9.36623e-13
Amhr2	-3.58387	1.31559	55.9567	7.40849e-14	9.41971e-13
Cdh3	-1.58261	1.90873	55.9512	7.42932e-14	9.43841e-13
Gmds	0.891079	4.3641	55.9401	7.47141e-14	9.48408e-13
Stag3	0.835127	5.50452	55.8996	7.62683e-14	9.67341e-13
Zdhhc2	1.58959	3.38079	55.8473	7.83256e-14	9.92618e-13
1110012L19Rik	0.706908	6.61636	55.8315	7.89551e-14	9.99774e-13
Tfap2a	2.55836	-0.512304	55.7566	8.2024e-14	1.03778e-12
Timm9	-0.618031	5.67307	55.7224	8.34612e-14	1.0551e-12
Magi3	1.07542	3.35219	55.7061	8.41579e-14	1.06304e-12
H2-DMa	2.33747	0.884312	55.6425	8.69222e-14	1.09657e-12
Ankmy2	-0.953447	3.06837	55.6418	8.69546e-14	1.09657e-12
Sgk1	-1.62575	4.00601	55.6186	8.79876e-14	1.10869e-12
Fem1a	-2.42681	0.338864	55.5194	9.25434e-14	1.16514e-12
Tfb2m	-0.932209	4.89556	55.4624	9.52629e-14	1.1984e-12
Rapsn	-1.4267	2.62215	55.4146	9.76096e-14	1.22692e-12
Gaa	1.57699	2.14613	55.352	1.00769e-13	1.2656e-12
Med14	0.864829	4.51482	55.337	1.0154e-13	1.27425e-12
Mtcp1	1.64524	5.64275	55.1621	1.10989e-13	1.39169e-12
Rgs11	-3.2679	0.337772	55.1425	1.12102e-13	1.4045e-12
Uba5	-0.648427	5.46572	55.0669	1.16497e-13	1.45839e-12
Alkbh1	-1.01002	4.92035	55.0537	1.17283e-13	1.46704e-12
Stoml2	-0.681376	8.05754	55.0219	1.19197e-13	1.48876e-12
1700025G04Rik	-0.735555	3.33198	55.0216	1.19213e-13	1.48876e-12
Gpr153	2.72416	-0.345615	55.0162	1.19543e-13	1.49168e-12
Plekhj1	-0.752597	7.31997	55.0141	1.19666e-13	1.492e-12
Mbl2	-1.43444	3.52944	55.0092	1.19965e-13	1.49453e-12
Igf2r	0.821863	3.51173	54.9903	1.21128e-13	1.5078e-12
Raet1d	1.8906	6.21376	54.9631	1.22813e-13	1.52753e-12
1700048O20Rik	1.40658	4.24697	54.9559	1.23265e-13	1.53192e-12
2310022B05Rik	-2.29268	1.36863	54.9415	1.24173e-13	1.54197e-12
Hpse	2.62155	-0.316175	54.9266	1.25114e-13	1.5524e-12
Ing2	-1.00682	4.3013	54.9116	1.26072e-13	1.56231e-12
Anxa11	-1.33944	2.74016	54.911	1.26116e-13	1.56231e-12
Ywhah	-0.671366	7.46139	54.8733	1.28554e-13	1.59125e-12
Ppa2	0.713779	6.95482	54.8344	1.31122e-13	1.62173e-12
Aif1l	2.01157	4.6596	54.8286	1.3151e-13	1.62522e-12
Mical1	2.02316	0.859517	54.7821	1.34663e-13	1.66286e-12
Tspan32	-4.27519	1.34228	54.7656	1.35797e-13	1.67551e-12
Crtc1	-1.17432	2.33351	54.7603	1.36163e-13	1.67869e-12
Atg9b	1.85387	0.206119	54.7082	1.39822e-13	1.72242e-12
Srfbp1	-0.670008	5.98056	54.6132	1.46744e-13	1.80625e-12
Gm17455	2.78432	2.28741	54.5817	1.49115e-13	1.83397e-12
Arl5b	-1.24065	2.7126	54.5438	1.52019e-13	1.8682e-12
Zfp719	-0.94091	3.97739	54.5284	1.53217e-13	1.88142e-12
Fut8	1.17532	4.30535	54.4992	1.5551e-13	1.90806e-12
Hdac8	1.1005	3.2547	54.4467	1.59725e-13	1.95822e-12
Clcnkb	2.8535	-0.00078392	54.4334	1.60807e-13	1.96991e-12
Pde4a	1.24543	1.64399	54.4309	1.61011e-13	1.97085e-12
Opn3	1.41607	3.50552	54.4264	1.61381e-13	1.97381e-12
Plxnc1	-2.77514	1.00581	54.4129	1.62494e-13	1.98585e-12
Ido2	3.35046	-0.253656	54.3939	1.6407e-13	2.00352e-12
Rfxap	0.736258	5.89367	54.3802	1.65221e-13	2.01598e-12
Galntl2	-2.56038	-0.108422	54.3743	1.65715e-13	2.02041e-12
Tapbp	-0.856775	3.71429	54.3721	1.65902e-13	2.02109e-12
Sos2	1.29537	2.4447	54.3587	1.67037e-13	2.03332e-12
Raet1e	1.77809	5.31784	54.3363	1.68952e-13	2.05381e-12
Wdr83	-0.630933	4.87513	54.3359	1.68987e-13	2.05381e-12
Trappc2	1.92814	7.14665	54.2704	1.7471e-13	2.12169e-12
Evpl	-2.32675	0.334812	54.1425	1.86465e-13	2.26267e-12
Ebf4	2.58154	-0.0531425	54.1329	1.87374e-13	2.27192e-12
Mia3	0.776497	4.44242	54.0946	1.91066e-13	2.31485e-12
4933406J08Rik	1.94341	4.17547	54.0443	1.96021e-13	2.37303e-12
Ppfibp2	-1.32979	2.76913	54.0153	1.98935e-13	2.40642e-12
Degs1	-0.904353	7.45192	54.0115	1.99315e-13	2.40912e-12
Ppid	-0.828384	8.26301	53.9844	2.02087e-13	2.44071e-12
Tpm3	-1.11435	7.41961	53.9648	2.04112e-13	2.46324e-12
Mospd3	-1.18324	4.89289	53.9374	2.06979e-13	2.49589e-12
Grap2	-3.48609	0.415779	53.8745	2.13711e-13	2.57505e-12
Slc25a42	1.74331	1.39711	53.8139	2.20407e-13	2.65365e-12
Sema4g	1.89393	0.705821	53.8064	2.21256e-13	2.6618e-12
Ndfip2	0.884846	5.86097	53.6541	2.3908e-13	2.87357e-12
Asb8	1.01807	4.54739	53.6529	2.39231e-13	2.87357e-12
Raet1b	1.88429	6.19763	53.6411	2.40675e-13	2.88866e-12
4930412C18Rik	1.79095	0.921294	53.6334	2.41615e-13	2.89769e-12
Msh4	1.64121	2.42759	53.5844	2.47716e-13	2.96855e-12
Pea15a	-1.82777	1.51059	53.5306	2.54597e-13	3.04864e-12
Ppic	1.43681	5.77661	53.4971	2.58972e-13	3.09863e-12
Elovl3	-5.1074	-0.580051	53.4599	2.63922e-13	3.1554e-12
Ptpn3	-1.4809	1.84212	53.448	2.65528e-13	3.17214e-12
Vps13a	0.963904	4.51092	53.4299	2.67985e-13	3.19902e-12
Raet1a	1.87457	6.20004	53.41	2.70715e-13	3.22911e-12
N4bp3	-1.99561	0.20959	53.3495	2.79188e-13	3.3276e-12
Snx33	-5.19762	0.318582	53.3115	2.84639e-13	3.38996e-12
Wdr44	1.12596	3.60675	53.304	2.85721e-13	3.40021e-12
Tln2	0.88243	4.4255	53.2825	2.88867e-13	3.435e-12
Dnajc28	-2.32015	0.534166	53.277	2.89685e-13	3.44151e-12
E330017L17Rik	-3.83674	0.0418641	53.2758	2.89861e-13	3.44151e-12
Lamb1	-0.856167	4.0975	53.2728	2.90306e-13	3.44414e-12
Dph1	-0.651642	5.27926	53.2335	2.96166e-13	3.51097e-12
Mep1b	-2.16463	2.60767	53.2303	2.96651e-13	3.51402e-12
Wdr12	-0.699491	8.05451	53.2259	2.97305e-13	3.51907e-12
Yy1	-1.32348	3.79644	53.2138	2.99144e-13	3.53811e-12
Mcart1	-0.872449	4.85434	53.1775	3.04731e-13	3.60143e-12
Cul7	-1.42514	1.95763	53.1455	3.09726e-13	3.65766e-12
Prmt10	0.7341	5.59065	53.1379	3.10933e-13	3.6691e-12
Pigb	-0.80778	2.88357	53.1185	3.14025e-13	3.70276e-12
Rnf145	-0.87116	3.66343	53.1104	3.15316e-13	3.71488e-12
Clca1	-4.23878	0.388282	53.1091	3.15535e-13	3.71488e-12
Cldn6	2.28169	1.23732	53.0638	3.22895e-13	3.79864e-12
Hook2	-1.44448	1.53707	53.0567	3.24058e-13	3.80941e-12
1700034O15Rik	3.45577	-1.13268	53.0461	3.25817e-13	3.82717e-12
Slc5a10	0.927514	3.33339	53.0171	3.30653e-13	3.88102e-12
Spg21	-0.776983	6.8081	52.982	3.36618e-13	3.94722e-12
Copa	0.622367	5.31086	52.9804	3.369e-13	3.94722e-12
Prss23	2.90553	0.0627389	52.9794	3.37061e-13	3.94722e-12
Cfl2	0.863002	6.24117	52.9646	3.39613e-13	3.97409e-12
Dusp15	-3.50437	0.577445	52.9466	3.42735e-13	4.00524e-12
Zfp397	0.877479	3.44664	52.9463	3.42794e-13	4.00524e-12
Rev3l	1.1381	4.16457	52.914	3.48484e-13	4.06863e-12
Fkbp7	-1.99299	1.68035	52.9075	3.49632e-13	4.07895e-12
Armcx1	-3.969	0.0673856	52.8518	3.59688e-13	4.19309e-12
Rasgef1b	-1.67218	1.66796	52.8198	3.65589e-13	4.25867e-12
LOC100642166	-0.920519	3.36034	52.7905	3.71097e-13	4.31957e-12
BC067068	0.724141	4.61309	52.7868	3.71797e-13	4.32445e-12
Me1	-1.6854	3.88536	52.732	3.82309e-13	4.44337e-12
Atp11b	0.825092	5.436	52.6651	3.95551e-13	4.59381e-12
Thap4	-1.25838	3.80964	52.6558	3.97433e-13	4.6122e-12
Id4	1.32421	2.7281	52.5699	4.152e-13	4.81309e-12
Lrp11	-1.17097	2.67111	52.5691	4.15368e-13	4.81309e-12
Padi1	1.76055	0.165321	52.5656	4.16111e-13	4.81808e-12
Cinp	0.610042	7.72402	52.5262	4.24538e-13	4.91196e-12
4930564K09Rik	1.49765	1.34889	52.5088	4.28327e-13	4.95209e-12
Mllt3	1.80653	2.05228	52.5049	4.29178e-13	4.95821e-12
Dock11	1.26062	3.34311	52.5026	4.29672e-13	4.96021e-12
Bok	-1.85777	1.9146	52.4741	4.35951e-13	5.02893e-12
Tceanc	1.19952	4.15226	52.4109	4.50213e-13	5.18956e-12
Avpi1	-1.01976	5.96757	52.3157	4.72582e-13	5.44334e-12
Usp3	0.995683	4.69407	52.2725	4.83098e-13	5.56031e-12
Pcgf1	-0.816264	5.03684	52.2668	4.84497e-13	5.57226e-12
Kctd9	0.749392	3.72827	52.18	5.06388e-13	5.81968e-12
Cndp2	-1.29862	4.36933	52.1336	5.18488e-13	5.95431e-12
Phactr2	1.85945	3.00261	52.1156	5.23287e-13	6.00495e-12
Raet1c	1.81349	5.5988	52.1092	5.24983e-13	6.01993e-12
Tcl1	-0.981973	8.29033	52.0852	5.31439e-13	6.08944e-12
Triml2	-1.35591	3.66228	52.0222	5.48762e-13	6.28326e-12
Utp14a	-0.634055	4.85141	51.9879	5.58423e-13	6.38914e-12
Agbl2	3.78877	0.343975	51.9752	5.62049e-13	6.42554e-12
Cbr4	-0.796663	5.54182	51.9739	5.62437e-13	6.42554e-12
H2-K1	2.78187	2.57908	51.9395	5.72382e-13	6.5343e-12
Taf7l	3.30466	4.07307	51.905	5.82516e-13	6.64508e-12
Tmod3	0.739468	4.31249	51.8904	5.86866e-13	6.68975e-12
Kif27	1.43335	1.08364	51.8845	5.88624e-13	6.70483e-12
3010026O09Rik	-0.608133	5.50332	51.8741	5.91765e-13	6.73564e-12
Cldn7	1.43264	3.50636	51.8491	5.99343e-13	6.81686e-12
Ruvbl2	-1.23964	7.92815	51.8426	6.01337e-13	6.8345e-12
Nfic	-1.36285	1.86038	51.834	6.03979e-13	6.85947e-12
Mapk1ip1	-0.741613	3.97818	51.8206	6.08105e-13	6.90126e-12
Ptpdc1	1.30331	2.11071	51.7401	6.33564e-13	7.1849e-12
Entpd2	1.71813	2.66368	51.7285	6.37297e-13	7.22192e-12
Socs2	-1.24799	6.79726	51.7214	6.39619e-13	7.24291e-12
Ncoa1	1.41309	2.23303	51.7014	6.46158e-13	7.31159e-12
Chtf18	-1.30821	5.31887	51.6827	6.52343e-13	7.37616e-12
Afap1l2	-2.27496	0.273883	51.681	6.52927e-13	7.37736e-12
1110046J04Rik	-3.03297	0.402005	51.6596	6.6007e-13	7.45261e-12
Rsph3a	1.27223	4.5262	51.6439	6.65378e-13	7.50704e-12
Asph	1.02035	4.70078	51.6335	6.68912e-13	7.5414e-12
Fermt2	0.640969	5.28892	51.6067	6.78095e-13	7.63547e-12
Casz1	1.33287	1.69142	51.6063	6.78246e-13	7.63547e-12
Ephx4	1.58138	2.22265	51.5671	6.91906e-13	7.78356e-12
Cdc26	-1.07691	6.62623	51.5479	6.98726e-13	7.85456e-12
Zfpl1	-0.966655	5.53141	51.5013	7.15505e-13	8.03732e-12
Tstd1	-1.92972	2.70367	51.4983	7.16596e-13	8.04371e-12
Klhl36	-2.17683	0.750002	51.4556	7.32353e-13	8.2146e-12
Hexim1	-1.00251	2.43907	51.4519	7.33719e-13	8.22395e-12
Elovl7	2.31539	0.659898	51.4159	7.47323e-13	8.37035e-12
Alpk3	3.04194	-0.1239	51.3591	7.69241e-13	8.60959e-12
Fgfr2	-1.08603	3.84816	51.3343	7.79034e-13	8.71286e-12
Hmgn3	1.96356	3.53871	51.289	7.97212e-13	8.90409e-12
Acer3	1.68909	6.43644	51.2888	7.97286e-13	8.90409e-12
Gm1673	1.42837	5.3474	51.2737	8.0345e-13	8.96644e-12
Zfp746	0.671337	5.03507	51.2313	8.21005e-13	9.15572e-12
Edn1	-4.01642	-0.365138	51.2194	8.25999e-13	9.20476e-12
Hemt1	-1.25895	4.93282	51.2162	8.27314e-13	9.21275e-12
Fam181a	-4.02465	-1.12454	51.1541	8.53922e-13	9.50219e-12
Hcfc2	0.992621	3.84497	51.0824	8.85681e-13	9.84849e-12
Mzf1	1.5457	0.847283	51.0751	8.88984e-13	9.8781e-12
C2cd2l	-2.15457	0.15733	51.0351	9.07288e-13	1.00742e-11
Xpa	-0.822936	3.66397	50.9711	9.37372e-13	1.04008e-11
Ccdc79	2.77723	2.42312	50.9573	9.43993e-13	1.04667e-11
Dgkk	2.35075	0.326147	50.9104	9.66804e-13	1.07119e-11
Slc25a11	-0.746894	5.58701	50.8988	9.72533e-13	1.07677e-11
Kctd10	-0.838495	3.46302	50.8061	1.01958e-12	1.12804e-11
BC016423	1.29126	5.32345	50.7817	1.03233e-12	1.14134e-11
Kdm6a	1.05453	3.53069	50.7613	1.04313e-12	1.15245e-11
Cdh1	-1.17499	3.23555	50.7467	1.0509e-12	1.16021e-11
Ercc1	-0.703085	6.99637	50.7282	1.06087e-12	1.17037e-11
Strbp	0.680281	7.39041	50.6675	1.09415e-12	1.20623e-11
Cspg5	1.81241	1.58576	50.6595	1.09861e-12	1.21028e-11
Fam185a	-0.907463	3.26715	50.6294	1.11561e-12	1.22813e-11
Dock7	0.746477	5.60481	50.6268	1.11707e-12	1.22885e-11
Fam69b	2.21797	1.80509	50.5999	1.13253e-12	1.24498e-11
D3Bwg0562e	-4.50084	-0.452398	50.5725	1.14845e-12	1.26158e-11
Art5	-1.61028	1.39688	50.539	1.16819e-12	1.28235e-11
Scpep1	-1.22323	5.25841	50.5161	1.18191e-12	1.29648e-11
Ankrd44	2.76289	0.719675	50.4867	1.19972e-12	1.31509e-11
A330102I10Rik	-2.65034	0.410101	50.4652	1.21296e-12	1.32865e-11
Rsph3b	1.27301	4.33817	50.4224	1.2397e-12	1.35698e-11
Tymp	-0.92498	3.1688	50.4133	1.24548e-12	1.36234e-11
4931440P22Rik	1.08523	1.93209	50.4111	1.24686e-12	1.36288e-11
Mtap1b	-1.56012	2.97801	50.4024	1.25243e-12	1.36747e-11
Pfkfb2	1.38519	1.86792	50.4017	1.25283e-12	1.36747e-11
Kat8	-0.729342	5.65232	50.3934	1.25815e-12	1.37231e-11
Hist1h3h	1.36393	2.21396	50.3723	1.27174e-12	1.38548e-11
Luzp1	1.09539	4.74845	50.3716	1.27223e-12	1.38548e-11
2022-09-04	2.07063	1.18508	50.3696	1.27353e-12	1.38548e-11
2410131K14Rik	-1.25628	2.81305	50.3691	1.27382e-12	1.38548e-11
Tc2n	2.5621	2.21025	50.315	1.30946e-12	1.42325e-11
Aqr	-0.847724	4.75116	50.293	1.32423e-12	1.43727e-11
Hk2	-1.08357	3.88653	50.293	1.32423e-12	1.43727e-11
Bag5	-0.731553	5.60678	50.1852	1.39897e-12	1.51733e-11
Grsf1	0.612648	6.80539	50.1637	1.41438e-12	1.53296e-11
A030009H04Rik	1.11429	3.65964	50.0321	1.51255e-12	1.63821e-11
Set	-1.07346	9.52228	50.0297	1.51434e-12	1.63899e-11
Tmsb15a	2.56196	-0.543163	50.0146	1.52604e-12	1.6505e-11
Coch	1.87521	1.67922	50.0055	1.53314e-12	1.65701e-11
Ubr7	-0.918144	5.57879	49.9957	1.54087e-12	1.66338e-11
Kitl	-2.94181	1.88602	49.9952	1.54119e-12	1.66338e-11
Chrdl2	3.54203	-0.541088	49.9804	1.55288e-12	1.67483e-11
Phf5a	-0.520659	8.58628	49.9698	1.56128e-12	1.68271e-11
Ikzf1	2.79943	0.708127	49.8965	1.62071e-12	1.74554e-11
Ngrn	-0.717299	4.46307	49.8276	1.6787e-12	1.80674e-11
Mapk7	-1.2654	2.93275	49.8186	1.68638e-12	1.81374e-11
Rasgrp1	-2.5013	1.11909	49.8156	1.68897e-12	1.81526e-11
Helt	-2.94783	0.170489	49.7998	1.70265e-12	1.82785e-11
Rbm20	-1.59029	1.01805	49.7993	1.70306e-12	1.82785e-11
Sema4f	2.35171	0.18463	49.7921	1.70928e-12	1.83326e-11
Narg2	0.931461	5.06142	49.7367	1.75827e-12	1.88449e-11
B3gnt5	1.89985	1.15576	49.7267	1.76724e-12	1.89279e-11
Grb14	-2.04188	2.24416	49.6546	1.83336e-12	1.96225e-11
Lipg	-3.12712	-0.427167	49.5917	1.89313e-12	2.0248e-11
Gml	-1.48851	3.48227	49.5734	1.91084e-12	2.04233e-11
Lin37	-0.84771	6.66408	49.5428	1.94091e-12	2.07304e-11
Zkscan17	-0.987508	2.64282	49.5285	1.95512e-12	2.08677e-11
Aqp3	4.55834	-0.831732	49.4776	2.00653e-12	2.13871e-11
Has3	-2.09116	0.747008	49.4775	2.00656e-12	2.13871e-11
Rab35	-1.05964	2.92957	49.4493	2.03569e-12	2.16827e-11
Coil	-0.775599	3.88168	49.4296	2.05624e-12	2.18864e-11
Bcat1	2.71319	1.65276	49.4247	2.06134e-12	2.19255e-11
Yes1	1.24644	3.18509	49.4228	2.06329e-12	2.19312e-11
Wdr6	0.953744	4.18941	49.3826	2.10606e-12	2.23558e-11
Emilin2	1.71914	1.49552	49.3817	2.10703e-12	2.23558e-11
BC048679	1.77205	5.19186	49.3812	2.10759e-12	2.23558e-11
Zfp39	0.951556	3.91291	49.3598	2.13069e-12	2.25853e-11
Zfp280c	1.35632	3.30253	49.3198	2.17455e-12	2.30344e-11
Nfxl1	0.909237	4.59942	49.3064	2.18945e-12	2.31763e-11
Stub1	-0.769588	8.00981	49.3015	2.19498e-12	2.32189e-11
Ppil1	-0.601483	8.02856	49.2775	2.22201e-12	2.34887e-11
Cst13	-4.29919	0.179695	49.2285	2.27821e-12	2.40664e-11
Dnajb13	2.77648	1.00916	49.225	2.28219e-12	2.40919e-11
Rbmx2	0.951724	6.66444	49.2195	2.28866e-12	2.41437e-11
Tsku	-2.29084	-0.0274359	49.1737	2.3427e-12	2.46968e-11
Etfdh	0.888787	5.61195	49.144	2.37839e-12	2.5056e-11
Zfp235	1.61639	2.67817	49.117	2.41142e-12	2.53866e-11
Mrps27	-0.993649	5.90624	49.1018	2.43016e-12	2.55664e-11
Mkx	-1.82478	3.22676	49.0999	2.43251e-12	2.55737e-11
Maff	1.50723	2.01454	49.092	2.44233e-12	2.56595e-11
Rin2	-2.68903	0.788647	49.0087	2.54823e-12	2.67422e-11
Pdzk1	-2.34519	2.27884	49.0083	2.54886e-12	2.67422e-11
Ppp1r13b	1.22587	3.51963	48.9997	2.56007e-12	2.68415e-11
Usp40	1.09584	3.96062	48.9769	2.5899e-12	2.71358e-11
Mboat2	-0.764351	5.02515	48.9626	2.6089e-12	2.73164e-11
Spesp1	2.31046	1.18852	48.8753	2.72768e-12	2.85407e-11
Dnajc12	-1.22327	2.97741	48.8638	2.74375e-12	2.86894e-11
Il28ra	1.97562	0.353618	48.8536	2.75798e-12	2.88186e-11
Svopl	-3.16548	0.778372	48.8419	2.77447e-12	2.89713e-11
Agps	0.83793	4.5567	48.8374	2.78093e-12	2.90191e-11
Ccdc41	0.742753	4.43167	48.8018	2.83178e-12	2.95298e-11
Olig1	-1.32025	1.18522	48.769	2.87949e-12	3.0007e-11
Nr4a1	-2.16209	0.606898	48.7109	2.96607e-12	3.08883e-11
Slmo1	-1.65048	3.98846	48.6963	2.98834e-12	3.10993e-11
4931408A02Rik	3.13475	1.42986	48.6872	3.00218e-12	3.12223e-11
Lrrc28	-0.782066	4.04402	48.6801	3.01309e-12	3.13059e-11
Gng13	-1.41992	6.50534	48.6793	3.01429e-12	3.13059e-11
Sdr42e1	2.02131	0.553931	48.6571	3.04864e-12	3.16414e-11
Slmo2	-0.63036	7.43569	48.6441	3.06893e-12	3.18306e-11
Ifngr1	1.34332	3.66141	48.5655	3.19446e-12	3.31103e-11
Ube3b	-0.953673	2.92468	48.5412	3.23427e-12	3.35004e-11
Pld1	-1.43891	1.08535	48.5338	3.24652e-12	3.36047e-11
Heatr2	-0.925876	3.12942	48.5314	3.25038e-12	3.36221e-11
Pald1	-1.05101	3.81607	48.5136	3.28002e-12	3.3906e-11
Klf7	-1.46251	1.81589	48.5068	3.29152e-12	3.4002e-11
Ahsg	-3.69805	-0.550804	48.4855	3.3274e-12	3.43497e-11
Afmid	2.60175	0.945725	48.4666	3.35965e-12	3.46595e-11
Tgfbr1	1.10152	4.06376	48.4198	3.44082e-12	3.54731e-11
Spock2	2.29608	-0.0548801	48.4009	3.47404e-12	3.57916e-11
Eif3f	-0.612875	6.23448	48.3505	3.56451e-12	3.66992e-11
Manea	1.46042	2.20683	48.3388	3.58585e-12	3.68944e-11
Slc39a7	-1.09464	3.81621	48.3266	3.60823e-12	3.70998e-11
Arhgap19	0.625513	5.32002	48.3132	3.633e-12	3.73271e-11
Bscl2	-1.07287	4.02276	48.312	3.63517e-12	3.73271e-11
Zfp462	1.40652	3.33776	48.296	3.66492e-12	3.76075e-11
Dock5	1.91065	1.29007	48.2859	3.68398e-12	3.77779e-11
Gzf1	0.668893	4.051	48.2774	3.69995e-12	3.79165e-11
Armc8	0.692676	6.32045	48.238	3.77509e-12	3.86609e-11
Rhox1	1.18158	3.33653	48.1959	3.85696e-12	3.9473e-11
Ppp3cc	1.6589	3.74836	48.1932	3.86222e-12	3.95007e-11
Snhg1	-0.934569	5.48883	48.157	3.9342e-12	4.02102e-11
Ptk2b	-2.03968	1.48222	48.146	3.95642e-12	4.04105e-11
Prss28	-5.71331	-0.0231769	48.142	3.9645e-12	4.04663e-11
Xpot	-0.752909	5.28569	48.1241	4.00078e-12	4.08095e-11
Sorl1	1.6357	1.04635	48.0962	4.05809e-12	4.13668e-11
Usp43	-1.35776	1.52853	48.088	4.07512e-12	4.15129e-11
Perp	2.043	2.60251	48.0844	4.08252e-12	4.15609e-11
Plat	-3.34522	0.337271	48.0522	4.15021e-12	4.22221e-11
Ddc	1.08679	4.77382	48.0191	4.22084e-12	4.29124e-11
Trim69	2.47992	0.308876	47.9771	4.31231e-12	4.38134e-11
Sh2d4a	-3.28909	0.466896	47.9457	4.38193e-12	4.44915e-11
M6pr	-0.799446	6.77324	47.9097	4.46319e-12	4.52867e-11
Nanos2	-5.64402	0.779207	47.8806	4.52981e-12	4.59324e-11
Ino80b	-1.95987	2.54531	47.8697	4.55497e-12	4.61572e-11
Narfl	-0.921062	4.02556	47.8509	4.59906e-12	4.65734e-11
Tex16	3.05892	1.77266	47.8451	4.61249e-12	4.66787e-11
Gna13	-0.917014	4.12504	47.7685	4.79635e-12	4.85077e-11
Sfn	-1.88062	3.08423	47.7251	4.90364e-12	4.95602e-11
Rundc3b	0.775112	3.72998	47.7122	4.93619e-12	4.98565e-11
Ivns1abp	-0.714446	5.99593	47.6931	4.98447e-12	5.03112e-11
Gjc1	-0.553014	6.35674	47.6497	5.09598e-12	5.14031e-11
Fkbp1b	-0.897774	5.54621	47.616	5.18443e-12	5.22611e-11
Cc2d1b	-1.046	3.66961	47.5671	5.31534e-12	5.35457e-11
Aga	0.841792	6.06076	47.5635	5.32506e-12	5.36086e-11
Pdk1	-0.936678	4.87931	47.5386	5.39311e-12	5.42583e-11
Hs3st6	2.29592	0.187889	47.4863	5.53887e-12	5.56884e-11
Rangap1	-1.32133	4.6967	47.4322	5.694e-12	5.72108e-11
Prkca	1.56963	1.24118	47.427	5.70895e-12	5.73237e-11
Slk	0.772861	4.43578	47.4107	5.75667e-12	5.77652e-11
Peli1	0.797683	4.61354	47.3998	5.78875e-12	5.80494e-11
Sall1	-2.10947	0.135352	47.364	5.89568e-12	5.90832e-11
Tsc22d3	2.04643	3.60913	47.3586	5.91168e-12	5.91697e-11
D430019H16Rik	2.28771	1.3539	47.3585	5.91198e-12	5.91697e-11
Zfp688	-0.673867	4.40611	47.3546	5.92396e-12	5.92512e-11
Crot	0.94556	5.30898	47.3517	5.93275e-12	5.93006e-11
Rhpn2	1.03404	3.1351	47.315	6.04494e-12	6.03828e-11
Mospd2	1.07219	2.12682	47.3107	6.05805e-12	6.04747e-11
Prkx	1.20215	1.9425	47.278	6.16012e-12	6.14538e-11
Kbtbd2	-0.649553	5.01279	47.2438	6.26835e-12	6.24931e-11
Pml	-1.02812	3.9165	47.2398	6.28122e-12	6.25809e-11
Tmem41a	0.688293	5.89589	47.1954	6.42512e-12	6.39732e-11
BC026585	0.752434	4.0448	47.1921	6.43604e-12	6.40407e-11
Mrpl50	-0.865537	6.78688	47.1569	6.55257e-12	6.51581e-11
Zdhhc12	-0.861459	4.9814	47.1461	6.58887e-12	6.54769e-11
Wdr55	-0.984368	5.516	47.1429	6.59966e-12	6.55419e-11
Amacr	0.726834	5.21131	47.1252	6.65951e-12	6.60937e-11
Tshz3	2.62619	0.0619472	47.1059	6.72547e-12	6.67054e-11
Tspan33	1.82544	1.81817	47.0966	6.75744e-12	6.69794e-11
Cib2	1.61884	3.56258	47.0813	6.81016e-12	6.74586e-11
Dtd1	-0.656721	6.93036	47.0778	6.82228e-12	6.75353e-11
Sco2	-0.929388	3.53745	47.0701	6.84943e-12	6.77606e-11
Sh3bgrl	-1.24486	3.57381	47.0381	6.96185e-12	6.88286e-11
Mb21d2	-1.39007	2.27417	47.0171	7.03703e-12	6.95273e-11
Ormdl2	-0.735155	7.94044	46.9342	7.34115e-12	7.24856e-11
Apobr	3.00995	-0.6979	46.9133	7.41965e-12	7.32139e-11
Zfp780b	-0.995446	2.71122	46.8632	7.61199e-12	7.50638e-11
Gng10	-1.21927	3.17355	46.8494	7.66567e-12	7.55448e-11
2810432D09Rik	-0.770116	5.24643	46.7948	7.88229e-12	7.763e-11
Il10	-3.47455	-0.817755	46.7757	7.95944e-12	7.83208e-11
Mogat1	2.18921	0.572651	46.7749	7.96259e-12	7.83208e-11
Ptpmt1	0.758781	4.63107	46.7134	8.21658e-12	8.07676e-11
Amotl2	-2.71947	0.361635	46.6544	8.46773e-12	8.31833e-11
Ctgf	0.961847	3.35569	46.5501	8.93052e-12	8.76737e-11
Spag4	2.4797	-0.0573711	46.5478	8.94108e-12	8.77035e-11
Gdnf	-4.82609	-0.561145	46.547	8.94493e-12	8.77035e-11
Prss29	-5.22814	-0.278332	46.5225	9.05712e-12	8.87471e-11
Sdf2	-0.671931	6.80899	46.5181	9.07748e-12	8.88902e-11
Prdm4	-0.651218	3.94464	46.4853	9.23077e-12	9.03338e-11
Ywhag	-0.754567	4.7361	46.4835	9.23928e-12	9.03598e-11
Dhx8	-0.742934	4.36134	46.4702	9.30226e-12	9.09181e-11
Iqsec2	2.16997	-0.229508	46.4538	9.38065e-12	9.16262e-11
Nr2c2ap	-0.866913	4.51611	46.4167	9.5597e-12	9.3316e-11
Lrch2	1.61908	1.74185	46.4111	9.58689e-12	9.35222e-11
Ocm	3.35102	-1.10781	46.392	9.68115e-12	9.43589e-11
Prmt6	-1.01316	2.45144	46.3912	9.68489e-12	9.43589e-11
Pfkfb3	-1.33537	2.34608	46.3791	9.74499e-12	9.48844e-11
Nudt9	-0.818992	5.76878	46.3568	9.85635e-12	9.59082e-11
Eif3k	-0.565095	8.49968	46.3398	9.94237e-12	9.66842e-11
Armcx3	-3.69247	0.481754	46.292	1.01881e-11	9.9011e-11
Nt5m	0.728962	4.73208	46.2777	1.02624e-11	9.96709e-11
Ybx2	1.15848	2.5823	46.2666	1.03208e-11	1.00121e-10
Gm4984	1.7779	0.946644	46.2664	1.03218e-11	1.00121e-10
Myl6	-0.743762	8.12997	46.2045	1.06532e-11	1.03271e-10
Cux2	1.61229	0.968008	46.1528	1.09382e-11	1.05967e-10
Sox15	-1.30614	6.49112	46.1478	1.09659e-11	1.06169e-10
Rplp0	-0.629136	10.6264	46.1363	1.10307e-11	1.0673e-10
Frem2	1.51273	2.01692	46.1341	1.10432e-11	1.06783e-10
Zfp14	1.38396	1.61536	46.085	1.13233e-11	1.09423e-10
Fam198b	-2.43692	1.07199	46.0719	1.13993e-11	1.10089e-10
Vps26b	0.500707	8.14622	46.0302	1.16446e-11	1.12388e-10
Tmem57	-0.506196	4.87947	46.0236	1.16838e-11	1.12695e-10
Gprasp1	0.724933	4.89902	46.0208	1.17004e-11	1.12784e-10
Osbpl8	1.29907	3.65071	46.0188	1.17124e-11	1.1283e-10
Chuk	0.85188	5.73011	46.0038	1.18021e-11	1.13623e-10
Tesc	-1.53934	3.59469	46.0022	1.18118e-11	1.13645e-10
Fam86	-0.588882	5.75532	45.9683	1.20182e-11	1.15559e-10
Gm5483	-5.18287	-0.908238	45.9353	1.22221e-11	1.17446e-10
Aldoc	1.27345	2.83633	45.9225	1.23027e-11	1.18148e-10
Cables2	0.994941	3.45927	45.913	1.23623e-11	1.18646e-10
Nedd1	0.757807	4.87937	45.9059	1.24073e-11	1.19004e-10
Ttpa	-1.16989	3.93357	45.8919	1.24959e-11	1.19779e-10
Rnf141	0.831782	3.34781	45.8699	1.2637e-11	1.21057e-10
2810422J05Rik	-0.48422	6.57735	45.8206	1.29593e-11	1.24066e-10
Zfp622	0.651556	5.51974	45.8072	1.30485e-11	1.24843e-10
Sox10	-4.28522	-1.13874	45.8	1.30962e-11	1.25222e-10
Dis3l	0.958762	2.17203	45.7646	1.3335e-11	1.27426e-10
1700042G07Rik	3.21146	-0.996163	45.7623	1.33508e-11	1.27498e-10
Wdr95	1.53242	2.24378	45.7386	1.35136e-11	1.28973e-10
Olfml3	-2.56931	1.58904	45.6889	1.38607e-11	1.32204e-10
Arhgef26	2.83065	0.386544	45.685	1.38882e-11	1.32384e-10
Slc25a4	-0.741396	9.12672	45.6184	1.43682e-11	1.36876e-10
Dph5	-0.504919	5.70431	45.5881	1.45923e-11	1.38924e-10
Bcas3	0.80822	4.38727	45.5744	1.4695e-11	1.39815e-10
Nicn1	-0.740575	3.85816	45.5712	1.47187e-11	1.39954e-10
Nme7	-0.62333	5.5007	45.4396	1.57418e-11	1.49591e-10
Gm9926	-3.47871	-0.786053	45.4222	1.5882e-11	1.5083e-10
Rapgefl1	2.46491	-0.658277	45.4035	1.60347e-11	1.52187e-10
Jub	-0.764416	3.2606	45.4008	1.60565e-11	1.523e-10
Odc1	-0.656138	8.06361	45.3624	1.63748e-11	1.55224e-10
Hs6st1	-1.37504	1.92922	45.3571	1.64192e-11	1.55549e-10
2810459M11Rik	2.63849	-0.915214	45.323	1.67072e-11	1.5818e-10
Wdr59	-1.01137	1.99499	45.2968	1.69325e-11	1.60214e-10
Mphosph6	-0.841405	8.63104	45.2924	1.69706e-11	1.60477e-10
Pcbd1	0.928539	3.88145	45.2757	1.71159e-11	1.61751e-10
Uxt	0.83395	6.85983	45.2652	1.72081e-11	1.62523e-10
Ninj1	1.38468	5.56101	45.2347	1.74781e-11	1.64972e-10
Fuca1	0.854312	4.71436	45.2334	1.749e-11	1.64984e-10
Nudt18	2.12834	0.387058	45.2302	1.75178e-11	1.65145e-10
Fmr1nb	1.09599	6.42207	45.1826	1.79496e-11	1.69113e-10
Gpr126	1.8357	1.24018	45.1648	1.81131e-11	1.70549e-10
Fgf8	-2.04729	0.195695	45.1577	1.81791e-11	1.71065e-10
Clec12b	-4.8303	-1.08305	45.1493	1.8257e-11	1.71694e-10
Dixdc1	0.816023	2.99864	45.1114	1.86138e-11	1.74942e-10
Cfdp1	-0.418723	8.83272	45.0995	1.87269e-11	1.75899e-10
Glb1l2	1.92785	0.700466	45.0581	1.91273e-11	1.7955e-10
Hax1	-0.571909	7.77165	45.0388	1.9317e-11	1.8122e-10
Dgkd	0.599034	4.58171	45.0353	1.93514e-11	1.81341e-10
Mrps30	-0.991073	7.32488	45.0351	1.93534e-11	1.81341e-10
Efhd2	-0.914748	3.47431	45.0176	1.95271e-11	1.82858e-10
Yars2	-0.495709	6.01413	44.9996	1.97073e-11	1.84433e-10
Snapc3	-0.733615	6.17006	44.9776	1.99298e-11	1.86403e-10
Rpp25	-1.53102	4.96623	44.9711	1.99964e-11	1.86912e-10
Abcg5	3.20944	-0.843987	44.9619	2.00909e-11	1.87681e-10
Polg	0.587147	4.60104	44.882	2.09271e-11	1.95374e-10
Atf7ip2	1.15314	4.82751	44.8672	2.10856e-11	1.96735e-10
Mettl21a	0.756825	3.58229	44.8428	2.13505e-11	1.99087e-10
Dhx57	-0.809015	3.09549	44.7306	2.26099e-11	2.10702e-10
Pvt1	-1.39204	3.05553	44.7113	2.2834e-11	2.12662e-10
Slc44a2	-1.45715	1.59432	44.6902	2.30806e-11	2.14829e-10
Syp	1.57093	0.691064	44.6868	2.31208e-11	2.15073e-10
A930001C03Rik	1.5935	0.101614	44.683	2.31657e-11	2.15361e-10
Abcd1	1.26868	1.34732	44.6603	2.3436e-11	2.17743e-10
Rfxank	-0.7204	4.83353	44.6488	2.35744e-11	2.18772e-10
Zfp398	1.42314	1.85548	44.6487	2.35751e-11	2.18772e-10
Cd82	1.85212	0.730396	44.6409	2.36695e-11	2.19516e-10
Vopp1	1.72748	1.00152	44.6068	2.4086e-11	2.23244e-10
Prrg3	2.03846	0.971323	44.6034	2.41273e-11	2.23492e-10
Wfdc10	-3.65447	0.947258	44.5846	2.43606e-11	2.25518e-10
Tgfbi	-2.1208	0.753582	44.5482	2.48175e-11	2.2961e-10
Suds3	-0.671938	5.38199	44.5215	2.51583e-11	2.32624e-10
Gm14873	-2.76605	-0.120598	44.5049	2.53725e-11	2.34464e-10
Tuba4a	1.71107	2.6852	44.4929	2.55275e-11	2.35755e-10
Wls	-2.68494	1.02394	44.4824	2.56657e-11	2.36889e-10
H2-D1	3.00023	1.95068	44.3915	2.68853e-11	2.47997e-10
Prdm9	2.26205	3.15703	44.3764	2.70937e-11	2.4977e-10
Zfp259	-1.00776	5.93479	44.3523	2.74292e-11	2.52713e-10
Psmd8	-0.463081	7.0819	44.3456	2.75229e-11	2.53424e-10
Eif2b2	-1.18647	5.17775	44.3022	2.81403e-11	2.58955e-10
Arf6	-0.696345	5.56273	44.2684	2.86299e-11	2.63303e-10
Dnajc30	-0.829057	4.16972	44.2624	2.87181e-11	2.63957e-10
Lzic	-0.587697	5.50696	44.2522	2.88675e-11	2.65172e-10
1810026B05Rik	-1.22915	4.5589	44.2438	2.89915e-11	2.66152e-10
Ctps2	0.727595	6.95432	44.223	2.93019e-11	2.68842e-10
Parp9	1.28512	1.97659	44.211	2.94814e-11	2.70328e-10
Serp2	1.22531	2.43884	44.1605	3.02525e-11	2.77234e-10
Znhit2	-0.996781	4.67785	44.1527	3.03735e-11	2.78177e-10
Rpf1	-0.646532	7.53443	44.1016	3.11768e-11	2.85365e-10
Pdlim5	1.03094	3.36044	44.0799	3.15247e-11	2.88378e-10
Sh3glb1	0.78256	6.10748	44.0701	3.16823e-11	2.89505e-10
Spag1	-1.09694	1.98692	44.0699	3.16854e-11	2.89505e-10
Garnl3	1.14523	2.11256	44.0339	3.22745e-11	2.94713e-10
Greb1l	2.27235	1.32767	44.0216	3.24768e-11	2.96385e-10
Samhd1	-0.914416	5.55204	43.9971	3.28868e-11	2.99949e-10
Fbxw9	-1.53229	2.39471	43.9384	3.38879e-11	3.08896e-10
BC005624	-0.548197	6.33595	43.9244	3.41308e-11	3.10927e-10
Ddit4l	-1.15917	3.67997	43.9083	3.44133e-11	3.13316e-10
Skap2	0.759312	6.08739	43.9028	3.45103e-11	3.13948e-10
Arl6	-1.10169	4.21391	43.902	3.45235e-11	3.13948e-10
Ins2	2.94957	2.42115	43.8963	3.46237e-11	3.14674e-10
Prkcsh	-0.928996	3.47483	43.8782	3.49458e-11	3.17414e-10
Papss1	1.06324	3.17977	43.8638	3.52044e-11	3.19575e-10
Plekhb1	1.82893	1.03867	43.8591	3.52889e-11	3.20154e-10
Lhpp	1.20409	4.66537	43.8357	3.57135e-11	3.23815e-10
Kctd19	-3.26501	-0.50736	43.7928	3.65052e-11	3.30799e-10
Akr1c19	-1.55217	1.82186	43.7869	3.6614e-11	3.3159e-10
Nfya	-1.17161	2.33812	43.778	3.67815e-11	3.32912e-10
Anxa2	-1.71408	5.17854	43.7107	3.80682e-11	3.44355e-10
6330578E17Rik	-0.623087	5.08863	43.7078	3.81254e-11	3.4467e-10
Dtnbp1	0.935268	6.12116	43.7029	3.82211e-11	3.45333e-10
Hnrpdl	-0.496693	7.05838	43.6387	3.94947e-11	3.56632e-10
Dnmbp	1.21442	0.797216	43.6213	3.98475e-11	3.59607e-10
Spc24	-0.540746	7.20691	43.6186	3.99034e-11	3.59901e-10
Ctr9	-0.639191	4.70092	43.617	3.99355e-11	3.5998e-10
Usp29	-0.956492	2.55291	43.6147	3.99829e-11	3.60196e-10
Lypd4	6.25836	2.39419	43.5779	4.07418e-11	3.66819e-10
Ddah1	1.30241	2.48523	43.566	4.09903e-11	3.68841e-10
Pex26	1.30939	1.09095	43.5556	4.12087e-11	3.7059e-10
Dmwd	-1.15384	2.9364	43.5498	4.13302e-11	3.71466e-10
Sdr39u1	1.21997	5.1369	43.5254	4.18498e-11	3.75917e-10
Itga2b	2.35158	0.337818	43.5166	4.20369e-11	3.77216e-10
Mark1	0.656425	3.51491	43.5163	4.20433e-11	3.77216e-10
Gsto1	-0.746878	4.60369	43.5081	4.222e-11	3.78581e-10
Hsd17b10	0.797799	7.04245	43.4337	4.3858e-11	3.9304e-10
Abhd4	-1.35228	2.9455	43.3953	4.47261e-11	4.00587e-10
Fryl	-1.14983	3.29273	43.3814	4.50449e-11	4.03208e-10
Chmp4b	-0.814691	3.72629	43.3733	4.52322e-11	4.0465e-10
Ldha	1.29132	4.75635	43.3703	4.53001e-11	4.05023e-10
Krt7	-1.90725	2.62452	43.3481	4.5818e-11	4.09415e-10
Sphk1	-3.48074	-0.30211	43.3359	4.61056e-11	4.11746e-10
Asns	1.01632	6.99691	43.3013	4.69282e-11	4.18851e-10
Usp31	1.02328	2.99779	43.2145	4.90563e-11	4.37417e-10
Wdr67	-1.27441	4.06623	43.2141	4.90651e-11	4.37417e-10
Srgap3	-1.20006	1.83152	43.1927	4.96059e-11	4.41982e-10
Col14a1	-3.82923	0.244334	43.1761	5.00269e-11	4.45302e-10
Nt5c3	-0.889547	6.37058	43.1758	5.00362e-11	4.45302e-10
Golm1	1.26241	2.64773	43.1293	5.12404e-11	4.55756e-10
Gbp4	-4.44713	-0.493224	43.1099	5.1749e-11	4.60014e-10
Ttc39c	0.899861	3.78973	43.0889	5.23075e-11	4.64712e-10
Psmb10	-0.919819	4.41501	43.0822	5.24879e-11	4.66045e-10
Kcnk1	-1.43083	3.54182	43.0623	5.30236e-11	4.70531e-10
Lgmn	-1.1467	5.26511	43.0331	5.38209e-11	4.77331e-10
Fam111a	1.29006	2.63164	43.0213	5.4147e-11	4.79948e-10
Asl	-1.27393	3.86436	43.0189	5.42129e-11	4.80256e-10
Setd7	-1.10772	3.16698	43.0121	5.44031e-11	4.81594e-10
Ifngr2	-2.18555	1.81029	43.0112	5.44264e-11	4.81594e-10
Zfp503	2.65192	-0.287672	42.9887	5.50556e-11	4.86882e-10
Cd59b	-1.22998	3.26039	42.9537	5.60519e-11	4.95409e-10
Aldh1a7	-3.43461	0.324359	42.9066	5.74162e-11	5.07177e-10
Khdrbs1	-0.640122	4.19591	42.8875	5.79792e-11	5.11856e-10
Neb	-2.0053	1.74861	42.8493	5.91219e-11	5.21646e-10
Hsd3b1	-3.40307	1.05285	42.8395	5.94204e-11	5.2398e-10
Ankrd37	-0.704341	4.17362	42.7924	6.08688e-11	5.36446e-10
Pla2g12a	0.764828	6.42678	42.7832	6.11546e-11	5.38656e-10
Adra2c	4.08331	0.0174111	42.7796	6.12665e-11	5.39334e-10
Ddx52	-0.626612	6.48848	42.7725	6.14916e-11	5.41007e-10
2810453I06Rik	-0.882231	2.40018	42.7668	6.1671e-11	5.42276e-10
Gfpt2	1.99785	1.2728	42.7463	6.23198e-11	5.47668e-10
Copb2	0.833294	6.33254	42.679	6.45001e-11	5.66506e-10
Nup50	-0.729854	5.46184	42.6718	6.47385e-11	5.68276e-10
Slc25a46	-0.719299	3.7799	42.6609	6.51003e-11	5.71127e-10
Jakmip2	-3.78052	-0.530056	42.653	6.53631e-11	5.73107e-10
Csdc2	-2.24493	0.0853683	42.6067	6.69281e-11	5.86495e-10
Des	2.07175	0.438321	42.5456	6.9053e-11	6.04773e-10
Tbc1d19	-0.723535	4.5354	42.5391	6.92848e-11	6.06459e-10
D730050B12Rik	2.76961	-0.919395	42.5197	6.99744e-11	6.12147e-10
Lman1	-0.489499	6.27105	42.491	7.10079e-11	6.20836e-10
Gprc5b	-2.36311	-0.568167	42.4279	7.33358e-11	6.40826e-10
Rcn2	0.708161	5.59026	42.421	7.35941e-11	6.42719e-10
Tceal1	-3.03231	-0.122815	42.4012	7.43444e-11	6.48904e-10
D3Ertd254e	-0.817663	3.29007	42.3956	7.45568e-11	6.5039e-10
Ccdc122	2.22125	1.60212	42.3936	7.46323e-11	6.5068e-10
Panx1	1.09295	2.37766	42.3856	7.49401e-11	6.52995e-10
Pde4d	-1.69683	0.885657	42.3774	7.52527e-11	6.55349e-10
Ppp1r18	1.30785	2.44082	42.3512	7.62708e-11	6.6384e-10
Ulk2	1.17353	3.1599	42.3357	7.6875e-11	6.68721e-10
Cul1	0.67467	7.7581	42.3334	7.69664e-11	6.69139e-10
Chst10	1.3457	1.53568	42.3311	7.70582e-11	6.6956e-10
Hspa1b	-2.54232	0.820834	42.2722	7.94135e-11	6.89391e-10
Sh3bgrl3	0.843726	8.58299	42.2718	7.94299e-11	6.89391e-10
BC051537	2.93728	-0.827368	42.2567	8.00465e-11	6.94352e-10
Morn2	-0.800011	5.05583	42.2465	8.04628e-11	6.9757e-10
Mrfap1	-0.828379	7.34967	42.2237	8.14064e-11	7.05354e-10
Usp9x	1.09725	8.08736	42.2048	8.21962e-11	7.11798e-10
Six5	1.84009	0.57597	42.1962	8.25585e-11	7.14534e-10
Suclg1	0.399587	8.34153	42.192	8.2737e-11	7.15678e-10
1700018B24Rik	1.41674	4.79795	42.1662	8.38366e-11	7.24782e-10
Fdx1	0.69131	6.01957	42.1623	8.40022e-11	7.25807e-10
Rnaset2a	0.574721	8.12492	42.1461	8.47014e-11	7.31439e-10
BC003965	-0.933642	7.53375	42.1251	8.56165e-11	7.38928e-10
Klhl5	1.52239	1.82777	42.111	8.62351e-11	7.4385e-10
Spink4	-3.30268	0.392915	42.0312	8.98269e-11	7.74399e-10
Oat	0.698363	5.36942	42.0228	9.02166e-11	7.77325e-10
Atr	0.890049	5.7023	42.0165	9.05058e-11	7.79381e-10
Ccdc67	3.80424	-0.119972	42	9.12711e-11	7.85533e-10
Lass4	-1.5494	1.4153	41.9949	9.15116e-11	7.87163e-10
3110082I17Rik	-1.37916	5.09298	41.9736	9.25145e-11	7.95346e-10
Qrich2	-2.31202	0.521977	41.9434	9.39544e-11	8.07275e-10
Bbs5	-0.767217	4.26055	41.9119	9.54804e-11	8.1993e-10
Fbln7	-1.77205	0.676732	41.8686	9.76193e-11	8.37831e-10
Ctbp2	-0.970518	4.84597	41.8664	9.77264e-11	8.38284e-10
Rhox4g	2.01018	4.57157	41.8522	9.84417e-11	8.4395e-10
Fdps	0.508416	9.01543	41.8476	9.86725e-11	8.45459e-10
2410004N09Rik	-1.17674	4.70543	41.8443	9.88409e-11	8.46432e-10
Synj2	-1.61075	1.67802	41.8418	9.89646e-11	8.46601e-10
Ubtd2	0.776126	5.10361	41.8417	9.89705e-11	8.46601e-10
Stxbp3a	0.80179	4.67146	41.804	1.00897e-10	8.62603e-10
Elovl1	1.28085	3.58413	41.7879	1.01733e-10	8.6927e-10
Napg	-0.668884	3.86486	41.7263	1.04989e-10	8.96595e-10
Nans	-1.15839	6.43819	41.6927	1.06807e-10	9.11614e-10
Myl2	3.1642	-1.02577	41.6745	1.07808e-10	9.19648e-10
Enc1	-0.979518	3.68226	41.6533	1.0898e-10	9.29134e-10
2900011O08Rik	-1.63832	1.85698	41.6449	1.09452e-10	9.32643e-10
Asna1	-0.875647	6.42822	41.6332	1.1011e-10	9.37729e-10
Srm	-1.1649	8.44857	41.623	1.10685e-10	9.42103e-10
Myo1h	-0.896861	2.83525	41.6101	1.11417e-10	9.47814e-10
Etv5	-1.15127	5.44929	41.5992	1.12037e-10	9.52558e-10
Fam117b	0.943269	4.06684	41.5811	1.13079e-10	9.60891e-10
Cenpb	-1.18647	1.75388	41.5725	1.13578e-10	9.646e-10
Bcar1	-1.40326	1.86337	41.4804	1.1906e-10	1.0106e-09
Nfe2	-3.39277	-0.0647156	41.4731	1.19506e-10	1.01383e-09
Nbn	0.777258	5.04385	41.4599	1.20311e-10	1.0201e-09
Tprgl	-0.781466	5.77063	41.4448	1.21249e-10	1.02749e-09
Nrk	1.99085	0.791144	41.4257	1.22435e-10	1.03696e-09
Tmem65	1.05409	3.79577	41.4038	1.23818e-10	1.04811e-09
Rit1	-0.701447	3.6833	41.3534	1.27051e-10	1.07488e-09
Trim62	-2.70935	0.23339	41.3335	1.2835e-10	1.08527e-09
Caprin1	-0.603573	6.79526	41.288	1.31373e-10	1.11022e-09
Rab8a	-0.484091	6.39416	41.2713	1.32501e-10	1.11915e-09
Krt73	-3.73161	0.135819	41.2534	1.33718e-10	1.12869e-09
Hist1h3a	1.36929	1.76292	41.2525	1.33778e-10	1.12869e-09
Tom1	-1.33243	2.91235	41.2506	1.33914e-10	1.12923e-09
Ddb2	1.24334	3.40345	41.226	1.35605e-10	1.14286e-09
Whsc1	0.693128	5.37096	41.2229	1.35819e-10	1.14404e-09
Nfkbid	-1.60811	1.62306	41.1574	1.40448e-10	1.18238e-09
6330418K02Rik	1.04431	3.14548	41.1469	1.41209e-10	1.18814e-09
Hist1h3i	1.27891	2.01476	41.1403	1.41685e-10	1.1915e-09
Npr1	0.964955	3.12106	41.1303	1.4241e-10	1.19694e-09
AU021092	-5.22648	-0.871957	41.1244	1.42844e-10	1.19994e-09
Taf1a	-0.576107	4.85074	41.0603	1.47604e-10	1.23924e-09
Whrn	-1.24305	1.06553	41.058	1.47776e-10	1.24002e-09
Alkbh3	-0.631501	4.06099	41.0483	1.48511e-10	1.2455e-09
Rab40b	3.23107	-0.457823	41.006	1.51765e-10	1.2721e-09
Bex2	-1.31676	6.57761	40.9862	1.53305e-10	1.28431e-09
N4bp2	1.18567	3.27403	40.872	1.62535e-10	1.3609e-09
Psma5	-0.630341	9.46014	40.8648	1.63131e-10	1.36515e-09
Caly	-1.13318	2.68016	40.8451	1.64788e-10	1.37827e-09
Sbk1	-1.27967	2.32716	40.8418	1.65062e-10	1.37981e-09
Ski	-0.655493	3.95193	40.8375	1.65426e-10	1.3821e-09
Hey1	-1.94314	4.34702	40.8322	1.65878e-10	1.38513e-09
Ddx26b	1.31529	2.44386	40.8211	1.6682e-10	1.39165e-09
Yipf1	0.662044	4.96847	40.8209	1.66839e-10	1.39165e-09
Adcy6	-1.71922	0.841582	40.8167	1.67201e-10	1.39351e-09
Celf2	1.72181	2.78544	40.8162	1.67242e-10	1.39351e-09
Map1lc3b	-0.788449	9.74356	40.8105	1.67732e-10	1.39683e-09
Scml2	1.12951	5.19572	40.7998	1.68648e-10	1.4037e-09
Psmc3	-0.613507	8.04034	40.7894	1.69551e-10	1.41046e-09
Tmem14c	0.463381	7.0465	40.7842	1.70002e-10	1.41344e-09
Med13	0.946062	4.15618	40.7557	1.72497e-10	1.43342e-09
Hmcn1	1.07033	2.96902	40.7473	1.73238e-10	1.4388e-09
Krt18	1.3249	3.5343	40.7352	1.74323e-10	1.44703e-09
Sorbs3	-2.62347	-0.184167	40.7231	1.75401e-10	1.45519e-09
Cnr1	1.88082	1.55738	40.6813	1.79193e-10	1.48586e-09
Prelid2	1.05572	5.21373	40.6674	1.80469e-10	1.49564e-09
Kif13b	0.902591	2.77389	40.6482	1.82258e-10	1.50965e-09
Qtrt1	-1.19652	6.15192	40.6412	1.8291e-10	1.51424e-09
Bsn	-1.30692	1.73607	40.6368	1.8332e-10	1.51682e-09
Dcaf8	-0.732764	4.64496	40.6177	1.85125e-10	1.53093e-09
Ccdc30	-1.24726	1.80174	40.6054	1.8629e-10	1.53974e-09
Pla2g7	1.13882	3.79562	40.5955	1.87239e-10	1.54675e-09
Sgpp1	0.935147	4.70861	40.5722	1.8948e-10	1.56442e-09
Slc35b3	0.799182	5.2255	40.5506	1.91587e-10	1.58098e-09
Th	-3.16936	-0.207435	40.5417	1.92462e-10	1.58685e-09
AI316807	0.987825	4.38311	40.5413	1.92505e-10	1.58685e-09
Gas5	-1.01993	7.57879	40.5309	1.93532e-10	1.59446e-09
Myo9a	1.04372	4.96092	40.4878	1.9785e-10	1.62917e-09
1190002N15Rik	1.30388	2.65653	40.4734	1.9931e-10	1.64032e-09
Tsc22d1	-0.731055	7.73499	40.4622	2.00453e-10	1.64885e-09
Tmem120a	1.43599	5.09262	40.4498	2.01728e-10	1.65845e-09
Heca	1.16354	2.10695	40.4189	2.04949e-10	1.68344e-09
Slc14a1	-3.71427	-0.792235	40.4185	2.04987e-10	1.68344e-09
Slc2a12	2.04987	-0.252349	40.4069	2.06208e-10	1.69258e-09
Vsig10	-1.55741	0.787991	40.3876	2.08261e-10	1.70852e-09
Cbx4	1.3532	1.0151	40.3677	2.10395e-10	1.7251e-09
Mtmr10	0.922972	2.4287	40.3616	2.11047e-10	1.72953e-09
Tctex1d1	-3.34371	-0.960527	40.3542	2.11846e-10	1.73516e-09
Zfpm1	1.58884	0.428945	40.3177	2.1584e-10	1.76693e-09
Mlycd	1.34024	1.97021	40.3151	2.1613e-10	1.76837e-09
Rhox2e	0.881461	8.1691	40.2916	2.18746e-10	1.78882e-09
Dvl2	-1.21377	2.38639	40.2491	2.23553e-10	1.82716e-09
Gm15217	-3.4859	-1.16605	40.2322	2.25499e-10	1.84209e-09
Nipal2	2.29973	0.777965	40.226	2.26213e-10	1.84695e-09
Lpcat4	1.30696	1.5916	40.2136	2.27661e-10	1.85779e-09
Arg1	1.52437	1.67875	40.2075	2.28372e-10	1.8626e-09
Dgat2	1.3921	1.97573	40.2051	2.28647e-10	1.86386e-09
2410015M20Rik	-0.713965	8.092	40.2024	2.28967e-10	1.86549e-09
BB557941	3.86752	-0.914375	40.1935	2.30016e-10	1.87304e-09
Lrrc38	2.53069	-0.664843	40.1315	2.3743e-10	1.93239e-09
Tnnt1	-1.04811	5.61933	40.1141	2.39554e-10	1.94865e-09
Ptpn20	1.23114	2.31962	40.0941	2.42017e-10	1.96765e-09
Got2	-1.0005	3.35155	40.0823	2.43489e-10	1.9785e-09
Clk2	-0.776326	3.67424	40.0813	2.43609e-10	1.9785e-09
Eci1	0.463812	6.76166	40.0241	2.50854e-10	2.03628e-09
Ick	1.00008	2.11968	39.9781	2.56831e-10	2.0837e-09
Dgkb	-2.84764	-0.439755	39.9394	2.61959e-10	2.12418e-09
Rasl11a	0.908736	3.29929	39.9049	2.66638e-10	2.16099e-09
Nppc	-3.12287	-0.528615	39.8879	2.6897e-10	2.17805e-09
A830052D11Rik	2.59992	0.111085	39.8875	2.69026e-10	2.17805e-09
Gm5617	-1.12325	5.40713	39.8582	2.73084e-10	2.20975e-09
Rnpepl1	1.24305	1.81371	39.8432	2.7519e-10	2.22562e-09
Grlf1	-1.07117	2.4057	39.8356	2.76264e-10	2.23313e-09
Dpp7	-1.33586	3.49234	39.8287	2.77236e-10	2.23981e-09
Arid5a	-2.07837	1.25052	39.7945	2.82143e-10	2.27827e-09
Fn1	-0.603806	5.68452	39.7253	2.9232e-10	2.35921e-09
Ntf3	-2.35822	-0.0932293	39.6838	2.9859e-10	2.40855e-09
Uqcrc2	0.564031	7.85472	39.6729	3.0026e-10	2.42076e-09
Fam176a	2.18678	0.326229	39.6628	3.01816e-10	2.43204e-09
Gal3st4	1.03512	2.91201	39.658	3.02565e-10	2.4368e-09
Srxn1	1.13739	1.57787	39.6342	3.0627e-10	2.46534e-09
Plekhh1	0.626653	4.52102	39.618	3.0882e-10	2.48457e-09
Hagh	0.642922	6.42909	39.5881	3.13587e-10	2.52161e-09
BB031773	-3.50554	-1.17622	39.5754	3.1564e-10	2.5368e-09
Nek7	-0.921966	2.82079	39.5605	3.18054e-10	2.55487e-09
Kcnh1	-3.15537	0.10363	39.5482	3.20066e-10	2.56969e-09
B4galt5	0.913503	3.01578	39.5435	3.20831e-10	2.57449e-09
Sycp1	1.89497	7.04951	39.5416	3.21151e-10	2.57572e-09
D030028A08Rik	-1.04057	2.06527	39.5313	3.22835e-10	2.58785e-09
Siglece	-3.09451	-0.202498	39.5304	3.22998e-10	2.58785e-09
Tktl1	1.81421	2.31573	39.5189	3.24892e-10	2.60167e-09
Adamtsl4	1.58248	1.642	39.5134	3.25811e-10	2.60767e-09
Apoc3	2.28901	-0.60143	39.504	3.27386e-10	2.61892e-09
Hectd2	1.73626	1.1844	39.4967	3.28617e-10	2.6274e-09
Gm20556	-3.64889	-1.23261	39.4941	3.29052e-10	2.62952e-09
Nr1h3	2.07151	-0.438888	39.4795	3.31525e-10	2.64791e-09
Fig4	0.920875	2.48158	39.4776	3.31838e-10	2.6481e-09
Kirrel2	-2.94287	-0.337769	39.4773	3.31893e-10	2.6481e-09
Snhg4	-1.09229	4.36954	39.4588	3.35055e-10	2.67195e-09
Eps8	-1.64661	2.37537	39.4336	3.39402e-10	2.70522e-09
Nrbp2	-2.00845	0.308968	39.4137	3.42884e-10	2.73156e-09
Xbp1	-0.752577	5.36172	39.3865	3.47687e-10	2.76839e-09
Rarb	2.57462	0.661749	39.3805	3.4877e-10	2.77559e-09
B830017H08Rik	3.33574	-0.446437	39.3761	3.49544e-10	2.78031e-09
Uckl1	1.71422	2.3987	39.3574	3.52905e-10	2.80559e-09
Akr1b7	-2.59434	0.62205	39.3476	3.5468e-10	2.81826e-09
Bag2	1.40267	2.98351	39.3428	3.55553e-10	2.82373e-09
Lama4	-3.00046	-0.0020356	39.3224	3.593e-10	2.85084e-09
Syngr1	-1.39691	3.32849	39.3222	3.59335e-10	2.85084e-09
Tmed5	-1.12255	3.79209	39.2878	3.65718e-10	2.89998e-09
Rrs1	-0.818532	4.51156	39.2782	3.67514e-10	2.91273e-09
Tnik	-1.9493	0.830428	39.266	3.6983e-10	2.92958e-09
Sike1	-0.749735	6.00163	39.2613	3.70725e-10	2.93516e-09
Stard8	1.97375	1.35039	39.2574	3.71458e-10	2.93945e-09
Pak3	-2.2771	1.31056	39.2403	3.74724e-10	2.96378e-09
Chd9	0.905602	3.46795	39.228	3.77098e-10	2.97988e-09
Tank	1.04972	5.89609	39.2277	3.77146e-10	2.97988e-09
Acadm	-0.631436	7.13484	39.2073	3.81114e-10	3.00969e-09
Ptges	-2.18411	0.298527	39.1738	3.87701e-10	3.06014e-09
Zfp672	1.61395	3.03499	39.1714	3.88185e-10	3.06239e-09
4930415O20Rik	-3.05828	-1.23037	39.1567	3.91112e-10	3.08391e-09
Prodh	0.869139	2.79141	39.1434	3.93792e-10	3.10346e-09
5430405G05Rik	2.24381	-0.218327	39.1258	3.97367e-10	3.13002e-09
Scmh1	0.996553	2.28834	39.1239	3.97737e-10	3.13134e-09
Cltb	-1.56113	2.50141	39.1192	3.98696e-10	3.13729e-09
Rab7l1	1.35607	3.63902	39.0909	4.04534e-10	3.1816e-09
Iqck	-1.71175	-0.142659	39.0703	4.08807e-10	3.21357e-09
Zfp879	1.87902	0.690053	39.0607	4.10837e-10	3.22789e-09
Fkbp2	0.629966	7.91332	39.0514	4.12801e-10	3.24167e-09
Gramd2	1.57491	1.06724	39.0329	4.16719e-10	3.27076e-09
Gtl3	-0.7113	7.64723	39.0133	4.20933e-10	3.30216e-09
Mpdz	1.02643	3.089	39.0029	4.2317e-10	3.31802e-09
Srp14	0.673416	8.67915	38.986	4.2685e-10	3.34518e-09
Klhl13	1.37512	4.41391	38.9594	4.32704e-10	3.38933e-09
Wnt2b	2.82262	-0.91694	38.9468	4.35503e-10	3.40952e-09
Fsip1	1.10642	3.49006	38.9374	4.37614e-10	3.42431e-09
Tmem237	-0.961769	6.0734	38.9362	4.37893e-10	3.42476e-09
C8g	1.68213	3.39211	38.9159	4.42454e-10	3.45867e-09
Atp2b4	-1.1636	2.26106	38.905	4.44934e-10	3.4763e-09
Ehf	-3.39657	-0.473105	38.8981	4.46518e-10	3.48691e-09
Ppef1	3.61172	-0.848914	38.8868	4.49113e-10	3.5054e-09
Ppcs	-0.924625	5.89006	38.8781	4.51106e-10	3.51917e-09
Tspan13	1.07804	7.54004	38.8722	4.52473e-10	3.52805e-09
Iqsec1	1.17541	1.62203	38.8652	4.54101e-10	3.53896e-09
Uevld	0.719331	3.9941	38.8588	4.55585e-10	3.54873e-09
Gm10474	2.62489	0.395615	38.8437	4.59123e-10	3.57449e-09
Mesdc2	-0.880626	5.34265	38.8247	4.63616e-10	3.60656e-09
3110057O12Rik	2.0404	1.9279	38.8243	4.6371e-10	3.60656e-09
Phc2	1.01315	2.34896	38.802	4.69054e-10	3.64628e-09
Nme2	-0.612331	8.73887	38.7929	4.71238e-10	3.66141e-09
Cyp2u1	1.28704	1.25746	38.7556	4.8033e-10	3.73017e-09
Slc25a16	-1.26414	1.4624	38.7525	4.81092e-10	3.73422e-09
Ube2r2	-0.489571	5.93264	38.7364	4.85073e-10	3.76322e-09
Ola1	-0.511061	6.2457	38.7338	4.8573e-10	3.76642e-09
Dmkn	-2.03037	0.46569	38.676	5.00325e-10	3.87764e-09
Dedd2	-1.60939	2.99107	38.6541	5.0598e-10	3.9195e-09
Slc16a1	0.702946	4.62804	38.5927	5.22132e-10	4.04259e-09
Pcsk5	-2.60482	0.526013	38.5803	5.25469e-10	4.06638e-09
Parvb	2.08528	-0.187827	38.5755	5.2676e-10	4.07433e-09
Hormad2	0.838965	5.20098	38.5411	5.36113e-10	4.1446e-09
Gamt	1.06125	4.29627	38.511	5.4447e-10	4.20709e-09
Fbxo2	1.52098	1.38413	38.507	5.45577e-10	4.21353e-09
Aass	-4.2835	-0.921225	38.499	5.47808e-10	4.22865e-09
[truncated: 8,002 more rows]

## Sheet: BaP_vs_Oil
Symbol	logFC	logCPM	LR	PValue	FDR
Gm5083	0.746303	1.07636	19.1252	1.22419e-05	0.11048
Apoa2	0.988515	1.45096	18.8251	1.43266e-05	0.11048
3000002C10Rik	-0.712125	0.872006	15.9447	6.52206e-05	0.335299
Tdgf1	1.09883	3.48363	15.2609	9.36363e-05	0.361038
Dpysl3	-0.687667	0.122841	14.6094	0.000132254	0.407951
A930015D03Rik	-0.859613	0.0145336	12.8352	0.000340159	0.567632
Entpd2	-0.512235	2.66368	12.7065	0.000364393	0.567632
Aox4	1.33463	-0.829129	12.6091	0.000383877	0.567632
Vill	-0.693355	1.00214	12.2913	0.000455064	0.567632
Prune2	1.24873	-0.51306	12.2784	0.000458236	0.567632
Otx2	0.872986	2.10142	12.0614	0.000514768	0.567632
Cebpb	-0.432509	2.68933	11.9958	0.000533201	0.567632
Ido2	0.956346	-0.253656	11.8492	0.000576869	0.567632
Itgb7	1.10807	-0.610452	11.8178	0.000586665	0.567632
Hba-x	4.58786	2.6302	11.741	0.000611371	0.567632
Supt3h	-0.37026	3.0853	11.7082	0.00062225	0.567632
H2-Bl	-1.0619	0.386409	11.6738	0.000633865	0.567632
Mlana	0.387868	3.03508	11.5619	0.00067316	0.567632
C1qtnf1	0.465125	4.60109	11.443	0.000717632	0.567632
Gm648	0.98117	-0.576349	11.3518	0.000753749	0.567632
Cthrc1	0.588505	5.87964	10.8439	0.000991211	0.567632
Tmem216	0.26379	5.10635	10.8277	0.000999921	0.567632
4930430F08Rik	0.46831	4.3459	10.7902	0.00102039	0.567632
Slc7a3	0.90798	1.08925	10.7094	0.00106591	0.567632
Gm11747	0.473065	6.47005	10.7006	0.00107104	0.567632
Pde6b	0.615539	3.31857	10.6935	0.00107512	0.567632
Dydc1	0.405708	1.07038	10.6741	0.00108644	0.567632
Kcnn3	0.668209	0.0309025	10.653	0.00109895	0.567632
Frat2	0.3867	1.66634	10.609	0.0011254	0.567632
Pirt	1.02966	-0.7033	10.488	0.00120152	0.567632
Lefty2	0.640303	5.47382	10.4839	0.00120418	0.567632
Rcn3	-0.319296	3.79498	10.4695	0.00121359	0.567632
BC028528	0.304666	4.40559	10.4566	0.00122211	0.567632
Gm5918	0.296208	5.39982	10.373	0.00127871	0.567632
Slc25a35	0.265632	3.68625	10.3138	0.0013204	0.567632
Gpx1	0.222397	10.503	10.3074	0.00132495	0.567632
Rgs14	1.27419	-1.0774	10.2109	0.00139614	0.570999
Tcn2	-0.518885	2.63403	10.1573	0.00143733	0.570999
Plscr3	-0.373041	1.96482	10.0597	0.00151549	0.570999
Dlk1	-0.609764	1.30915	10.0323	0.00153816	0.570999
Lypla2	-0.871214	3.21176	10.0193	0.00154904	0.570999
Pou6f2	0.721413	0.397021	10.0123	0.00155495	0.570999
Nphs1	0.546588	3.32554	9.95099	0.00160763	0.574253
Gm11426	0.805174	-0.0216334	9.91623	0.00163828	0.574253
Kng2	0.862193	-0.102409	9.76484	0.00177881	0.606606
Ulk4	0.295811	1.80557	9.69513	0.00184757	0.606606
Gm11194	1.17116	-0.628658	9.61628	0.0019286	0.606606
C920009B18Rik	1.14861	-1.39146	9.59088	0.00195546	0.606606
St3gal5	-0.424838	3.35305	9.55081	0.00199861	0.606606
I830077J02Rik	-1.31943	-1.61855	9.53259	0.00201855	0.606606
Orai3	-0.355836	3.02314	9.53223	0.00201895	0.606606
Gbp4	1.18641	-0.493224	9.5085	0.00204523	0.606606
Capsl	0.509999	3.34861	9.41441	0.00215287	0.619011
Proc	0.866214	0.896847	9.32323	0.00226267	0.619011
C920021L13Rik	0.270562	4.08401	9.29728	0.00229495	0.619011
Ddrgk1	-0.231225	5.27295	9.28634	0.00230869	0.619011
4930414N06Rik	-0.771441	-1.26994	9.27135	0.00232766	0.619011
Rilpl2	-0.287627	2.68957	9.27119	0.00232786	0.619011
1810009A15Rik	0.232991	8.20132	9.18987	0.00243358	0.636156
Otog	0.971068	-0.0510898	9.07021	0.00259808	0.646284
Dppa3	0.233477	11.1483	9.04688	0.00263143	0.646284
Tnfrsf12a	-0.386088	2.2715	9.03927	0.00264241	0.646284
Sod3	-0.58518	0.321097	8.97092	0.0027431	0.646284
Insl3	-0.673839	0.401048	8.94763	0.00277829	0.646284
Ppbp	-2.61396	0.996031	8.93737	0.00279395	0.646284
Ppargc1b	0.986465	-0.957465	8.91827	0.00282331	0.646284
Pmaip1	0.534984	5.72091	8.9049	0.00284406	0.646284
Agbl5	0.223083	7.51969	8.87772	0.00288672	0.646284
Zbtb1	-0.227239	3.35079	8.87478	0.00289137	0.646284
Agtr2	-1.70936	-1.66515	8.83387	0.0029569	0.649429
Mpzl3	0.770035	-0.738272	8.78876	0.00303091	0.649429
Qrich1	-0.440939	5.53205	8.7294	0.00313119	0.649429
Ccl2	1.47815	-0.934073	8.71453	0.00315684	0.649429
Btla	1.1922	-1.23794	8.7059	0.00317182	0.649429
B9d1	0.223058	5.63621	8.69136	0.00319722	0.649429
Tmub2	-0.249258	3.10933	8.68967	0.00320019	0.649429
Heatr7b2	0.939816	-0.164324	8.63412	0.00329925	0.653524
Penk	-0.359275	1.78164	8.59759	0.00336609	0.653524
Zfp346	-0.217935	2.78462	8.57379	0.00341036	0.653524
Ldha	-0.345335	4.75635	8.54517	0.0034644	0.653524
Hemt1	0.314272	4.93282	8.43328	0.00368415	0.653524
Snora3	-0.59967	-0.756242	8.35433	0.00384769	0.653524
Neb	0.537296	1.74861	8.35091	0.00385495	0.653524
Pkd1l2	0.666198	0.770699	8.3478	0.00386155	0.653524
Chchd5	0.231325	5.29684	8.33184	0.00389563	0.653524
Cyb5	0.266332	7.43909	8.32251	0.00391567	0.653524
Cldn18	0.42328	2.12549	8.29712	0.0039708	0.653524
Cyp2u1	-0.370889	1.25746	8.26439	0.00404302	0.653524
BC046404	-0.421216	1.25441	8.23471	0.00410968	0.653524
Cep290	0.297815	4.55862	8.19867	0.0041921	0.653524
Ppp1r27	0.828357	-0.965224	8.1951	0.00420036	0.653524
Kirrel2	0.801702	-0.337769	8.14327	0.00432213	0.653524
Exog	-0.29203	2.35879	8.1332	0.00434619	0.653524
Phgdh	-0.492494	3.1046	8.11366	0.0043933	0.653524
Rin1	0.650482	-0.652604	8.10825	0.00440643	0.653524
2610037D02Rik	0.379171	3.88145	8.10528	0.00441365	0.653524
AI413582	0.283851	4.86703	8.09936	0.0044281	0.653524
Rab3a	-0.217538	2.93911	8.06543	0.00451176	0.653524
Afp	0.951661	0.707441	8.05589	0.00453561	0.653524
Lgsn	0.530323	0.162932	7.9902	0.00470312	0.653524
Rcn1	-0.18435	4.84671	7.9723	0.00474985	0.653524
Hbb-y	3.60006	1.69285	7.95587	0.00479316	0.653524
Dapk3	-0.451342	3.3861	7.93631	0.00484526	0.653524
Abcc3	1.09069	-0.855222	7.87057	0.00502459	0.653524
1700094D03Rik	0.326512	2.6222	7.86815	0.00503132	0.653524
Prdx1	0.200896	11.1496	7.83973	0.00511103	0.653524
Fmn1	0.529206	1.37277	7.8258	0.00515057	0.653524
Aqp3	1.0448	-0.831732	7.81904	0.00516986	0.653524
Neurog3	-0.776149	-0.736258	7.81829	0.00517202	0.653524
Nptx2	-0.539488	-0.657658	7.80514	0.00520979	0.653524
Leng1	-0.154675	4.50191	7.77935	0.00528469	0.653524
Fhit	0.228667	3.99555	7.75076	0.00536899	0.653524
Tmem192	0.213786	6.30199	7.7499	0.00537155	0.653524
Slc37a4	-0.465809	0.499829	7.73581	0.00541363	0.653524
Casc1	0.847545	-1.07375	7.67105	0.00561138	0.653524
Apoa5	-0.829605	-1.3021	7.64542	0.00569165	0.653524
Dnahc7b	0.536877	1.1282	7.6153	0.0057875	0.653524
Zfp551	-0.564976	-0.178072	7.61465	0.00578959	0.653524
N6amt2	0.194745	7.97445	7.60658	0.00581557	0.653524
6330410L21Rik	1.46513	-1.50419	7.58709	0.00587878	0.653524
Rims3	-0.321946	1.42266	7.57567	0.00591614	0.653524
Dis3l2	-0.26159	1.66335	7.57127	0.00593059	0.653524
Mgat4a	0.40485	3.24771	7.56924	0.00593728	0.653524
Dnmbp	-0.32258	0.797216	7.54196	0.00602786	0.653524
1700011H14Rik	1.99919	-1.67156	7.50143	0.00616501	0.653524
Coq10a	-0.252741	3.97027	7.48584	0.00621862	0.653524
Tma7	0.366767	9.16151	7.44584	0.00635833	0.653524
Mthfsd	-0.205371	3.52173	7.41327	0.00647445	0.653524
Ccdc146	0.593947	0.219171	7.41079	0.00648337	0.653524
Gypc	-0.656899	-0.0635346	7.40981	0.00648691	0.653524
Dcn	-1.1168	0.862739	7.36848	0.00663771	0.653524
Dbr1	-0.399548	2.44386	7.36723	0.00664233	0.653524
Nop10	0.225806	8.68972	7.33124	0.00677662	0.653524
Slc39a2	1.12311	-1.3826	7.31871	0.00682403	0.653524
Gm10664	1.07002	-1.14479	7.31503	0.00683804	0.653524
Ppp2r2b	0.347105	1.68351	7.30206	0.00688757	0.653524
Cd82	-0.462504	0.730396	7.27295	0.00700008	0.653524
Gm16119	-0.416131	-0.313064	7.2513	0.00708497	0.653524
Stim1	-0.354211	1.27484	7.2217	0.00720275	0.653524
Ccl7	1.87317	-1.56106	7.21974	0.00721062	0.653524
Apom	0.5307	0.572556	7.19598	0.00730671	0.653524
Pkhd1	1.39561	-0.776352	7.1724	0.00740338	0.653524
Rae1	-0.236001	6.91241	7.16814	0.00742095	0.653524
C030046I01Rik	-0.291931	3.05589	7.15968	0.00745604	0.653524
Gtsf1l	0.457814	5.7826	7.15847	0.0074611	0.653524
Psmg2	0.15955	8.29678	7.15504	0.00747536	0.653524
Nphs1as	0.483263	3.46956	7.15462	0.0074771	0.653524
Strn4	-0.255079	3.15731	7.14119	0.00753331	0.653524
Ormdl2	0.177019	7.94044	7.12897	0.00758484	0.653524
Cirbp	-0.180754	5.77499	7.10524	0.00768591	0.653524
Mrpl22	0.198676	7.7718	7.09113	0.00774665	0.653524
Mrpl16	0.155878	6.71153	7.09079	0.0077481	0.653524
H2-Ke6	-0.211682	6.04387	7.0906	0.00774891	0.653524
Fcf1	0.248676	9.22129	7.07856	0.00780115	0.653524
Kctd13	-0.321981	3.95836	7.07568	0.00781369	0.653524
Rbfa	-0.298892	4.04757	7.07501	0.00781662	0.653524
Acaa1a	-0.361803	3.0923	7.06793	0.00784761	0.653524
Panx1	-0.274863	2.37766	7.06054	0.00788001	0.653524
Tlr2	0.86129	-0.648036	7.05667	0.00789708	0.653524
Ly6h	-0.817594	-0.977141	7.04148	0.0079643	0.653524
D630037F22Rik	0.173496	3.37124	7.03955	0.00797292	0.653524
Yipf3	-0.33815	3.80441	7.03836	0.00797821	0.653524
Tmbim6	0.215588	5.90535	7.03821	0.00797887	0.653524
Sall1	0.495714	0.135352	7.0236	0.00804422	0.653524
Npepl1	-0.257565	4.05031	7.01913	0.00806433	0.653524
Nme1	0.199273	10.428	7.01293	0.0080923	0.653524
Acadl	-0.166286	5.32806	7.00982	0.00810636	0.653524
Pik3cg	0.935966	-0.889769	7.00907	0.00810976	0.653524
Kcnh2	-0.368342	0.661592	7.00263	0.00813901	0.653524
Ifitm2	0.174362	10.1975	6.97212	0.00827896	0.653524
Krt79	0.736366	-0.772718	6.96592	0.00830767	0.653524
Smtnl1	0.49848	0.927514	6.96542	0.00831001	0.653524
Zfp786	-0.709476	-0.702551	6.9516	0.00837444	0.653524
Brcc3	0.266697	7.73492	6.93122	0.00847039	0.653524
1700021C14Rik	0.253899	5.66479	6.89679	0.00863509	0.653524
Twist2	-1.25059	-1.86767	6.88447	0.0086948	0.653524
Tex21	0.260046	4.71987	6.86848	0.00877294	0.653524
Lrrc2	0.399425	2.5905	6.8656	0.00878706	0.653524
Galk1	-0.409581	4.31856	6.85948	0.00881724	0.653524
Aoah	0.499011	2.88634	6.85809	0.00882408	0.653524
Uqcrc1	-0.227822	9.28472	6.85713	0.00882885	0.653524
Rbmxl2	-0.45465	2.85994	6.85478	0.00884042	0.653524
0610043K17Rik	0.681662	-0.669796	6.84969	0.00886568	0.653524
Mtch2	0.164789	9.39982	6.84876	0.00887026	0.653524
Zfp821	-0.302685	2.35516	6.84634	0.0088823	0.653524
Ramp3	-0.528066	1.06125	6.84467	0.00889061	0.653524
Zfp3	-0.2562	4.17499	6.83617	0.00893304	0.653524
Ttc32	0.213891	4.6873	6.8234	0.00899712	0.653524
Dolpp1	-0.397413	2.0401	6.80392	0.0090958	0.653524
Ikbke	1.11174	-1.05978	6.77222	0.00925874	0.653524
Snx21	-0.45708	0.251581	6.76836	0.00927879	0.653524
H2afy2	-0.36847	1.87412	6.75115	0.00936874	0.653524
Banf1	0.188966	10.3707	6.73506	0.0094536	0.653524
Rimbp2	0.735423	0.0251058	6.70397	0.00961984	0.653524
1700121N20Rik	0.419362	0.962312	6.69626	0.00966156	0.653524
Trp63	0.50178	0.630059	6.69557	0.00966526	0.653524
1810037I17Rik	0.253215	8.6756	6.68887	0.00970165	0.653524
Adck3	-0.338326	3.11115	6.66657	0.00982381	0.653524
Rwdd2b	-0.287747	1.958	6.65685	0.00987753	0.653524
Hist1h3b	-0.315806	2.04445	6.655	0.00988781	0.653524
Nom1	-0.158418	3.92268	6.64906	0.00992079	0.653524
Me1	-0.357239	3.88536	6.62743	0.010042	0.653524
H60c	0.901945	-1.11645	6.62084	0.0100792	0.653524
Pttg1	0.186056	8.22603	6.61978	0.0100852	0.653524
B4galt4	-0.263979	2.24439	6.61771	0.0100969	0.653524
Zfp777	-0.370145	0.940865	6.60575	0.010165	0.653524
Dennd4b	0.452418	0.228412	6.58076	0.0103087	0.653524
Maml2	0.512163	0.569019	6.56648	0.0103917	0.653524
Slc14a2	1.12658	-0.995198	6.56386	0.010407	0.653524
Rpp38	0.23566	8.00383	6.56246	0.0104152	0.653524
Schip1	0.349795	5.70984	6.55389	0.0104655	0.653524
Smyd4	0.159863	3.63614	6.53868	0.0105554	0.653524
Clptm1	-0.278418	4.35469	6.53296	0.0105894	0.653524
Nphp4	0.317938	1.62045	6.5328	0.0105903	0.653524
Tmem29	0.238428	6.15356	6.52861	0.0106153	0.653524
B4galt3	-0.440859	0.243427	6.52858	0.0106155	0.653524
Ubc	-0.306801	9.81973	6.52712	0.0106242	0.653524
Rnase12	0.847512	-1.09429	6.51257	0.0107115	0.653524
Iqcj-schip1	0.35266	5.56507	6.51171	0.0107166	0.653524
Sike1	0.188648	6.00163	6.51	0.010727	0.653524
Pax3	1.10382	-1.46034	6.49893	0.010794	0.653524
Ccdc80	0.981754	-1.0461	6.48223	0.0108958	0.653524
Efna2	-0.364309	1.48856	6.45841	0.0110428	0.653524
2410012E07Rik	0.258555	4.47576	6.45264	0.0110787	0.653524
Tas1r1	0.948933	-1.20961	6.45169	0.0110847	0.653524
Loxl1	0.534755	-0.587044	6.44335	0.0111368	0.653524
Themis	0.853607	-0.566565	6.44308	0.0111386	0.653524
Prr24	-0.271437	2.23951	6.42843	0.0112308	0.653524
Calb1	0.981688	-0.759927	6.42205	0.0112712	0.653524
Arnt	-0.255277	2.66699	6.40389	0.0113871	0.653524
Cep72	-0.30269	3.82709	6.40315	0.0113918	0.653524
Tmem177	-0.160291	4.22351	6.39982	0.0114132	0.653524
Psmb3	0.19944	9.21937	6.38952	0.0114796	0.653524
Fam129a	0.596315	-0.449151	6.37783	0.0115555	0.653524
Zfp771	-0.272378	3.72159	6.37457	0.0115767	0.653524
Gml	0.326748	3.48227	6.36794	0.0116201	0.653524
Vangl2	-0.368189	0.690253	6.36244	0.0116561	0.653524
Clca3	1.43916	-1.41567	6.34971	0.01174	0.653524
Elmod3	-0.333443	2.06706	6.33586	0.0118321	0.653524
Kcnip1	0.659059	0.0422354	6.33394	0.0118449	0.653524
Hadh	-0.207401	5.0076	6.33377	0.011846	0.653524
Foxp4	0.816985	-0.249329	6.33213	0.011857	0.653524
1810019J16Rik	-0.376299	2.37901	6.32877	0.0118794	0.653524
Maob	-0.491303	0.295285	6.32421	0.01191	0.653524
Uty	-0.688768	2.20611	6.3147	0.0119741	0.653524
Tmprss13	0.855653	0.425071	6.2995	0.0120772	0.653524
Cela2a	0.299541	3.49882	6.29607	0.0121006	0.653524
Plcd4	0.769844	-0.949938	6.29586	0.012102	0.653524
Pmepa1	0.37153	1.84342	6.28914	0.012148	0.653524
Dpy30	0.218373	9.06599	6.28389	0.0121841	0.653524
1700007K13Rik	0.22075	5.1009	6.28332	0.012188	0.653524
Plxdc2	0.406381	1.15329	6.26988	0.0122808	0.653524
2210013O21Rik	0.166088	4.93841	6.26605	0.0123073	0.653524
Usf2	-0.272369	1.33736	6.25852	0.0123597	0.653524
2610028E06Rik	1.34015	-1.1383	6.23588	0.0125187	0.653524
Pogk	-0.249295	2.05068	6.23468	0.0125272	0.653524
Tctex1d4	0.461829	-0.0243937	6.23293	0.0125396	0.653524
Ndufa7	0.216134	9.73784	6.23057	0.0125563	0.653524
Socs1	-0.512648	1.20655	6.22815	0.0125735	0.653524
Spcs1	0.217541	7.5863	6.21674	0.0126548	0.653524
Fas	0.766927	-0.983509	6.21532	0.012665	0.653524
1700067K01Rik	-0.297354	1.40879	6.21057	0.012699	0.653524
Rapgef4	0.724258	-0.366036	6.21049	0.0126995	0.653524
Cdh16	1.93523	-1.30802	6.21001	0.012703	0.653524
Ttll11	0.864281	-0.764006	6.1937	0.0128206	0.653524
Mylpf	0.262937	6.31062	6.18335	0.0128958	0.653524
E330020D12Rik	0.282824	3.5233	6.18239	0.0129028	0.653524
Grina	-0.391873	2.06235	6.17764	0.0129375	0.653524
Spp2	1.71134	-1.59924	6.17656	0.0129454	0.653524
Emc10	-0.277423	4.88151	6.1761	0.0129487	0.653524
Hrk	1.09585	-1.52831	6.15634	0.0130942	0.653524
Rsad2	1.19323	-1.61089	6.14978	0.0131428	0.653524
Tomm5	0.185503	7.71182	6.13991	0.0132164	0.653524
Gm5535	0.836372	-0.935474	6.13669	0.0132405	0.653524
Akr7a5	-0.340509	4.73845	6.13371	0.0132628	0.653524
Cars2	-0.181275	4.95792	6.1242	0.0133343	0.653524
Kif5a	0.30393	2.19872	6.11682	0.0133901	0.653524
Gmeb1	-0.199563	3.39002	6.10868	0.0134519	0.653524
4930480M12Rik	0.473705	0.38999	6.10769	0.0134595	0.653524
Magea3	0.615793	-0.86488	6.10682	0.0134661	0.653524
Gm3143	0.308721	4.79171	6.10666	0.0134674	0.653524
H2afv	0.205283	10.0863	6.10509	0.0134793	0.653524
Mall	0.843982	0.281458	6.0936	0.0135672	0.653524
Rangrf	0.217986	7.80322	6.08608	0.0136251	0.653524
2310030G06Rik	0.170561	4.866	6.08512	0.0136325	0.653524
Elk3	-0.461818	-0.185921	6.08449	0.0136374	0.653524
Cox7b2	0.341521	2.33722	6.08442	0.0136379	0.653524
Psma2	0.146778	10.3028	6.0721	0.0137333	0.653524
Ddx23	-0.373592	0.648548	6.06597	0.0137811	0.653524
Cmya5	0.508756	0.211184	6.05187	0.0138916	0.653524
Mrpl42	0.261869	10.4502	6.04915	0.013913	0.653524
4930548H24Rik	0.373079	4.22941	6.04095	0.0139777	0.653524
Mpzl2	0.821248	0.182138	6.03961	0.0139884	0.653524
Dap	-0.231904	3.46136	6.03815	0.0139999	0.653524
Cyp2j6	0.751517	-0.548219	6.02704	0.0140883	0.653524
Macrod1	-0.349084	2.02599	6.0183	0.0141583	0.653524
Cldn26	0.792489	0.037405	6.009	0.0142331	0.653524
Gad2	0.361958	1.33763	6.00746	0.0142455	0.653524
Trp53i13	-0.26924	4.10296	6.00457	0.0142689	0.653524
Hist1h3a	-0.321443	1.76292	6.00201	0.0142896	0.653524
Tmem246	-0.50292	1.41245	5.99628	0.0143361	0.653524
Zswim7	0.224069	7.5578	5.99373	0.0143568	0.653524
Uap1l1	-0.324653	3.08388	5.98799	0.0144036	0.653524
Met	0.467426	1.33554	5.97761	0.0144886	0.653524
Nanos3	0.3142	6.53732	5.97265	0.0145294	0.653524
Spata21	-0.439013	1.6255	5.97006	0.0145508	0.653524
4931428L18Rik	0.451629	0.299202	5.96702	0.0145759	0.653524
Tmem14a	0.288569	1.57704	5.96317	0.0146077	0.653524
Gm14139	0.216	4.48129	5.95981	0.0146356	0.653524
Aarsd1	-0.226447	5.96837	5.94804	0.0147337	0.653524
Pard6a	-0.20317	4.11616	5.94533	0.0147563	0.653524
Skor1	0.708462	-0.889871	5.93641	0.0148312	0.653524
Calm2	0.235765	11.8339	5.93398	0.0148516	0.653524
Layn	0.57395	-0.720848	5.92259	0.014948	0.653524
Ccdc113	0.401321	0.835646	5.91862	0.0149817	0.653524
Chrna9	0.755397	-0.779175	5.9061	0.0150885	0.653524
Blnk	0.278125	6.08416	5.89608	0.0151747	0.653524
0610009D07Rik	0.179863	7.77392	5.88912	0.0152347	0.653524
Cyb5b	0.136141	7.85963	5.88155	0.0153004	0.653524
Homer2	-0.181517	3.44127	5.878	0.0153312	0.653524
Sdc4	0.426055	6.33643	5.87785	0.0153326	0.653524
Ctif	0.630183	-0.654308	5.86788	0.0154196	0.653524
Galnt9	0.97904	-1.18428	5.85574	0.0155263	0.653524
AU021092	1.0822	-0.871957	5.85352	0.0155459	0.653524
Dnahc8	0.319504	2.74071	5.84737	0.0156003	0.653524
Zfp652	-0.241392	1.57124	5.83738	0.0156892	0.653524
Dmap1	-0.217772	5.84851	5.83712	0.0156915	0.653524
Btbd6	-0.261971	2.59308	5.83326	0.0157259	0.653524
Pigf	0.215667	6.3684	5.82966	0.0157582	0.653524
Cks1b	0.216192	9.17726	5.82892	0.0157648	0.653524
Col6a5	0.826638	-0.698763	5.82761	0.0157765	0.653524
E130306D19Rik	-0.259576	3.40084	5.81875	0.0158562	0.653524
Igf2	-0.363795	2.18187	5.81402	0.0158989	0.653524
Mmrn2	0.685568	-0.818917	5.81296	0.0159085	0.653524
Pnpla2	-0.319514	2.57111	5.80926	0.015942	0.653524
Dppa5a	0.23419	11.6888	5.80665	0.0159657	0.653524
Ubxn10	-0.565065	-0.391191	5.78463	0.0161669	0.653524
4931408D14Rik	0.686888	-0.957279	5.77344	0.0162702	0.653524
1110004E09Rik	-0.155984	6.37368	5.77156	0.0162875	0.653524
Dnahc7a	0.508566	0.603421	5.76822	0.0163186	0.653524
Kis2	0.591218	0.0512641	5.76633	0.0163361	0.653524
Fbln1	-0.282805	3.18051	5.76029	0.0163924	0.653524
Ndufa4	0.185741	9.46649	5.75268	0.0164635	0.653524
Rhog	-0.348275	1.80468	5.75166	0.0164731	0.653524
Ssu72	0.116011	8.03885	5.74622	0.0165242	0.653524
Sema4a	1.01654	-1.21785	5.73585	0.016622	0.653524
Apoc4	0.830557	-1.05389	5.73201	0.0166584	0.653524
Psma5	0.145841	9.46014	5.7281	0.0166955	0.653524
Tlcd1	0.201187	4.99788	5.71289	0.0168408	0.653524
Myh7	1.24171	-0.954158	5.70029	0.0169621	0.653524
Tspan17	-0.309396	1.83689	5.69997	0.0169652	0.653524
Pomp	0.17544	9.10767	5.67938	0.0171654	0.653524
Atl2	-0.158437	5.37674	5.67799	0.017179	0.653524
Mnt	-0.281925	1.09302	5.671	0.0172476	0.653524
Zkscan3	-0.179942	3.1195	5.66684	0.0172886	0.653524
Ankrd45	0.343249	3.54109	5.66613	0.0172955	0.653524
Tmed6	0.77272	-1.06122	5.65413	0.0174143	0.653524
Cdsn	-0.803616	-1.40381	5.6528	0.0174275	0.653524
Lrrc9	0.386005	0.937944	5.64296	0.0175256	0.653524
Psmb2	0.133843	10.3697	5.6405	0.0175502	0.653524
Sra1	0.207154	8.50796	5.63504	0.017605	0.653524
Jmjd7	-0.16241	3.54422	5.62999	0.0176557	0.653524
Dnahc5	1.01481	-0.327223	5.62921	0.0176636	0.653524
Reps1	-0.12804	4.75086	5.62492	0.0177069	0.653524
Ptp4a3	-0.28489	2.51325	5.62388	0.0177174	0.653524
Etnk2	-0.497008	1.91669	5.61898	0.017767	0.653524
BC003965	0.210278	7.53375	5.61895	0.0177673	0.653524
Hist1h3c	-0.335556	1.92452	5.61101	0.017848	0.653524
Klf6	-0.235535	3.05951	5.60663	0.0178926	0.653524
Sgpp2	-0.365671	-0.104886	5.59395	0.0180226	0.653524
Dnahc10	1.3536	-0.746061	5.58661	0.0180983	0.653524
Hspe1	0.159113	10.0065	5.58396	0.0181257	0.653524
Cc2d2a	0.515071	0.270695	5.58343	0.0181312	0.653524
Aldoc	-0.27053	2.83633	5.58021	0.0181646	0.653524
Naa38	0.190546	8.73142	5.57809	0.0181865	0.653524
BC026590	0.156222	4.62128	5.57226	0.0182472	0.653524
Top1mt	-0.319872	1.73386	5.56039	0.0183713	0.653524
Creld1	-0.254621	1.84836	5.55247	0.0184547	0.653524
Aff1	0.586039	-0.0949955	5.55042	0.0184763	0.653524
Myo1g	1.03859	-1.24464	5.54089	0.0185772	0.653524
Thap11	-0.199678	5.83393	5.53014	0.0186916	0.653524
B3galt4	-0.427698	0.0169527	5.50648	0.0189461	0.653524
Hgsnat	-0.203837	3.98152	5.50579	0.0189536	0.653524
Mlkl	0.919214	-1.22449	5.49854	0.0190323	0.653524
Nxnl2	0.398089	0.846421	5.49508	0.0190701	0.653524
Slc8a2	0.817562	-1.1676	5.49195	0.0191042	0.653524
Nedd8	0.169701	9.17851	5.47959	0.0192397	0.653524
Dis3l	-0.206508	2.17203	5.47873	0.0192492	0.653524
Adprh	-0.214802	4.86088	5.47669	0.0192717	0.653524
6430573F11Rik	-0.577333	-0.00896871	5.4736	0.0193058	0.653524
Ccdc92	-0.291721	3.75332	5.46885	0.0193584	0.653524
Hsbp1	0.174585	8.78283	5.46537	0.0193969	0.653524
Cdc26	0.21559	6.62623	5.45961	0.0194609	0.653524
Nip7	0.123394	7.84787	5.45467	0.0195161	0.653524
Loxl3	0.220204	1.90305	5.45135	0.0195532	0.653524
Sec11a	0.168466	8.89061	5.44861	0.0195839	0.653524
Jmjd4	-0.221753	3.06947	5.44455	0.0196294	0.653524
Pabpc4l	0.58124	2.13701	5.43836	0.0196991	0.653524
Zfp622	-0.137793	5.51974	5.43595	0.0197264	0.653524
Fam46c	-0.367438	0.895824	5.42736	0.0198236	0.653524
Vwce	0.679882	-0.580743	5.42486	0.019852	0.653524
5330417C22Rik	0.560068	-0.697784	5.42413	0.0198604	0.653524
Npdc1	-0.346407	1.96942	5.42365	0.0198658	0.653524
Nrxn2	1.03892	-1.05133	5.42342	0.0198684	0.653524
Abhd12	-0.179013	4.40279	5.42028	0.0199041	0.653524
Spen	-0.215591	2.52542	5.41782	0.0199323	0.653524
Fam69b	-0.432729	1.80509	5.41378	0.0199784	0.653524
Ccdc57	-0.210756	2.09123	5.4087	0.0200366	0.653524
Entpd6	-0.19407	3.09046	5.40675	0.020059	0.653524
3830431G21Rik	0.92889	-1.34287	5.4003	0.0201333	0.653524
Sugt1	0.168488	7.75027	5.39814	0.0201582	0.653524
Rnpep	-0.344944	1.85095	5.39245	0.020224	0.653524
Psmb6	0.176618	10.736	5.39204	0.0202288	0.653524
Zeb1	-0.175986	2.90373	5.39071	0.0202442	0.653524
9130230L23Rik	0.688655	-0.52525	5.38848	0.0202701	0.653524
Hopx	0.557343	0.536732	5.38572	0.0203022	0.653524
Orai1	-0.256271	3.72354	5.38471	0.020314	0.653524
Lrrc57	0.135463	4.62375	5.38005	0.0203683	0.653524
Hrnr	1.05398	-0.853859	5.37808	0.0203913	0.653524
Snip1	-0.135819	5.33125	5.37455	0.0204326	0.653524
Serpinb5	0.760513	-1.1522	5.36602	0.0205328	0.653524
Mgat5	0.431193	0.340079	5.36296	0.0205688	0.653524
Fam53b	-0.249	1.56281	5.35713	0.0206377	0.653524
Alas1	-0.270804	3.38847	5.35531	0.0206593	0.653524
1110054O05Rik	0.168159	5.77787	5.35501	0.0206628	0.653524
Ssbp1	0.205544	9.77738	5.35485	0.0206647	0.653524
Haus7	-0.170011	6.65007	5.35449	0.0206689	0.653524
Maea	-0.277055	5.43357	5.34841	0.0207411	0.653524
6330578E17Rik	0.134679	5.08863	5.34477	0.0207845	0.653524
Ccdc71	-0.264376	2.28446	5.34395	0.0207943	0.653524
Rbpms2	-0.229465	4.71542	5.34319	0.0208034	0.653524
Lsm3	0.206204	9.48458	5.33832	0.0208615	0.653524
Cnih4	0.257353	7.98591	5.33461	0.020906	0.653524
Foxp2	0.938067	-1.09851	5.33435	0.0209091	0.653524
Alg11	0.241306	4.93606	5.32774	0.0209886	0.653524
Kdm3b	0.137962	4.30432	5.32502	0.0210214	0.653524
1110058L19Rik	0.205431	8.54257	5.323	0.0210457	0.653524
Slc35b1	0.110524	6.37355	5.31797	0.0211066	0.653524
Mrpl41	0.162554	8.21562	5.31018	0.0212012	0.653524
4930500J02Rik	0.177445	4.72143	5.30709	0.0212388	0.653524
Cpped1	-0.248055	2.42207	5.3048	0.0212667	0.653524
Hist1h3d	-0.332007	1.48455	5.30435	0.0212723	0.653524
AA465934	0.383106	0.308467	5.30038	0.0213208	0.653524
Paox	-0.294826	3.59293	5.29846	0.0213443	0.653524
Exosc1	0.197666	8.10073	5.29671	0.0213657	0.653524
Slco2b1	1.0308	-1.35523	5.29608	0.0213735	0.653524
Maged1	-0.230131	7.36697	5.29235	0.0214193	0.653524
Chka	-0.285451	2.48534	5.29032	0.0214443	0.653524
1700020O03Rik	-0.175576	2.94824	5.28838	0.0214682	0.653524
Txnl4a	0.166395	9.96524	5.28792	0.0214738	0.653524
Phkg2	-0.242504	4.13963	5.28676	0.0214881	0.653524
Ufsp1	-0.259739	1.26838	5.28599	0.0214977	0.653524
Rhbg	0.956922	-1.2013	5.28174	0.0215502	0.653524
Sergef	-0.205665	2.88882	5.28054	0.0215651	0.653524
B3gnt5	-0.380534	1.15576	5.27709	0.0216078	0.653524
Adh1	0.481616	3.77287	5.27299	0.0216588	0.653524
Mbtps1	0.137073	5.44368	5.27192	0.0216721	0.653524
Mras	-0.347206	1.6127	5.26735	0.0217291	0.653524
Samd4b	-0.152432	3.77567	5.26416	0.0217689	0.653524
Ndufs4	0.160842	8.70732	5.26215	0.0217941	0.653524
Pacs1	-0.206525	3.12983	5.25931	0.0218297	0.653524
Grhpr	-0.191235	6.75443	5.25858	0.0218389	0.653524
Zfp692	-0.244461	2.49878	5.25823	0.0218432	0.653524
Lypd6b	0.685107	-0.38953	5.25734	0.0218544	0.653524
Slc5a1	0.941253	-1.11708	5.25726	0.0218554	0.653524
Psmb1	0.171059	9.89618	5.25615	0.0218694	0.653524
Morc1	0.326548	4.79541	5.25469	0.0218877	0.653524
Acp5	-0.404978	1.2502	5.25407	0.0218955	0.653524
Cchcr1	0.249367	2.10231	5.24721	0.021982	0.653524
Nif3l1	0.115627	6.65869	5.24307	0.0220344	0.653524
Gm5617	0.250731	5.40713	5.24249	0.0220417	0.653524
Ost4	0.184614	8.92549	5.23779	0.0221013	0.653524
Spaca7	0.673281	-0.60448	5.23148	0.0221816	0.653524
Mapk8ip3	-0.230123	2.085	5.22855	0.022219	0.653524
Metrn	-0.403734	-0.250068	5.22013	0.0223269	0.653524
Cbx1	0.133875	7.45312	5.21951	0.0223348	0.653524
1700007B14Rik	0.761602	-1.38255	5.21246	0.0224255	0.653524
Akr1e1	0.231434	6.77625	5.2112	0.0224418	0.653524
Idh2	-0.273614	5.86747	5.20816	0.0224811	0.653524
Gjb2	-0.521853	-0.105629	5.2005	0.0225804	0.653524
Klhdc3	-0.294735	5.5186	5.1998	0.0225895	0.653524
Eif1a	0.17544	7.43763	5.18805	0.0227427	0.653524
Fbxo9	-0.177854	4.50136	5.18701	0.0227563	0.653524
Stxbp4	-0.220486	2.75775	5.18667	0.0227608	0.653524
Cbx4	-0.303894	1.0151	5.18628	0.022766	0.653524
Pga5	0.833889	-1.239	5.18392	0.0227968	0.653524
Ccdc56	0.215534	8.41948	5.183	0.0228089	0.653524
Akap6	0.548468	-0.383514	5.18097	0.0228356	0.653524
Rbx1	0.153311	10.0631	5.1727	0.0229445	0.653524
Npm1	0.107744	10.994	5.16746	0.0230138	0.653524
Zfp444	-0.278623	3.05891	5.1658	0.0230358	0.653524
Rhoq	0.197568	5.23314	5.16283	0.0230753	0.653524
Oacyl	0.69949	-0.423591	5.1589	0.0231276	0.653524
Inpp5k	-0.189914	4.31757	5.15378	0.0231959	0.653524
Stat4	0.429182	1.70218	5.14918	0.0232574	0.653524
Rasl12	0.71372	-0.00973317	5.14803	0.0232728	0.653524
Vps72	-0.263736	6.64794	5.1456	0.0233053	0.653524
Gramd2	0.350171	1.06724	5.14397	0.0233272	0.653524
Cyth2	-0.21976	6.0919	5.14357	0.0233327	0.653524
Gm5483	0.932927	-0.908238	5.14045	0.0233746	0.653524
Gsg2	-0.24029	2.91071	5.13957	0.0233864	0.653524
Tll2	1.10619	-1.2262	5.12748	0.0235499	0.653524
Kctd4	-0.506221	-0.939373	5.12522	0.0235805	0.653524
Nek6	-0.22831	3.77843	5.12388	0.0235988	0.653524
Fkbp3	0.242316	10.3693	5.12026	0.023648	0.653524
Rala	0.157936	7.72148	5.11853	0.0236717	0.653524
Glyatl3	0.849258	-1.24034	5.11827	0.0236752	0.653524
Dnajc14	0.18734	7.25586	5.1158	0.0237089	0.653524
Tram1l1	0.41965	1.21461	5.11302	0.023747	0.653524
Phf8	-0.253219	2.77981	5.09708	0.0239662	0.653524
E130203B14Rik	-0.462321	0.405181	5.09251	0.0240294	0.653524
Mcc	0.484834	0.336099	5.09106	0.0240495	0.653524
Eif4ebp1	0.186643	8.91029	5.08319	0.0241589	0.653524
Tfcp2l1	0.24166	3.59702	5.08231	0.0241712	0.653524
Zfhx4	0.970144	-0.925932	5.0793	0.0242131	0.653524
Cblc	0.765783	-1.13934	5.0762	0.0242565	0.653524
Cdkn3	0.233277	5.9335	5.06855	0.0243638	0.653524
Eif4e3	-0.241326	2.25616	5.06442	0.0244218	0.653524
Wdr8	-0.233346	4.95573	5.06059	0.0244759	0.653524
Plekho1	-0.39846	0.393431	5.05872	0.0245023	0.653524
3010001F23Rik	0.394294	0.994504	5.05412	0.0245675	0.653524
Mrpl30	0.211484	8.84277	5.05383	0.0245715	0.653524
Ccnjl	-0.303622	1.63813	5.03993	0.0247695	0.653524
Rap1gap	-0.351005	0.317953	5.03924	0.0247793	0.653524
Bcl11a	0.244467	2.97771	5.03627	0.0248218	0.653524
Camk1	-0.186149	5.15555	5.03105	0.0248968	0.653524
Mpv17l	0.203263	4.72933	5.03047	0.0249052	0.653524
Hpgds	0.680254	0.0888573	5.0298	0.0249148	0.653524
Tmco5b	0.863054	-0.535456	5.02791	0.0249419	0.653524
Nrtn	-0.287047	3.4091	5.02604	0.0249689	0.653524
Zbp1	0.604389	1.69084	5.02499	0.024984	0.653524
Rn45s	-0.386618	8.45017	5.02235	0.0250222	0.653524
Paip2	0.260255	10.0988	5.01917	0.0250681	0.653524
Gm13289	2.3023	-1.33111	5.01902	0.0250704	0.653524
Gm13290	2.3023	-1.33111	5.01902	0.0250704	0.653524
A230072E10Rik	0.671249	-0.826762	5.01822	0.025082	0.653524
Tjp3	0.201423	2.77181	5.01049	0.0251942	0.653524
Nrg1	-0.410389	-0.131772	5.00987	0.0252033	0.653524
Mapkap1	-0.131658	4.85464	5.00974	0.025205	0.653524
Atp8b4	1.28893	-1.34029	5.00825	0.0252268	0.653524
Atp1b2	-0.366831	2.16435	5.00641	0.0252536	0.653524
2310003H01Rik	-0.257811	2.2796	5.00217	0.0253156	0.653524
Bcas2	0.209933	10.4088	4.99896	0.0253625	0.653524
Filip1l	-0.3231	1.2953	4.99645	0.0253993	0.653524
Klf7	-0.290612	1.81589	4.99472	0.0254248	0.653524
Fam58b	0.130722	6.05228	4.99356	0.0254419	0.653524
Spa17	0.219172	5.77175	4.98831	0.0255191	0.653524
Plk5	-0.44919	1.50298	4.98677	0.0255418	0.653524
Snx17	-0.234834	4.37477	4.98157	0.0256188	0.653524
Tradd	-0.346813	1.08937	4.98109	0.0256258	0.653524
Timm8b	0.175546	8.581	4.97833	0.0256668	0.653524
4930432K21Rik	-0.243968	2.46389	4.97807	0.0256706	0.653524
Tmem223	0.189675	7.21177	4.97754	0.0256785	0.653524
Acp6	-0.206449	4.1553	4.97594	0.0257023	0.653524
1700030C10Rik	-0.180852	2.5404	4.97179	0.0257639	0.653524
5430405G05Rik	-0.501987	-0.218327	4.97099	0.0257758	0.653524
Gpr125	-0.255255	2.87467	4.96302	0.0258949	0.653524
Gm1943	0.313589	4.93785	4.95989	0.0259419	0.653524
4930558C23Rik	0.277391	2.46421	4.95979	0.0259433	0.653524
Efemp2	-0.268114	4.01793	4.95975	0.025944	0.653524
Txndc2	1.26016	-1.39862	4.95749	0.0259779	0.653524
Gc	0.273205	2.58092	4.95649	0.0259929	0.653524
Atp5g1	0.18913	11.0154	4.95098	0.0260759	0.653524
Dph3	0.166959	7.99616	4.94742	0.0261296	0.653524
Cxadr	0.441762	0.964546	4.947	0.026136	0.653524
Zfp623	-0.213641	3.25157	4.94478	0.0261696	0.653524
Elovl1	-0.266977	3.58413	4.94151	0.0262191	0.653524
Rnf128	-0.360118	1.94399	4.93697	0.026288	0.653524
Supt4h1	0.151771	8.54531	4.93693	0.0262887	0.653524
Ankrd35	0.424999	0.058135	4.93681	0.0262905	0.653524
Fbxl2	-0.162454	2.75825	4.93539	0.0263121	0.653524
Nhp2	0.170477	9.8798	4.93437	0.0263276	0.653524
Ccl28	0.436674	0.105041	4.92871	0.026414	0.653524
Add1	-0.175522	3.65349	4.92663	0.0264458	0.653524
Csf3r	0.661468	-1.15044	4.92634	0.0264502	0.653524
Sub1	0.249424	10.7538	4.92589	0.0264571	0.653524
Snapc5	0.15764	6.7847	4.92195	0.0265175	0.653524
Actr8	-0.197634	4.66387	4.91929	0.0265585	0.653524
Dyrk1b	-0.469555	0.144391	4.91442	0.0266334	0.653524
Trps1	0.605629	-0.731427	4.91086	0.0266883	0.653524
1110008F13Rik	0.187977	8.83749	4.90644	0.0267567	0.653524
Aox3	0.73674	-0.517049	4.90483	0.0267817	0.653524
Gamt	-0.230312	4.29627	4.89976	0.0268605	0.653524
5830416P10Rik	0.613428	-0.816954	4.89559	0.0269254	0.653524
Dom3z	-0.287369	4.79685	4.89491	0.0269359	0.653524
Baiap2l1	-0.317082	1.41996	4.89195	0.0269822	0.653524
Sla2	0.197469	8.29941	4.89034	0.0270073	0.653524
Cript	0.204453	7.7413	4.88886	0.0270306	0.653524
Sp140	0.820891	0.926677	4.88753	0.0270513	0.653524
Fancd2	0.136563	4.98763	4.8866	0.027066	0.653524
Gpr37	0.700774	1.44448	4.88614	0.0270732	0.653524
Nprl3	-0.202174	3.72443	4.8851	0.0270895	0.653524
Mthfs	0.213902	7.47853	4.88477	0.0270946	0.653524
Higd2a	0.13743	7.53296	4.88158	0.0271448	0.653524
Plxna2	0.418062	0.236543	4.88106	0.0271529	0.653524
Wdr12	0.130713	8.05451	4.88065	0.0271593	0.653524
Mapre3	-0.39365	0.205337	4.87989	0.0271713	0.653524
Cog7	-0.271674	2.72986	4.87723	0.0272132	0.653524
Ddah2	-0.244361	3.42857	4.87595	0.0272335	0.653524
Mrpl55	0.17592	8.47403	4.87537	0.0272426	0.653524
Sirpa	-0.226546	1.8444	4.86775	0.0273631	0.653524
Cerkl	0.40821	0.458625	4.86716	0.0273726	0.653524
Ttpa	0.234012	3.93357	4.86693	0.0273761	0.653524
Gtf2h5	0.17604	8.15913	4.86571	0.0273956	0.653524
Msra	-0.177054	3.84606	4.86375	0.0274267	0.653524
Zfp629	-0.534363	-0.469559	4.86247	0.0274471	0.653524
Pla2g4f	0.856533	-1.1901	4.8605	0.0274784	0.653524
Fgf5	0.475329	0.622387	4.85987	0.0274884	0.653524
Snord22	-0.290995	0.616734	4.85961	0.0274926	0.653524
Mdh1	0.0981675	8.85824	4.85817	0.0275155	0.653524
2810429I04Rik	0.194609	3.17265	4.85815	0.0275159	0.653524
Myl1	0.708994	-0.706629	4.85667	0.0275394	0.653524
Chmp2a	0.175389	9.67129	4.85301	0.0275979	0.653524
Nt5c2	-0.171721	5.00456	4.85132	0.027625	0.653524
Abcc9	0.604557	-0.389222	4.84036	0.0278011	0.653524
Btbd1	-0.178912	4.42914	4.83949	0.0278151	0.653524
Obscn	0.782662	0.128681	4.83884	0.0278257	0.653524
Ccny	-0.128119	4.74207	4.83597	0.027872	0.653524
F8	0.337278	1.17469	4.83559	0.0278781	0.653524
1810064F22Rik	0.79172	-1.59436	4.83443	0.0278969	0.653524
Smpd2	-0.27267	4.05576	4.83279	0.0279235	0.653524
Edem2	-0.285471	5.13651	4.83211	0.0279344	0.653524
0610009B22Rik	0.273208	7.39467	4.83087	0.0279546	0.653524
Dlx4	-0.723712	-0.277242	4.83043	0.0279617	0.653524
Sytl2	0.948063	-1.09315	4.83003	0.0279681	0.653524
Arrdc1	-0.442116	1.86101	4.82755	0.0280084	0.653524
Pglyrp1	0.383474	0.745249	4.82471	0.0280545	0.653524
Rpl24	0.155324	9.96946	4.82374	0.0280705	0.653524
Icam4	-0.178974	2.99739	4.81932	0.0281424	0.653524
Usp22	0.216235	5.60391	4.8189	0.0281493	0.653524
Ddr2	0.295385	2.10886	4.81563	0.0282027	0.653524
C1ql1	-0.445833	2.91839	4.8099	0.0282966	0.653524
Parp6	-0.245234	2.3961	4.80963	0.0283012	0.653524
Ubac2	-0.129686	4.78971	4.79846	0.0284852	0.653524
Hyal2	-0.375871	3.21147	4.79714	0.028507	0.653524
Naca	0.124182	10.1837	4.79565	0.0285318	0.653524
Magoh	0.163558	8.19914	4.79483	0.0285452	0.653524
0610011L14Rik	-0.243967	4.10441	4.79264	0.0285815	0.653524
Ppp1r10	-0.161337	3.90875	4.78822	0.028655	0.653524
Dhdds	-0.143853	4.68477	4.7772	0.028839	0.653524
Gm16845	-0.258496	1.63128	4.77589	0.028861	0.653524
Map1lc3b	0.16643	9.74356	4.77492	0.0288772	0.653524
Pde4a	-0.231092	1.64399	4.76307	0.0290766	0.653524
Nono	-0.162771	6.91691	4.75918	0.0291425	0.653524
Psrc1	0.38412	1.87245	4.75912	0.0291434	0.653524
C1qtnf3	0.736383	-1.16529	4.75762	0.0291688	0.653524
Prickle3	0.123647	6.63056	4.75756	0.0291698	0.653524
Ndufb6	0.174362	9.08792	4.75718	0.0291763	0.653524
Gm606	0.720905	0.350119	4.75516	0.0292105	0.653524
Enkur	0.281125	2.86742	4.75148	0.0292731	0.653524
Pla2g1b	0.437938	4.41435	4.74911	0.0293135	0.653524
Mrps14	0.214072	9.273	4.7471	0.0293477	0.653524
Rnf166	-0.273159	2.57794	4.74506	0.0293825	0.653524
Pwwp2b	-0.38549	0.687305	4.74308	0.0294164	0.653524
Mrpl11	0.146167	7.59984	4.7426	0.0294246	0.653524
Rdm1	-0.158752	4.65052	4.73953	0.0294772	0.653524
Pnlip	0.931497	-1.57669	4.73356	0.0295796	0.653524
Alg1	-0.178452	4.77263	4.72958	0.0296481	0.653524
Ndufb5	0.17438	8.76295	4.72569	0.0297152	0.653524
Rsph3a	-0.232956	4.5262	4.7254	0.0297203	0.653524
Ccdc33	1.62432	-1.61437	4.72275	0.029766	0.653524
Armcx4	0.617683	-0.107336	4.72191	0.0297806	0.653524
Hook2	0.26472	1.53707	4.7218	0.0297826	0.653524
Ifitm1	0.170062	9.76715	4.71782	0.0298515	0.653524
Ndufb9	0.134593	9.65461	4.71339	0.0299285	0.653524
1700020N15Rik	0.310344	1.9102	4.71196	0.0299534	0.653524
Scnn1a	-0.448826	-0.0768028	4.70806	0.0300214	0.653524
Chchd8	0.169119	4.58195	4.70609	0.0300559	0.653524
Mt3	-0.437634	2.4732	4.70594	0.0300586	0.653524
Nfkbia	-0.217825	4.0261	4.70588	0.0300597	0.653524
Commd3	0.188315	8.19855	4.70486	0.0300775	0.653524
Evpl	0.417059	0.334812	4.70482	0.0300781	0.653524
Mcts2	0.155919	5.82482	4.69617	0.0302299	0.653524
Plxna3	-0.261156	1.4502	4.69541	0.0302432	0.653524
Gm14685	1.03797	-0.474069	4.69368	0.0302737	0.653524
Lage3	0.198677	8.40704	4.68695	0.0303926	0.653524
Lpl	-0.428391	1.68795	4.68443	0.0304372	0.653524
Rufy3	-0.241775	1.64494	4.68151	0.0304889	0.653524
Noa1	-0.154198	3.17005	4.67514	0.0306022	0.653524
Med15	-0.194687	3.15844	4.6748	0.0306082	0.653524
Prcp	-0.217107	1.99665	4.67473	0.0306096	0.653524
Tmem167	0.201254	8.25331	4.66569	0.030771	0.653524
Zfp579	0.688232	-0.779276	4.66366	0.0308075	0.653524
Gm4956	0.406738	0.930902	4.66293	0.0308206	0.653524
Rnmtl1	-0.136592	5.77234	4.66174	0.0308419	0.653524
Has3	0.390536	0.747008	4.66052	0.0308639	0.653524
2310035K24Rik	-0.243665	2.61829	4.65954	0.0308814	0.653524
Fam89b	-0.196042	3.70039	4.65838	0.0309023	0.653524
Isca2	0.164186	6.72441	4.65531	0.0309577	0.653524
Exosc7	0.153521	9.49039	4.65524	0.0309588	0.653524
Ndufb8	0.173031	10.3759	4.65312	0.0309972	0.653524
Cisd1	0.131113	9.02871	4.65232	0.0310116	0.653524
Dnajb13	0.5104	1.00916	4.652	0.0310175	0.653524
2022-09-11	0.299951	7.11945	4.65173	0.0310224	0.653524
Mrps26	-0.12581	6.44948	4.65147	0.0310269	0.653524
Irak1bp1	0.168875	3.57978	4.64937	0.031065	0.653524
Bcap31	0.15587	10.1849	4.64834	0.0310835	0.653524
Cyp2b23	0.52926	0.819735	4.64684	0.0311107	0.653524
Cldn3	-0.321809	1.88391	4.64536	0.0311376	0.653524
Lsm1	0.165992	8.26872	4.64417	0.0311592	0.653524
Phf5a	0.0980393	8.58628	4.6435	0.0311714	0.653524
Mrpl33	0.202895	9.12051	4.64307	0.0311792	0.653524
Cib1	0.1638	8.39113	4.64257	0.0311883	0.653524
Tmco3	-0.203271	2.32439	4.63381	0.0313478	0.653524
8430427H17Rik	-0.227602	1.68592	4.6263	0.0314855	0.653524
Gm9268	0.483635	0.0480128	4.62609	0.0314893	0.653524
Dbx2	0.494974	1.712	4.61919	0.0316162	0.653524
Thumpd3	0.150752	8.1223	4.61906	0.0316185	0.653524
0610007P14Rik	0.112353	7.6471	4.61515	0.0316907	0.653524
Lrrc41	-0.174324	3.63974	4.61314	0.0317279	0.653524
Ergic3	-0.157411	5.53194	4.61149	0.0317584	0.653524
Acot2	-0.19944	4.36333	4.60848	0.0318142	0.653524
AI428936	-0.36648	2.10285	4.60772	0.0318283	0.653524
Aup1	-0.302318	3.90072	4.60725	0.0318371	0.653524
Gzma	0.892345	-1.8073	4.60664	0.0318484	0.653524
Ndufv1	-0.170627	7.60704	4.60583	0.0318635	0.653524
Ppm1f	0.172384	3.119	4.60562	0.0318673	0.653524
D2Ertd750e	-0.16989	5.55122	4.60354	0.031906	0.653524
Nhedc2	0.601374	-1.01526	4.60248	0.0319257	0.653524
Snx9	-0.166061	4.47938	4.59979	0.0319759	0.653524
Fam120b	-0.18707	3.45049	4.59971	0.0319775	0.653524
Klhl3	0.819848	-1.10678	4.59853	0.0319995	0.653524
D16Ertd472e	0.235082	5.29121	4.59659	0.0320356	0.653524
Fbxw4	-0.260471	1.01856	4.59589	0.0320487	0.653524
Glo1	0.18482	8.59706	4.59164	0.0321283	0.653524
Ttc4	-0.215025	5.65083	4.58174	0.0323143	0.653524
Uqcrq	0.195591	9.08618	4.58168	0.0323156	0.653524
Npc1l1	0.833429	-1.15149	4.58071	0.0323338	0.653524
Rpusd1	-0.344194	3.27092	4.57821	0.032381	0.653524
Mrps18c	0.200443	8.58393	4.57786	0.0323877	0.653524
Gabarapl2	0.117506	7.91872	4.57545	0.0324333	0.653524
Vps28	0.170216	7.33528	4.57514	0.0324391	0.653524
Fam162a	0.164243	8.18866	4.57481	0.0324453	0.653524
Vil1	0.346549	0.186504	4.56903	0.032555	0.653524
Emg1	0.0930555	8.54799	4.56785	0.0325774	0.653524
Pigv	-0.175389	2.56634	4.56664	0.0326005	0.653524
Sh3glb2	-0.235773	4.84403	4.5646	0.0326394	0.653524
Reg2	0.410286	0.76696	4.56271	0.0326754	0.653524
Hdgfrp2	-0.194169	3.83217	4.55949	0.0327368	0.653524
Tuba3b	-0.227255	6.17174	4.55727	0.0327793	0.653524
Zdhhc23	-0.39249	-0.729502	4.55446	0.032833	0.653524
Emcn	-0.845223	-1.68867	4.55227	0.0328751	0.653524
Zfp13	-0.29108	1.35656	4.55218	0.0328769	0.653524
Gm6812	0.296643	1.80507	4.55214	0.0328776	0.653524
Spint5	0.440257	0.701762	4.55077	0.032904	0.653524
Ehmt1	-0.128365	4.28499	4.55058	0.0329076	0.653524
Ropn1	0.675038	-0.617559	4.54964	0.0329256	0.653524
Dgkb	0.568877	-0.439755	4.547	0.0329765	0.653524
2410137F16Rik	0.40672	0.0637876	4.54466	0.0330215	0.653524
Sp110	1.03675	0.443887	4.54372	0.0330397	0.653524
Dydc2	0.265181	2.34047	4.54097	0.0330929	0.653524
Kat5	-0.193336	3.53166	4.53937	0.0331237	0.653524
Glrx2	0.176147	8.03535	4.53604	0.0331883	0.653524
Sgce	0.423977	1.86023	4.53525	0.0332037	0.653524
Acot13	0.177801	7.91926	4.53389	0.03323	0.653524
Gm8801	-0.246335	1.76827	4.53058	0.0332943	0.653524
Syce2	0.242281	10.0954	4.52967	0.0333121	0.653524
Mpnd	-0.343056	4.52963	4.52487	0.0334055	0.653524
Cct6b	0.254798	1.62396	4.52316	0.0334391	0.653524
Rhd	0.406	2.54685	4.51958	0.033509	0.653524
Ttc21a	0.446925	-0.185181	4.51949	0.0335108	0.653524
Rer1	0.147028	7.89648	4.51572	0.0335848	0.653524
Nkd1	-0.322188	2.04504	4.51203	0.0336572	0.653524
Cldn9	-0.625743	-0.972912	4.51001	0.033697	0.653524
Oaz2	-0.15762	5.60038	4.5099	0.0336991	0.653524
Slc29a2	-0.248552	1.57055	4.50931	0.0337109	0.653524
Uqcr10	0.1852	9.15431	4.50382	0.0338193	0.653524
Tbxa2r	-0.541162	-0.710876	4.5025	0.0338453	0.653524
Klhl25	0.318933	1.22179	4.50194	0.0338565	0.653524
Gm4013	0.244066	2.4631	4.49959	0.033903	0.653524
8430408G22Rik	1.69896	-1.84362	4.49529	0.0339884	0.653524
Mcrs1	-0.208279	6.36583	4.49351	0.0340237	0.653524
Gm16157	0.511919	-0.963426	4.49239	0.034046	0.653524
Pkia	-0.267083	1.51321	4.49036	0.0340864	0.653524
Zfyve19	-0.214112	4.18566	4.48788	0.0341361	0.653524
Rps7	0.141187	9.95837	4.48668	0.0341599	0.653524
Prorsd1	0.2296	5.47469	4.48594	0.0341748	0.653524
Pycr1	-0.239494	2.49307	4.48245	0.0342447	0.653524
AA415398	-0.379669	0.310573	4.48191	0.0342553	0.653524
Mrpl47	0.137723	6.6906	4.48114	0.0342709	0.653524
Tmem60	0.224262	7.35396	4.48023	0.0342892	0.653524
Sar1a	0.147993	7.95788	4.47996	0.0342946	0.653524
Erp29	-0.189737	5.65732	4.4768	0.034358	0.653524
Kdm4c	0.190404	2.67287	4.47438	0.0344067	0.653524
Mrpl39	0.0890177	7.37264	4.47053	0.0344842	0.653524
Myl12a	0.181213	10.218	4.47048	0.0344852	0.653524
Lzts2	-0.281544	1.36066	4.46603	0.0345753	0.653524
Hspa12b	0.684772	-0.999408	4.46426	0.0346112	0.653524
2610029G23Rik	0.12037	8.94409	4.46039	0.0346896	0.653524
Lmf1	-0.270646	2.56588	4.4603	0.0346913	0.653524
3632451O06Rik	-0.233554	2.17003	4.45897	0.0347183	0.653524
1700010I14Rik	0.672592	-0.479878	4.45894	0.034719	0.653524
Wiz	-0.167403	2.88573	4.4584	0.0347301	0.653524
Nkapl	-0.401697	-0.0205451	4.45817	0.0347347	0.653524
Flot2	-0.284029	3.04065	4.44899	0.034922	0.653524
Scara5	0.666823	0.238367	4.44771	0.0349481	0.653524
Nav2	0.352981	1.51866	4.44631	0.0349768	0.653524
BC051537	-0.63069	-0.827368	4.44573	0.0349886	0.653524
Bank1	0.743579	-1.25901	4.4442	0.0350199	0.653524
Fxyd2	0.277453	3.08435	4.44359	0.0350325	0.653524
Vps29	0.245272	9.02729	4.44185	0.0350682	0.653524
Gltscr1	0.428588	0.0627445	4.44181	0.0350689	0.653524
Tmem237	0.200115	6.0734	4.44124	0.0350807	0.653524
Gpaa1	-0.332643	3.3686	4.44016	0.035103	0.653524
Exosc8	0.206663	9.80147	4.43678	0.0351724	0.653524
Khdrbs1	-0.127165	4.19591	4.43661	0.035176	0.653524
Scnm1-ps	0.172605	6.78067	4.43466	0.0352163	0.653524
Psme2	0.136615	9.29064	4.42995	0.0353136	0.653524
Ranbp1	0.255035	10.7353	4.42754	0.0353635	0.653524
1700024G13Rik	0.273725	2.86161	4.42367	0.0354437	0.653524
Lxn	0.262577	5.34429	4.42265	0.0354649	0.653524
Dpp6	0.662938	-0.745495	4.42002	0.0355195	0.653524
Dynlrb1	0.158671	9.11755	4.41765	0.0355691	0.653524
Usp39	-0.183988	5.42984	4.41686	0.0355856	0.653524
Ptov1	-0.29628	5.90985	4.41586	0.0356063	0.653524
Gnaz	-0.261895	1.25292	4.41172	0.0356929	0.653524
Thbs3	0.318337	2.42988	4.4078	0.035775	0.653524
Mir3057	-0.537639	-0.449627	4.40547	0.0358239	0.653524
2700094K13Rik	0.116387	9.25042	4.40291	0.0358777	0.653524
Hist1h3f	-0.27492	2.13031	4.40279	0.0358802	0.653524
Polr2j	0.174507	9.14738	4.39863	0.0359679	0.653524
Tnk1	-0.232095	1.35321	4.39808	0.0359795	0.653524
AI450353	0.454511	0.981139	4.39757	0.0359903	0.653524
Exoc7	-0.203687	4.0553	4.39455	0.036054	0.653524
Slc27a4	-0.227962	2.24987	4.39175	0.0361132	0.653524
Prkcq	-0.21754	1.80511	4.38945	0.0361621	0.653524
Tmem86a	-0.321304	1.63911	4.3878	0.036197	0.653524
Dusp5	-0.566516	-0.0242692	4.38731	0.0362074	0.653524
Clptm1l	-0.147559	5.78439	4.38627	0.0362295	0.653524
Slc28a1	0.354953	1.29181	4.38596	0.0362361	0.653524
Rnf167	-0.215097	5.71964	4.38219	0.0363163	0.653524
Dynlrb2	0.337961	1.58354	4.37957	0.0363721	0.653524
6530411M01Rik	-0.358059	-0.188002	4.37827	0.0363999	0.653524
Apeh	-0.273788	2.89653	4.37813	0.0364028	0.653524
Ndufb10	0.163355	8.57644	4.37714	0.036424	0.653524
Dgat1	-0.210219	4.16426	4.37257	0.0365218	0.653524
9130014G24Rik	0.885891	-1.17914	4.36788	0.0366226	0.653524
Mrpl20	0.131693	8.0806	4.35607	0.0368774	0.653524
Txndc9	0.169831	8.43912	4.34624	0.0370907	0.653524
Cfb	0.399779	-0.578265	4.34579	0.0371006	0.653524
Utp23	0.136598	5.70653	4.34443	0.0371302	0.653524
5430407P10Rik	-0.299887	1.27741	4.3313	0.0374176	0.653524
Atp6v1f	0.141589	9.02996	4.3307	0.0374308	0.653524
B4galt2	-0.320362	1.01948	4.32955	0.0374562	0.653524
Arih2	-0.160469	4.84388	4.3275	0.0375012	0.653524
BC031181	0.159544	8.0683	4.32684	0.0375158	0.653524
Anapc10	0.215186	7.16441	4.32476	0.0375617	0.653524
Igf1	0.344207	0.813781	4.32316	0.037597	0.653524
Zfp783	0.415423	-0.396231	4.32264	0.0376086	0.653524
Sorcs2	0.988297	-0.851045	4.32195	0.0376237	0.653524
Rgs18	-1.27518	-0.979547	4.31818	0.0377072	0.653524
Hspa1b	0.490998	0.820834	4.31485	0.0377811	0.653524
Anks3	-0.173761	3.00936	4.3109	0.0378688	0.653524
1700001L19Rik	0.3537	3.39839	4.31013	0.0378861	0.653524
2022-03-02	-0.151105	5.54611	4.30915	0.0379079	0.653524
Commd5	-0.128055	4.33867	4.30414	0.0380198	0.653524
Efcab10	0.296821	4.91434	4.30247	0.038057	0.653524
Ccdc94	-0.172599	3.51081	4.29953	0.038123	0.653524
Fam165b	0.185588	5.70949	4.29822	0.0381523	0.653524
Snrnp70	-0.23416	5.75535	4.29369	0.0382539	0.653524
Nsa2	0.164911	7.86147	4.2926	0.0382786	0.653524
Rnase6	0.442251	0.188967	4.29244	0.0382823	0.653524
Zfp830	-0.188306	4.04271	4.29035	0.0383293	0.653524
Zbtb8os	0.225421	7.4242	4.29013	0.0383342	0.653524
Znrd1	0.137479	5.90649	4.28693	0.0384065	0.653524
C5ar1	0.812753	-1.1359	4.28452	0.0384609	0.653524
Serp1	0.192536	6.06251	4.28192	0.0385198	0.653524
Tpi1	-0.214832	6.12605	4.27484	0.0386806	0.653524
Trim47	-0.226627	3.93609	4.27403	0.0386991	0.653524
Bckdk	-0.276868	6.43413	4.27282	0.0387267	0.653524
Pccb	0.262396	3.49014	4.27242	0.0387356	0.653524
Arpp19	0.193452	9.51099	4.27225	0.0387396	0.653524
Tmem242	0.134581	5.06588	4.27006	0.0387895	0.653524
Kiss1	-0.470465	0.937648	4.2688	0.0388183	0.653524
Gm17296	0.426635	0.00717715	4.26679	0.0388643	0.653524
Gas7	-0.402217	0.491535	4.26265	0.0389591	0.653524
Pold4	-0.285255	1.56051	4.26136	0.0389886	0.653524
Gm4814	0.418692	-0.01529	4.25944	0.0390328	0.653524
Ppp1r15a	-0.299928	3.36277	4.25674	0.0390949	0.653524
Cd83	0.68178	0.0211974	4.25608	0.0391102	0.653524
Inpp4a	0.484334	4.46754	4.25401	0.0391578	0.653524
Lrp1	0.55501	0.4982	4.25081	0.0392317	0.653524
Clk3	-0.172749	6.23856	4.24998	0.0392508	0.653524
Dhrs13	-0.162241	3.21728	4.24335	0.0394043	0.653524
Prkaa2	-0.446155	-0.239082	4.24007	0.0394805	0.653524
Rps6kb2	-0.371948	2.20266	4.23921	0.0395006	0.653524
Zfp428	-0.337159	4.17059	4.23648	0.0395641	0.653524
Lgals1	0.163053	9.08558	4.2336	0.0396313	0.653524
Sfpq	0.143468	6.45856	4.22774	0.0397684	0.653524
C430002E04Rik	0.272139	4.75599	4.22477	0.039838	0.653524
1500009L16Rik	0.255574	5.5605	4.22248	0.0398919	0.653524
Plp2	0.106194	8.43129	4.22027	0.0399437	0.653524
Dtwd1	0.155677	7.06316	4.21912	0.0399708	0.653524
2510003E04Rik	-0.152907	4.48246	4.2172	0.0400162	0.653524
Atp5c1	0.106785	9.80398	4.21694	0.0400222	0.653524
Rps27l	0.145905	10.0297	4.21597	0.0400451	0.653524
Sugp1	-0.222375	3.63463	4.21545	0.0400575	0.653524
Plbd2	-0.253904	1.8108	4.21253	0.0401264	0.653524
Ecm1	-0.513774	-0.652896	4.21127	0.0401562	0.653524
Esam	0.832325	-1.22925	4.21085	0.0401661	0.653524
4930591A17Rik	0.419925	0.931956	4.20971	0.0401933	0.653524
Acot3	-0.227475	2.93538	4.20868	0.0402176	0.653524
4933434E20Rik	0.247509	7.62472	4.20834	0.0402257	0.653524
Mfsd3	-0.16715	3.20164	4.20735	0.0402491	0.653524
Gtl3	0.144174	7.64723	4.20628	0.0402746	0.653524
Rasa4	0.453543	0.467596	4.20561	0.0402905	0.653524
Commd4	0.17871	8.16284	4.2011	0.0403977	0.653524
Nfkbil1	-0.500907	-0.908722	4.20088	0.040403	0.653524
Vmn2r29	0.454715	0.437419	4.20005	0.0404227	0.653524
Gnal	0.544575	-0.481827	4.19987	0.0404272	0.653524
Ppox	-0.293785	2.05869	4.1993	0.0404407	0.653524
Cdk5	-0.117281	6.12733	4.19908	0.0404459	0.653524
Tmem80	0.266821	3.30793	4.1975	0.0404835	0.653524
Snrpa1	0.184613	9.11511	4.19574	0.0405256	0.653524
Prpf39	0.221423	9.2482	4.19568	0.0405271	0.653524
Psenen	0.186316	7.79228	4.19329	0.0405843	0.653524
Pold2	-0.270913	5.4233	4.1876	0.0407207	0.653524
Safb2	-0.200774	3.13347	4.18705	0.040734	0.653524
Otc	0.438948	0.189602	4.18659	0.0407451	0.653524
Tusc2	-0.140429	5.25275	4.18438	0.0407981	0.653524
2022-09-04	0.362197	1.18508	4.18384	0.0408111	0.653524
Cd79b	0.369018	0.943352	4.18323	0.0408259	0.653524
Rps25	0.128955	9.74437	4.18252	0.0408428	0.653524
Psma7	0.115586	9.80589	4.18183	0.0408597	0.653524
Zhx3	-0.363241	0.454391	4.18116	0.0408758	0.653524
Gm15217	0.699485	-1.16605	4.18104	0.0408787	0.653524
Prkaca	-0.268154	2.25912	4.18099	0.0408797	0.653524
Smarcd3	-0.408801	1.77375	4.17995	0.0409049	0.653524
A430078G23Rik	0.740266	-1.16596	4.17953	0.040915	0.653524
Emc4	0.137461	8.01067	4.17878	0.0409332	0.653524
Rnase1	0.477766	0.76943	4.17742	0.0409661	0.653524
Polr3c	-0.148771	5.30742	4.17687	0.0409794	0.653524
Usp4	-0.149346	4.92333	4.1763	0.0409932	0.653524
Mapk4	0.323952	3.00756	4.16941	0.0411601	0.653524
Krt18	-0.256575	3.5343	4.16872	0.041177	0.653524
Atp5o	0.129612	9.94714	4.16842	0.0411842	0.653524
2900010M23Rik	0.167022	9.22507	4.1676	0.0412041	0.653524
Tinagl1	0.561174	1.41479	4.16745	0.0412078	0.653524
Slc25a23	-0.214087	2.22719	4.16531	0.0412599	0.653524
Nat1	0.282431	1.17384	4.16165	0.0413491	0.653524
Msl3l2	-0.229609	1.9162	4.15978	0.0413948	0.653524
Myt1l	0.205811	1.91985	4.15946	0.0414025	0.653524
Pcyox1	-0.16047	2.43731	4.15909	0.0414115	0.653524
2310016M24Rik	0.14088	8.15104	4.15619	0.0414825	0.653524
B930041F14Rik	-0.371079	0.475508	4.15551	0.0414992	0.653524
Ric8	-0.167351	3.21876	4.15388	0.0415391	0.653524
Rsph3b	-0.221344	4.33817	4.15354	0.0415475	0.653524
Rbm8a	0.133268	9.77933	4.15085	0.0416136	0.653524
Efhb	0.404674	0.542532	4.14806	0.0416823	0.653524
Mrpl17	0.149564	8.99263	4.14766	0.0416922	0.653524
Hbxip	0.157877	8.5132	4.14663	0.0417176	0.653524
Trpm1	0.451577	0.229454	4.14614	0.0417295	0.653524
2810025M15Rik	0.0981221	6.21263	4.14244	0.0418207	0.653524
Tgtp1	0.843813	2.51133	4.14115	0.0418527	0.653524
Fam149a	0.845517	-1.0848	4.13971	0.0418883	0.653524
Pqlc3	0.234336	3.21232	4.13914	0.0419025	0.653524
Ssr4	0.113896	7.62195	4.13752	0.0419427	0.653524
Rpa3	0.198879	8.36799	4.13627	0.0419736	0.653524
Ttc39c	-0.171026	3.78973	4.13602	0.0419797	0.653524
Ppil3	0.146084	6.71698	4.13576	0.0419862	0.653524
Micalcl	0.413796	2.78987	4.13207	0.042078	0.653524
Cetn3	0.253029	9.68948	4.13143	0.0420939	0.653524
Ucma	0.520424	2.21088	4.13082	0.0421089	0.653524
Ebi3	0.232301	1.53762	4.13031	0.0421216	0.653524
Gm5635	0.20733	2.17514	4.12801	0.0421789	0.653524
Psma6	0.0984247	9.60686	4.12719	0.0421993	0.653524
Cpne1	-0.16255	3.38575	4.12647	0.0422174	0.653524
Gpank1	-0.195436	3.78349	4.12151	0.0423412	0.653524
Rtp3	0.78824	-1.49123	4.11772	0.0424363	0.653524
Rlbp1	0.756529	-1.25181	4.11741	0.042444	0.653524
Cela3b	0.784175	-1.21304	4.11623	0.0424736	0.653524
Slc7a14	0.342154	1.6523	4.11253	0.0425667	0.653524
Gbp6	1.17696	-1.54561	4.11218	0.0425754	0.653524
Puf60	-0.257007	6.71681	4.10973	0.0426371	0.653524
1700040L02Rik	0.310417	1.48245	4.10953	0.0426421	0.653524
Mrpl45	0.144477	8.1715	4.10762	0.0426903	0.653524
Snrpd2	0.190841	9.41477	4.10648	0.0427191	0.653524
Fuom	0.200408	4.0079	4.1038	0.0427869	0.653524
Galntl2	0.42515	-0.108422	4.10362	0.0427916	0.653524
C2cd4b	-0.554857	-0.966233	4.1028	0.0428121	0.653524
Timm17a	0.233297	9.43805	4.10055	0.0428694	0.653524
Zfp593	0.199558	5.381	4.09971	0.0428906	0.653524
Atp5j	0.168041	9.75866	4.0992	0.0429034	0.653524
Cebpz	0.157538	7.19357	4.09852	0.0429209	0.653524
Med29	0.157484	7.46355	4.0973	0.0429517	0.653524
Bdh2	0.460193	0.280386	4.09719	0.0429546	0.653524
Fh1	-0.150847	6.90794	4.09668	0.0429674	0.653524
Mapk8ip2	-0.308087	0.474536	4.09532	0.0430021	0.653524
Rabl6	-0.206686	2.94092	4.09491	0.0430126	0.653524
Dagla	0.613769	-0.3782	4.09232	0.0430785	0.653524
Mppe1	0.550573	-0.413028	4.08714	0.0432107	0.653524
AI314976	0.123604	7.89999	4.08614	0.0432364	0.653524
Ccdc58	0.143404	7.3383	4.08447	0.0432789	0.653524
Mtbp	-0.168663	2.92134	4.08433	0.0432825	0.653524
Shisa5	-0.205637	3.60607	4.08117	0.0433637	0.653524
Klf17	0.718514	-1.21958	4.07959	0.0434041	0.653524
Lsm10	0.193889	7.5205	4.07822	0.0434394	0.653524
Pycard	0.214776	4.30458	4.07804	0.0434441	0.653524
Hras1	-0.134718	6.18306	4.07802	0.0434445	0.653524
Gm2382	0.218419	7.06026	4.07698	0.0434713	0.653524

## Sheet: MaleBaP_vs_MaleOil
Symbol	logFC	logCPM	LR	PValue	FDR
Dcn	-2.68371	0.862739	21.8072	3.01473e-06	0.0464961
Insl3	-1.25683	0.401048	15.4551	8.44906e-05	0.651549
Ptn	-1.96896	0.222528	14.2215	0.0001625	0.655804
I830077J02Rik	-2.10671	-1.61855	13.4217	0.000248725	0.655804
Hba-a2	-3.85459	6.45728	13.3746	0.00025506	0.655804
Hba-a1	-3.85459	6.45727	13.3741	0.000255127	0.655804
1700003M07Rik	1.26654	-0.747453	12.1444	0.000492355	0.967643
Itgb7	1.51314	-0.610452	12.0054	0.000530479	0.967643
Ccdc69	-1.02595	0.303444	11.889	0.000564662	0.967643
Beta-s	-5.645	3.83749	11.4618	0.000710408	0.999991
Hbb-b1	-5.50006	3.72903	11.1595	0.000836026	0.999991
Hbb-b2	-5.50006	3.72903	11.1595	0.000836026	0.999991
C2cd2	0.391261	2.53542	11.0201	0.000901277	0.999991
Cyp11a1	-2.07565	-1.32861	10.8113	0.00100882	0.999991
Zbtb1	-0.349411	3.35079	10.7626	0.00103569	0.999991
Col3a1	-1.81412	-0.43791	10.613	0.00112295	0.999991
Gypc	-1.15496	-0.0635346	10.5111	0.00118662	0.999991
Gypa	-2.4971	-1.54801	10.1856	0.00141544	0.999991
Ido2	1.45344	-0.253656	10.0885	0.00149195	0.999991
Islr	-2.104	-1.81658	10.0291	0.00154085	0.999991
Igf2	-0.723465	2.18187	10.0261	0.0015434	0.999991
Aqp3	2.03973	-0.831732	9.9588	0.00160082	0.999991
Cyp17a1	-2.81096	-1.35569	9.95582	0.00160341	0.999991
4930563E18Rik	-1.3959	-1.14703	9.82451	0.00172202	0.999991
Snord33	-0.838288	-0.22238	9.6631	0.00188006	0.999991
Hrc	0.875772	0.836449	9.23994	0.00236793	0.999991
Nrg1	-0.908375	-0.131772	9.22788	0.00238357	0.999991
Trpc3	-0.990799	-0.23775	9.0222	0.0026672	0.999991
Agtr2	-2.44177	-1.66515	8.98564	0.0027211	0.999991
Dpysl3	-0.801332	0.122841	8.8103	0.00299534	0.999991
E130203B14Rik	-0.819124	0.405181	8.69885	0.0031841	0.999991
Klf17	1.66852	-1.21958	8.67117	0.00323283	0.999991
Pf4	-2.20282	0.929152	8.61102	0.00334136	0.999991
Pga5	1.68604	-1.239	8.49912	0.00355318	0.999991
Mpzl3	1.00828	-0.738272	8.48864	0.00357371	0.999991
A930015D03Rik	-0.921512	0.0145336	8.38314	0.00378717	0.999991
Naf1	-0.412655	2.30882	8.29812	0.00396861	0.999991
Slc39a2	1.84361	-1.3826	8.2759	0.00401748	0.999991
Elk3	-0.749609	-0.185921	8.08823	0.00445537	0.999991
Rgs18	-2.68651	-0.979547	8.01303	0.00464421	0.999991
Ly6h	-1.44044	-0.977141	7.9851	0.00471638	0.999991
Ppbp	-3.48669	0.996031	7.93357	0.00485259	0.999991
Hs3st1	-1.20746	-0.781298	7.9124	0.0049097	0.999991
Rgs14	1.55131	-1.0774	7.87454	0.00501357	0.999991
St8sia4	-1.11132	-0.904131	7.83991	0.00511051	0.999991
Vcan	-0.608361	0.734027	7.83451	0.00512582	0.999991
Bche	-0.988347	-0.832717	7.78834	0.00525845	0.999991
Pkd2	-0.407551	1.80454	7.71851	0.00546574	0.999991
Ren1	-1.74299	-1.4237	7.71638	0.00547221	0.999991
Emcn	-2.05866	-1.68867	7.71527	0.00547557	0.999991
Ren2	-1.68862	-1.41225	7.67988	0.00558399	0.999991
Slc28a1	0.734192	1.29181	7.55539	0.00598308	0.999991
Itga8	-1.76952	-0.768177	7.24269	0.00711901	0.999991
Zfp786	-1.06042	-0.702551	7.21363	0.00723521	0.999991
Zfp358	-0.670093	-0.275642	7.20182	0.00728295	0.999991
Rcn1	-0.243706	4.84671	7.20158	0.00728393	0.999991
Spag4	0.92382	-0.0573711	7.18735	0.00734193	0.999991
Dlk1	-0.736343	1.30915	7.16361	0.00743974	0.999991
6430550D23Rik	-0.914026	-0.712037	7.09057	0.00774907	0.999991
1700008P20Rik	0.572266	0.410315	6.98742	0.00820848	0.999991
B4galt3	-0.606484	0.243427	6.97782	0.00825261	0.999991
Tcf21	-2.18271	-0.893552	6.95953	0.00833737	0.999991
Fkbp14	-0.526928	0.935391	6.95235	0.00837093	0.999991
Slc34a3	0.687875	-0.0339327	6.90978	0.00857253	0.999991
Ptprd	-0.688899	1.16174	6.90303	0.00860498	0.999991
Ecm1	-0.882374	-0.652896	6.80415	0.00909461	0.999991
Entpd2	-0.537725	2.66368	6.80329	0.00909899	0.999991
Amh	-0.951726	0.207863	6.76763	0.00928259	0.999991
Snord22	-0.464012	0.616734	6.76634	0.00928932	0.999991
Met	0.804579	1.33554	6.74827	0.00938388	0.999991
Klf6	-0.358805	3.05951	6.71793	0.00954481	0.999991
B230312A22Rik	-0.380846	1.3558	6.70198	0.00963061	0.999991
BC046404	-0.562445	1.25441	6.64104	0.00996558	0.999991
Cebpb	-0.462195	2.68933	6.60973	0.0101423	0.999991
Kcnq1ot1	-0.506673	2.21332	6.53907	0.0105531	0.999991
Lyn	0.749638	0.721732	6.53901	0.0105534	0.999991
Sft2d3	-0.361336	2.08676	6.49431	0.010822	0.999991
Hpgd	-0.540324	2.07968	6.38585	0.0115034	0.999991
Fhit	0.294157	3.99555	6.37482	0.0115751	0.999991
Lmcd1	1.46085	-1.26045	6.34403	0.0117777	0.999991
Cldn9	-1.04561	-0.972912	6.27766	0.012227	0.999991
Thra	-0.763167	-0.193785	6.23393	0.0125325	0.999991
Rin1	0.815555	-0.652604	6.21843	0.0126427	0.999991
Scai	-0.421487	2.62241	6.21267	0.0126839	0.999991
Sod3	-0.696483	0.321097	6.21158	0.0126918	0.999991
Klhl3	1.28142	-1.10678	6.20377	0.0127478	0.999991
Tpm4	-0.427732	3.61997	6.19287	0.0128266	0.999991
Sostdc1	-2.08205	-1.93205	6.17678	0.0129437	0.999991
Zfp629	-0.887548	-0.469559	6.16923	0.0129991	0.999991
Sgpp2	-0.534677	-0.104886	6.15745	0.013086	0.999991
Cbx4	-0.500219	1.0151	6.12516	0.0133272	0.999991
Mir5109	-1.04736	-0.350372	6.10354	0.0134911	0.999991
2410066E13Rik	-0.367122	1.6217	6.10111	0.0135097	0.999991
Nrk	-0.727288	0.791144	6.08764	0.0136131	0.999991
Ccdc120	0.38073	1.14702	6.07803	0.0136874	0.999991
Pogk	-0.351708	2.05068	6.06641	0.0137777	0.999991
Tril	-1.424	-1.35619	6.05672	0.0138535	0.999991
Bgn	-1.67931	-1.34972	6.02729	0.0140864	0.999991
Zeb1	-0.260773	2.90373	6.02414	0.0141115	0.999991
1700008O03Rik	-0.555928	0.177342	6.00565	0.0142602	0.999991
Tpsb2	-2.54177	-1.43816	5.99536	0.0143435	0.999991
Ell2	-0.352785	3.0958	5.97221	0.0145331	0.999991
Tacc1	-0.38262	1.96399	5.9685	0.0145637	0.999991
Cd3g	-1.69729	-1.64254	5.9677	0.0145702	0.999991
Ank	-0.505868	1.25191	5.96011	0.0146332	0.999991
Iqck	-0.515427	-0.142659	5.93437	0.0148483	0.999991
Mx2	-1.02612	-1.06303	5.91329	0.0150271	0.999991
Zfp287	0.605551	0.509353	5.90089	0.0151332	0.999991
Lpl	-0.644716	1.68795	5.87141	0.0153887	0.999991
Efemp1	-0.695765	-0.782208	5.84894	0.0155864	0.999991
Pdgfrb	-1.42864	-1.22179	5.84108	0.0156562	0.999991
Zfp395	-0.460834	0.520007	5.83095	0.0157466	0.999991
Jup	-0.727401	-0.322831	5.8271	0.0157812	0.999991
Prrg4	0.847092	-0.366436	5.82625	0.0157887	0.999991
Pard6g	-0.710417	-0.341641	5.76599	0.0163393	0.999991
Gcnt1	-0.647806	-0.232411	5.74974	0.0164911	0.999991
C630004H02Rik	-0.591342	-0.161999	5.70058	0.0169593	0.999991
Mfap2	-0.65118	2.54197	5.70054	0.0169597	0.999991
Nnmt	-0.708883	-0.602256	5.68402	0.0171201	0.999991
Lum	-1.49369	-0.460603	5.67496	0.0172088	0.999991
Kank1	-0.243659	3.47971	5.66246	0.0173318	0.999991
Gm13287	-2.53593	-1.85391	5.66144	0.0173419	0.999991
Tnfrsf12a	-0.422212	2.2715	5.6459	0.0174962	0.999991
Slc47a1	-0.991095	-0.89248	5.63861	0.0175691	0.999991
Tnfaip8l1	-0.524888	0.193624	5.62082	0.0177483	0.999991
Nfkbil1	-0.714293	-0.908722	5.59039	0.0180593	0.999991
Mras	-0.505187	1.6127	5.57992	0.0181675	0.999991
Fas	0.972344	-0.983509	5.57065	0.0182639	0.999991
Vopp1	-0.577256	1.00152	5.54409	0.0185432	0.999991
Klhl2	-0.318483	2.4653	5.53292	0.0186619	0.999991
Clec1b	-2.10947	-1.5778	5.50465	0.018966	0.999991
Gas7	-0.611256	0.491535	5.497	0.0190491	0.999991
Wif1	-0.534133	0.53787	5.48522	0.0191779	0.999991
Anp32e	-0.16594	5.58061	5.47569	0.0192827	0.999991
1810011O10Rik	-0.702618	-0.677196	5.45536	0.0195084	0.999991
Il12rb1	-0.647045	-0.523462	5.44676	0.0196047	0.999991
Ggnbp1	-0.399875	1.55726	5.4443	0.0196323	0.999991
Atp1b2	-0.522793	2.16435	5.43996	0.0196811	0.999991
Nrbp2	-0.57998	0.308968	5.39013	0.020251	0.999991
Fxyd3	0.941616	-0.500967	5.38539	0.0203061	0.999991
Shisa3	-0.868614	-0.654818	5.36788	0.0205109	0.999991
Snora3	-0.625994	-0.756242	5.3615	0.020586	0.999991
Slc4a4	0.65874	0.223822	5.35732	0.0206354	0.999991
Snx21	-0.563108	0.251581	5.33453	0.020907	0.999991
A930038C07Rik	-1.47392	-1.43092	5.33044	0.020956	0.999991
Gm16157	0.787849	-0.963426	5.32653	0.0210031	0.999991
Kitl	-0.739634	1.88602	5.32285	0.0210475	0.999991
Me1	-0.439163	3.88536	5.28691	0.0214863	0.999991
Magea4	1.01046	-0.876503	5.27927	0.0215808	0.999991
Ccdc17	-0.41131	1.09005	5.2751	0.0216325	0.999991
Reep2	-0.563425	0.292169	5.26924	0.0217055	0.999991
1700010M22Rik	-1.24627	-0.793953	5.26779	0.0217236	0.999991
Osbpl6	0.45989	2.32647	5.24601	0.0219971	0.999991
Hist1h3b	-0.405035	2.04445	5.23754	0.0221045	0.999991
Prr24	-0.349182	2.23951	5.23701	0.0221113	0.999991
Ankrd28	-0.311291	2.86842	5.16031	0.0231087	0.999991
Nipal2	-0.751891	0.777965	5.15451	0.0231861	0.999991
Rell2	-0.656263	-0.535877	5.14975	0.0232497	0.999991
Zfp777	-0.463269	0.940865	5.13924	0.0233909	0.999991
Gprc5b	-0.598291	-0.568167	5.13426	0.0234581	0.999991
Mbnl2	-0.611487	0.743634	5.11826	0.0236753	0.999991
P2ry1	-0.967568	-0.395728	5.10934	0.0237973	0.999991
Pla2g2d	0.76265	0.802373	5.09517	0.0239925	0.999991
Hist1h3f	-0.421433	2.13031	5.07265	0.0243062	0.999991
Sorbs3	-0.68741	-0.184167	5.05162	0.024603	0.999991
Spata22	-1.3001	-0.0839623	5.04868	0.0246447	0.999991
Ccdc102a	0.733662	-0.57628	5.04455	0.0247035	0.999991
Lhx2	0.778975	0.443087	5.04159	0.0247458	0.999991
Phox2a	-0.503999	-0.0124067	5.02553	0.0249763	0.999991
Fam198b	-0.62837	1.07199	5.02444	0.024992	0.999991
Mlana	0.349733	3.03508	5.0219	0.0250287	0.999991
2022-09-04	0.59388	1.18508	5.00419	0.0252861	0.999991
Tox3	-0.582144	0.626549	4.99025	0.0254906	0.999991
2810021J22Rik	-0.24089	2.6695	4.98826	0.0255199	0.999991
Plxdc2	0.53597	1.15329	4.98582	0.0255558	0.999991
Vangl2	-0.431098	0.690253	4.97769	0.0256763	0.999991
Prkcdbp	-0.84532	0.772551	4.96516	0.0258629	0.999991
Gem	-0.825305	-0.840792	4.95341	0.0260392	0.999991
Penk	-0.382578	1.78164	4.95295	0.0260462	0.999991
Birc3	-0.341997	1.38752	4.93578	0.0263062	0.999991
Zswim5	0.641562	0.645097	4.91405	0.0266391	0.999991
Slc14a2	1.40501	-0.995198	4.90722	0.0267447	0.999991
Cldn11	-0.763541	-0.993795	4.8998	0.0268598	0.999991
AA415398	-0.593856	0.310573	4.89809	0.0268864	0.999991
C920009B18Rik	1.18258	-1.39146	4.88072	0.0271582	0.999991
Pramel1	-0.667151	-0.421861	4.87333	0.0272748	0.999991
Kcnj12	0.708695	0.50046	4.85686	0.0275364	0.999991
Dffa	0.392291	1.37521	4.83834	0.0278337	0.999991
Tmem86a	-0.46719	1.63911	4.82468	0.0280551	0.999991
Mgat3	0.887362	-0.798782	4.82398	0.0280665	0.999991
Mir1896	-0.455517	0.0215562	4.81908	0.0281464	0.999991
1700029M20Rik	0.831672	-0.668831	4.80416	0.028391	0.999991
Gm13275	-2.40087	-1.24887	4.78212	0.0287567	0.999991
Sorl1	0.481485	1.04635	4.77776	0.0288295	0.999991
Hmga2	-0.52028	1.61873	4.76761	0.029	0.999991
Foxo4	-0.568492	-0.297924	4.75739	0.0291728	0.999991
4933432B09Rik	-0.367257	1.05856	4.75179	0.0292679	0.999991
Npffr1	-0.851758	-1.04668	4.73771	0.0295083	0.999991
Ttc12	-0.559991	-0.363198	4.71954	0.0298217	0.999991
Hoxb9	0.879274	-0.758229	4.70369	0.0300979	0.999991
Plin3	-0.633346	0.58129	4.70211	0.0301255	0.999991
Dis3l2	-0.284851	1.66335	4.69574	0.0302375	0.999991
Cry1	-0.203103	3.36177	4.69087	0.0303232	0.999991
Tram1l1	0.56855	1.21461	4.68707	0.0303904	0.999991
Chka	-0.370703	2.48534	4.67838	0.0305446	0.999991
Pzp	0.503832	2.457	4.64888	0.0310738	0.999991
H2afy2	-0.419435	1.87412	4.64261	0.0311875	0.999991
Cldn18	0.465959	2.12549	4.6371	0.0312879	0.999991
Gata4	-0.658573	1.27372	4.63186	0.0313836	0.999991
B3gnt5	-0.5366	1.15576	4.63127	0.0313943	0.999991
Nt5dc3	-0.388699	1.32006	4.62931	0.0314301	0.999991
Hectd2	-0.540239	1.1844	4.61713	0.0316542	0.999991
Kdm2b	0.1677	5.24309	4.61586	0.0316777	0.999991
Nat1	0.428211	1.17384	4.59572	0.0320519	0.999991
Mpped1	-0.600899	0.249422	4.59118	0.0321369	0.999991
A930013F10Rik	-0.585746	-0.315749	4.58236	0.0323027	0.999991
Hist1h3d	-0.44582	1.48455	4.57649	0.0324136	0.999991
Sntb1	0.894985	-0.267861	4.57479	0.0324457	0.999991
A730017C20Rik	-0.845173	-1.02753	4.56683	0.0325969	0.999991
Ncoa7	-0.398249	1.66704	4.56473	0.0326369	0.999991
2700069I18Rik	-1.28846	-1.62261	4.56407	0.0326494	0.999991
Gm14403	0.240399	2.99442	4.5542	0.0328381	0.999991
Tctex1d4	0.527985	-0.0243937	4.54798	0.0329577	0.999991
Ncald	-0.603804	-0.445755	4.54489	0.0330172	0.999991
4931408A02Rik	0.837899	1.42986	4.54003	0.0331109	0.999991
Dap	-0.29143	3.46136	4.5382	0.0331464	0.999991
2022-09-10	-0.258042	2.92644	4.53571	0.0331946	0.999991
Usp45	-0.241146	2.6453	4.53427	0.0332227	0.999991
Npb	0.944556	-0.41136	4.53419	0.0332242	0.999991
Prkaa2	-0.665569	-0.239082	4.52729	0.0333585	0.999991
Neo1	-0.24815	3.11016	4.51987	0.0335034	0.999991
4930414N06Rik	-0.759257	-1.26994	4.50948	0.0337075	0.999991
Atl2	-0.197615	5.37674	4.48513	0.0341909	0.999991
Timp4	0.85381	-1.06029	4.44497	0.0350042	0.999991
L2hgdh	-0.270271	3.51496	4.42614	0.0353925	0.999991
Prmt6	-0.257485	2.45144	4.38357	0.0362869	0.999991
Il10rb	-0.600965	0.757459	4.37526	0.0364644	0.999991
Slc25a23	-0.309147	2.22719	4.34833	0.0370453	0.999991
Dnahc8	0.404058	2.74071	4.3458	0.0371002	0.999991
Npr3	-1.52483	-1.46099	4.33835	0.0372629	0.999991
6430573F11Rik	-0.873697	-0.00896871	4.32384	0.037582	0.999991
Junb	-0.629967	0.41501	4.31893	0.0376906	0.999991
2310014F07Rik	0.66805	-0.0984607	4.30696	0.0379567	0.999991
Osr2	-0.765678	-0.783932	4.29474	0.0382305	0.999991
Emilin2	0.455684	1.49552	4.29442	0.0382377	0.999991
Uba7	-0.922768	-0.927321	4.28675	0.0384106	0.999991
S100a11	-0.404113	5.06652	4.28657	0.0384145	0.999991
Slc5a1	1.28559	-1.11708	4.28648	0.0384166	0.999991
Purb	-0.243578	2.77709	4.27899	0.0385863	0.999991
Ppp1r3f	0.522635	-0.0738037	4.27164	0.0387535	0.999991
Rnase6	0.645005	0.188967	4.27094	0.0387694	0.999991
Taok3	-0.25905	2.06872	4.2567	0.0390958	0.999991
Ctrb1	-0.697001	0.443378	4.25646	0.0391014	0.999991
Epb4.1l4a	0.239842	3.47367	4.25202	0.0392037	0.999991
Apoa5	-0.972526	-1.3021	4.24404	0.0393883	0.999991
P2ry12	1.11305	-1.22808	4.23358	0.0396317	0.999991
Phc3	-0.314629	1.62312	4.22172	0.0399096	0.999991
Kctd4	-0.65369	-0.939373	4.20846	0.0402228	0.999991
Plscr3	-0.343922	1.96482	4.20835	0.0402254	0.999991
Zfp346	-0.216059	2.78462	4.20785	0.0402374	0.999991
Mvp	0.382674	1.45113	4.20343	0.0403422	0.999991
Pex26	0.375678	1.09095	4.20305	0.0403514	0.999991
Efna5	-0.826805	-0.854399	4.1832	0.0408265	0.999991
1110020A21Rik	-0.405739	0.70563	4.17253	0.0410844	0.999991
Rhoj	-1.79402	-1.80546	4.17046	0.0411345	0.999991
Dsel	-0.403534	1.93661	4.1676	0.0412042	0.999991
Slc6a20a	-0.690119	-0.52266	4.16558	0.0412534	0.999991
Vil1	0.48104	0.186504	4.16513	0.0412642	0.999991
St3gal5	-0.391882	3.35305	4.15692	0.0414646	0.999991
Otog	0.91857	-0.0510898	4.12402	0.0422786	0.999991
Rcn3	-0.281829	3.79498	4.12265	0.0423126	0.999991
Supt3h	-0.310312	3.0853	4.12125	0.0423477	0.999991
Akirin2	-0.19667	5.52067	4.11466	0.0425131	0.999991
Gm648	0.811287	-0.576349	4.1026	0.0428174	0.999991
Zkscan3	-0.214017	3.1195	4.1	0.0428832	0.999991
Col1a2	-1.45122	-0.575964	4.07926	0.0434127	0.999991
D630037F22Rik	0.182513	3.37124	4.07827	0.0434381	0.999991
9130230L23Rik	0.911618	-0.52525	4.06934	0.0436684	0.999991
Nr6a1	0.322165	4.28588	4.06735	0.0437197	0.999991
Ttyh1	-0.271721	2.17954	4.06223	0.0438525	0.999991
Iqgap2	-0.453371	0.857295	4.04363	0.0443382	0.999991
Lrrc9	0.446267	0.937944	4.02567	0.0448129	0.999991
Dgke	-0.231951	3.34899	4.02075	0.0449436	0.999991
Rgs7	0.84188	-0.103818	4.02015	0.0449598	0.999991
Ahsg	-0.730535	-0.550804	4.01317	0.0451463	0.999991
Lgr5	-0.785376	-0.489152	3.98774	0.0458324	0.999991
Il1b	-1.1755	-1.61855	3.98283	0.0459662	0.999991
Baiap2l1	-0.446234	1.41996	3.98064	0.0460261	0.999991
Rnf217	-0.437276	1.62656	3.96989	0.0463208	0.999991
Phf8	-0.317321	2.77981	3.96468	0.0464645	0.999991
1700018L02Rik	-0.61276	-1.06902	3.96401	0.0464828	0.999991
Rmnd5a	-0.182496	4.07109	3.94486	0.0470148	0.999991
Glt28d2	0.429276	0.78622	3.93869	0.0471876	0.999991
Fam73b	-0.386329	0.677974	3.92706	0.0475149	0.999991
Scd3	0.501161	0.454635	3.92633	0.0475357	0.999991
Gm11944	-0.364506	0.987078	3.91889	0.0477463	0.999991
Ncoa2	-0.238141	4.52018	3.91777	0.0477782	0.999991
Gm10714	0.505289	-0.346079	3.91704	0.047799	0.999991
Dnajb13	0.703837	1.00916	3.90562	0.048125	0.999991
Ostb	0.834611	-1.37879	3.90397	0.048172	0.999991
C330024D21Rik	-0.827615	-1.07257	3.89996	0.0482874	0.999991
C530008M17Rik	-0.460711	0.849127	3.89785	0.0483479	0.999991
Hopx	0.753169	0.536732	3.89508	0.0484278	0.999991
Cd200r1	1.04896	-0.686945	3.89488	0.0484335	0.999991
Cttnbp2	-0.750553	-0.562764	3.8931	0.0484848	0.999991
Tmem159	0.298226	3.34091	3.8929	0.0484907	0.999991
Fam46c	-0.419179	0.895824	3.89103	0.0485446	0.999991
Zfp280d	-0.203807	3.83996	3.89061	0.0485568	0.999991
Rab3a	-0.214929	2.93911	3.88573	0.0486982	0.999991
1700001K23Rik	0.551752	-0.834213	3.88236	0.0487958	0.999991
Plxdc1	-0.634815	-0.71167	3.88045	0.0488516	0.999991
F8	0.441257	1.17469	3.87974	0.0488721	0.999991
Twist2	-1.3476	-1.86767	3.87939	0.0488822	0.999991
Clca1	-0.800807	0.388282	3.84929	0.0497671	0.999991
4930564K09Rik	0.374846	1.34889	3.84893	0.0497779	0.999991
Otc	0.572163	0.189602	3.843	0.0499541	0.999991
Fam187b	-0.579801	-0.0480815	3.83877	0.0500803	0.999991
6720483E21Rik	1.09181	-1.28851	3.83435	0.0502124	0.999991
Gab1	-0.276006	2.87636	3.82821	0.0503968	0.999991
Nuak1	-0.414829	1.04442	3.82244	0.0505704	0.999991
Fgf15	-0.934857	-1.49025	3.81705	0.0507334	0.999991
Socs1	-0.550696	1.20655	3.81657	0.0507481	0.999991
Ufsp1	-0.297407	1.26838	3.81347	0.0508419	0.999991
Slc20a2	0.183101	2.51568	3.81173	0.0508948	0.999991
Xk	-0.254316	3.0372	3.8093	0.0509687	0.999991
Mt3	-0.537072	2.4732	3.80872	0.0509864	0.999991
Wdr47	-0.266441	2.34335	3.79795	0.0513154	0.999991
AA465934	0.439753	0.308467	3.7842	0.0517387	0.999991
Il1r2	1.05592	-0.909623	3.78243	0.0517933	0.999991
5330417C22Rik	0.676872	-0.697784	3.77276	0.0520936	0.999991
Fam126a	-0.278162	3.09084	3.76508	0.0523334	0.999991
Phlda2	0.711433	9.2621	3.75756	0.0525691	0.999991
Etnk2	-0.548508	1.91669	3.75737	0.0525753	0.999991
Ppp1r27	0.676539	-0.965224	3.75052	0.052791	0.999991
Snai2	-0.552975	1.43309	3.74989	0.0528109	0.999991
Gm9833	-0.32759	1.59266	3.74808	0.0528682	0.999991
Tmem184a	-0.624134	2.3704	3.74554	0.0529487	0.999991
Ephb2	0.409519	0.734133	3.74549	0.0529501	0.999991
Ccbl2	-0.181561	4.5515	3.74212	0.0530569	0.999991
Mapk8ip3	-0.271108	2.085	3.73985	0.0531293	0.999991
Eml2	0.551523	-0.398535	3.73867	0.0531668	0.999991
B830017H08Rik	0.975024	-0.446437	3.72418	0.05363	0.999991
Nlrp12	0.726134	-0.901546	3.71541	0.0539125	0.999991
Thtpa	-0.423891	0.354689	3.70355	0.0542967	0.999991
Lypd4	-1.22788	2.39419	3.69487	0.0545801	0.999991
Tmco5b	1.08918	-0.535456	3.69037	0.0547276	0.999991
Nppc	-0.68317	-0.528615	3.68934	0.0547613	0.999991
Gm16515	0.213087	2.64315	3.68634	0.0548598	0.999991
Maf	-0.821656	-1.14811	3.68559	0.0548846	0.999991
Nid1	-0.417483	1.36884	3.68243	0.0549886	0.999991
Ddx23	-0.402305	0.648548	3.68104	0.0550346	0.999991
Dusp10	-0.461207	-0.149747	3.67564	0.0552132	0.999991
Vat1l	0.768264	-0.723875	3.6678	0.0554735	0.999991
Slc17a5	0.331926	1.38913	3.66616	0.0555279	0.999991
Zfp704	-0.19495	3.21378	3.66301	0.0556331	0.999991
Atp2a2	-0.172251	4.99279	3.662	0.0556668	0.999991
Clec10a	0.701975	1.34671	3.65664	0.0558463	0.999991
Cited2	-0.412807	1.95441	3.65155	0.0560172	0.999991
BC051537	-0.96734	-0.827368	3.64038	0.0563941	0.999991
Ssc5d	-1.1925	-1.54562	3.63918	0.0564347	0.999991
Klhl23	-0.420958	2.70791	3.63569	0.056553	0.999991
Gulp1	-1.01544	-1.46304	3.63068	0.0567238	0.999991
Hrk	1.24007	-1.52831	3.62717	0.0568434	0.999991
Parp6	-0.298175	2.3961	3.6259	0.0568866	0.999991
Flt3l	-0.507845	0.0139489	3.62079	0.0570616	0.999991
Herc3	-0.260789	3.1895	3.61672	0.0572014	0.999991
Gm14354	-1.86959	-1.73316	3.61174	0.0573731	0.999991
Gm6524	-0.536681	0.00340746	3.60123	0.0577368	0.999991
Gm10046	0.430611	0.100556	3.59865	0.0578266	0.999991
Gpm6b	-0.611773	0.927636	3.59479	0.0579611	0.999991
Tmem98	-0.425902	1.85977	3.58874	0.0581725	0.999991
E330020D12Rik	0.290872	3.5233	3.58124	0.0584356	0.999991
Srsf1	-0.184342	6.2637	3.57862	0.0585279	0.999991
Gpha2	0.442825	3.30216	3.57845	0.0585338	0.999991
Zyx	-0.35403	1.72067	3.57503	0.0586544	0.999991
Prom1	0.612112	1.25499	3.57121	0.0587894	0.999991
Slc25a12	0.321332	1.69454	3.56732	0.0589272	0.999991
Mmgt1	0.300901	2.56849	3.56366	0.0590575	0.999991
Shd	-0.768231	-1.07488	3.56301	0.0590806	0.999991
Sparc	-0.404338	5.21416	3.55984	0.0591935	0.999991
Pwwp2b	-0.543898	0.687305	3.55833	0.0592474	0.999991
Cage1	-0.394382	0.117714	3.55656	0.0593107	0.999991
Rgs2	-0.587561	2.10335	3.55598	0.0593312	0.999991
Smtnl1	0.50945	0.927514	3.54425	0.0597522	0.999991
Tmem177	-0.16677	4.22351	3.54361	0.0597753	0.999991
Tll2	1.25768	-1.2262	3.54181	0.0598399	0.999991
1700031F05Rik	-1.08513	-0.770711	3.53816	0.0599721	0.999991
Tmub2	-0.220944	3.10933	3.53546	0.0600696	0.999991
Shisa5	-0.270017	3.60607	3.53337	0.0601454	0.999991
Aldh3a1	-0.894258	-1.29377	3.53321	0.0601511	0.999991
Aldh3b1	-0.697604	0.780004	3.53136	0.0602186	0.999991
Tagln	-0.604921	-0.738911	3.52892	0.0603069	0.999991
Mylk	-0.461032	1.41772	3.52118	0.0605892	0.999991
Rasgef1b	-0.346636	1.66796	3.51877	0.0606776	0.999991
Upk2	-0.258497	3.25884	3.51012	0.0609951	0.999991
Snord16a	-0.477888	0.199908	3.48865	0.061791	0.999991
Rnd3	-0.427707	1.83445	3.48749	0.0618342	0.999991
Lrrc71	-0.323302	1.40231	3.48543	0.0619111	0.999991
Tmed7	-0.215031	4.81501	3.47914	0.0621469	0.999991
Hsbp1l1	-0.54037	-0.189702	3.47811	0.0621858	0.999991
Pwwp2a	-0.18488	4.12491	3.47737	0.0622137	0.999991
Vmn2r47	-2.08796	-0.413538	3.4697	0.0625027	0.999991
Cgref1	1.0024	-1.13886	3.46766	0.0625797	0.999991
4930402H24Rik	-0.321141	1.33679	3.45626	0.0630127	0.999991
Col27a1	-0.599544	0.429523	3.45415	0.0630932	0.999991
4930588N13Rik	-0.731723	-0.802797	3.45269	0.0631489	0.999991
Zfp341	0.674153	-0.48031	3.45094	0.063216	0.999991
C330024C12Rik	0.619471	-0.117294	3.44706	0.0633642	0.999991
1190005I06Rik	-0.610807	-0.61706	3.44265	0.0635339	0.999991
Zfp692	-0.282907	2.49878	3.44191	0.0635621	0.999991
Sertad4	-0.174069	3.48907	3.4339	0.0638712	0.999991
Cd2ap	-0.164628	5.21374	3.42738	0.0641239	0.999991
Rilpl1	0.215428	2.02415	3.4256	0.0641931	0.999991
Gm8267	-0.62367	-0.574913	3.42008	0.0644078	0.999991
Gdap1	-0.805397	-0.548601	3.41409	0.064642	0.999991
Rnf19b	-0.187476	2.67453	3.41375	0.0646554	0.999991
Gigyf1	-0.266813	2.27867	3.41035	0.0647886	0.999991
Msx2	0.562483	4.52983	3.40846	0.064863	0.999991
Hist2h2be	0.583999	-0.676604	3.40544	0.0649817	0.999991
Ehd3	0.506893	0.509148	3.4008	0.0651649	0.999991
1700020N01Rik	0.568267	-0.0515427	3.3939	0.0654378	0.999991
Prkrir	-0.154288	4.41128	3.39332	0.0654609	0.999991
Kcnh2	-0.363142	0.661592	3.39161	0.065529	0.999991
Ndrg1	-0.74857	-0.609696	3.39022	0.0655842	0.999991
Gm14692	-0.653931	4.63123	3.38377	0.0658413	0.999991
Esam	1.07793	-1.22925	3.38371	0.0658436	0.999991
Dhx58	-0.760286	-1.05439	3.38249	0.0658923	0.999991
Ttll6	0.844529	-0.158535	3.38048	0.065973	0.999991
Dhx35	0.261866	2.77051	3.3799	0.0659963	0.999991
Dync1i1	0.355541	4.8539	3.37878	0.0660408	0.999991
Smek1	-0.18868	5.16097	3.369	0.0664341	0.999991
Vav3	0.699801	-0.0208724	3.36698	0.0665158	0.999991
Mesp1	0.600725	0.15401	3.36395	0.0666382	0.999991
Dhrs11	-0.257431	2.58157	3.36163	0.0667319	0.999991
Epb4.9	0.479046	0.100685	3.36162	0.0667326	0.999991
Rara	-0.338993	2.1628	3.35887	0.0668437	0.999991
5430407P10Rik	-0.376512	1.27741	3.35564	0.0669751	0.999991
AY512931	-0.747459	-1.37683	3.35363	0.0670571	0.999991
Usp2	0.277823	3.52607	3.35293	0.0670854	0.999991
Ttll9	0.55142	-0.615779	3.35118	0.0671568	0.999991
Arhgap11a	-0.263959	2.86348	3.35106	0.067162	0.999991
Fkbp9	-0.197572	4.00847	3.34773	0.0672977	0.999991
Gm1140	-0.649118	4.7451	3.34743	0.0673099	0.999991
Slc26a6	-0.43187	-0.361953	3.34633	0.067355	0.999991
Eif4ebp2	-0.388865	0.720947	3.34617	0.0673616	0.999991
Dag1	-0.220091	2.72522	3.34315	0.0674851	0.999991
D430042O09Rik	-0.467012	0.555487	3.34035	0.0676001	0.999991
Zfp507	-0.186034	2.68275	3.33993	0.0676175	0.999991
2310034G01Rik	0.302589	2.44621	3.32449	0.0682553	0.999991
Nipal1	-0.572517	1.04044	3.32448	0.0682555	0.999991
Ero1lb	-0.267014	1.99555	3.32278	0.0683264	0.999991
Cd1d2	-0.605662	-1.05278	3.31365	0.0687067	0.999991
Rn45s	-0.43785	8.45017	3.31192	0.0687791	0.999991
Fsbp	-0.231336	2.1318	3.30851	0.0689221	0.999991
LOC100862314	-2.08155	-1.50301	3.30385	0.0691179	0.999991
Zfp319	-0.449526	-0.00294612	3.29283	0.0695829	0.999991
Ralbp1	0.118144	5.9585	3.29264	0.0695911	0.999991
Cyr61	-0.599961	1.89949	3.29176	0.0696282	0.999991
Zbtb9	-0.235103	1.99188	3.28994	0.0697056	0.999991
Ccl21b	-1.58068	-0.416604	3.28928	0.0697337	0.999991
H19	-0.333652	2.5971	3.28767	0.0698021	0.999991
Ccl21c	-1.58148	-0.393268	3.28179	0.0700525	0.999991
Gm10591	-1.58148	-0.393268	3.28179	0.0700525	0.999991
Gm13304	-1.58148	-0.393268	3.28179	0.0700525	0.999991
LOC100862177	-1.58148	-0.393268	3.28179	0.0700525	0.999991
Ppp1r9b	-0.398962	0.640018	3.28036	0.0701134	0.999991
Vmn2r30	-1.50332	-1.63066	3.27259	0.0704465	0.999991
Kcng1	0.853279	-1.00625	3.27011	0.0705527	0.999991
2810025M15Rik	0.120184	6.21263	3.26733	0.0706724	0.999991
Rhog	-0.363508	1.80468	3.26588	0.0707351	0.999991
Dennd4c	-0.284963	2.74874	3.26143	0.0709272	0.999991
Maob	-0.514461	0.295285	3.25993	0.0709924	0.999991
Gm5113	0.449245	0.759982	3.25765	0.0710908	0.999991
1810049H13Rik	-0.220923	3.2077	3.25517	0.0711987	0.999991
Atp11a	0.160758	2.91731	3.25506	0.0712033	0.999991
Gfap	-1.41027	-1.65956	3.25039	0.0714066	0.999991
Sec24d	-0.403821	0.708896	3.24824	0.0715001	0.999991
Ppp2r2c	-0.6236	0.0884862	3.24518	0.0716337	0.999991
0610010F05Rik	-0.201884	4.3018	3.2423	0.0717598	0.999991
Agmat	-0.700141	-1.2612	3.24224	0.0717625	0.999991
Cmah	-0.376205	0.654569	3.24172	0.0717854	0.999991
Zfp619	-0.461372	0.475368	3.24096	0.0718187	0.999991
Pik3cg	0.798007	-0.889769	3.23355	0.0721442	0.999991
Nfatc2	0.427684	0.873458	3.22677	0.0724434	0.999991
Gm16523	-0.501233	-0.492579	3.22193	0.0726579	0.999991
Zbtb42	0.934933	-0.976847	3.2218	0.0726635	0.999991
3000002C10Rik	-0.43981	0.872006	3.2184	0.0728147	0.999991
A330102I10Rik	0.498001	0.410101	3.21805	0.0728305	0.999991
Pgrmc1	-0.287124	3.94445	3.2152	0.0729575	0.999991
Mthfsd	-0.190262	3.52173	3.21301	0.0730548	0.999991
Dppa3	0.194434	11.1483	3.213	0.0730554	0.999991
St6galnac6	-0.453401	0.358348	3.19831	0.0737142	0.999991
Mex3d	-0.395522	0.654476	3.19816	0.0737212	0.999991
2610034B18Rik	-0.298399	1.62459	3.19363	0.0739256	0.999991
Iqsec2	0.568191	-0.229508	3.1917	0.0740132	0.999991
Phgdh	-0.428672	3.1046	3.18966	0.0741056	0.999991
Stra8	-0.672067	7.43101	3.18541	0.0742981	0.999991
Col9a2	-0.419928	1.49124	3.18402	0.0743615	0.999991
Ammecr1	-0.329691	1.83527	3.17744	0.0746617	0.999991
Dock5	0.442199	1.29007	3.17683	0.0746896	0.999991
Rnf128	-0.425206	1.94399	3.17417	0.074811	0.999991
Casp9	0.184445	2.86845	3.17406	0.0748161	0.999991
Fam70a	-1.42704	-1.66304	3.17209	0.0749063	0.999991
Spint5	0.493657	0.701762	3.16822	0.0750843	0.999991
Sp4	-0.258485	2.61079	3.15786	0.0755624	0.999991
Map3k6	0.600833	-0.422822	3.15719	0.0755934	0.999991
1500003O03Rik	-0.207865	3.18387	3.15181	0.075843	0.999991
Tnfaip3	-0.837473	-1.10732	3.15111	0.0758754	0.999991
Tbck	-0.195813	2.78427	3.15027	0.0759146	0.999991
Edar	-0.748098	-0.807261	3.14985	0.0759341	0.999991
Rasl10a	0.389741	0.113956	3.14922	0.0759632	0.999991
1700020N15Rik	0.351476	1.9102	3.14897	0.0759749	0.999991
Kalrn	0.503381	0.473545	3.14653	0.0760886	0.999991
Gdap10	-0.57527	-0.3034	3.1445	0.0761832	0.999991
Gng2	0.240716	1.84812	3.14164	0.0763168	0.999991
1700042G07Rik	0.863447	-0.996163	3.13783	0.0764957	0.999991
Zfp455	-0.397029	0.951193	3.13642	0.0765615	0.999991
Asxl2	-0.168751	3.98831	3.12952	0.0768865	0.999991
Gm10681	2.00409	-1.03423	3.12745	0.0769843	0.999991
Prss12	-0.655852	-0.940157	3.12336	0.0771777	0.999991
Cmtm2a	0.608629	-0.622695	3.11791	0.0774361	0.999991
Apom	0.468404	0.572556	3.11297	0.077671	0.999991
Gbas	-0.189967	3.70614	3.11228	0.0777042	0.999991
E130309F12Rik	-0.520558	0.774976	3.11221	0.0777072	0.999991
9430020K01Rik	-0.324291	1.75189	3.10985	0.0778202	0.999991
Serpinb5	0.838886	-1.1522	3.10797	0.0779101	0.999991
Myh14	0.369961	1.90003	3.10693	0.0779596	0.999991
Zscan20	-0.38503	0.291371	3.10449	0.0780765	0.999991
Ptger2	-0.476629	-0.0342269	3.10107	0.0782407	0.999991
Rdh7	-0.822262	-1.18559	3.0973	0.0784223	0.999991
Fndc3a	-0.219864	3.68172	3.09651	0.0784601	0.999991
Amhr2	-0.624131	1.31559	3.0828	0.0791242	0.999991
Mmp23	-0.43785	2.01041	3.08238	0.0791445	0.999991
Myo6	-0.279142	1.38983	3.08058	0.079232	0.999991
Ythdf3	-0.188009	4.63735	3.07796	0.07936	0.999991
Prtg	0.322972	3.67215	3.07529	0.0794905	0.999991
Znrf2	-0.222183	4.14364	3.07439	0.0795343	0.999991
Pdgfra	-0.78097	-0.528299	3.06502	0.0799944	0.999991
Ythdc2	-0.257033	3.75086	3.06472	0.080009	0.999991
Btbd6	-0.263032	2.59308	3.06443	0.0800233	0.999991
9530051G07Rik	0.630464	-0.149669	3.06423	0.0800333	0.999991
Smyd4	0.154529	3.63614	3.05774	0.0803532	0.999991
Egln1	-0.163354	3.3773	3.05509	0.0804846	0.999991
Scnn1a	-0.515197	-0.0768028	3.05357	0.0805598	0.999991
Arhgef25	-0.338623	0.94878	3.05279	0.0805987	0.999991
Cdo1	-0.220782	3.6064	3.04484	0.0809941	0.999991
Rsad2	1.12928	-1.61089	3.04269	0.0811016	0.999991
Wdfy1	-0.316216	2.65517	3.04265	0.0811036	0.999991
Ppt2	-0.422071	0.580879	3.04239	0.0811163	0.999991
Rab40b	0.834084	-0.457823	3.04224	0.081124	0.999991
1700001G11Rik	0.31167	2.08004	3.03685	0.081394	0.999991
Arhgef12	-0.213076	2.73094	3.03518	0.0814773	0.999991
Tfr2	1.12589	-1.48962	3.03305	0.0815846	0.999991
Stk4	-0.124849	5.242	3.02694	0.0818925	0.999991
Gm7325	0.475154	0.592546	3.02664	0.0819075	0.999991
Sdccag8	0.197326	2.95228	3.02356	0.0820629	0.999991
4930539M17Rik	0.902092	-1.44621	3.02277	0.0821031	0.999991
Mnt	-0.271751	1.09302	3.02033	0.0822265	0.999991
Rims3	-0.299668	1.42266	3.0196	0.0822637	0.999991
B4galt6	-0.267906	2.60232	3.0187	0.0823095	0.999991
Ogn	-0.603699	-0.955884	3.01785	0.0823523	0.999991
Mgp	-1.07867	-1.82465	3.01755	0.0823677	0.999991
Tmem80	0.31539	3.30793	3.01718	0.0823868	0.999991
Slc25a18	-0.769991	-1.17402	3.01397	0.0825501	0.999991
Gm8989	-1.40684	-1.52607	3.01025	0.0827396	0.999991
6330403K07Rik	0.561077	0.155839	3.00877	0.0828151	0.999991
Nptn	-0.137067	5.07768	3.00813	0.0828476	0.999991
Efhd1	-0.492838	0.520166	3.00759	0.0828754	0.999991
Btbd1	-0.195625	4.42914	3.00201	0.0831612	0.999991
1700067K01Rik	-0.287007	1.40879	3.00146	0.0831895	0.999991
Fam76b	-0.17539	4.27434	3.00027	0.0832505	0.999991
Spdef	0.63973	-0.827812	2.99697	0.0834205	0.999991
Enpp1	-0.412389	0.71622	2.98943	0.0838095	0.999991
Lnx2	0.27638	1.46101	2.98942	0.0838103	0.999991
Nell1	-0.654647	-0.847435	2.98676	0.0839477	0.999991
Kdm3b	0.145406	4.30432	2.98382	0.0841005	0.999991
Ect2l	-0.435858	0.0298258	2.97878	0.084363	0.999991
Rps6ka6	-0.276643	4.39262	2.97617	0.0844989	0.999991
Sgcb	-0.27478	2.5874	2.96988	0.084828	0.999991
P2ry6	0.916169	-1.4367	2.9682	0.0849162	0.999991
Stim1	-0.319813	1.27484	2.96147	0.0852705	0.999991
Raph1	-0.166574	4.83144	2.96032	0.0853311	0.999991
Pigv	-0.191376	2.56634	2.95954	0.0853724	0.999991
Prune2	0.838211	-0.51306	2.95923	0.0853887	0.999991
B3galt4	-0.42931	0.0169527	2.95548	0.0855868	0.999991
Slco4c1	-0.53999	-0.407322	2.95351	0.0856914	0.999991
2900056M20Rik	0.249599	2.43638	2.95301	0.0857179	0.999991
Pycard	0.25575	4.30458	2.95237	0.0857519	0.999991
Exog	-0.241288	2.35879	2.9487	0.0859468	0.999991
4933401D09Rik	-0.369916	0.0579783	2.94307	0.0862466	0.999991
Atp8b5	0.356507	2.17741	2.94195	0.0863063	0.999991
Parp16	-0.350488	0.597375	2.94159	0.0863256	0.999991
Zfp1	-0.135366	4.70265	2.94104	0.0863553	0.999991
Raver1	-0.239017	2.51346	2.93831	0.0865014	0.999991
Hal	0.357711	2.81259	2.93652	0.086597	0.999991
Gm12070	-0.339973	4.52811	2.9353	0.0866627	0.999991
Gm14478	-0.980959	-1.90225	2.93528	0.0866638	0.999991
Gm16576	0.415619	0.291103	2.93383	0.0867415	0.999991
Chst10	0.320804	1.53568	2.92921	0.0869898	0.999991
Zfp652	-0.241905	1.57124	2.92894	0.0870046	0.999991
A730020E08Rik	-0.784076	-0.192178	2.92766	0.0870736	0.999991
Gm3558	0.536088	1.13811	2.9251	0.087212	0.999991
Col5a2	-1.09262	-1.04665	2.92471	0.0872326	0.999991
Decr2	-0.324071	2.10968	2.92422	0.0872592	0.999991
Mybpc1	-0.587404	-0.848505	2.924	0.0872712	0.999991
Ak3	-0.340053	1.54505	2.9238	0.0872821	0.999991
Spa17	0.23482	5.77175	2.91441	0.0877914	0.999991
Dlx4	-0.820229	-0.277242	2.91225	0.0879092	0.999991
2410012E07Rik	0.244611	4.47576	2.91161	0.0879442	0.999991
Mesp2	0.343758	1.51401	2.91142	0.0879544	0.999991
Irak2	-0.31846	1.38477	2.91025	0.088018	0.999991
Mxd1	-0.348589	0.872456	2.90964	0.0880515	0.999991
9530082P21Rik	0.22121	2.85279	2.90911	0.0880807	0.999991
Pcolce	-0.606726	1.40137	2.90867	0.0881045	0.999991
Snora61	0.720039	-1.27541	2.90495	0.0883079	0.999991
Napepld	-0.208675	2.21811	2.90456	0.0883292	0.999991
A530054K11Rik	-0.193614	3.34169	2.9038	0.0883712	0.999991
2200002D01Rik	-0.288928	1.07335	2.90033	0.0885613	0.999991
Rhbg	1.01113	-1.2013	2.90018	0.0885698	0.999991
Tbc1d2b	0.296762	1.43288	2.89975	0.0885935	0.999991
Gtsf1	0.493822	5.34857	2.89684	0.0887535	0.999991
Gria3	-0.71136	-0.995246	2.89396	0.0889119	0.999991
Gm16880	-0.315538	1.84125	2.89072	0.0890912	0.999991
Synpr	0.761959	1.32785	2.89064	0.0890956	0.999991
6430571L13Rik	-0.515576	-0.565978	2.88183	0.0895843	0.999991
Exoc4	0.162054	3.72234	2.88004	0.0896838	0.999991
Trpc1	-0.502443	0.192507	2.87999	0.0896865	0.999991
Gsdmd	-0.543731	-0.40989	2.87937	0.0897214	0.999991
Phf20l1	-0.163206	4.5271	2.87614	0.0899013	0.999991
Ccl2	1.22074	-0.934073	2.87349	0.0900493	0.999991
Rsbn1l	-0.149116	4.3882	2.87275	0.0900907	0.999991
Ulk4	0.214007	1.80557	2.87246	0.0901072	0.999991
Gm12359	-0.361939	0.0707066	2.87137	0.0901683	0.999991
Tubgcp6	-0.22704	2.77057	2.87005	0.0902423	0.999991
1700020O03Rik	-0.185117	2.94824	2.87004	0.0902428	0.999991
Lmf1	-0.298185	2.56588	2.8683	0.0903405	0.999991
E230019M04Rik	0.48619	1.92004	2.86773	0.0903721	0.999991
Glipr1l2	0.798895	-0.377193	2.8673	0.0903967	0.999991
Zfp362	-0.514463	-0.0197807	2.86573	0.0904848	0.999991
Cd82	-0.43487	0.730396	2.86217	0.0906849	0.999991
Arnt	-0.2381	2.66699	2.8619	0.0907003	0.999991
Slc12a3	0.614973	0.444876	2.8615	0.090723	0.999991
Creld1	-0.246403	1.84836	2.86106	0.0907474	0.999991
Qk	-0.19446	5.30562	2.85985	0.090816	0.999991
Kdm4d	0.779894	-0.869141	2.85692	0.0909817	0.999991
Tia1	-0.17695	4.05346	2.85498	0.0910916	0.999991
Rab43	-0.370645	0.753833	2.8537	0.091164	0.999991
Slc22a20	-0.661997	-0.61107	2.85266	0.0912231	0.999991
D930048N14Rik	-0.562163	-0.814521	2.85168	0.0912784	0.999991
Sgcg	-1.09394	-0.0991909	2.85083	0.0913265	0.999991
Pparg	0.696635	2.64977	2.84888	0.0914377	0.999991
Irf2	-0.426172	0.0893683	2.84861	0.091453	0.999991
Rfng	-0.4784	1.5243	2.84394	0.0917188	0.999991
Nedd9	-0.512145	1.57854	2.84302	0.0917716	0.999991
Apln	0.526497	-0.14176	2.83988	0.091951	0.999991
H1fx	-0.3524	2.03877	2.83765	0.0920789	0.999991
Akap2	-0.716161	-1.02218	2.83236	0.0923825	0.999991
Acss2	-0.345056	1.7734	2.82949	0.0925475	0.999991
Fut10	-0.205547	2.54769	2.82796	0.0926357	0.999991
Slc6a14	-0.72217	-1.20688	2.82551	0.0927775	0.999991
Col9a1	-0.384404	0.749396	2.82501	0.0928065	0.999991
Fkbp6	0.131578	9.08087	2.82461	0.0928295	0.999991
Fabp5	-0.443931	4.07121	2.82234	0.0929607	0.999991
Clcn4-2	-0.305871	1.90523	2.8199	0.093102	0.999991
S100a16	0.313143	2.92752	2.81641	0.093305	0.999991
Dmd	-0.276041	2.16467	2.81619	0.0933178	0.999991
Hspb2	0.424012	2.03837	2.81563	0.0933505	0.999991
Taf15	-0.338655	2.46173	2.80394	0.0940332	0.999991
Ltn1	-0.162128	3.99268	2.80308	0.0940833	0.999991
Metrn	-0.414608	-0.250068	2.8006	0.0942288	0.999991
Meis1	-0.412585	0.376376	2.80056	0.0942316	0.999991
Sp2	-0.23693	3.24542	2.79793	0.0943861	0.999991
Col9a3	-0.356373	2.49117	2.79769	0.0944002	0.999991
Fam53b	-0.255932	1.56281	2.79376	0.0946322	0.999991
Car4	0.69741	-1.03541	2.7904	0.0948305	0.999991
Sass6	-0.176842	3.14566	2.78896	0.0949156	0.999991
Gm5129	-0.480979	-0.527945	2.78866	0.0949334	0.999991
Slc16a5	0.781781	-1.13514	2.78578	0.0951046	0.999991
Zfp879	0.459292	0.690053	2.78543	0.0951252	0.999991
Mthfr	0.310687	1.42147	2.783	0.0952695	0.999991
Sned1	-1.01246	-1.30429	2.77632	0.0956678	0.999991
BC061212	-1.4137	-0.308477	2.7711	0.09598	0.999991
Gm7978	-1.4137	-0.308477	2.7711	0.09598	0.999991
Angptl4	-0.311824	2.08259	2.76825	0.0961512	0.999991
Neto2	-0.187506	4.19605	2.76642	0.0962612	0.999991
D0H4S114	-0.347431	2.71205	2.76621	0.0962741	0.999991
Fgf18	-0.498567	0.162385	2.76577	0.0963002	0.999991
Zfp958	-0.172013	5.53045	2.76538	0.0963237	0.999991
Shroom2	-0.244001	3.67771	2.7647	0.0963645	0.999991
1700034H15Rik	-0.354221	-0.0216103	2.76355	0.0964341	0.999991
Ankrd33b	0.697325	0.0147754	2.76266	0.0964877	0.999991
Arfip1	-0.200168	2.76511	2.76206	0.0965237	0.999991
4930503E14Rik	-0.487491	0.995012	2.76074	0.0966038	0.999991
Mapk8ip2	-0.350066	0.474536	2.75823	0.0967553	0.999991
Zhx3	-0.446704	0.454391	2.75752	0.0967981	0.999991
Klk1b11	0.741458	-1.40411	2.75523	0.0969369	0.999991
Fam72a	0.183936	3.79485	2.751	0.0971936	0.999991
Zic3	-0.294654	3.07939	2.75042	0.0972288	0.999991
Arhgap26	-0.431666	0.77314	2.74995	0.0972575	0.999991
Rap1gap	-0.389789	0.317953	2.7482	0.0973639	0.999991
Ltbp1	0.450802	0.791289	2.74689	0.097444	0.999991
Usp53	-0.225934	2.52743	2.74659	0.0974622	0.999991
Zfp599	-0.345832	1.51042	2.74593	0.0975024	0.999991
Wnt4	-0.584815	0.120102	2.73858	0.0979519	0.999991
Kis2	0.61266	0.0512641	2.73535	0.0981499	0.999991
Rbbp5	-0.167706	4.07188	2.73468	0.0981909	0.999991
Prkar2a	-0.358256	0.701143	2.7301	0.0984732	0.999991
6330578E17Rik	0.133198	5.08863	2.73003	0.0984773	0.999991
9930023K05Rik	0.865104	-1.2573	2.72845	0.0985747	0.999991
Snord42b	-0.329801	0.320352	2.72375	0.0988652	0.999991
Arhgef7	-0.178469	2.76275	2.72358	0.098876	0.999991
1700021K19Rik	-0.272913	1.58389	2.72246	0.0989453	0.999991
Lsm11	-0.137524	3.54648	2.72238	0.0989503	0.999991
Kctd14	-0.503443	4.26425	2.72096	0.0990385	0.999991
Prss23	0.629991	0.0627389	2.71963	0.099121	0.999991
Smarca1	-0.450395	1.24593	2.71853	0.0991892	0.999991
Zfp940	0.311553	1.57656	2.71674	0.0993008	0.999991
Rhou	-0.34341	1.61203	2.71457	0.099436	0.999991
Zbtb49	-0.287023	0.967962	2.70258	0.100186	0.999991
Slx1b	-0.261729	0.924498	2.70223	0.100208	0.999991
Gm221	-0.283528	1.31791	2.69756	0.100502	0.999991
Skap1	0.551753	-0.925309	2.69301	0.100789	0.999991
Gm15787	0.274633	0.916831	2.68991	0.100985	0.999991
Trim35	-0.184127	3.47016	2.68938	0.101019	0.999991
Phip	-0.168076	4.53818	2.68728	0.101152	0.999991
Wfdc15a	0.296271	2.62372	2.68521	0.101284	0.999991
Gm5039	-0.449086	-0.192421	2.68226	0.101472	0.999991
Xylb	-0.329327	1.36251	2.68084	0.101562	0.999991
Grem2	-0.61622	-0.0620937	2.68081	0.101564	0.999991
Zbtb37	0.3408	1.21696	2.6786	0.101705	0.999991
Clnk	-0.890995	-1.28745	2.67438	0.101975	0.999991
Bcat2	-0.293031	3.49933	2.67407	0.101995	0.999991
Cyp2u1	-0.311449	1.25746	2.67294	0.102067	0.999991
Lamc2	0.605814	-0.268532	2.6688	0.102333	0.999991
1700011H14Rik	1.69021	-1.67156	2.66588	0.102521	0.999991
Zfp715	-0.175171	4.34913	2.6653	0.102558	0.999991
Lypla2	-0.629892	3.21176	2.66489	0.102585	0.999991
C5ar1	0.947111	-1.1359	2.66286	0.102716	0.999991
E330013P04Rik	-0.640734	-0.634281	2.66259	0.102733	0.999991
3010001F23Rik	0.420204	0.994504	2.66211	0.102764	0.999991
Fam110c	0.56695	0.182211	2.66144	0.102808	0.999991
Bcl11b	-0.393334	0.122602	2.66002	0.102899	0.999991
E130304F04Rik	-0.528588	-0.0840924	2.65927	0.102948	0.999991
Gba2	-0.250135	1.46334	2.65885	0.102975	0.999991
Cpne9	0.36548	1.08917	2.6582	0.103017	0.999991
Fam3b	0.508769	1.71118	2.6579	0.103036	0.999991
Gpr27	-0.64062	-1.26908	2.65693	0.103099	0.999991
Krt8	-0.396135	1.53907	2.65246	0.10339	0.999991
Slc25a37	-0.316072	1.01623	2.65154	0.103449	0.999991
Dpcr1	0.88473	-1.4846	2.65135	0.103462	0.999991
Klhdc5	0.230147	2.21416	2.65088	0.103492	0.999991
Pcyox1	-0.174109	2.43731	2.65081	0.103497	0.999991
Metrnl	-0.340261	0.860016	2.64986	0.103559	0.999991
Agbl5	0.169783	7.51969	2.64153	0.104103	0.999991
Slc4a2	-0.314596	1.35445	2.64069	0.104159	0.999991
Gm14057	-0.278776	0.425616	2.63872	0.104287	0.999991
Chac1	0.589048	-1.16987	2.63682	0.104412	0.999991
Samd12	0.463756	1.15311	2.63664	0.104424	0.999991
Vnn1	-0.637308	0.726825	2.63499	0.104533	0.999991
Plcd4	0.683782	-0.949938	2.63483	0.104543	0.999991
Mef2c	-0.609725	0.43535	2.63386	0.104607	0.999991
Ppfia4	-0.323632	0.944352	2.63288	0.104671	0.999991
1700021C14Rik	0.217794	5.66479	2.63139	0.10477	0.999991
Lhfp	-0.490111	-0.288287	2.63132	0.104774	0.999991
Fyco1	-0.201504	2.70743	2.62605	0.105123	0.999991
Mirlet7i	-0.638338	-1.12441	2.62247	0.10536	0.999991
Fam46b	0.404057	-0.225966	2.62183	0.105403	0.999991
Trnp1	0.301451	3.13126	2.61843	0.105629	0.999991
F630042J09Rik	0.648644	-0.591499	2.61775	0.105674	0.999991
Acoxl	-0.623547	-0.93696	2.61766	0.10568	0.999991
Myh7b	0.306059	1.15249	2.61459	0.105885	0.999991
Manba	0.369726	0.976294	2.61297	0.105993	0.999991
Nr1d2	-0.173983	4.95486	2.61196	0.106061	0.999991
Kcnc4	0.600478	-0.378701	2.61188	0.106066	0.999991
Cideb	-0.556236	-0.805921	2.61122	0.10611	0.999991
Hsd3b1	-0.628938	1.05285	2.61	0.106192	0.999991
Papolb	-0.423016	-0.551928	2.60983	0.106203	0.999991
Aff1	0.522497	-0.0949955	2.60939	0.106233	0.999991
Egfem1	0.709846	-0.474817	2.6031	0.106655	0.999991
Slc7a4	-0.735394	-1.23323	2.59941	0.106903	0.999991
Pcdha4-g	0.555567	-0.894511	2.59854	0.106962	0.999991
Wscd1	-0.395916	0.390054	2.59168	0.107426	0.999991
Zbed6	-0.412095	0.241928	2.59015	0.10753	0.999991
Prkacb	-0.205326	3.33527	2.58855	0.107639	0.999991
Bex2	-0.277801	6.57761	2.58832	0.107654	0.999991
H13	-0.152443	3.44634	2.58651	0.107777	0.999991
Mir1981	-0.313434	0.240398	2.58541	0.107852	0.999991
Uevld	-0.162675	3.9941	2.58444	0.107918	0.999991
Lrrc1	-0.163406	2.2756	2.58405	0.107945	0.999991
Khdrbs1	-0.133134	4.19591	2.58042	0.108193	0.999991
Mtbp	-0.184369	2.92134	2.57883	0.108302	0.999991
Aspa	1.07251	-0.0277702	2.57531	0.108543	0.999991
2810002D19Rik	0.170958	3.20466	2.57135	0.108815	0.999991
Tbc1d5	0.1874	3.09758	2.57083	0.108851	0.999991
Rai1	-0.158534	2.62639	2.56797	0.109048	0.999991
Cxcl1	-0.721315	-1.33968	2.56278	0.109406	0.999991
Gmeb1	-0.180051	3.39002	2.56222	0.109445	0.999991
Pde4a	-0.253422	1.64399	2.55951	0.109632	0.999991
Tnfsf13	0.363167	0.954834	2.55859	0.109696	0.999991
Smek2	-0.159158	4.82604	2.55594	0.10988	0.999991
Matn2	-0.536059	-0.543001	2.55506	0.109941	0.999991
Zfp712	-0.288081	1.6139	2.55474	0.109964	0.999991
4930555I21Rik	0.582184	-0.859426	2.5537	0.110036	0.999991
Spp2	1.4655	-1.59924	2.55179	0.11017	0.999991
Gramd2	0.368927	1.06724	2.54845	0.110403	0.999991
Pbx4	0.258255	1.46184	2.54745	0.110472	0.999991
Hbegf	0.337325	2.15862	2.54571	0.110594	0.999991
Armc5	-0.349786	0.388043	2.54425	0.110696	0.999991
Gkn2	2.71354	-1.08274	2.53846	0.111103	0.999991
Rilpl2	-0.211323	2.68957	2.53635	0.111251	0.999991
H2-Q8	0.931852	-1.02191	2.53625	0.111259	0.999991
Hadh	-0.182607	5.0076	2.53567	0.111299	0.999991
Gjb2	-0.48166	-0.105629	2.53522	0.111331	0.999991
Nckap5l	0.344955	0.669065	2.53456	0.111378	0.999991
Zfp869	-0.179542	4.44371	2.5326	0.111517	0.999991
B4galt4	-0.224092	2.24439	2.52589	0.111992	0.999991
Clint1	-0.173563	4.61519	2.52266	0.112221	0.999991
Pm20d2	-0.205955	2.53882	2.51925	0.112464	0.999991
Mob3c	0.472255	-0.282612	2.51782	0.112566	0.999991
Tmem87a	-0.451434	3.49237	2.51393	0.112844	0.999991
Mir1931	0.633903	-0.856846	2.51174	0.113001	0.999991
Nptx2	-0.429954	-0.657658	2.51138	0.113027	0.999991
Gm20556	-0.608014	-1.23261	2.51122	0.113038	0.999991
2410137F16Rik	0.438638	0.0637876	2.50792	0.113275	0.999991
Fnip2	-0.258038	2.64185	2.50727	0.113322	0.999991
Myo1g	0.960935	-1.24464	2.50645	0.113381	0.999991
Rwdd2b	-0.242722	1.958	2.50631	0.113391	0.999991
Dhrs13	-0.172437	3.21728	2.5046	0.113515	0.999991
Uap1l1	-0.295989	3.08388	2.50456	0.113517	0.999991
Akr1c14	-0.782137	-0.767927	2.5044	0.113528	0.999991
Asxl3	0.535279	-0.217855	2.50418	0.113545	0.999991
Ighmbp2	-0.201721	1.88934	2.50215	0.113691	0.999991
Trim33	-0.15875	5.35169	2.49642	0.114106	0.999991
E030044B06Rik	-0.467572	-0.249475	2.49509	0.114202	0.999991
Cep68	-0.181411	3.15516	2.49491	0.114215	0.999991
Zfpl1	-0.180046	5.53141	2.4926	0.114382	0.999991
Aco2	0.130524	5.51644	2.49084	0.11451	0.999991
St5	-0.350149	1.16725	2.49059	0.114529	0.999991
Zxdb	0.386561	1.85771	2.48972	0.114592	0.999991
Grik3	0.632155	-0.323555	2.48843	0.114686	0.999991
Unc5c	-0.992618	-1.25056	2.48822	0.114701	0.999991
Sybu	-0.439109	0.676906	2.48644	0.114831	0.999991
Ifitm2	0.145499	10.1975	2.48462	0.114964	0.999991
Dhdh	-0.364132	0.348097	2.48462	0.114964	0.999991
Stx1b	0.393738	1.07598	2.47817	0.115437	0.999991
Psmb2	0.124098	10.3697	2.47773	0.115469	0.999991
Prss35	-0.49729	0.815823	2.47759	0.115479	0.999991
Camsap3	-0.192941	2.70248	2.47586	0.115606	0.999991
Kdelr3	-0.380356	1.12972	2.47297	0.115819	0.999991
Efna2	-0.321901	1.48856	2.47065	0.11599	0.999991
Col18a1	-0.25025	4.03912	2.47057	0.115996	0.999991
C030046I01Rik	-0.238921	3.05589	2.46957	0.11607	0.999991
Rfx1	-0.21067	1.88741	2.46927	0.116092	0.999991
Etaa1	-0.150788	5.5749	2.46831	0.116163	0.999991
Ddr2	0.299137	2.10886	2.46812	0.116177	0.999991
Cnnm1	0.558688	-0.377147	2.46541	0.116377	0.999991
Cpne3	-0.211308	4.50616	2.46489	0.116416	0.999991
Pde6b	0.408364	3.31857	2.46322	0.11654	0.999991
Akr1b7	-0.500199	0.62205	2.4611	0.116697	0.999991
Ralgapa2	-0.172685	2.85037	2.46072	0.116726	0.999991
Usp33	-0.176316	4.36382	2.45859	0.116884	0.999991
Frk	-0.463433	-0.104312	2.45824	0.11691	0.999991
H2-Q6	0.915468	-1.02436	2.45553	0.117112	0.999991
Sgms2	0.365479	2.12969	2.45547	0.117116	0.999991
Rnase12	0.696569	-1.09429	2.45532	0.117127	0.999991
Ly6c1	-0.539583	-0.624742	2.45504	0.117148	0.999991
Eif2c1	-0.170626	2.94728	2.45328	0.11728	0.999991
Hivep2	0.476291	0.0259083	2.4531	0.117293	0.999991
Zfp647	-0.357551	0.381549	2.45053	0.117485	0.999991
D930020B18Rik	-0.285573	0.525429	2.45017	0.117512	0.999991
Fam50b	0.666038	-1.1028	2.44956	0.117557	0.999991
4933425L06Rik	0.476561	1.3612	2.44814	0.117664	0.999991
Fbxl2	-0.158023	2.75825	2.448	0.117675	0.999991
Vps28	0.174359	7.33528	2.44769	0.117698	0.999991
Adad2	-0.500305	0.653678	2.44767	0.1177	0.999991
Mfsd6	0.53832	0.0779851	2.44498	0.117901	0.999991
Tmem47	-0.217668	3.13169	2.44202	0.118124	0.999991
Cfp	0.355102	0.225512	2.4413	0.118179	0.999991
Tmem106a	0.249575	3.12726	2.4405	0.118239	0.999991
Styx	-0.228488	3.75856	2.44032	0.118252	0.999991
1700097N02Rik	0.506223	3.01495	2.43858	0.118384	0.999991
Zfp40	-0.240835	2.57987	2.43826	0.118407	0.999991
Zfp90	0.20854	2.91462	2.43802	0.118425	0.999991
Gpr153	0.603477	-0.345615	2.43748	0.118467	0.999991
Etl4	-0.2948	2.15839	2.43701	0.118502	0.999991
Yy2	-0.309674	2.48896	2.43634	0.118553	0.999991
Nckap5	0.56505	-0.566807	2.43484	0.118666	0.999991
Wnt6	-0.436753	1.07653	2.43393	0.118735	0.999991
Slc22a5	-0.202337	2.50521	2.43357	0.118762	0.999991
Orai3	-0.251284	3.02314	2.43246	0.118846	0.999991
Olfr316	0.352914	1.23327	2.43099	0.118958	0.999991
Lrrc14b	0.39586	-0.270289	2.42916	0.119096	0.999991
Tmco3	-0.206406	2.32439	2.42844	0.119151	0.999991
Grb14	-0.363724	2.24416	2.42707	0.119256	0.999991
Alas2	-0.79976	-1.06783	2.42586	0.119348	0.999991
Akr1c13	-0.501704	-0.221729	2.42336	0.119538	0.999991
Dnajb3	-0.217192	2.31646	2.4199	0.119803	0.999991
Sh3tc2	-0.507989	0.353535	2.41884	0.119884	0.999991
Peli2	0.281607	1.0843	2.41698	0.120026	0.999991
Wdr11	-0.136236	3.6761	2.41466	0.120204	0.999991
Rufy3	-0.245593	1.64494	2.41186	0.120419	0.999991
Fgf12	0.741336	-0.869558	2.40888	0.120649	0.999991
3110040N11Rik	0.1454	5.66472	2.4088	0.120655	0.999991
Cep152	-0.254855	1.98449	2.40853	0.120676	0.999991
Zfp771	-0.228235	3.72159	2.40627	0.12085	0.999991
Slc27a4	-0.236148	2.24987	2.40601	0.12087	0.999991
Cd19	0.825725	-1.50351	2.40474	0.120969	0.999991
Entpd4	0.239469	4.25103	2.4047	0.120971	0.999991
Hsd3b4	1.89828	-0.749796	2.40429	0.121003	0.999991
Cubn	0.420795	1.87537	2.40421	0.121009	0.999991
Grb10	-0.360837	1.62004	2.39967	0.121361	0.999991
Tnfrsf13c	0.737753	-0.631202	2.39858	0.121446	0.999991
Epcam	-0.0988064	7.80787	2.39797	0.121493	0.999991
Fam73a	-0.163501	3.2106	2.39728	0.121547	0.999991
Tgoln2	0.162874	4.08314	2.39639	0.121616	0.999991
Sprr2a1	-0.325913	4.09569	2.39183	0.121971	0.999991
Sprr2a2	-0.325913	4.09569	2.39183	0.121971	0.999991
Gcnt4	-0.715196	-0.894571	2.38925	0.122172	0.999991
Ftsjd1	0.312028	1.19276	2.38641	0.122395	0.999991
4632415L05Rik	-0.298073	1.07771	2.38624	0.122408	0.999991
Eya1	-0.616774	-1.07491	2.38512	0.122496	0.999991
Cdc42se1	-0.206248	3.04127	2.385	0.122505	0.999991
Tmem216	0.16876	5.10635	2.38224	0.122721	0.999991
D330041H03Rik	0.32925	1.31276	2.38083	0.122833	0.999991
Tmod2	-0.150387	3.23282	2.38021	0.122881	0.999991
Ndufa7	0.186673	9.73784	2.37841	0.123022	0.999991
Vim	-0.308508	4.18035	2.37709	0.123126	0.999991
Zfp37	-0.227101	2.66343	2.37653	0.123171	0.999991
Agbl4	-0.735944	-0.773209	2.37498	0.123293	0.999991
Ccnd2	-0.253965	2.95521	2.37379	0.123387	0.999991
C430049B03Rik	-0.527147	-0.154137	2.37264	0.123478	0.999991
Cyb5b	0.120886	7.85963	2.37176	0.123548	0.999991
Ccl28	0.455001	0.105041	2.3705	0.123647	0.999991
Pdzk1ip1	0.88472	-1.30165	2.36923	0.123748	0.999991
G530011O06Rik	-0.552509	0.355486	2.36907	0.123761	0.999991
Aox3l1	-1.0664	-1.51726	2.36762	0.123876	0.999991
Ldb2	-0.640401	-1.1018	2.36499	0.124085	0.999991
Cyp4f41-ps	-0.368047	-0.0349185	2.36318	0.124229	0.999991
Mir92-1	0.58873	-1.09725	2.35897	0.124565	0.999991
Tead2	-0.353564	0.546068	2.35727	0.1247	0.999991
Csrnp2	0.239643	3.77126	2.3539	0.12497	0.999991
Ireb2	-0.181665	5.75701	2.35287	0.125052	0.999991
Rimkla	-0.309312	0.588945	2.35051	0.125242	0.999991
Tdrd1	0.323165	2.79185	2.34999	0.125284	0.999991
8430427H17Rik	-0.243609	1.68592	2.34993	0.125289	0.999991
Pkia	-0.264609	1.51321	2.34687	0.125535	0.999991
BC028528	0.202726	4.40559	2.34647	0.125567	0.999991
Trak2	-0.236111	1.47481	2.34272	0.125869	0.999991
Abhd2	0.362505	0.823351	2.34002	0.126088	0.999991
Casc1	0.648734	-1.07375	2.3379	0.12626	0.999991
Sos1	-0.168104	4.35161	2.33765	0.12628	0.999991
Marveld2	0.269634	1.90304	2.33575	0.126434	0.999991
BC067068	0.133377	4.61309	2.33455	0.126531	0.999991
Hspb6	-0.398234	0.952942	2.33427	0.126554	0.999991
Cyba	-0.261177	4.37648	2.33314	0.126646	0.999991
Mlxipl	-0.51315	-0.0107087	2.33279	0.126674	0.999991
Akr1cl	-0.521032	4.25609	2.32839	0.127033	0.999991
Atf2	-0.127868	4.95941	2.32761	0.127096	0.999991
Fbxl21	0.325961	2.75637	2.32653	0.127185	0.999991
Slc35e2	0.190546	2.20672	2.32585	0.127241	0.999991
Pira1	1.68553	-1.42171	2.32191	0.127563	0.999991
Mir467a-1	-1.36574	-1.75038	2.32176	0.127576	0.999991
Mir467a-2	-1.36574	-1.75038	2.32176	0.127576	0.999991
Mir467a-4	-1.36574	-1.75038	2.32176	0.127576	0.999991
Mir467a-5	-1.36574	-1.75038	2.32176	0.127576	0.999991
Mir467a-7	-1.36574	-1.75038	2.32176	0.127576	0.999991
Mir467a-8	-1.36574	-1.75038	2.32176	0.127576	0.999991
Mir467a-9	-1.36574	-1.75038	2.32176	0.127576	0.999991
Clca3	1.16624	-1.41567	2.32143	0.127603	0.999991
Capn2	-0.471269	-0.418661	2.32079	0.127655	0.999991
Slc16a6	0.352055	0.533412	2.32042	0.127685	0.999991
D14Abb1e	-0.173379	4.91377	2.31681	0.127982	0.999991
Rab42-ps	0.300066	0.620496	2.31622	0.12803	0.999991
Pip5kl1	0.640046	-1.24619	2.31555	0.128086	0.999991
Exosc6	-0.191028	5.48885	2.31219	0.128363	0.999991
Epha7	-0.424943	0.185362	2.31195	0.128383	0.999991
Alox15	-0.715171	-1.22113	2.3119	0.128387	0.999991
Hemt1	0.227727	4.93282	2.31111	0.128452	0.999991
Ldha	-0.253094	4.75635	2.30953	0.128583	0.999991
Rnf10	-0.13294	4.20326	2.30923	0.128608	0.999991
Gm20257	-0.557747	-1.47699	2.30921	0.12861	0.999991
4930412C18Rik	0.34848	0.921294	2.30877	0.128645	0.999991
Parp3	0.653069	-0.800832	2.30719	0.128776	0.999991
Plekho2	-0.304775	0.461505	2.30689	0.128801	0.999991
H2afx	-0.300613	6.76198	2.3059	0.128883	0.999991
Afp	0.691617	0.707441	2.30408	0.129035	0.999991
Ttpal	0.205363	1.72529	2.30318	0.129109	0.999991
Pdcd1lg2	0.526299	-0.765163	2.30285	0.129137	0.999991
4933439C10Rik	-0.331776	0.347335	2.30066	0.129319	0.999991
Gm14139	0.186177	4.48129	2.29977	0.129393	0.999991
Cfl2	-0.154164	6.24117	2.29901	0.129456	0.999991
Ccl9	-0.5812	-0.654852	2.29892	0.129464	0.999991
Rnf166	-0.26765	2.57794	2.29856	0.129494	0.999991
Letm2	0.264583	2.65973	2.29763	0.129571	0.999991
2900008C10Rik	0.437792	-0.187149	2.29752	0.129581	0.999991
Poll	-0.301612	1.3994	2.29725	0.129603	0.999991
Arhgef26	0.589772	0.386544	2.29391	0.129883	0.999991
D830030K20Rik	0.785488	2.05045	2.2939	0.129884	0.999991
Reep3	-0.153392	3.5539	2.2917	0.130067	0.999991
Nfe2l3	0.444706	0.455652	2.29126	0.130104	0.999991

## Sheet: FemaleBaP_vs_FemaleOil
Symbol	logFC	logCPM	LR	PValue	FDR
Frat2	0.975537	1.66634	28.0909	1.1575e-07	0.00178521
Apoa2	1.80135	1.45096	26.272	2.96558e-07	0.00228691
Gm5083	1.34845	1.07636	23.0578	1.57207e-06	0.00808203
Tdgf1	2.06267	3.48363	22.0279	2.68714e-06	0.00873041
H2-Bl	-1.98792	0.386409	21.9283	2.83032e-06	0.00873041
Nphs1	1.13522	3.32554	18.5334	1.66954e-05	0.0429155
Lefty2	1.35285	5.47382	16.8557	4.03321e-05	0.0888631
Kng2	1.87614	-0.102409	16.4562	4.97865e-05	0.0959821
Slc7a3	1.72696	1.08925	15.4622	8.41711e-05	0.144241
Vill	-1.05202	1.00214	14.7896	0.000120197	0.17628
Pou6f2	1.46117	0.397021	14.7048	0.000125727	0.17628
3000002C10Rik	-0.984441	0.872006	14.3625	0.000150772	0.193779
Nphs1as	1.01928	3.46956	13.8369	0.000199381	0.23263
Gm11194	2.52618	-0.628658	13.729	0.000211166	0.23263
Cthrc1	0.977985	5.87964	13.5669	0.000230211	0.236703
2210013O21Rik	0.349489	4.93841	13.3772	0.000254698	0.236823
Slc25a35	0.444859	3.68625	13.2144	0.000277805	0.236823
Aox4	2.06779	-0.829129	13.1831	0.000282487	0.236823
Gbp4	2.32588	-0.493224	13.1226	0.000291749	0.236823
Kcnn3	1.10657	0.0309025	12.9062	0.000327499	0.252551
Chchd5	0.41713	5.29684	12.6495	0.000375668	0.275901
Otx2	1.66875	2.10142	12.45	0.000417992	0.293031
Pmaip1	0.980044	5.72091	12.3459	0.000441957	0.293646
Gm11426	1.55925	-0.0216334	12.2836	0.000456948	0.293646
Lrrc2	0.844494	2.5905	11.9974	0.000532753	0.323081
Cyp2j6	1.71933	-0.548219	11.9562	0.000544649	0.323081
Proc	1.74669	0.896847	11.7858	0.000596831	0.326897
Ccl7	3.53248	-1.56106	11.7367	0.000612799	0.326897
Ccdc71	-0.575732	2.28446	11.6639	0.000637244	0.326897
Pdgfrl	1.69947	-0.802846	11.5834	0.000665427	0.326897
Uqcrc1	-0.420928	9.28472	11.5612	0.000673424	0.326897
AI413582	0.492075	4.86703	11.4178	0.00072742	0.326897
Pard6a	-0.398167	4.11616	11.3896	0.000738549	0.326897
Adh1	1.15314	3.77287	11.2348	0.000802793	0.326897
Cyb5	0.443817	7.43909	11.1237	0.000852294	0.326897
4930430F08Rik	0.681794	4.3459	11.0337	0.000894698	0.326897
Hba-x	6.8294	2.6302	11.0181	0.000902248	0.326897
Pnlip	2.39591	-1.57669	10.9936	0.000914288	0.326897
Tma7	0.64257	9.16151	10.9559	0.000933052	0.326897
Gad2	0.758494	1.33763	10.9132	0.000954818	0.326897
C1qtnf1	0.654049	4.60109	10.8978	0.000962777	0.326897
Gm5918	0.442721	5.39982	10.8934	0.000965101	0.326897
Msl3l2	-0.52453	1.9162	10.8531	0.000986311	0.326897
Tceal8	0.422858	5.75554	10.85	0.00098794	0.326897
Eif1a	0.364935	7.43763	10.7799	0.00102606	0.326897
Tas1r1	1.9138	-1.20961	10.7068	0.00106745	0.326897
Pirt	1.86668	-0.7033	10.6681	0.00108996	0.326897
Ccdc80	1.86958	-1.0461	10.6621	0.00109352	0.326897
Ghr	0.849079	0.393115	10.6362	0.00110898	0.326897
Akap6	1.13772	-0.383514	10.5378	0.00116959	0.326897
Loxl1	1.06651	-0.587044	10.5324	0.00117297	0.326897
Gpx1	0.322381	10.503	10.5289	0.00117524	0.326897
Gm11747	0.675862	6.47005	10.527	0.00117642	0.326897
Dydc1	0.587661	1.07038	10.5224	0.00117934	0.326897
Serp1	0.437831	6.06251	10.5031	0.00119172	0.326897
Sgce	0.955951	1.86023	10.4772	0.00120854	0.326897
Cldn6	-0.816535	1.23732	10.4695	0.00121361	0.326897
Tinagl1	1.49314	1.41479	10.4457	0.00122933	0.326897
Foxp2	2.09245	-1.09851	10.3807	0.0012734	0.332874
Dolpp1	-0.68923	2.0401	10.2863	0.00134019	0.334591
2022-09-11	0.645951	7.11945	10.2863	0.00134024	0.334591
Ccdc146	1.08705	0.219171	10.2221	0.00138765	0.334591
Dnmbp	-0.487757	0.797216	10.2213	0.00138831	0.334591
Neb	0.888267	1.74861	10.2211	0.00138843	0.334591
Prune2	1.65925	-0.51306	10.1364	0.0014537	0.341895
Fgf5	1.05068	0.622387	10.0751	0.00150288	0.341895
Foxp4	1.8259	-0.249329	10.0739	0.00150385	0.341895
Capsl	0.766841	3.34861	10.0552	0.00151918	0.341895
Galnt9	2.06222	-1.18428	10.0426	0.00152958	0.341895
Fam188b	-0.466264	2.6845	10.0042	0.00156184	0.342482
2310003H01Rik	-0.514514	2.2796	9.9852	0.00157804	0.342482
2610037D02Rik	0.62521	3.88145	9.95298	0.00160589	0.342482
Ly96	1.11768	0.804966	9.92135	0.00163373	0.342482
Leng1	-0.251231	4.50191	9.90325	0.00164987	0.342482
Pkd1l2	1.02289	0.770699	9.88596	0.00166545	0.342482
Tlcd1	0.385393	4.99788	9.83072	0.00171621	0.348278
B9d1	0.343359	5.63621	9.74012	0.0018029	0.358536
Qrich1	-0.66284	5.53205	9.72958	0.00181325	0.358536
Btla	1.85486	-1.23794	9.63386	0.00191023	0.371036
Scara5	1.64338	0.238367	9.62011	0.00192458	0.371036
2610028E06Rik	2.34379	-1.1383	9.53164	0.0020196	0.378704
Acot4	-0.646016	0.868585	9.48194	0.00207504	0.378704
Sp140	1.69098	0.926677	9.4492	0.00211242	0.378704
Gpr37	1.70136	1.44448	9.44466	0.00211765	0.378704
Phactr3	0.537328	2.03607	9.43405	0.00212993	0.378704
Npepl1	-0.422527	4.05031	9.43238	0.00213187	0.378704
Chrna9	1.49857	-0.779175	9.42863	0.00213624	0.378704
Tmem216	0.358821	5.10635	9.36802	0.00220804	0.383695
Lypd6b	1.46557	-0.38953	9.36295	0.00221415	0.383695
Nprl3	-0.398088	3.72443	9.33402	0.00224938	0.385469
Aoah	0.835966	2.88634	9.30837	0.00228109	0.386607
Trps1	1.31477	-0.731427	9.28464	0.00231083	0.387391
Sh3tc2	1.51672	0.353535	9.24637	0.00235962	0.391171
Dgkb	1.32705	-0.439755	9.22367	0.00238906	0.391171
BC028528	0.406606	4.40559	9.19212	0.0024306	0.391171
Heatr7b2	1.43509	-0.164324	9.17885	0.00244828	0.391171
Clca1	1.5786	0.388282	9.15897	0.00247502	0.391171
Pde6b	0.822714	3.31857	9.14528	0.00249361	0.391171
Ankrd45	0.628328	3.54109	9.13262	0.00251092	0.391171
Tlr2	1.60961	-0.648036	9.08553	0.0025764	0.396832
Cldn26	1.75705	0.037405	9.06688	0.00260281	0.396832
Zfp622	-0.251665	5.51974	9.03519	0.00264832	0.396832
Pmepa1	0.752512	1.84342	9.03391	0.00265018	0.396832
Fam50a	-0.194229	6.75411	8.97202	0.00274146	0.400714
Ska2	0.359662	5.13427	8.93194	0.00280227	0.400714
Ddrgk1	-0.322598	5.27295	8.92725	0.00280948	0.400714
Ppp2r2b	0.558337	1.68351	8.92589	0.00281157	0.400714
Trp63	0.915822	0.630059	8.91352	0.00283068	0.400714
Tcn2	-0.703295	2.63403	8.91267	0.002832	0.400714
Ttpa	0.459536	3.93357	8.86612	0.00290513	0.402759
Spcs1	0.373703	7.5863	8.86031	0.00291438	0.402759
Kirrel2	1.35204	-0.337769	8.8538	0.00292479	0.402759
1810037I17Rik	0.417971	8.6756	8.8185	0.00298192	0.406993
Abcc3	1.74921	-0.855222	8.74729	0.00310062	0.41333
1810009A15Rik	0.326175	8.20132	8.74482	0.00310482	0.41333
Ttll11	1.5968	-0.764006	8.74252	0.00310875	0.41333
Fuom	0.423557	4.0079	8.70405	0.00317504	0.418481
C920021L13Rik	0.371533	4.08401	8.68877	0.00320176	0.418481
Skor1	1.3463	-0.889871	8.67326	0.00322913	0.418511
Rasl12	1.65448	-0.00973317	8.63255	0.00330209	0.424402
Psmg2	0.251019	8.29678	8.59601	0.003369	0.42651
Gm5635	0.434295	2.17514	8.59341	0.00337381	0.42651
Aldoc	-0.466797	2.83633	8.56612	0.00342476	0.426868
6530411M01Rik	-0.697408	-0.188002	8.55106	0.00345322	0.426868
Morc1	0.5986	4.79541	8.54766	0.00345967	0.426868
Tgm2	1.69316	-1.1804	8.50682	0.00353817	0.429462
C430002E04Rik	0.556385	4.75599	8.4662	0.00361807	0.429462
Gja1	1.3807	2.55402	8.46552	0.00361942	0.429462
Ptch1	0.503005	1.4995	8.46184	0.00362675	0.429462
Wdr82	0.305966	4.68286	8.45084	0.00364875	0.429462
Acaa1a	-0.564831	3.0923	8.44544	0.0036596	0.429462
Nfia	1.21149	0.225742	8.4375	0.00367562	0.429462
Ttc32	0.340137	4.6873	8.40419	0.00374358	0.433832
Nxnl2	0.724907	0.846421	8.39175	0.00376927	0.433832
Adprh	-0.379589	4.86088	8.36431	0.00382661	0.434298
Gm606	1.37439	0.350119	8.36288	0.00382964	0.434298
Mgst1	0.985974	5.31606	8.32409	0.00391228	0.440431
Tmbim6	0.337383	5.90535	8.29415	0.0039773	0.444506
Nkd1	-0.588603	2.04504	8.27784	0.00401318	0.44529
Rtkn	1.49209	-1.09696	8.25689	0.00405976	0.44724
Gabarapl2	0.226591	7.91872	8.24144	0.00409446	0.447864
Mall	1.69739	0.281458	8.19434	0.00420214	0.451359
Hbb-y	5.6639	1.69285	8.18857	0.00421551	0.451359
Mef2c	1.37333	0.43535	8.18195	0.00423092	0.451359
Adck1	-0.324413	3.46939	8.16935	0.00426042	0.451359
Sp110	2.09119	0.443887	8.16318	0.00427494	0.451359
Dnahc7b	0.804487	1.1282	8.1423	0.00432443	0.451359
H60c	1.68705	-1.11645	8.13255	0.00434777	0.451359
Tmem29	0.381557	6.15356	8.11517	0.00438963	0.451359
Kcnip1	1.12868	0.0422354	8.10903	0.00440452	0.451359
Ctif	1.1606	-0.654308	8.10012	0.00442623	0.451359
Ubxn10	-1.0538	-0.391191	8.0911	0.00444833	0.451359
Naip6	1.19465	-0.73106	8.07839	0.00447962	0.451563
Zfp821	-0.463365	2.35516	8.04716	0.00455751	0.456432
AU021092	2.27669	-0.871957	8.02407	0.00461596	0.45736
Sema4a	1.94578	-1.21785	7.99668	0.00468633	0.45736
Lypla2	-1.11253	3.21176	7.99339	0.00469483	0.45736
Psmb3	0.320001	9.21937	7.97947	0.00473108	0.45736
Bcl11a	0.488502	2.97771	7.97346	0.00474681	0.45736
Clca2	1.33749	-0.905402	7.95896	0.00478499	0.45736
Fam73a	0.325486	3.2106	7.92018	0.00488864	0.45736
Alg11	0.42619	4.93606	7.88895	0.00497377	0.45736
Supt3h	-0.430207	3.0853	7.88282	0.00499065	0.45736
D630023F18Rik	0.606144	2.56789	7.87405	0.00501492	0.45736
Tmem14a	0.476485	1.57704	7.85431	0.00506997	0.45736
Gm5535	1.69274	-0.935474	7.84681	0.00509105	0.45736
Vnn1	1.6872	0.726825	7.84678	0.00509114	0.45736
Schip1	0.56082	5.70984	7.84145	0.00510616	0.45736
C330008G21Rik	1.28986	-0.875097	7.83759	0.00511707	0.45736
Nrp1	1.19786	-0.733613	7.82433	0.00515476	0.45736
Stat4	0.763427	1.70218	7.81876	0.00517066	0.45736
Orai3	-0.460388	3.02314	7.79051	0.00525213	0.45736
Zfhx4	1.89001	-0.925932	7.77597	0.00529457	0.45736
Slc35b1	0.19308	6.37355	7.76415	0.00532933	0.45736
Iqcj-schip1	0.564627	5.56507	7.753	0.00536235	0.45736
Rae1	-0.349486	6.91241	7.72549	0.00544465	0.45736
Wdr8	-0.410023	4.95573	7.71448	0.00547795	0.45736
Magi2	0.708262	0.0808811	7.6949	0.00553771	0.45736
Setd3	-0.206735	5.1156	7.68819	0.00555833	0.45736
Themis	1.46498	-0.566565	7.68475	0.00556893	0.45736
Trim43a	1.12712	-0.676969	7.68184	0.00557792	0.45736
Strn4	-0.390356	3.15731	7.67394	0.0056024	0.45736
Rangrf	0.351811	7.80322	7.66979	0.00561529	0.45736
Ppargc1b	1.43242	-0.957465	7.66691	0.00562428	0.45736
Scgn	0.539911	4.64023	7.64803	0.00568345	0.45736
Unc79	1.84065	-0.823774	7.64201	0.00570245	0.45736
Cog7	-0.481296	2.72986	7.64126	0.00570481	0.45736
Ormdl2	0.26293	7.94044	7.64004	0.00570867	0.45736
Sugt1	0.287949	7.75027	7.62566	0.00575437	0.45736
Dpysl2	0.782796	4.69846	7.62529	0.00575554	0.45736
Gtsf1l	0.680837	5.7826	7.60087	0.00583402	0.45736
Gpx8	1.11251	3.26918	7.59161	0.00586405	0.45736
Cpe	0.914114	3.30667	7.58406	0.00588867	0.45736
Hba-a2	3.55439	6.45728	7.58244	0.00589394	0.45736
Hba-a1	3.55438	6.45727	7.58213	0.00589498	0.45736
Hook2	0.509332	1.53707	7.5718	0.00592885	0.45736
Neurog3	-1.32564	-0.736258	7.56728	0.00594373	0.45736
Cdc26	0.365329	6.62623	7.56363	0.0059558	0.45736
E130218I03Rik	0.413633	4.79668	7.56163	0.0059624	0.45736
Dmap1	-0.352731	5.84851	7.55345	0.00598953	0.45736
Gnaz	-0.476557	1.25292	7.54903	0.00600425	0.45736
Cchcr1	0.457328	2.10231	7.54734	0.00600987	0.45736
Pax3	1.79841	-1.46034	7.53325	0.00605705	0.45736
Slco2b1	1.87324	-1.35523	7.52829	0.00607374	0.45736
Dppa5a	0.382912	11.6888	7.52117	0.0060978	0.45736
Gbp6	2.5157	-1.54561	7.51792	0.0061088	0.45736
Slco4c1	0.974317	-0.407322	7.50218	0.00616244	0.458267
Polr3c	-0.283836	5.30742	7.49069	0.00620188	0.458267
Fbxo10	-0.461071	1.23901	7.48392	0.00622524	0.458267
Coq10a	-0.354976	3.97027	7.47295	0.00626327	0.458267
Armcx4	1.2015	-0.107336	7.47117	0.00626949	0.458267
5830416P10Rik	1.12018	-0.816954	7.45144	0.00633857	0.458577
Gm15441	-0.352569	2.29562	7.44406	0.00636461	0.458577
Tmem192	0.301688	6.30199	7.4371	0.00638927	0.458577
Galk1	-0.607613	4.31856	7.43615	0.00639266	0.458577
D16Ertd472e	0.430649	5.29121	7.41426	0.00647088	0.459234
Gm648	1.15105	-0.576349	7.4139	0.00647218	0.459234
Loxl3	0.389838	1.90305	7.38237	0.00658664	0.459234
Mybphl	1.6286	0.699445	7.37078	0.0066292	0.459234
Dbt	0.503404	2.11319	7.36736	0.00664185	0.459234
Mapk4	0.629713	3.00756	7.3586	0.00667428	0.459234
Sall1	0.809312	0.135352	7.34884	0.00671061	0.459234
Klk8	0.64859	1.11756	7.34004	0.00674353	0.459234
Mlkl	1.83737	-1.22449	7.33864	0.00674877	0.459234
Slc37a4	-0.616425	0.499829	7.33253	0.00677176	0.459234
Mtch2	0.244218	9.39982	7.32724	0.00679172	0.459234
Zfp579	1.4093	-0.779276	7.32265	0.0068091	0.459234
Mbtps1	0.232038	5.44368	7.32076	0.00681626	0.459234
Rilpl2	-0.363932	2.68957	7.32012	0.00681868	0.459234
Mogs	-0.413993	2.07397	7.2994	0.00689775	0.460706
1110004E09Rik	-0.249634	6.37368	7.29874	0.00690029	0.460706
Gng3	0.636683	4.56845	7.28964	0.00693533	0.46105
Maged1	-0.384169	7.36697	7.2702	0.00701081	0.461694
Rnase1	0.927278	0.76943	7.26884	0.00701609	0.461694
Dpy30	0.336524	9.06599	7.24549	0.00710792	0.461694
Fstl1	0.391275	3.78851	7.2286	0.00717512	0.461694
Yipf3	-0.490231	3.80441	7.22822	0.00717664	0.461694
Tomm5	0.2891	7.71182	7.22786	0.00717808	0.461694
Tmprss13	1.53364	0.425071	7.21502	0.00722958	0.461694
Dis3l	-0.322682	2.17203	7.20392	0.00727447	0.461694
Hhex	-0.334043	2.68798	7.18307	0.00735948	0.461694
Mylpf	0.406988	6.31062	7.18062	0.00736951	0.461694
Zfp593	0.38129	5.381	7.17866	0.00737758	0.461694
N6amt2	0.271046	7.97445	7.17415	0.00739616	0.461694
4930432K21Rik	-0.410489	2.46389	7.16827	0.00742042	0.461694
Rpp38	0.353276	8.00383	7.15463	0.00747706	0.461694
Rab25	0.888971	0.110334	7.1544	0.00747803	0.461694
Mrpl16	0.224579	6.71153	7.15046	0.00749446	0.461694
Snip1	-0.224003	5.33125	7.14386	0.00752212	0.461694
C1galt1c1	0.323206	4.25765	7.13262	0.00756939	0.461694
Panx1	-0.38102	2.37766	7.1245	0.00760377	0.461694
Adamts19	1.14677	-0.702563	7.12087	0.00761917	0.461694
Jup	1.15629	-0.322831	7.11294	0.00765297	0.461694
Cc2d2a	0.840753	0.270695	7.10396	0.00769137	0.461694
Abcc9	1.09748	-0.389222	7.10252	0.00769755	0.461694
Fmn1	0.749313	1.37277	7.10171	0.00770106	0.461694
B4galt2	-0.587495	1.01948	7.0935	0.0077364	0.461694
Impact	0.673515	4.22006	7.07701	0.00780794	0.461694
Rab26	-0.352398	3.22246	7.07663	0.00780959	0.461694
Ulk4	0.377615	1.80557	7.07536	0.00781512	0.461694
Alg1	-0.311244	4.77263	7.0558	0.00790088	0.461694
Aox3	1.45349	-0.517049	7.04162	0.00796371	0.461694
Myh7	2.05936	-0.954158	7.02906	0.00801976	0.461694
Tti1	-0.24559	3.95141	7.02069	0.00805732	0.461694
Mdh1	0.16923	8.85824	7.01448	0.00808532	0.461694
Has3	0.743646	0.747008	7.01191	0.00809691	0.461694
P2rx7	0.930814	-0.167395	6.99759	0.00816196	0.461694
Trim43c	0.828302	-0.578018	6.99454	0.00817588	0.461694
Gsg2	-0.398691	2.91071	6.99245	0.00818541	0.461694
Cars2	-0.275889	4.95792	6.99134	0.00819048	0.461694
Anks3	-0.315758	3.00936	6.97674	0.00825758	0.461694
Mmrn2	1.07201	-0.818917	6.96846	0.00829589	0.461694
Prx	0.773543	-0.39855	6.96404	0.0083164	0.461694
Fkbp7	0.659689	1.68035	6.96403	0.00831646	0.461694
Atp8b4	2.41625	-1.34029	6.95438	0.00836142	0.461694
Brcc3	0.383159	7.73492	6.95357	0.00836523	0.461694
Txndc2	2.31293	-1.39862	6.94343	0.00841278	0.461694
Evpl	0.808917	0.334812	6.94135	0.00842253	0.461694
Galntl2	0.905185	-0.108422	6.93927	0.00843233	0.461694
Map1lc3b	0.287895	9.74356	6.93361	0.00845907	0.461694
Ccl20	1.27869	-0.340858	6.92906	0.0084806	0.461694
Nid1	0.692456	1.36884	6.92849	0.00848332	0.461694
Cdh23	0.788714	0.62293	6.91837	0.00853145	0.461694
Dapk3	-0.604041	3.3861	6.91083	0.00856753	0.461694
Tmem144	1.31561	-0.737269	6.90065	0.00861646	0.461694
Glyatl3	1.69171	-1.24034	6.89401	0.00864852	0.461694
Myof	1.56271	-0.0830189	6.88795	0.00867786	0.461694
AI662270	0.772657	2.36995	6.88532	0.00869063	0.461694
Nek6	-0.375311	3.77843	6.88443	0.008695	0.461694
Exosc1	0.323566	8.10073	6.88327	0.00870063	0.461694
Chmp4c	0.671492	2.03094	6.87544	0.0087388	0.461694
5430405G05Rik	-0.747515	-0.218327	6.87102	0.00876047	0.461694
Entpd6	-0.307882	3.09046	6.86447	0.00879264	0.461694
Mcc	0.852884	0.336099	6.85764	0.00882629	0.461694
Dennd4b	0.673644	0.228412	6.8567	0.00883095	0.461694
Macrod1	-0.48793	2.02599	6.84934	0.00886741	0.462034
Btg1	0.450689	6.00789	6.83863	0.0089207	0.462716
Usf2	-0.407459	1.33736	6.82095	0.00900948	0.462716
Rapgef4	1.17568	-0.366036	6.82044	0.00901203	0.462716
Ldha	-0.437577	4.75635	6.81126	0.00905846	0.462716
Snx17	-0.391633	4.37477	6.79617	0.00913534	0.462716
Adamts1	1.63213	-0.989518	6.79123	0.00916067	0.462716
Ubc	-0.446121	9.81973	6.79035	0.00916519	0.462716
Efemp2	-0.446716	4.01793	6.77515	0.00924357	0.462716
Ctla2b	1.62108	-1.61132	6.76578	0.00929222	0.462716
Trim2	1.09469	-0.580922	6.75754	0.00933526	0.462716
Mpzl2	1.48525	0.182138	6.75347	0.00935657	0.462716
Igfbp5	1.25981	0.0569084	6.74724	0.0093893	0.462716
9330159F19Rik	0.797045	0.656951	6.73885	0.00943352	0.462716
1110054O05Rik	0.271434	5.77787	6.73594	0.00944894	0.462716
Best1	-0.48804	1.69807	6.73048	0.00947789	0.462716
Prdx1	0.266566	11.1496	6.73037	0.00947851	0.462716
Nono	-0.275231	6.91691	6.71102	0.00958188	0.462716
Nmrk1	0.36048	6.33643	6.70198	0.00963058	0.462716
Foxs1	1.93609	-1.4121	6.70108	0.00963544	0.462716
Pepd	-0.399502	5.07748	6.66947	0.00980786	0.462716
Tma16	0.444195	7.41237	6.66662	0.00982352	0.462716
Crtac1	0.391999	2.86325	6.6612	0.00985343	0.462716
Sugp1	-0.397058	3.63463	6.6515	0.00990725	0.462716
Naip7	1.05622	-0.817988	6.64781	0.00992776	0.462716
Sfpq	0.258321	6.45856	6.64083	0.00996678	0.462716
Agbl5	0.276384	7.51969	6.63861	0.00997919	0.462716
Car7	-0.774009	0.748233	6.6213	0.0100766	0.462716
Ubac2	-0.216789	4.78971	6.61759	0.0100976	0.462716
Cyth2	-0.35533	6.0919	6.61082	0.0101361	0.462716
Tuba3a	-0.286473	8.62848	6.60874	0.010148	0.462716
Sdc4	0.652766	6.33643	6.6017	0.0101881	0.462716
H2-Ke6	-0.291352	6.04387	6.59666	0.010217	0.462716
Krt79	1.09906	-0.772718	6.59371	0.010234	0.462716
Cep72	-0.437817	3.82709	6.59316	0.0102372	0.462716
Sike1	0.273015	6.00163	6.59154	0.0102464	0.462716
Hemt1	0.400816	4.93282	6.58491	0.0102847	0.462716
Maf	1.16051	-1.14811	6.58301	0.0102957	0.462716
Cyb5rl	-0.437248	1.22021	6.58	0.0103131	0.462716
Awat2	1.27667	-1.16115	6.57221	0.0103583	0.462716
Lgsn	0.663089	0.162932	6.56216	0.010417	0.462716
Mlana	0.426002	3.03508	6.55427	0.0104633	0.462716
Fastkd2	0.251206	6.30987	6.55252	0.0104736	0.462716
Prrc1	0.493697	5.37145	6.54967	0.0104903	0.462716
Dhdds	-0.240646	4.68477	6.54817	0.0104992	0.462716
Snrpa1	0.331335	9.11511	6.54739	0.0105038	0.462716
BC021891	1.43207	0.361801	6.54019	0.0105464	0.462716
Cep290	0.382289	4.55862	6.53927	0.0105519	0.462716
Zfp551	-0.727231	-0.178072	6.53453	0.01058	0.462716
Nop10	0.305528	8.68972	6.53332	0.0105872	0.462716
Zfyve19	-0.366597	4.18566	6.53043	0.0106044	0.462716
Armcx3	1.2439	0.481754	6.52651	0.0106278	0.462716
Stag3	-0.247284	5.50452	6.52356	0.0106455	0.462716
Gm13139	0.255491	8.18589	6.51803	0.0106786	0.462716
Zfp3	-0.355998	4.17499	6.49984	0.0107884	0.462716
Nfib	0.835943	0.717546	6.4949	0.0108185	0.462716
Calb1	1.33954	-0.759927	6.49425	0.0108224	0.462716
Csf3r	1.13281	-1.15044	6.49317	0.010829	0.462716
Cpped1	-0.395795	2.42207	6.48964	0.0108505	0.462716
Marcks	0.458163	3.36875	6.4886	0.0108569	0.462716
Ccdc58	0.259377	7.3383	6.48106	0.010903	0.462716
Xist	0.915992	-0.145173	6.47842	0.0109192	0.462716
Cdh16	2.98538	-1.30802	6.46631	0.0109939	0.462716
Rcn3	-0.356762	3.79498	6.46443	0.0110055	0.462716
1700049G17Rik	0.513722	0.687717	6.46195	0.0110208	0.462716
Lxn	0.456191	5.34429	6.46	0.011033	0.462716
Dpp6	1.20817	-0.745495	6.45347	0.0110736	0.462716
Mgat5	0.725984	0.340079	6.45072	0.0110907	0.462716
Utp23	0.239422	5.70653	6.44761	0.0111102	0.462716
Dgat2	-0.468297	1.97573	6.42323	0.0112637	0.462716
Rarres2	0.923706	-0.0821117	6.42257	0.0112679	0.462716
BC026590	0.244013	4.62128	6.4225	0.0112684	0.462716
Maml2	0.743444	0.569019	6.41926	0.0112889	0.462716
Gng11	0.865483	-0.164494	6.41407	0.0113219	0.462716
Plac8	1.10834	-0.43336	6.40946	0.0113514	0.462716
Lama4	1.10811	-0.0020356	6.40533	0.0113779	0.462716
Isca2	0.276257	6.72441	6.40459	0.0113825	0.462716
Efcab10	0.525005	4.91434	6.39455	0.0114471	0.462716
4930503E14Rik	0.789779	0.995012	6.39279	0.0114585	0.462716
Maea	-0.43173	5.43357	6.3916	0.0114662	0.462716
Lgr4	0.652839	4.60107	6.3806	0.0115374	0.462716
Mrpl22	0.269952	7.7718	6.37544	0.011571	0.462716
AI314976	0.221855	7.89999	6.3725	0.0115902	0.462716
2022-09-02	0.780377	8.0235	6.36595	0.0116331	0.462716
Snx33	1.59248	0.318582	6.35983	0.0116733	0.462716
Bsdc1	-0.4311	2.18225	6.35843	0.0116825	0.462716
Mep1b	0.664922	2.60767	6.3547	0.0117071	0.462716
Gsto1	0.255208	4.60369	6.35426	0.01171	0.462716
Cxadr	0.755744	0.964546	6.35156	0.0117278	0.462716
Hmgn5	0.635863	6.73691	6.34997	0.0117383	0.462716
1600027N09Rik	-0.287258	4.22825	6.34323	0.011783	0.462716
9530008L14Rik	0.819332	0.09043	6.33089	0.0118653	0.462716
Thoc7	0.256573	6.80896	6.32674	0.0118931	0.462716
Mir3057	-0.94663	-0.449627	6.32235	0.0119225	0.462716
Plekha7	0.670498	-0.0804689	6.31103	0.0119989	0.462716
Rpf2	0.284919	8.12587	6.30477	0.0120414	0.462716
Wt1	0.974575	1.5658	6.30429	0.0120446	0.462716
6330410L21Rik	1.91352	-1.50419	6.30175	0.0120619	0.462716
Kat2b	0.422397	2.89095	6.28964	0.0121446	0.462716
Aaas	-0.365811	6.15094	6.28821	0.0121544	0.462716
Gfap	2.84759	-1.65956	6.28685	0.0121637	0.462716
2310030G06Rik	0.250277	4.866	6.2829	0.0121908	0.462716
2310035K24Rik	-0.403576	2.61829	6.28232	0.0121948	0.462716
2010204K13Rik	0.440496	4.79312	6.27791	0.0122252	0.462716
Ccl2	1.73556	-0.934073	6.2778	0.0122259	0.462716
Sardh	1.6517	-1.00093	6.27612	0.0122376	0.462716
Ccdc120	-0.350311	1.14702	6.27532	0.0122431	0.462716
Pabpc4l	0.906014	2.13701	6.27157	0.012269	0.462716
Alas1	-0.414653	3.38847	6.27149	0.0122696	0.462716
Thap11	-0.303464	5.83393	6.26869	0.012289	0.462716
Clptm1l	-0.251321	5.78439	6.26728	0.0122988	0.462716
Nme1	0.269777	10.428	6.26379	0.012323	0.462716
Txnl4a	0.25956	9.96524	6.25893	0.0123569	0.462716
Pctp	-0.41327	2.37221	6.25822	0.0123618	0.462716
Irak1bp1	0.284502	3.57978	6.25626	0.0123755	0.462716
Trpc4ap	-0.425963	3.98322	6.25461	0.012387	0.462716
Rtp3	1.77453	-1.49123	6.24388	0.0124623	0.462716
Rbm20	0.533619	1.01805	6.24082	0.0124839	0.462716
Hyi	-0.554742	0.189285	6.23517	0.0125238	0.462716
Rimbp2	1.17595	0.0251058	6.2343	0.0125299	0.462716
Nav2	0.612751	1.51866	6.23403	0.0125318	0.462716
Tgm4	0.895654	-0.411698	6.23329	0.012537	0.462716
Tmem167	0.333706	8.25331	6.22198	0.0126174	0.462716
2022-03-02	-0.258873	5.54611	6.21288	0.0126824	0.462716
Prkaca	-0.468039	2.25912	6.2122	0.0126873	0.462716
Fbln5	1.53276	-0.842248	6.2107	0.012698	0.462716
Fbxo9	-0.276525	4.50136	6.20657	0.0127277	0.462716
Ccdc113	0.58459	0.835646	6.20509	0.0127384	0.462716
Cbx1	0.209327	7.45312	6.20042	0.012772	0.462716
Ush2a	2.00678	-0.823508	6.19263	0.0128284	0.462716
Ramp1	0.490165	1.80426	6.18967	0.0128498	0.462716
Ncam1	0.919379	-0.314112	6.18436	0.0128885	0.462716
Itm2a	0.787552	3.13582	6.18257	0.0129015	0.462716
Armcx1	1.25154	0.0673856	6.17627	0.0129475	0.462716
Mgat4a	0.530223	3.24771	6.17319	0.0129701	0.462716
A330048O09Rik	0.718733	-1.06796	6.16495	0.0130306	0.462716
Flot2	-0.473687	3.04065	6.16271	0.0130472	0.462716
Crip2	0.443817	7.86841	6.1582	0.0130805	0.462716
Med15	-0.316867	3.15844	6.15753	0.0130854	0.462716
Msra	-0.283569	3.84606	6.15583	0.013098	0.462716
Haus7	-0.25907	6.65007	6.14706	0.013163	0.462716
Sat2	0.456427	2.77107	6.14531	0.0131761	0.462716
Trp53i13	-0.387412	4.10296	6.14186	0.0132018	0.462716
Akr7a5	-0.486089	4.73845	6.13866	0.0132257	0.462716
Hlf	0.856513	0.676926	6.13394	0.0132611	0.462716
Cyp2u1	-0.430328	1.25746	6.13365	0.0132633	0.462716
Slc26a5	1.23227	-1.09128	6.1327	0.0132704	0.462716
Gm10664	1.65363	-1.14479	6.12959	0.0132938	0.462716
Lztr1	-0.346029	2.30373	6.12601	0.0133207	0.462716
Uty	-1.29363	2.20611	6.12202	0.0133508	0.462719
Jmjd4	-0.340726	3.06947	6.10989	0.0134428	0.46456
Sertad3	-0.362753	4.80306	6.10707	0.0134642	0.46456
Smpd1	-0.469867	1.37696	6.10253	0.0134988	0.464715
Grina	-0.547758	2.06235	6.09554	0.0135523	0.465518
Spry2	0.918456	2.26769	6.08454	0.013637	0.467384
Rbfa	-0.397297	4.04757	6.07734	0.0136927	0.468254
Clptm1	-0.382566	4.35469	6.07162	0.0137371	0.468732
Dnajc14	0.292673	7.25586	6.05768	0.013846	0.470009
Gm16119	-0.51835	-0.313064	6.05553	0.0138628	0.470009
Afp	1.2117	0.707441	6.05381	0.0138763	0.470009
Gtf3c6	0.231929	6.57577	6.04776	0.013924	0.470009
Abhd12	-0.268326	4.40279	6.04739	0.0139269	0.470009
Cables2	-0.309482	3.45927	6.03209	0.0140481	0.472028
Obscn	1.27946	0.128681	6.03041	0.0140614	0.472028
BC003965	0.312579	7.53375	6.02409	0.0141119	0.472028
Dppa3	0.27252	11.1483	6.02199	0.0141287	0.472028
Actr2	0.410904	6.40439	6.02034	0.0141419	0.472028
Psma5	0.214178	9.46014	6.0168	0.0141703	0.472028
Nip7	0.18581	7.84787	6.00499	0.0142654	0.474172
Sfxn3	0.962367	0.370253	5.99171	0.0143732	0.47649
Rbm15	0.570087	3.81382	5.9888	0.014397	0.47649
Lrrc57	0.203429	4.62375	5.98043	0.0144655	0.477646
Ramp3	-0.736464	1.06125	5.97698	0.0144938	0.477646
Msx1	-0.553864	2.38337	5.96856	0.0145632	0.477665
4931408D14Rik	1.05574	-0.957279	5.96803	0.0145675	0.477665
Fam105b	-0.153502	5.73795	5.96538	0.0145895	0.477665
4922505G16Rik	-0.597144	0.895419	5.95961	0.0146373	0.477665
Fam36a	0.389423	5.6239	5.9505	0.0147131	0.477665
P2rx2	1.17582	-0.995596	5.946	0.0147507	0.477665
Rsph3a	-0.369409	4.5262	5.94471	0.0147616	0.477665
Nphp4	0.467176	1.62045	5.94464	0.0147621	0.477665
Plscr3	-0.40216	1.96482	5.94128	0.0147903	0.477665
Zfp940	-0.450826	1.57656	5.93963	0.0148041	0.477665
Cry2	-0.366283	1.46334	5.93104	0.0148765	0.478998
Gml	0.459915	3.48227	5.9269	0.0149114	0.479122
Klhdc3	-0.448496	5.5186	5.91365	0.015024	0.481737
Entpd2	-0.486744	2.66368	5.90814	0.0150711	0.481893
Ccnjl	-0.467766	1.63813	5.90577	0.0150914	0.481893
1700094D03Rik	0.415892	2.6222	5.89753	0.0151621	0.483005
Pnpla2	-0.458344	2.57111	5.89443	0.0151888	0.483005
Mettl3	-0.262158	4.44055	5.87214	0.0153823	0.487414
P4ha2	-0.425291	2.94757	5.87118	0.0153907	0.487414
0610009D07Rik	0.2571	7.77392	5.86018	0.0154872	0.487629
Zfp385c	-0.430057	2.74611	5.85715	0.0155139	0.487629
4933401D09Rik	0.623424	0.0579783	5.85446	0.0155377	0.487629
Ndrg1	1.07898	-0.609696	5.84972	0.0155795	0.487629
Rnf125	0.39046	4.58253	5.84316	0.0156377	0.487629
Ikbke	1.55234	-1.05978	5.84135	0.0156538	0.487629
Npm1	0.163975	10.994	5.83747	0.0156884	0.487629
Dnahc7a	0.766529	0.603421	5.83517	0.0157089	0.487629
Dgat1	-0.346496	4.16426	5.83369	0.0157221	0.487629
Abcg1	0.693909	5.21272	5.82781	0.0157747	0.487629
Dpysl3	-0.574003	0.122841	5.81627	0.0158786	0.487629
Zbtb8os	0.376869	7.4242	5.80709	0.0159617	0.487629
Kif5a	0.420143	2.19872	5.80315	0.0159975	0.487629
Nmnat1	-0.250084	3.36421	5.80151	0.0160124	0.487629
Fam129a	0.773871	-0.449151	5.79718	0.0160519	0.487629
Olfm2	-0.709841	-0.0451919	5.79575	0.016065	0.487629
Mcrs1	-0.337083	6.36583	5.79094	0.016109	0.487629
Kctd13	-0.414434	3.95836	5.78811	0.0161349	0.487629
Calm2	0.333645	11.8339	5.7813	0.0161975	0.487629
Ccbe1	2.01659	-1.52063	5.7731	0.0162733	0.487629
Fam84b	0.70098	0.617701	5.76815	0.0163192	0.487629
Ugcg	0.313689	4.7009	5.76787	0.0163218	0.487629
Src	1.02509	-0.74432	5.76113	0.0163845	0.487629
Gng12	0.416993	7.22551	5.76042	0.0163912	0.487629
H47	0.29717	7.37834	5.7602	0.0163932	0.487629
Mrpl41	0.242612	8.21562	5.75577	0.0164346	0.487629
Mad2l1	0.298144	8.93694	5.7554	0.016438	0.487629
Parp14	0.931097	-0.19902	5.754	0.0164512	0.487629
Pacs1	-0.305412	3.12983	5.75002	0.0164885	0.487629
Tex21	0.347387	4.71987	5.7426	0.0165583	0.487629
8430408G22Rik	2.7528	-1.84362	5.74222	0.0165619	0.487629
Tuba3b	-0.363019	6.17174	5.73528	0.0166274	0.487629
Ttc4	-0.343121	5.65083	5.73163	0.016662	0.487629
Top1mt	-0.456561	1.73386	5.73022	0.0166754	0.487629
Nnat	1.01807	0.72339	5.72802	0.0166963	0.487629
Siglec5	0.344902	4.39177	5.72423	0.0167324	0.487629
Tmem246	-0.687382	1.41245	5.72305	0.0167437	0.487629
Acadl	-0.214307	5.32806	5.7143	0.0168273	0.487629
Zfp623	-0.327807	3.25157	5.71087	0.0168602	0.487629
Ptgfrn	0.275277	3.18643	5.71071	0.0168617	0.487629
Zfp295	0.469087	3.9204	5.7076	0.0168916	0.487629
Pttg1	0.247277	8.22603	5.70471	0.0169195	0.487629
Copb2	-0.264266	6.33254	5.6982	0.0169823	0.487629
Cerkl	0.594603	0.458625	5.69443	0.0170188	0.487629
Alg14	0.235728	4.39835	5.69113	0.0170509	0.487629
Alox5ap	0.679008	0.430468	5.68456	0.0171149	0.487629
Gm10391	0.599197	4.96105	5.68281	0.0171319	0.487629
Gm10394	0.599197	4.96105	5.68281	0.0171319	0.487629
Nucb1	-0.394913	4.19908	5.68262	0.0171338	0.487629
Pigs	-0.398849	3.97201	5.68185	0.0171413	0.487629
Ndufv1	-0.270272	7.60704	5.68041	0.0171554	0.487629
Gtf2h5	0.272498	8.15913	5.6687	0.0172702	0.487629
Nr5a1	1.06413	0.578846	5.66619	0.0172949	0.487629
Atp8a1	0.228286	4.17738	5.66194	0.017337	0.487629
0610011L14Rik	-0.3789	4.10441	5.65856	0.0173704	0.487629
Oacyl	1.3156	-0.423591	5.65768	0.0173791	0.487629
Tmem158	-0.646763	0.257462	5.6536	0.0174195	0.487629
AI428936	-0.574375	2.10285	5.65134	0.017442	0.487629
Dydc2	0.427447	2.34047	5.6487	0.0174683	0.487629
Nt5c2	-0.263331	5.00456	5.64788	0.0174764	0.487629
Maneal	0.599353	0.166751	5.64303	0.0175249	0.487629
Casc1	1.04636	-1.07375	5.62391	0.017717	0.487629
Nsa2	0.270805	7.86147	5.62326	0.0177237	0.487629
Cpxm1	-0.427239	3.67699	5.6211	0.0177455	0.487629
Rbmxl2	-0.58914	2.85994	5.61697	0.0177874	0.487629
Ndufs2	-0.270508	6.44117	5.61659	0.0177912	0.487629
Kcnq5	1.47804	-1.26973	5.61654	0.0177918	0.487629
Pold2	-0.446603	5.4233	5.61644	0.0177927	0.487629
Slc10a3	-0.434864	2.95551	5.61488	0.0178086	0.487629
1700007K13Rik	0.2982	5.1009	5.61483	0.0178092	0.487629
Pcbp3	-0.517013	2.32545	5.61232	0.0178346	0.487629
Ctsd	-0.429246	4.59686	5.61125	0.0178455	0.487629
Gm9268	0.779547	0.0480128	5.6098	0.0178603	0.487629
Med29	0.264759	7.46355	5.60961	0.0178622	0.487629
Msx1as	-0.506803	2.24776	5.60504	0.0179089	0.487629
Edem2	-0.436727	5.13651	5.60288	0.017931	0.487629
Eef1e1	0.26451	8.10804	5.60148	0.0179453	0.487629
Blnk	0.389368	6.08416	5.59478	0.018014	0.487629
Strada	-0.443386	4.08038	5.59149	0.018048	0.487629
Gm4956	0.6054	0.930902	5.59099	0.0180531	0.487629
Ttc39c	-0.279587	3.78973	5.58839	0.0180799	0.487629
Adck3	-0.439034	3.11115	5.5845	0.0181201	0.487629
E130306D19Rik	-0.358208	3.40084	5.57994	0.0181673	0.487629
Nptx2	-0.649022	-0.657658	5.57876	0.0181796	0.487629
4930500J02Rik	0.259326	4.72143	5.5753	0.0182155	0.487629
Gzma	1.75186	-1.8073	5.57315	0.0182379	0.487629
Gkn1	-2.64462	-1.19105	5.56867	0.0182846	0.487629
Pafah1b1	0.17475	7.06653	5.56563	0.0183164	0.487629
Dysf	1.22096	-0.58505	5.56409	0.0183325	0.487629
Snx9	-0.260257	4.47938	5.56032	0.0183721	0.487629
Gsta3	0.441532	2.43694	5.54864	0.0184951	0.487629
Lonp2	-0.2653	4.2568	5.54672	0.0185154	0.487629
Eif4ebp1	0.279485	8.91029	5.54427	0.0185413	0.487629
Glrx	0.330981	5.62755	5.54155	0.0185702	0.487629
Tm9sf4	-0.201853	4.30999	5.54053	0.018581	0.487629
Prdx3	0.208019	6.70658	5.53696	0.0186189	0.487629
Tars2	-0.385655	4.50968	5.53227	0.0186689	0.487629
Shank2	1.72547	-1.14042	5.53037	0.0186891	0.487629
Zfp61	-0.393557	2.31081	5.52932	0.0187003	0.487629
Sall4	0.45405	6.71561	5.52814	0.018713	0.487629
Tbc1d5	-0.262593	3.09758	5.52799	0.0187146	0.487629
Cstf2t	0.389314	4.2613	5.52757	0.018719	0.487629
Gtl3	0.237039	7.64723	5.51922	0.0188087	0.487629
Ano3	1.04359	-0.944739	5.51745	0.0188277	0.487629
Gm5483	1.73683	-0.908238	5.51597	0.0188436	0.487629
Slc39a4	-0.578062	0.471895	5.5126	0.0188799	0.487629
Cirbp	-0.228037	5.77499	5.51001	0.0189079	0.487629
Pglyrp1	0.617592	0.745249	5.50601	0.0189513	0.487629
Acadvl	-0.333442	3.98138	5.50356	0.0189778	0.487629
Fcf1	0.313733	9.22129	5.49616	0.0190583	0.487629
3830431G21Rik	1.43149	-1.34287	5.49178	0.0191061	0.487629
Pdzd11	0.17062	5.83234	5.48862	0.0191406	0.487629
AI597468	0.680557	4.93818	5.47901	0.0192461	0.487629
Magoh	0.250548	8.19914	5.47637	0.0192752	0.487629
A530098C11Rik	1.57165	-1.29618	5.46338	0.019419	0.487629
Ccdc59	0.260783	5.64736	5.46212	0.0194331	0.487629
Glo1	0.289034	8.59706	5.46176	0.019437	0.487629
Dbr1	-0.496021	2.44386	5.4608	0.0194477	0.487629
Anapc10	0.347018	7.16441	5.45972	0.0194598	0.487629
Rsu1	0.214398	5.41029	5.45758	0.0194836	0.487629
Akr1e1	0.339749	6.77625	5.45629	0.0194979	0.487629
Plk5	-0.735327	1.50298	5.45371	0.0195268	0.487629
Mapk1ip1l	0.324034	4.62857	5.45213	0.0195445	0.487629
8430403D17Rik	1.4291	-1.66629	5.45151	0.0195515	0.487629
Myl6	0.226064	8.12997	5.44851	0.019585	0.487629
Bank1	1.1648	-1.25901	5.44623	0.0196106	0.487629
Actr6	0.431193	8.32405	5.44503	0.019624	0.487629
Stxbp4	-0.322201	2.75775	5.43657	0.0197194	0.487629
Twf1	0.393676	5.70167	5.43355	0.0197535	0.487629
C1qtnf3	1.1038	-1.16529	5.43351	0.0197539	0.487629
Pet112l	-0.214906	4.75581	5.4317	0.0197744	0.487629
Pomp	0.245704	9.10767	5.42708	0.0198268	0.487629
St3gal5	-0.457794	3.35305	5.4216	0.0198891	0.487629
4933430I17Rik	0.477564	0.368535	5.42035	0.0199033	0.487629
Fgf18	0.854203	0.162385	5.41983	0.0199093	0.487629
Rlbp1	1.34265	-1.25181	5.412	0.0199988	0.487629
Gpc4	-0.67115	0.732157	5.40862	0.0200376	0.487629
Ccdc92	-0.412601	3.75332	5.40553	0.0200731	0.487629
Col9a1	0.573331	0.749396	5.40186	0.0201153	0.487629
Inadl	0.458534	2.50045	5.40147	0.0201198	0.487629
Eftud2	-0.296898	5.98022	5.39954	0.0201421	0.487629
Cebpb	-0.402823	2.68933	5.39794	0.0201605	0.487629
Zcchc10	0.275837	7.73032	5.3921	0.0202281	0.487629
Cst8	0.933594	5.01169	5.39203	0.0202289	0.487629
Gtf2a1	0.509713	6.4557	5.39169	0.0202329	0.487629
Agpat2	-0.403031	1.91199	5.38847	0.0202703	0.487629
Pdcl3	0.281613	7.17395	5.38727	0.0202842	0.487629
Gm1123	1.56643	-1.20385	5.38579	0.0203014	0.487629
Csgalnact1	1.27001	-1.19932	5.38445	0.020317	0.487629
Sbp	0.766476	0.0494764	5.3844	0.0203176	0.487629
Vps29	0.38781	9.02729	5.38315	0.0203321	0.487629
4930572J05Rik	-0.448719	0.167148	5.3817	0.0203491	0.487629
Stx6	-0.222698	3.93256	5.38124	0.0203544	0.487629
Rtkn2	-0.265579	4.12465	5.38108	0.0203562	0.487629
Rufy1	-0.282531	2.78849	5.37719	0.0204017	0.487629
Nsun5	-0.284653	5.49277	5.37707	0.0204032	0.487629
Prcp	-0.319514	1.99665	5.37577	0.0204184	0.487629
Ric8	-0.276503	3.21876	5.37347	0.0204453	0.487629
Rrn3	0.505125	5.45374	5.36737	0.0205169	0.487629
Gkn2	-2.79329	-1.08274	5.36379	0.020559	0.487629
Commd5	-0.205127	4.33867	5.35945	0.0206103	0.487629
Etfdh	-0.254147	5.61195	5.35622	0.0206485	0.487629
Layn	0.790641	-0.720848	5.35338	0.0206822	0.487629
Ttc21a	0.718572	-0.185181	5.3525	0.0206926	0.487629
Nom1	-0.202213	3.92268	5.34902	0.0207339	0.487629
Notch3	0.850144	1.44054	5.34791	0.0207471	0.487629
Golt1b	0.5721	6.9426	5.34595	0.0207704	0.487629
Slc30a9	-0.161426	4.90312	5.34582	0.020772	0.487629
6030498E09Rik	1.12286	0.447132	5.34294	0.0208064	0.487629
Iqcg	0.304514	4.11699	5.34127	0.0208263	0.487629
S1pr1	0.957238	-0.129716	5.34123	0.0208268	0.487629
Mrpl34	0.223663	6.9035	5.33528	0.020898	0.487629
Txndc12	0.237057	6.17143	5.33277	0.0209281	0.487629
Rsph3b	-0.354297	4.33817	5.33262	0.0209299	0.487629
Spata21	-0.610357	1.6255	5.33188	0.0209388	0.487629
Kank3	0.237802	4.9924	5.32614	0.0210079	0.487629
Ctse	1.55537	-0.865011	5.32374	0.0210368	0.487629
Nkiras2	-0.382336	3.17479	5.32036	0.0210777	0.487629
Oas1g	1.13257	-0.969354	5.31109	0.02119	0.487629
Spen	-0.301926	2.52542	5.30384	0.0212784	0.487629
Mrps23	-0.126713	5.55072	5.30257	0.021294	0.487629
2610002J02Rik	0.273779	5.08496	5.30178	0.0213036	0.487629
Reep3	0.244009	3.5539	5.29979	0.021328	0.487629
Pkhd1	1.74338	-0.776352	5.29873	0.021341	0.487629
Apoc4	1.26706	-1.05389	5.29805	0.0213494	0.487629
Fam82a2	-0.273682	3.75312	5.29697	0.0213626	0.487629
Nfkb2	1.1024	-1.13563	5.29504	0.0213863	0.487629
Cks1b	0.295291	9.17726	5.29503	0.0213863	0.487629
Exog	-0.342772	2.35879	5.29015	0.0214464	0.487629
Eppk1	1.98242	0.232351	5.28876	0.0214635	0.487629
Rad51	-0.273722	6.90378	5.28641	0.0214925	0.487629
Fkbp3	0.353151	10.3693	5.28531	0.0215061	0.487629
Cela3b	1.57802	-1.21304	5.28445	0.0215167	0.487629
Lyzl4	0.828803	-0.537584	5.28077	0.0215622	0.487629
Foxred1	-0.405708	3.91792	5.28072	0.0215628	0.487629
Sub1	0.370393	10.7538	5.27524	0.0216309	0.48768
0610043K17Rik	0.853686	-0.669796	5.27196	0.0216716	0.48768
Stox2	0.499264	0.930827	5.27159	0.0216762	0.48768
Sec1	-0.485745	1.24235	5.27026	0.0216928	0.48768
Reg2	0.622291	0.76696	5.26718	0.0217312	0.48768
Cetn3	0.410484	9.68948	5.26529	0.0217548	0.48768
Tspan17	-0.397549	1.83689	5.25987	0.0218226	0.488491
Lsm1	0.252982	8.26872	5.24856	0.0219649	0.489605
Srgn	0.437828	2.16214	5.247	0.0219847	0.489605
Chchd4	0.259244	8.59638	5.24513	0.0220083	0.489605
Sepp1	0.23275	5.42134	5.24416	0.0220206	0.489605
Epha5	1.79058	-1.50866	5.23783	0.0221008	0.489605
Fut9	0.717074	0.855432	5.23428	0.0221459	0.489605
Klf7	-0.450555	1.81589	5.23318	0.02216	0.489605
Capn2	0.7147	-0.418661	5.23275	0.0221655	0.489605
Tmem242	0.215345	5.06588	5.22343	0.0222845	0.489605
Pdzd2	0.945354	-0.0244996	5.2189	0.0223426	0.489605
2700007P21Rik	0.430141	5.64175	5.21772	0.0223578	0.489605
1700024G13Rik	0.486539	2.86161	5.21553	0.022386	0.489605
Tmub2	-0.277572	3.10933	5.2076	0.0224883	0.489605
Slco4a1	1.18789	-0.150569	5.20692	0.0224972	0.489605
Ngdn	0.216327	7.13817	5.19997	0.0225872	0.489605
Sh3glb2	-0.358093	4.84403	5.1935	0.0226715	0.489605
Eya1	1.12555	-1.07491	5.19247	0.0226849	0.489605
Cep63	-0.2408	4.77681	5.19199	0.0226912	0.489605
Capn6	1.16043	-0.199631	5.19197	0.0226915	0.489605
Aasdh	0.163482	4.7189	5.18084	0.0228373	0.489605
Homer2	-0.235834	3.44127	5.18039	0.0228432	0.489605
Dnahc10	1.92815	-0.746061	5.17866	0.0228659	0.489605
Cycs	0.409212	10.9145	5.17851	0.022868	0.489605
Gpm6a	0.68419	0.901544	5.17398	0.0229276	0.489605
Cmya5	0.693062	0.211184	5.17254	0.0229467	0.489605
Dyrk1a	0.203755	4.36969	5.16947	0.0229872	0.489605
Psrc1	0.592737	1.87245	5.16897	0.0229939	0.489605
Cnih4	0.363225	7.98591	5.16876	0.0229966	0.489605
Cdsn	-1.00504	-1.40381	5.16281	0.0230755	0.489605
Glb1l3	1.58544	-1.18545	5.15748	0.0231464	0.489605
Zfp750	0.521834	1.22275	5.15379	0.0231957	0.489605
Cytip	1.77862	-1.34507	5.15237	0.0232147	0.489605
Acp5	-0.504539	1.2502	5.15232	0.0232153	0.489605
Mrps12	0.225656	8.55508	5.15143	0.0232272	0.489605
Oat	-0.212621	5.36942	5.1514	0.0232277	0.489605
Fars2	-0.255411	5.50473	5.15127	0.0232293	0.489605
Prmt10	-0.198618	5.59065	5.14932	0.0232555	0.489605
Actr8	-0.288196	4.66387	5.14388	0.0233284	0.489605
Cryz	-0.218048	4.9108	5.13891	0.0233953	0.489605
2810429I04Rik	0.288906	3.17265	5.1382	0.0234049	0.489605
Erh	0.329824	11.0458	5.13786	0.0234095	0.489605
Ifi27l1	0.294535	6.06031	5.12841	0.0235373	0.489605
Stk25	-0.260315	6.03603	5.12676	0.0235597	0.489605
Zfp39	-0.26384	3.91291	5.12542	0.0235779	0.489605
1810064F22Rik	1.29596	-1.59436	5.12539	0.0235783	0.489605
Tcf25	-0.300593	4.82433	5.12309	0.0236095	0.489605
Msx3	-0.622866	-0.367018	5.12185	0.0236265	0.489605
Lhcgr	1.50573	-1.35371	5.12126	0.0236344	0.489605
Gm3143	0.403263	4.79171	5.12112	0.0236363	0.489605
Arf1	-0.225642	7.15582	5.11482	0.0237223	0.489605
Tmem237	0.308828	6.0734	5.11414	0.0237316	0.489605
Tmem51	-0.632824	0.517762	5.11386	0.0237354	0.489605
Nup93	-0.393369	6.85591	5.10664	0.0238344	0.489605
Arpc2	0.239509	8.6721	5.10188	0.0239	0.489605
Gmfb	0.289686	7.20627	5.10068	0.0239165	0.489605
Runx1t1	0.412751	4.87632	5.09833	0.0239489	0.489605
Dimt1	0.299572	6.69857	5.09544	0.0239888	0.489605
Cox7b2	0.442243	2.33722	5.0912	0.0240475	0.489605
Mrps14	0.31796	9.273	5.09106	0.0240495	0.489605
Timm8a1	0.394182	7.39219	5.08918	0.0240756	0.489605
Psma2	0.19213	10.3028	5.07969	0.0242078	0.489605
Dph3	0.242435	7.99616	5.07948	0.0242106	0.489605
Bcdin3d	0.241505	4.81269	5.07773	0.024235	0.489605
Lcn3	1.68771	-1.65221	5.07704	0.0242447	0.489605
Map3k1	0.761143	6.56588	5.07448	0.0242806	0.489605
Clasp2	0.369388	3.30188	5.07441	0.0242816	0.489605
Cpxm2	1.81746	-1.36303	5.07373	0.024291	0.489605
Tmsb4x	0.575976	5.62146	5.073	0.0243014	0.489605
Hebp2	0.350731	3.34295	5.06885	0.0243595	0.489605
Pdcd6	0.154576	7.59076	5.06712	0.0243839	0.489605
Tmem90b	-0.683863	0.309467	5.06088	0.0244718	0.489605
Dbx2	0.742253	1.712	5.05558	0.0245467	0.489605
Rpn1	-0.278232	6.25309	5.05082	0.0246143	0.489605
Nucks1	0.239882	5.01777	5.04581	0.0246856	0.489605
Lrrc41	-0.257657	3.63974	5.04315	0.0247236	0.489605
Erp29	-0.286954	5.65732	5.04074	0.0247579	0.489605
LOC545261	0.846102	-0.555392	5.03777	0.0248004	0.489605
Rer1	0.222531	7.89648	5.03623	0.0248225	0.489605
Dusp18	-0.510722	0.495584	5.02841	0.0249348	0.489605
L1td1	0.398119	5.44084	5.02676	0.0249585	0.489605
Vwce	0.917792	-0.580743	5.01973	0.0250601	0.489605
Cd59a	0.640177	4.31473	5.01941	0.0250647	0.489605
0610007P14Rik	0.167653	7.6471	5.01888	0.0250723	0.489605
Mpc1	0.44485	8.06803	5.01784	0.0250874	0.489605
Scarb2	0.543879	1.63908	5.01571	0.0251183	0.489605
Ptpn5	1.63304	-1.14379	5.01174	0.025176	0.489605
Cks2	0.275087	9.64472	5.00829	0.0252262	0.489605
4933439F18Rik	0.286692	4.99201	5.00719	0.0252422	0.489605
Uckl1	-0.511416	2.3987	5.00624	0.0252561	0.489605
Psmc3ip	0.219069	7.33751	5.00284	0.0253057	0.489605
Kif6	0.422099	0.95557	5.00264	0.0253087	0.489605
Fabp3	0.333047	4.46067	4.99961	0.0253531	0.489605
Pcnp	0.561401	7.86778	4.99667	0.0253961	0.489605
Mrpl42	0.340952	10.4502	4.99646	0.0253992	0.489605
Phgdh	-0.556316	3.1046	4.99079	0.0254825	0.489605
Nt5c3	0.267833	6.37058	4.99	0.0254942	0.489605
Ppap2a	0.417944	3.82726	4.98934	0.0255039	0.489605
Tusc2	-0.219369	5.25275	4.98882	0.0255117	0.489605
Gstm3	0.219167	8.57977	4.98851	0.0255161	0.489605
Ablim3	1.59027	-1.4583	4.98337	0.0255921	0.489605
Gbp9	1.22901	-0.827648	4.97656	0.025693	0.489605
Nostrin	1.21261	-1.05265	4.97608	0.0257001	0.489605
Yme1l1	0.473809	5.62411	4.97457	0.0257226	0.489605
Kdm4c	0.288665	2.67287	4.97346	0.0257391	0.489605
Aox1	1.22942	-1.1045	4.97266	0.025751	0.489605
Fam107b	-0.355706	2.50159	4.97218	0.0257581	0.489605
Dhx16	0.351107	6.77585	4.97114	0.0257736	0.489605
Gm8579	0.782489	-1.10005	4.96728	0.0258313	0.489605
A830018L16Rik	0.452093	1.08002	4.96692	0.0258366	0.489605
Rabl6	-0.323877	2.94092	4.96672	0.0258396	0.489605
A930015D03Rik	-0.797714	0.0145336	4.96461	0.0258711	0.489605
Tpra1	-0.410873	2.98177	4.96387	0.0258823	0.489605
Tyms	0.26026	8.76182	4.9637	0.0258848	0.489605
Gzf1	-0.18549	4.051	4.96174	0.0259141	0.489605
Otog	1.02357	-0.0510898	4.96017	0.0259377	0.489605
Klhl25	0.520429	1.22179	4.95675	0.025989	0.489605
Rala	0.222578	7.72148	4.95615	0.025998	0.489605
Gm101	0.895919	-0.664415	4.95529	0.026011	0.489605
Tuft1	-0.326892	2.44835	4.95423	0.0260269	0.489605
Fryl	0.348726	3.29273	4.94895	0.0261066	0.489605
Sorbs2	1.50069	-1.2897	4.94784	0.0261233	0.489605
Cela1	0.972261	-0.910318	4.94617	0.0261485	0.489605
1700011H14Rik	2.30816	-1.67156	4.94359	0.0261877	0.489605
Npdc1	-0.459416	1.96942	4.94208	0.0262105	0.489605
1110008F13Rik	0.270322	8.83749	4.93941	0.026251	0.489605
Wdr12	0.18846	8.05451	4.93553	0.02631	0.489605
1700121N20Rik	0.633249	0.962312	4.93358	0.0263396	0.489605
Gpaa1	-0.501165	3.3686	4.9314	0.0263729	0.489605
Dmrtc1c1	-0.334385	6.07068	4.92896	0.0264102	0.489605
Dmrtc1c2	-0.334385	6.07068	4.92896	0.0264102	0.489605
BC030336	0.362103	2.3101	4.92801	0.0264247	0.489605
9130011J15Rik	0.148404	7.574	4.9255	0.0264631	0.489605
Efnb2	0.414662	1.30643	4.92271	0.0265059	0.489605
Tmc6	0.637982	0.584656	4.92261	0.0265075	0.489605
Gm11127	-1.07688	-0.775891	4.92217	0.0265142	0.489605
Set	0.296794	9.52228	4.91985	0.0265498	0.489605
Cep57	0.243482	5.35121	4.91867	0.0265679	0.489605
Zfp14	-0.376413	1.61536	4.91617	0.0266065	0.489605
Islr	1.69339	-1.81658	4.91581	0.026612	0.489605
Myo1a	1.21064	-1.30089	4.91467	0.0266296	0.489605
Bcl2l1	-0.451406	2.08987	4.90907	0.026716	0.489605
Dpf1	-0.500528	1.1411	4.90877	0.0267207	0.489605
Cyp2b23	0.797555	0.819735	4.90792	0.0267337	0.489605
Ccl12	1.47277	-0.607981	4.90662	0.026754	0.489605
Tmed6	0.869437	-1.06122	4.90533	0.0267739	0.489605
Prps2	0.819328	-0.457661	4.90414	0.0267924	0.489605
Hk2	0.302692	3.88653	4.90182	0.0268284	0.489605
Naca	0.179769	10.1837	4.90095	0.0268419	0.489605
Mrps33	0.342069	9.29131	4.89245	0.0269745	0.489605
Ranbp1	0.384691	10.7353	4.88873	0.0270325	0.489605
Mto1	-0.315208	3.83438	4.88664	0.0270652	0.489605
Zfp780b	0.292421	2.71122	4.88378	0.0271101	0.489605
2510003E04Rik	-0.235031	4.48246	4.87938	0.0271794	0.489605
Ggh	0.261432	6.31159	4.87897	0.0271858	0.489605
Kif3c	0.424371	0.86152	4.87745	0.0272097	0.489605
Fam58b	0.185702	6.05228	4.87737	0.0272111	0.489605
Ggps1	0.213898	6.2593	4.87669	0.0272217	0.489605
Pi4k2a	-0.31893	3.53101	4.8728	0.0272833	0.489605
2810474O19Rik	0.263041	6.018	4.87211	0.0272941	0.489605
Tgoln2	-0.234884	4.08314	4.87201	0.0272957	0.489605
Col7a1	1.2938	-0.628075	4.87198	0.0272962	0.489605
Gnal	0.9412	-0.481827	4.87196	0.0272965	0.489605
Ccdc33	2.43648	-1.61437	4.86827	0.027355	0.489605
Lyrm4	0.405182	5.05312	4.86657	0.0273819	0.489605
Sergef	-0.277091	2.88882	4.8656	0.0273972	0.489605
Gpr108	-0.432344	2.74405	4.86398	0.027423	0.489605
Slc26a7	1.4347	-1.37552	4.86239	0.0274483	0.489605
Ppp1r15a	-0.461051	3.36277	4.86109	0.027469	0.489605
Zfp706	0.30185	9.46581	4.85834	0.0275128	0.489605
Txndc9	0.257398	8.43912	4.85702	0.0275339	0.489605
C030046I01Rik	-0.344941	3.05589	4.85432	0.027577	0.489605
Cib1	0.239954	8.39113	4.85428	0.0275776	0.489605
Nup43	0.23422	8.31658	4.85301	0.0275979	0.489605
Hsbp1	0.235586	8.78283	4.85127	0.0276257	0.489605
Pla2g4f	1.34086	-1.1901	4.84935	0.0276565	0.489605
Duxbl	0.594508	4.01996	4.8437	0.0277473	0.489605
Tgoln1	-0.160721	4.88713	4.84265	0.0277642	0.489605
A830082N09Rik	1.11444	-1.05717	4.84063	0.0277968	0.489605
Brix1	0.386434	9.90388	4.83429	0.0278991	0.489605
Sorbs3	0.847631	-0.184167	4.82993	0.0279698	0.489605
Ctnnbl1	-0.396003	5.31619	4.82985	0.027971	0.489605
Btbd7	-0.264229	2.68138	4.82942	0.027978	0.489605
Mier3	0.512755	5.45677	4.82606	0.0280327	0.489605
Fam60a	0.407798	7.42058	4.82539	0.0280435	0.489605
Tdrd7	-0.371241	3.27814	4.82361	0.0280725	0.489605
Tubb3	0.676398	0.825351	4.82233	0.0280934	0.489605
Pla2r1	0.910624	-0.152859	4.81685	0.0281829	0.489605
Exd2	-0.288967	4.00353	4.81636	0.0281908	0.489605
Ddx60	0.758623	0.653891	4.81513	0.028211	0.489605
Noxo1	0.390438	1.70449	4.81461	0.0282194	0.489605
Sox15	0.37176	6.49112	4.81457	0.0282202	0.489605
Sla2	0.280813	8.29941	4.81361	0.0282358	0.489605
Pdgfra	1.03778	-0.528299	4.81331	0.0282407	0.489605
Zfp827	0.544086	0.869364	4.81166	0.0282678	0.489605
Dnahc9	2.11641	-1.12066	4.80546	0.0283697	0.489605
Magohb	0.28862	5.40791	4.80458	0.0283842	0.489605
Tor1aip1	0.186411	5.0389	4.79266	0.0285813	0.489605
Bcas2	0.294569	10.4088	4.79244	0.0285849	0.489605
Myh8	1.44321	-1.34955	4.79098	0.0286092	0.489605
B4galt7	-0.46338	1.00117	4.78936	0.0286361	0.489605
Wbscr27	-0.288669	2.20849	4.78857	0.0286492	0.489605
Dctn2	-0.414765	4.18986	4.78841	0.0286519	0.489605
4930480M12Rik	0.687402	0.38999	4.78804	0.028658	0.489605
Stxbp2	-0.338564	3.69452	4.78504	0.028708	0.489605
Kdm5c	-0.270718	3.22773	4.7834	0.0287353	0.489605
Psmd2	-0.313896	8.31536	4.77856	0.0288162	0.489605
Plat	0.968592	0.337271	4.7768	0.0288457	0.489605
Fbxw4	-0.35646	1.01856	4.7746	0.0288826	0.489605
Pnck	-0.499559	3.44523	4.7734	0.0289027	0.489605
Mro	1.13733	1.79092	4.76856	0.028984	0.489605
Lats2	0.206246	4.17572	4.76633	0.0290217	0.489605
Acyp1	0.289962	5.39065	4.7657	0.0290322	0.489605
Dnahc5	1.35212	-0.327223	4.76445	0.0290534	0.489605
Arpp19	0.292904	9.51099	4.76395	0.0290618	0.489605
4930414N06Rik	-0.783625	-1.26994	4.76262	0.0290842	0.489605
Tmem223	0.265826	7.21177	4.76199	0.0290948	0.489605
Canx	0.264681	7.87544	4.7619	0.0290963	0.489605
Plekho1	-0.569327	0.393431	4.7608	0.0291151	0.489605
Gm4070	1.29577	0.271991	4.75983	0.0291314	0.489605
Gvin1	1.29577	0.271991	4.75983	0.0291314	0.489605
Lass4	0.481277	1.4153	4.75822	0.0291587	0.489605
Aasdhppt	0.372756	7.56374	4.75756	0.0291699	0.489605
Rqcd1	0.29275	8.16537	4.75441	0.0292233	0.489605
Tmem63a	0.652431	1.81457	4.75259	0.0292543	0.489605
Skp1a	0.254432	10.4379	4.75221	0.0292608	0.489605
Rims3	-0.344224	1.42266	4.75031	0.029293	0.489605
Gria3	0.961598	-0.995246	4.74801	0.0293322	0.489605
Tfcp2l1	0.333851	3.59702	4.74728	0.0293447	0.489605
1700010I14Rik	1.05148	-0.479878	4.74419	0.0293974	0.489605
Ppm1k	0.473616	1.31788	4.74357	0.029408	0.489605
Gm11602	-0.27197	4.10269	4.74216	0.0294321	0.489605
Gm14005	0.90871	-1.01131	4.74187	0.0294371	0.489605
Pno1	0.342951	7.34073	4.74009	0.0294676	0.489605
Zdhhc9	-0.351406	3.35266	4.73949	0.0294779	0.489605
Tmem188	0.326704	6.12039	4.73859	0.0294933	0.489605
Fam165b	0.278719	5.70949	4.7301	0.0296392	0.489605
Ndufaf2	0.207819	7.01991	4.7291	0.0296564	0.489605
Mrpl38	-0.187231	7.24111	4.72767	0.0296811	0.489605
Atp6v0e	0.303704	7.30377	4.72741	0.0296855	0.489605
Tmc5	1.39837	-1.26709	4.72645	0.0297022	0.489605
Crtap	-0.203063	4.19349	4.72584	0.0297128	0.489605
Slc38a2	0.24579	5.41118	4.72355	0.0297522	0.489605
Zfp187	0.440093	4.2888	4.72318	0.0297587	0.489605
Emp3	0.590611	3.67301	4.72214	0.0297766	0.489605
Rpl39l	0.274769	7.12406	4.72004	0.029813	0.489605
Gas8	-0.409409	3.51918	4.71898	0.0298314	0.489605
Rpn2	-0.284299	6.31373	4.71659	0.029873	0.489605
C920009B18Rik	1.11464	-1.39146	4.71598	0.0298835	0.489605
Ntan1	0.205891	8.1286	4.71533	0.0298949	0.489605
Bdh2	0.715976	0.280386	4.7092	0.0300016	0.489605
Camk1	-0.254831	5.15555	4.70266	0.030116	0.489605
Cyc1	-0.164311	8.78595	4.70151	0.0301362	0.489605
Gnpnat1	0.372568	8.2148	4.69887	0.0301824	0.489605
Tulp2	0.768726	1.70406	4.69793	0.0301989	0.489605
Thumpd3	0.217662	8.1223	4.69307	0.0302845	0.489605
Fh1	-0.230059	6.90794	4.69296	0.0302864	0.489605
Scn2b	1.29242	-0.760057	4.69038	0.030332	0.489605
Chst12	-0.397807	3.63558	4.68863	0.0303629	0.489605
Mcts1	0.233958	3.85275	4.68786	0.0303765	0.489605
Rtl1	2.53612	-1.4614	4.68759	0.0303812	0.489605
Cd82	-0.490138	0.730396	4.68445	0.0304368	0.489605
Pcsk5	0.827724	0.526013	4.68433	0.030439	0.489605
Gm2382	0.335706	7.06026	4.68063	0.0305045	0.489605
0610009B22Rik	0.385887	7.39467	4.67969	0.0305213	0.489605
Vps72	-0.358906	6.64794	4.67839	0.0305443	0.489605
Usp4	-0.226634	4.92333	4.6761	0.0305851	0.489605
Tmem60	0.328556	7.35396	4.67592	0.0305883	0.489605
Vps4a	-0.315813	4.73277	4.67533	0.0305987	0.489605
Nif3l1	0.157025	6.65869	4.67485	0.0306073	0.489605
Cggbp1	0.216044	7.53269	4.67425	0.030618	0.489605
Wbp5	0.242774	8.44093	4.67422	0.0306187	0.489605
Ptges3	0.523826	9.4138	4.67324	0.030636	0.489605
Psma7	0.174982	9.80589	4.67231	0.0306527	0.489605
Banf1	0.225135	10.3707	4.67134	0.03067	0.489605
Mrpl30	0.291294	8.84277	4.67005	0.0306931	0.489605
Cxcr2	0.731233	-0.369371	4.66575	0.0307699	0.489605
Smarcal1	-0.211857	3.36461	4.66501	0.0307832	0.489605
Irx3	0.738808	-0.585115	4.66335	0.0308131	0.489605
Plbd2	-0.375874	1.8108	4.66247	0.0308288	0.489605
Slc9a3r2	-0.451663	2.47441	4.66228	0.0308322	0.489605
S100a1	0.444731	2.37514	4.65924	0.0308868	0.489605
Gtf2f1	-0.294952	5.46914	4.65774	0.0309139	0.489605
Ssbp1	0.274493	9.77738	4.65579	0.030949	0.489605
Phkg2	-0.325077	4.13963	4.65254	0.0310077	0.489605
Nrbp1	-0.544537	6.13172	4.65243	0.0310097	0.489605
H2afv	0.256493	10.0863	4.65193	0.0310187	0.489605
Gm9573	3.25816	-1.13413	4.64906	0.0310706	0.489605
Fsd1	-0.391434	3.69235	4.64752	0.0310984	0.489605
Ppil2	-0.251306	5.96143	4.64607	0.0311247	0.489605
Gosr1	0.210128	5.46642	4.64403	0.0311618	0.489605
Bnip1	-0.225985	4.24969	4.64339	0.0311734	0.489605
Glrx2	0.255368	8.03535	4.64005	0.031234	0.489605
Gm19705	0.390285	1.98262	4.63605	0.0313071	0.489605
1700054N08Rik	-0.395241	2.29407	4.63568	0.0313138	0.489605
Ifitm2	0.203225	10.1975	4.63009	0.031416	0.489605
Ank1	2.09651	-0.714013	4.6298	0.0314212	0.489605
Nr4a1	0.632831	0.606898	4.62727	0.0314676	0.489605
9130014G24Rik	1.39231	-1.17914	4.62712	0.0314703	0.489605
2610029G23Rik	0.175355	8.94409	4.62495	0.0315102	0.489605
Mrpl50	0.239853	6.78688	4.62473	0.0315143	0.489605
Avpi1	0.268322	5.96757	4.6244	0.0315203	0.489605
Ndufa4	0.238308	9.46649	4.62155	0.0315728	0.489605
Klhl9	0.559686	3.44804	4.61809	0.0316364	0.489605
Ssu72	0.148726	8.03885	4.61796	0.0316389	0.489605
BC031181	0.236058	8.0683	4.61332	0.0317245	0.489605
Ube2l3	0.250182	9.52839	4.60759	0.0318307	0.489605
Gm4013	0.362271	2.4631	4.60709	0.03184	0.489605
Tubgcp5	-0.19769	4.39877	4.6048	0.0318825	0.489605
Zfp397	-0.22212	3.44664	4.60455	0.0318872	0.489605
Th1l	-0.476552	5.37614	4.60442	0.0318896	0.489605
Map4k3	0.245036	4.21026	4.60334	0.0319097	0.489605

## Sheet: Male_Low_vs_Oil
Symbol	logFC	logCPM	LR	PValue	FDR
4930563E18Rik	-3.2366	-1.14703	14.6162	0.000131774	0.887264
Timp4	1.78589	-1.06029	12.6498	0.0003756	0.887264
Nxpe3	-2.11522	-0.260561	11.8057	0.000590489	0.887264
Fhit	0.541307	3.99555	11.7677	0.000602663	0.887264
Hoxb9	1.74	-0.758229	11.7046	0.000623445	0.887264
Mlana	0.713212	3.03508	11.5902	0.000663017	0.887264
Gypc	-1.97983	-0.0635346	11.4525	0.000713988	0.887264
Nlrp14	-2.15101	-0.82911	10.6545	0.00109806	0.887264
Ankrd28	-0.642676	2.86842	10.3153	0.0013193	0.887264
Rims3	-0.845971	1.42266	10.2602	0.00135927	0.887264
Fxyd3	1.64456	-0.500967	10.1228	0.0014645	0.887264
Kank1	-0.470564	3.47971	10.114	0.00147146	0.887264
Reps1	-0.341725	4.75086	10.0292	0.00154079	0.887264
Tsx	1.47228	-1.11816	10.0065	0.00155989	0.887264
Cd3g	-4.52905	-1.64254	9.88646	0.001665	0.887264
1700003M07Rik	1.46817	-0.747453	9.78917	0.00175543	0.887264
Ccl2	2.72604	-0.934073	9.74559	0.00179753	0.887264
Zbtb1	-0.479215	3.35079	9.68682	0.00185595	0.887264
Relt	-1.01001	0.515935	9.67331	0.00186964	0.887264
Dhx58	-2.29915	-1.05439	9.53132	0.00201995	0.887264
6720483E21Rik	2.07102	-1.28851	9.34496	0.002236	0.887264
Gtsf1	1.16862	5.34857	9.2568	0.00234622	0.887264
Zfp786	-2.00299	-0.702551	9.25213	0.00235221	0.887264
1810013D10Rik	0.410307	6.10711	9.14955	0.0024878	0.887264
Spag4	1.35165	-0.0573711	9.11191	0.00253951	0.887264
Eif4ebp2	-0.975436	0.720947	9.04135	0.00263941	0.887264
Rcn1	-0.38948	4.84671	8.96999	0.0027445	0.887264
Mesp1	1.25637	0.15401	8.95774	0.00276296	0.887264
Rapgef5	-0.65498	1.61751	8.89235	0.00286367	0.887264
Aldh3a1	-3.25272	-1.29377	8.846	0.00293732	0.887264
Rgs18	-5.64378	-0.979547	8.79867	0.0030145	0.887264
Shd	-2.99979	-1.07488	8.75746	0.00308339	0.887264
Gdap1	-2.34332	-0.548601	8.71086	0.00316319	0.887264
1700011H14Rik	3.74825	-1.67156	8.68468	0.00320897	0.887264
Rhox10	0.987539	3.37646	8.60655	0.00334955	0.887264
Ncald	-1.34191	-0.445755	8.59789	0.00336553	0.887264
P2ry12	1.96474	-1.22808	8.50512	0.00354149	0.887264
Mzt2	0.479351	2.73621	8.46873	0.00361303	0.887264
Gm6812	0.747301	1.80507	8.43898	0.00367263	0.887264
Arhgef12	-0.520102	2.73094	8.43485	0.00368097	0.887264
2810002D19Rik	0.421393	3.20466	8.38718	0.00377877	0.887264
6430573F11Rik	-2.81606	-0.00896871	8.33567	0.00388741	0.887264
Fabp3	0.550606	4.46067	8.28752	0.00399185	0.887264
Prkrir	-0.345518	4.41128	8.26961	0.00403142	0.887264
Rcan2	1.209	0.362544	8.25745	0.00405851	0.887264
Ank	-0.892637	1.25191	8.18917	0.00421412	0.887264
St8sia4	-1.82942	-0.904131	8.18716	0.00421879	0.887264
Gm6890	1.24188	1.4739	8.14554	0.00431671	0.887264
Ocel1	0.540421	2.45554	8.1052	0.00441384	0.887264
Cacna2d3	1.34823	0.253426	8.09943	0.00442791	0.887264
Mpzl3	1.29032	-0.738272	8.02932	0.00460261	0.887264
Dcn	-2.67215	0.862739	8.02819	0.00460547	0.887264
Gpha2	0.883542	3.30216	8.02658	0.00460958	0.887264
Cry1	-0.383797	3.36177	8.02043	0.00462527	0.887264
A230072E10Rik	1.5119	-0.826762	7.98467	0.0047175	0.887264
Pdgfrb	-3.06051	-1.22179	7.98247	0.00472326	0.887264
1700021C14Rik	0.513329	5.66479	7.92567	0.00487383	0.887264
AY512931	-2.85328	-1.37683	7.92196	0.00488383	0.887264
Gkn1	5.02009	-1.19105	7.90152	0.00493932	0.887264
Hrc	1.0644	0.836449	7.87499	0.00501231	0.887264
Cyp11a1	-3.02587	-1.32861	7.82748	0.00514577	0.887264
Arsg	-2.02526	-1.1037	7.78216	0.00527648	0.887264
Pga5	2.02295	-1.239	7.75929	0.0053437	0.887264
Ech1	0.40977	5.61881	7.75584	0.00535391	0.887264
1110032A03Rik	0.572677	4.91106	7.7535	0.00536084	0.887264
4930414N06Rik	-1.66832	-1.26994	7.71129	0.00548765	0.887264
Dpysl3	-1.16607	0.122841	7.70839	0.00549647	0.887264
1600025M17Rik	1.83022	-1.42033	7.65906	0.0056488	0.887264
Smek1	-0.406451	5.16097	7.64714	0.00568624	0.887264
Ppbp	-7.13599	0.996031	7.62658	0.00575141	0.887264
Pycard	0.554787	4.30458	7.57145	0.00592999	0.887264
Zic3	-0.713176	3.07939	7.53788	0.00604152	0.887264
Gng2	0.507054	1.84812	7.52727	0.00607719	0.887264
Fnip2	-0.655019	2.64185	7.51475	0.00611959	0.887264
Wfdc15a	0.666523	2.62372	7.51375	0.00612296	0.887264
Tanc1	-0.329905	4.37004	7.50999	0.00613576	0.887264
4930564K09Rik	0.704085	1.34889	7.49712	0.00617976	0.887264
Pet2	1.06385	0.751479	7.49203	0.00619727	0.887264
Npr3	-4.15419	-1.46099	7.4598	0.00630918	0.887264
A530054K11Rik	-0.445636	3.34169	7.4058	0.0065014	0.887264
Pde4a	-0.64729	1.64399	7.34181	0.00673691	0.887264
Srsf1	-0.376158	6.2637	7.34019	0.00674298	0.887264
Pzp	0.841812	2.457	7.32519	0.00679947	0.887264
Tnfrsf9	0.792764	1.23364	7.31402	0.00684188	0.887264
Otc	1.03887	0.189602	7.30831	0.00686364	0.887264
Ly6h	-2.46621	-0.977141	7.30621	0.00687167	0.887264
Ecm1	-1.4279	-0.652896	7.20719	0.0072612	0.887264
1700020N15Rik	0.71333	1.9102	7.20103	0.00728618	0.887264
Clint1	-0.419172	4.61519	7.19087	0.00732753	0.887264
Higd2a	0.319743	7.53296	7.18358	0.00735736	0.887264
Kif15	-0.340194	5.14705	7.17977	0.00737302	0.887264
Gm10714	0.908646	-0.346079	7.17655	0.00738625	0.887264
4921531P14Rik	0.697146	1.39239	7.16982	0.00741402	0.887264
Spa17	0.499911	5.77175	7.16419	0.00743733	0.887264
Itgb7	1.49338	-0.610452	7.15275	0.00748489	0.887264
Xk	-0.504583	3.0372	7.13929	0.00754131	0.887264
Ccdc69	-1.24	0.303444	7.12907	0.00758442	0.887264
Spint5	0.976699	0.701762	7.10304	0.00769532	0.887264
Tifab	-1.50017	-0.778989	7.07731	0.00780661	0.887264
2310034G01Rik	0.596154	2.44621	7.07724	0.00780692	0.887264
Sp2	-0.545241	3.24542	7.06994	0.00783881	0.887264
Hemt1	0.539931	4.93282	7.05771	0.0078925	0.887264
Cela2a	0.600044	3.49882	7.04749	0.00793763	0.887264
Mir719	-0.808042	1.01944	7.04103	0.0079663	0.887264
Mpp7	-0.473401	2.86519	7.03893	0.00797569	0.887264
Nrg1	-1.26623	-0.131772	7.03525	0.00799206	0.887264
Kcnq2	-1.46203	0.134609	7.03294	0.0080024	0.887264
Anp32e	-0.266832	5.58061	7.01516	0.00808224	0.887264
Adad2	-1.29606	0.653678	6.99192	0.00818784	0.887264
L2hgdh	-0.489812	3.51496	6.96833	0.00829647	0.887264
Nek4	-0.353248	3.61673	6.96134	0.00832895	0.887264
C330024C12Rik	1.15271	-0.117294	6.95458	0.00836051	0.887264
Hist2h2be	1.09216	-0.676604	6.92273	0.0085107	0.887264
Cd2ap	-0.333225	5.21374	6.91098	0.00856681	0.887264
Akirin2	-0.362948	5.52067	6.88944	0.00867062	0.887264
Plekha8	-0.305502	5.11107	6.88489	0.00869274	0.887264
Ccl21c	-5.24359	-0.393268	6.88045	0.00871437	0.887264
Gm10591	-5.24359	-0.393268	6.88045	0.00871437	0.887264
Gm13304	-5.24359	-0.393268	6.88045	0.00871437	0.887264
LOC100862177	-5.24359	-0.393268	6.88045	0.00871437	0.887264
E330020D12Rik	0.54552	3.5233	6.88038	0.00871471	0.887264
Tmem80	0.641998	3.30793	6.88026	0.0087153	0.887264
Ccl21b	-5.2224	-0.416604	6.87416	0.00874508	0.887264
Scd3	0.880774	0.454635	6.86419	0.00879402	0.887264
Dis3l2	-0.504857	1.66335	6.83321	0.00894785	0.887264
Dmrt1	-0.336043	4.47402	6.82499	0.00898909	0.887264
Ythdc2	-0.551684	3.75086	6.73804	0.0094378	0.887264
Tril	-2.53976	-1.35619	6.73593	0.009449	0.887264
Mgarp	0.93232	0.315791	6.72003	0.00953359	0.887264
Apoa5	-2.28825	-1.3021	6.70879	0.0095939	0.887264
Ppm1b	-0.302873	4.83468	6.70827	0.00959668	0.887264
Ssc5d	-3.43196	-1.54562	6.70729	0.00960193	0.887264
Ofd1	-0.386424	5.08212	6.7031	0.00962453	0.887264
Slc12a3	1.23206	0.444876	6.67663	0.00976852	0.887264
Brca1	-0.326633	4.8099	6.67054	0.00980192	0.887264
BC061212	-5.29106	-0.308477	6.65022	0.00991434	0.887264
Gm7978	-5.29106	-0.308477	6.65022	0.00991434	0.887264
1700018B24Rik	0.654009	4.79795	6.64106	0.00996548	0.887264
4932425I24Rik	-2.39853	-1.0249	6.62331	0.0100653	0.887264
Lgsn	0.922078	0.162932	6.60454	0.0101719	0.887264
5730590G19Rik	-0.375564	3.56211	6.5875	0.0102697	0.887264
Ptges3l	0.745679	1.1211	6.58395	0.0102903	0.887264
Tram1l1	0.893237	1.21461	6.55497	0.0104591	0.887264
1700012B09Rik	-2.55586	-0.100061	6.54967	0.0104904	0.887264
Bace2	0.903755	0.353921	6.51415	0.010702	0.887264
1190002F15Rik	0.722845	2.57909	6.51033	0.010725	0.887264
Plekha5	-0.401333	3.93865	6.50988	0.0107277	0.887264
Myst4	-0.413481	3.45051	6.50169	0.0107772	0.887264
Rorb	-2.33411	-0.782812	6.49621	0.0108105	0.887264
Zfp652	-0.533338	1.57124	6.49444	0.0108212	0.887264
Itga8	-2.83814	-0.768177	6.47567	0.0109361	0.887264
Ncoa2	-0.439581	4.52018	6.47437	0.0109441	0.887264
Dguok	0.278571	6.00838	6.46205	0.0110202	0.887264
6430550D23Rik	-1.37639	-0.712037	6.45886	0.01104	0.887264
Trak2	-0.577375	1.47481	6.45368	0.0110723	0.887264
Cisd3	0.295905	6.2079	6.44152	0.0111483	0.887264
Gdpd2	-2.03445	-1.0182	6.41475	0.0113176	0.887264
Lmx1b	-1.95171	-1.41191	6.41169	0.0113371	0.887264
Avl9	-0.437499	3.94362	6.40163	0.0114016	0.887264
Cox7b2	0.665729	2.33722	6.38991	0.0114771	0.887264
Ttll4	-0.372645	3.06868	6.38701	0.0114958	0.887264
Nt5dc3	-0.674825	1.32006	6.37804	0.0115541	0.887264
Fam160b2	0.759266	0.394907	6.36734	0.011624	0.887264
Hltf	-0.392682	5.28028	6.36186	0.0116599	0.887264
Sned1	-3.54736	-1.30429	6.3526	0.0117209	0.887264
Gm6880	0.813249	3.90992	6.34865	0.011747	0.887264
Ercc6l	-0.471236	4.97627	6.34566	0.0117669	0.887264
Zfp395	-0.719814	0.520007	6.33912	0.0118103	0.887264
A330102I10Rik	0.927569	0.410101	6.32825	0.011883	0.887264
Nfatc4	0.849117	-0.511937	6.31495	0.0119724	0.887264
4931428L18Rik	0.88718	0.299202	6.31131	0.011997	0.887264
Clec10a	1.2085	1.34671	6.30889	0.0120134	0.887264
Ddr2	0.642905	2.10886	6.29405	0.0121144	0.887264
Fxyd5	0.557085	4.77353	6.28588	0.0121704	0.887264
Prss23	1.2275	0.0627389	6.28257	0.0121931	0.887264
Med26	-0.352475	3.0596	6.28238	0.0121944	0.887264
Tctex1d4	0.831684	-0.0243937	6.27478	0.0122468	0.887264
Clec1b	-4.26723	-1.5778	6.27075	0.0122747	0.887264
Atp8b5	0.699466	2.17741	6.26763	0.0122964	0.887264
Mybpc1	-1.42827	-0.848505	6.25991	0.0123501	0.887264
E130309F12Rik	-1.16357	0.774976	6.25287	0.0123992	0.887264
Trappc8	-0.393151	4.75138	6.21573	0.012662	0.887264
I830077J02Rik	-2.3458	-1.61855	6.20734	0.0127222	0.887264
Mapkap1	-0.294012	4.85464	6.20452	0.0127425	0.887264
Tcerg1	-0.288975	6.17847	6.20351	0.0127497	0.887264
Slc38a8	-1.93859	-0.456409	6.20158	0.0127637	0.887264
Ccdc102a	1.07834	-0.57628	6.19645	0.0128007	0.887264
Fam65b	-0.990272	0.253166	6.19331	0.0128234	0.887264
4930504O13Rik	0.843944	0.635187	6.18026	0.0129184	0.887264
Pnpla2	-0.675152	2.57111	6.16689	0.0130164	0.887264
Foxm1	-0.413858	3.00606	6.16675	0.0130173	0.887264
Atl2	-0.32992	5.37674	6.16071	0.0130619	0.887264
Atp8a2	0.573429	1.87576	6.15577	0.0130984	0.887264
Dhx33	-0.287104	4.46806	6.13397	0.0132609	0.887264
AI118078	-1.43989	-0.857014	6.13006	0.0132902	0.887264
Dynlrb2	0.749316	1.58354	6.12124	0.0133567	0.887264
F8	0.742775	1.17469	6.11931	0.0133713	0.887264
Spats1	0.998995	-0.135778	6.11753	0.0133848	0.887264
Leprotl1	0.276634	5.48311	6.11084	0.0134356	0.887264
Gm5918	0.424488	5.39982	6.10635	0.0134697	0.887264
Alk	-3.48401	-1.50693	6.09976	0.01352	0.887264
Idnk	0.586568	3.6552	6.07656	0.0136987	0.887264
Tnp1	1.45154	-1.14929	6.06532	0.0137862	0.887264
Lypla2	-1.44665	3.21176	6.05955	0.0138313	0.887264
1700027A23Rik	0.949473	1.24672	6.05428	0.0138727	0.887264
Pls1	-0.493231	5.40161	6.02522	0.0141029	0.887264
Fxyd2	0.600442	3.08435	6.01399	0.0141929	0.887264
Entpd2	-0.745493	2.66368	6.01345	0.0141972	0.887264
Dusp5	-1.61984	-0.0242692	6.01292	0.0142015	0.887264
Mir324	1.09192	-1.06815	6.01249	0.014205	0.887264
Celf1	-0.294982	5.12934	6.00783	0.0142425	0.887264
Usp49	-0.394128	2.53043	5.96713	0.014575	0.887264
Spint2	0.252981	7.10163	5.95902	0.0146422	0.887264
Nhedc1	0.643344	1.80963	5.93458	0.0148466	0.887264
Nfe2l3	0.943701	0.455652	5.93434	0.0148486	0.887264
Zmym1	-0.300521	4.87627	5.90614	0.0150882	0.887264
Gm10941	0.669161	0.720124	5.90203	0.0151235	0.887264
Usp1	-0.303592	6.37599	5.88485	0.0152717	0.887264
Gstt2	0.536863	2.59649	5.88166	0.0152994	0.887264
Esrra	0.369857	5.16058	5.88059	0.0153087	0.887264
Gfap	-3.98967	-1.65956	5.87854	0.0153265	0.887264
Ell2	-0.505033	3.0958	5.86423	0.0154516	0.887264
Samd12	0.916685	1.15311	5.85985	0.0154901	0.887264
Cyp17a1	-3.80528	-1.35569	5.85784	0.0155078	0.887264
Taok3	-0.439301	2.06872	5.85272	0.015553	0.887264
F630042J09Rik	1.25483	-0.591499	5.83039	0.0157517	0.887264
Fkbp7	0.715448	1.68035	5.81519	0.0158883	0.887264
Arhgef25	-0.692932	0.94878	5.81267	0.0159111	0.887264
Raver1	-0.486802	2.51346	5.79551	0.0160671	0.887264
Mms22l	-0.289541	5.39925	5.78303	0.0161817	0.887264
Hint3	0.353925	5.74042	5.78074	0.0162027	0.887264
Med12	-0.539768	1.8231	5.74992	0.0164894	0.887264
Acap2	-0.358854	3.85426	5.72799	0.0166966	0.887264
Gstp1	0.313854	8.72108	5.72506	0.0167244	0.887264
Sms	-0.293915	6.13159	5.7207	0.016766	0.887264
Dsel	-0.696096	1.93661	5.71033	0.0168653	0.887264
Vmn2r47	-5.92716	-0.413538	5.69067	0.0170553	0.887264
Tmem179b	0.366277	6.28972	5.68653	0.0170957	0.887264
Rnase6	0.981055	0.188967	5.64961	0.0174593	0.887264
Trpc2	-0.759855	1.23803	5.62086	0.017748	0.887264
Tyw3	0.233778	5.55931	5.61887	0.0177681	0.887264
Otof	-3.50031	-1.23607	5.61716	0.0177855	0.887264
Dlx4	-2.48503	-0.277242	5.60964	0.0178619	0.887264
Pdzd9	-0.61133	1.376	5.60873	0.0178712	0.887264
Pspc1	-0.26278	5.80627	5.60869	0.0178716	0.887264
Zfp287	0.793944	0.509353	5.60271	0.0179327	0.887264
Gprc5a	-1.25301	-0.568848	5.59646	0.0179968	0.887264
2810025M15Rik	0.216501	6.21263	5.58978	0.0180656	0.887264
Akap2	-1.65484	-1.02218	5.58704	0.0180939	0.887264
Naf1	-0.491528	2.30882	5.58596	0.018105	0.887264
Gm14403	0.365064	2.99442	5.58394	0.0181259	0.887264
Gml	0.56668	3.48227	5.56243	0.0183499	0.887264
Srsf6	-0.2389	7.27735	5.55805	0.0183959	0.887264
Brd1	-0.396333	4.65683	5.55192	0.0184604	0.887264
Ep300	-0.435331	3.98907	5.55042	0.0184762	0.887264
Gm14139	0.394739	4.48129	5.5472	0.0185103	0.887264
Zfp110	-0.341999	3.79563	5.54052	0.0185811	0.887264
Shroom2	-0.497053	3.67771	5.52572	0.0187389	0.887264
Ifitm1	0.352107	9.76715	5.52477	0.018749	0.887264
Col5a2	-2.54557	-1.04665	5.52339	0.0187638	0.887264
Zfp704	-0.343475	3.21378	5.51818	0.0188199	0.887264
Usp33	-0.377029	4.36382	5.51575	0.018846	0.887264
Slc6a12	-3.07011	-1.56683	5.51555	0.0188481	0.887264
Ablim2	-0.748594	1.07611	5.50375	0.0189757	0.887264
Mitf	-1.16998	0.122922	5.50252	0.0189891	0.887264
1810046J19Rik	0.375484	7.5513	5.50077	0.0190081	0.887264
Etnk1	-0.288852	5.60491	5.49214	0.0191021	0.887264
Vmn2r30	-4.03209	-1.63066	5.49194	0.0191043	0.887264
Samd4b	-0.315356	3.77567	5.49114	0.0191131	0.887264
Clspn	-0.340986	4.7695	5.48468	0.0191838	0.887264
4933431E20Rik	0.592543	4.65168	5.48134	0.0192205	0.887264
3110040N11Rik	0.300882	5.66472	5.48002	0.0192351	0.887264
Raph1	-0.322519	4.83144	5.47004	0.0193452	0.887264
Tfrc	-0.330484	6.03633	5.46396	0.0194126	0.887264
Rmnd5a	-0.306655	4.07109	5.46379	0.0194145	0.887264
Grtp1	0.289019	4.28618	5.46372	0.0194152	0.887264
Slc6a20a	-1.20877	-0.52266	5.45709	0.019489	0.887264
Chd1	-0.364361	4.74083	5.4558	0.0195035	0.887264
Pf4	-2.95637	0.929152	5.45525	0.0195096	0.887264
C80913	-0.271596	5.33636	5.45412	0.0195223	0.887264
Ppp1r27	1.0758	-0.965224	5.45068	0.0195608	0.887264
Zfp777	-0.708447	0.940865	5.44016	0.0196789	0.887264
Cmtm2a	1.05192	-0.622695	5.43554	0.019731	0.887264
Sertad4	-0.314462	3.48907	5.43343	0.0197549	0.887264
Gm12942	0.400198	4.99095	5.42617	0.0198371	0.887264
Lax1	-2.12601	-1.41392	5.42188	0.0198859	0.887264
Ogn	-1.30404	-0.955884	5.41414	0.0199743	0.887264
Kif3c	-0.618353	0.86152	5.39651	0.020177	0.887264
Herc6	0.48564	1.78965	5.3913	0.0202374	0.887264
Tmem216	0.346981	5.10635	5.38186	0.0203471	0.887264
Aox3l1	-3.67263	-1.51726	5.35672	0.0206425	0.887264
Pigm	-0.353915	2.71336	5.34515	0.02078	0.887264
A930013F10Rik	-0.974895	-0.315749	5.34294	0.0208063	0.887264
4933433P14Rik	0.395777	5.12446	5.33531	0.0208976	0.887264
Cacna1c	-2.25039	-0.790554	5.33068	0.0209532	0.887264
Slc25a23	-0.497077	2.22719	5.31176	0.0211819	0.887264
Etaa1	-0.314177	5.5749	5.30979	0.0212059	0.887264
D630003M21Rik	-1.63183	-0.66158	5.30533	0.0212602	0.887264
Ptchd1	-2.41885	-1.14817	5.29741	0.0213572	0.887264
Gstm1	0.426883	9.2103	5.29111	0.0214345	0.887264
Sgol2	-0.353137	5.76588	5.28952	0.0214541	0.887264
Glipr1l2	1.40206	-0.377193	5.28838	0.0214681	0.887264
Mgp	-2.85191	-1.82465	5.28309	0.0215335	0.887264
Ccdc132	-0.364298	5.42931	5.27072	0.021687	0.887264
Rbbp5	-0.332113	4.07188	5.25581	0.0218736	0.887264
2410004I01Rik	0.806765	2.31096	5.24874	0.0219626	0.887264
A330041J22Rik	0.865311	-0.334203	5.24831	0.021968	0.887264
Sox18	-2.01302	-0.659024	5.2404	0.0220682	0.887264
Treml1	-3.03653	-1.69311	5.2401	0.022072	0.887264
Fam73b	-0.658489	0.677974	5.23933	0.0220818	0.887264
1810063B07Rik	0.400291	6.04523	5.23059	0.022193	0.887264
2900041M22Rik	0.463132	3.03498	5.23031	0.0221966	0.887264
Melk	-0.322804	5.57283	5.22638	0.0222467	0.887264
Tab3	-0.426492	4.30831	5.22561	0.0222566	0.887264
BC046404	-0.742215	1.25441	5.21555	0.0223858	0.887264
Kif14	-0.31655	3.85507	5.20792	0.0224842	0.887264
4933413G19Rik	-0.599999	0.564194	5.19024	0.0227141	0.887264
Spnb1	-1.59935	-0.339424	5.1768	0.0228905	0.887264
Gm600	-1.3318	0.263735	5.17448	0.022921	0.887264
Atp10a	-0.32925	3.49138	5.171	0.022967	0.887264
Lyrm2	0.420096	5.55227	5.16602	0.0230329	0.887264
Gmcl1	-0.293026	4.96451	5.14937	0.0232548	0.887264
Gm5617	0.470166	5.40713	5.14745	0.0232806	0.887264
Tmem176a	0.654363	1.52105	5.14201	0.0233536	0.887264
4930515G01Rik	0.796669	-0.297001	5.13595	0.0234353	0.887264
Ppm1d	-0.288375	3.73444	5.12806	0.023542	0.887264
Cstf2	-0.308135	5.63628	5.1257	0.0235741	0.887264
Trmt112	0.24283	8.15432	5.124	0.0235971	0.887264
Psmg4	0.348392	6.50528	5.11812	0.0236773	0.887264
Gypa	-3.03648	-1.54801	5.11726	0.0236889	0.887264
Gm13275	-4.77731	-1.24887	5.11638	0.023701	0.887264
Pnmt	1.15056	-1.471	5.10487	0.0238588	0.887264
Limd1	0.461066	1.43915	5.09138	0.024045	0.887264
Tbc1d1	-0.310365	3.41243	5.06913	0.0243557	0.887264
Arxes1	0.336696	4.83065	5.06432	0.0244232	0.887264
Scnn1a	-1.02745	-0.0768028	5.06336	0.0244369	0.887264
Tstd1	0.673357	2.70367	5.06218	0.0244534	0.887264
Pramel1	-1.04068	-0.421861	5.05276	0.0245868	0.887264
Ect2l	-0.859027	0.0298258	5.04944	0.0246339	0.887264
1700008P20Rik	0.659491	0.410315	5.04631	0.0246784	0.887264
Ankle2	-0.232574	5.16109	5.04601	0.0246828	0.887264
Cldn9	-1.47709	-0.972912	5.02967	0.0249167	0.887264
BC051537	-2.03414	-0.827368	5.0268	0.024958	0.887264
Fam120c	-0.585128	1.6588	5.0249	0.0249854	0.887264
Pold3	-0.22727	6.18409	5.0243	0.024994	0.887264
Ropn1l	0.770804	2.15676	5.02233	0.0250225	0.887264
Pigyl	0.417161	6.52157	5.02138	0.0250362	0.887264
Pik3cg	1.29272	-0.889769	5.02039	0.0250506	0.887264
Znrd1	0.284433	5.90649	5.00623	0.0252563	0.887264
Prrt3	-1.72471	-1.05711	5.00518	0.0252716	0.887264
H1fx	-0.688823	2.03877	5.00447	0.025282	0.887264
4430402I18Rik	1.08718	-0.39175	4.99223	0.0254614	0.887264
Akap1	-0.367426	4.33738	4.98549	0.0255608	0.887264
Nupl1	-0.417556	4.61106	4.9751	0.0257147	0.887264
Atp2a2	-0.285428	4.99279	4.97304	0.0257454	0.887264
1700123O20Rik	0.254489	5.99027	4.96846	0.0258135	0.887264
Gm221	-0.570089	1.31791	4.95866	0.0259603	0.887264
Ccl27a	0.348316	5.29949	4.95691	0.0259865	0.887264
Supt4h1	0.291457	8.54531	4.95268	0.0260502	0.887264
Dapk1	-0.315387	3.41691	4.94541	0.02616	0.887264
Klhl3	1.47017	-1.10678	4.94466	0.0261714	0.887264
Ptn	-1.82228	0.222528	4.94003	0.0262415	0.887264
Gm12070	-0.639117	4.52811	4.9389	0.0262587	0.887264
Vps28	0.33856	7.33528	4.93371	0.0263377	0.887264
Kif11	-0.322034	5.96703	4.9216	0.0265229	0.887264
Cdk15	-0.923883	0.584509	4.92053	0.0265394	0.887264
Unc13b	0.552533	2.83454	4.91965	0.026553	0.887264
Pex26	0.55755	1.09095	4.91782	0.0265811	0.887264
Paxip1	-0.375708	3.0959	4.90279	0.0268134	0.887264
Bag4	-0.282218	4.65714	4.88717	0.027057	0.887264
Cldn18	0.645087	2.12549	4.88237	0.0271323	0.887264
1810062G17Rik	1.16162	-0.895259	4.88143	0.0271472	0.887264
Nrk	-0.993747	0.791144	4.88025	0.0271656	0.887264
Rhpn2	-0.423773	3.1351	4.88002	0.0271694	0.887264
Snhg10	0.514401	2.70103	4.87845	0.027194	0.887264
B4galt3	-0.753493	0.243427	4.87827	0.0271969	0.887264
Mrpl53	0.29223	6.39733	4.87691	0.0272182	0.887264
Top2a	-0.265393	7.48451	4.87166	0.0273012	0.887264
B4galt6	-0.493487	2.60232	4.87122	0.0273082	0.887264
Bloc1s1	0.444116	7.03855	4.85149	0.0276223	0.887264
Psmb2	0.238662	10.3697	4.85048	0.0276384	0.887264
Tmem88	0.356415	7.19915	4.85048	0.0276385	0.887264
Snx21	-0.802769	0.251581	4.84965	0.0276518	0.887264
Dlgap2	-1.69205	-1.09669	4.84872	0.0276666	0.887264
Ndufaf3	0.337161	5.25101	4.84831	0.0276732	0.887264
B3gnt7	-0.549971	3.24633	4.84379	0.0277459	0.887264
Col3a1	-1.9435	-0.43791	4.83919	0.02782	0.887264
Fubp1	-0.301858	7.04682	4.83684	0.027858	0.887264
Gm4172	-5.11254	-0.501407	4.8357	0.0278763	0.887264
Gm4179	-5.11254	-0.501407	4.8357	0.0278763	0.887264
Gm4220	-5.11254	-0.501407	4.8357	0.0278763	0.887264
Vmn1r111	-5.11254	-0.501407	4.8357	0.0278763	0.887264
Mrpl22	0.313797	7.7718	4.83566	0.027877	0.887264
Nuak1	-0.690894	1.04442	4.82443	0.0280592	0.887264
Pde6b	0.763986	3.31857	4.80848	0.02832	0.887264
Tpsb2	-4.1531	-1.43816	4.80375	0.0283979	0.887264
Epcam	-0.19663	7.80787	4.78231	0.0287536	0.887264
Tnfsf13	0.669576	0.954834	4.77524	0.0288718	0.887264
Pqlc1	0.50577	1.96336	4.76709	0.0290088	0.887264
Sp4	-0.458394	2.61079	4.76128	0.0291069	0.887264
Pabpc6	1.08834	-1.20451	4.75169	0.0292695	0.887264
Lrrc4	-0.730096	0.340728	4.74173	0.0294394	0.887264
Riok3	-0.269143	4.59581	4.74028	0.0294644	0.887264
Gprasp2	0.447957	3.00467	4.73737	0.0295141	0.887264
Dydc1	0.50227	1.07038	4.73703	0.0295201	0.887264
Ppp2r2c	-1.17248	0.0884862	4.73195	0.0296072	0.887264
Rnf166	-0.557408	2.57794	4.72736	0.0296865	0.887264
Tmem40	0.45845	3.30827	4.72588	0.029712	0.887264
4732415M23Rik	0.658616	2.05388	4.7224	0.0297722	0.887264
A930038C07Rik	-2.31469	-1.43092	4.71804	0.0298477	0.887264
Vkorc1	0.278099	7.31693	4.71792	0.0298499	0.887264
Csnk1e	-0.365163	4.0708	4.71417	0.029915	0.887264
2410003L11Rik	0.414356	2.50368	4.70878	0.030009	0.887264
1700019E19Rik	0.424011	6.16399	4.70763	0.030029	0.887264
1700001G11Rik	0.525205	2.08004	4.70289	0.0301119	0.887264
Stk10	0.409898	4.90894	4.70118	0.0301419	0.887264
Dock1	-0.386219	4.1686	4.69239	0.0302965	0.887264
Gm14151	-4.29084	-0.696139	4.6922	0.0302998	0.887264
2410057H14Rik	0.729941	0.948811	4.68608	0.0304079	0.887264
Arl2	0.277834	5.90371	4.68185	0.030483	0.887264
Xlr5b	0.968357	6.06302	4.68134	0.030492	0.887264
Gkn2	4.20283	-1.08274	4.67638	0.0305801	0.887264
Rabgef1	-0.337268	3.47623	4.67235	0.0306519	0.887264
Fam50b	1.20015	-1.1028	4.66914	0.0307092	0.887264
Nedd8	0.300018	9.17851	4.66244	0.0308293	0.887264
Zscan20	-0.702345	0.291371	4.65523	0.030959	0.887264
Gadd45b	-0.550832	2.85579	4.65236	0.0310109	0.887264
Romo1	0.452741	7.11445	4.64651	0.0311168	0.887264
Shank2	-2.26841	-1.14042	4.64534	0.031138	0.887264
Noa1	-0.315322	3.17005	4.64306	0.0311793	0.887264
Phox2a	-0.725222	-0.0124067	4.64302	0.03118	0.887264
Shisa7	-1.03798	-0.216515	4.63864	0.0312598	0.887264
Znrf2	-0.390845	4.14364	4.63846	0.0312631	0.887264
Iqsec3	-3.14695	-1.28465	4.63247	0.0313724	0.887264
Rab43	-0.701666	0.753833	4.63028	0.0314124	0.887264
Zfx	-0.286622	5.33276	4.62582	0.0314943	0.887264
Fam3b	0.893256	1.71118	4.62403	0.0315272	0.887264
Sec31a	-0.332342	4.4676	4.62178	0.0315684	0.887264
Arl16	0.287859	4.62617	4.61802	0.0316377	0.887264
Gm10147	-4.6898	-0.331981	4.61694	0.0316577	0.887264
Gm10058	-4.68978	-0.32934	4.61375	0.0317166	0.887264
Gm10230	-4.68978	-0.32934	4.61375	0.0317166	0.887264
Gm14632	-4.68978	-0.32934	4.61375	0.0317166	0.887264
Gm14819	-4.68978	-0.32934	4.61375	0.0317166	0.887264
Gm10486	-4.68977	-0.322757	4.61154	0.0317576	0.887264
Klf5	-0.441249	3.82149	4.61064	0.0317743	0.887264
Trove2	-0.389372	3.42818	4.61007	0.0317847	0.887264
Efr3b	-0.567749	1.8836	4.6067	0.0318472	0.887264
Akr1a1	0.180157	7.85601	4.60088	0.0319555	0.887264
Ifnar2	0.731511	1.50278	4.59883	0.0319938	0.887264
Apoc4	1.20097	-1.05389	4.59851	0.0319998	0.887264
Spag17	-0.493267	1.13429	4.59728	0.0320228	0.887264
Trim37	-0.195497	6.1024	4.59659	0.0320356	0.887264
Gck	-1.64923	-0.982142	4.59627	0.0320415	0.887264
Gm10096	-4.67094	-0.324047	4.59543	0.0320574	0.887264
Hmga1-rs1	-0.515701	5.9908	4.59508	0.0320638	0.887264
Cdc42bpa	-0.35517	4.04341	4.59296	0.0321036	0.887264
Erbb3	-0.883848	-0.24318	4.58734	0.032209	0.887264
2610019F03Rik	-0.296318	5.12325	4.58591	0.0322358	0.887264
Lbr	-0.261953	6.4234	4.5771	0.032402	0.887264
Rilp	1.01211	-0.815366	4.57661	0.0324113	0.887264
H2-Oa	-1.51946	0.205829	4.57561	0.0324302	0.887264
Dusp19	0.291888	5.52007	4.5736	0.0324683	0.887264
Ifi27l1	0.365958	6.06031	4.57272	0.032485	0.887264
2010107H07Rik	0.448822	4.65249	4.5666	0.0326011	0.887264
Smc2	-0.335444	7.68737	4.56639	0.0326052	0.887264
Hmga1	-0.513941	5.99263	4.56392	0.0326522	0.887264
Gm12409	0.639943	0.581957	4.55364	0.0328488	0.887264
Dad1	0.283733	8.57134	4.5518	0.0328842	0.887264
Chi3l1	0.593589	3.09158	4.55178	0.0328846	0.887264
Ndufa11	0.331177	9.2986	4.54705	0.0329755	0.887264
E030030I06Rik	0.636891	1.96621	4.54601	0.0329955	0.887264
Iws1	-0.184217	5.92191	4.54482	0.0330185	0.887264
Agtr2	-2.92129	-1.66515	4.54295	0.0330546	0.887264
Clcn5	-1.09465	-0.0010036	4.53754	0.0331592	0.887264
Pds5b	-0.323409	5.09933	4.5364	0.0331814	0.887264
Rab39	-0.959139	0.10125	4.53579	0.0331932	0.887264
Ankrd40	-0.283136	3.76024	4.53183	0.03327	0.887264
D630037F22Rik	0.265146	3.37124	4.52238	0.0334543	0.887264
Faim2	0.994684	-0.561858	4.52038	0.0334933	0.887264
Hnrnpf	-0.285285	7.87263	4.51068	0.0336838	0.887264
5730528L13Rik	-0.265686	5.70417	4.50891	0.0337187	0.887264
Dmtf1	-0.315682	4.67341	4.50882	0.0337206	0.887264
C330024D21Rik	-1.41883	-1.07257	4.50451	0.0338056	0.887264
Nanos3	0.516011	6.53732	4.50437	0.0338083	0.887264
Phpt1	0.289359	7.85906	4.50103	0.0338745	0.887264
Lrrc18	0.726409	0.668298	4.49864	0.0339219	0.887264
Bod1	-0.214246	6.1506	4.49834	0.0339278	0.887264
Styx	-0.44558	3.75856	4.49761	0.0339423	0.887264
4933405D12Rik	0.705206	0.124441	4.49601	0.0339741	0.887264
Slc4a4	0.810384	0.223822	4.49279	0.0340381	0.887264
Med31	0.275562	6.79491	4.48186	0.0342564	0.887264
4930433N12Rik	0.913552	0.0448286	4.4815	0.0342637	0.887264
Ptger2	-0.857535	-0.0342269	4.48131	0.0342675	0.887264
Rbx1	0.273748	10.0631	4.47834	0.034327	0.887264
Gm16523	-0.905093	-0.492579	4.47088	0.0344773	0.887264
Uba7	-1.49327	-0.927321	4.46705	0.0345546	0.887264
Osbp2	-1.58018	0.194385	4.46561	0.0345836	0.887264
Krtcap2	0.293302	6.97657	4.46171	0.0346627	0.887264
AI429214	1.06856	-0.660836	4.45944	0.0347088	0.887264
Prpsap2	-0.264152	5.27875	4.45841	0.0347297	0.887264
Skint5	-3.46961	-1.31041	4.45661	0.0347664	0.887264
Pde8b	0.701641	0.130754	4.45566	0.0347858	0.887264
Msh2	-0.377666	6.98547	4.45415	0.0348166	0.887264
Slc26a10	-1.41893	-1.08708	4.45408	0.034818	0.887264
Gstm6	0.512883	7.45052	4.45144	0.0348718	0.887264
Pam16	0.263997	7.13786	4.44497	0.0350042	0.887264
Sephs2	-0.467175	3.91146	4.43498	0.0352096	0.887264
Stk4	-0.213989	5.242	4.43129	0.0352859	0.887264
En2	-1.61525	-0.601355	4.43113	0.0352891	0.887264
Gpr180	-0.330913	5.52053	4.42788	0.0353564	0.887264
Zfp467	0.571669	4.07501	4.42443	0.035428	0.887264
Ciita	-2.93513	-1.40936	4.42099	0.0354994	0.887264
Aspm	-0.299832	4.14725	4.42035	0.0355127	0.887264
Ccl28	0.829833	0.105041	4.41919	0.0355369	0.887264
4921530L18Rik	0.423153	3.65302	4.41866	0.035548	0.887264
Abca16	0.822455	0.647063	4.41635	0.035596	0.887264
Tbc1d2	-0.945209	-0.458732	4.41416	0.0356417	0.887264
Il12rb1	-0.882316	-0.523462	4.41005	0.0357278	0.887264
Zfp879	0.771275	0.690053	4.40953	0.0357388	0.887264
1700113A16Rik	0.406364	4.13782	4.40846	0.0357612	0.887264
Impad1	-0.361869	3.05191	4.40757	0.0357799	0.887264
Myo1b	-0.333581	4.82028	4.40648	0.0358025	0.887264
Dgcr8	-0.324889	5.3125	4.40008	0.0359373	0.887264
Mrpl27	0.299482	7.42179	4.39907	0.0359586	0.887264
Prkaa2	-1.00447	-0.239082	4.39831	0.0359745	0.887264
Smcr7l	-0.307962	3.58205	4.39731	0.0359957	0.887264
Plekhg3	-0.569401	2.15676	4.39571	0.0360294	0.887264
Nbeal2	-0.686128	0.69496	4.39451	0.0360549	0.887264
Rcbtb1	-0.30822	4.37249	4.39168	0.0361147	0.887264
Gm17801	0.424631	1.72208	4.39161	0.0361161	0.887264
Plekha3	-0.361767	3.8054	4.39082	0.036133	0.887264
Afp	1.24914	0.707441	4.38326	0.0362934	0.887264
Tnni3	0.46927	4.11443	4.38173	0.0363261	0.887264
Uevld	-0.302967	3.9941	4.38073	0.0363475	0.887264
Wdr54	-0.497092	1.85666	4.37699	0.0364272	0.887264
Mia1	0.572346	2.08984	4.37687	0.0364298	0.887264
Gm3893	-4.2159	-1.1787	4.37171	0.0365404	0.887264
Ipo11	-0.343217	5.29184	4.37076	0.0365607	0.887264
Cdx2	-2.03941	-0.368901	4.3681	0.0366177	0.887264
Mcmbp	-0.400594	6.2016	4.35836	0.0368277	0.887264
Gstm2	0.505868	8.86443	4.35132	0.0369802	0.887264
Epb4.1l4a	0.332418	3.47367	4.3389	0.0372509	0.887264
G630016D24Rik	0.818035	0.0207525	4.33729	0.0372863	0.887264
2310045N01Rik	0.337399	4.59347	4.33529	0.03733	0.887264
Slc14a2	1.68461	-0.995198	4.32767	0.0374976	0.887264
Slc47a1	-1.34792	-0.89248	4.32438	0.0375701	0.887264
Gm9833	-0.51304	1.59266	4.32395	0.0375795	0.887264
Ncoa4	-0.296901	6.07402	4.32132	0.0376376	0.887264
Rbpms2	-0.413384	4.71542	4.31879	0.0376937	0.887264
Solh	-0.808572	0.240533	4.31495	0.0377788	0.887264
Cyp2u1	-0.588483	1.25746	4.31273	0.0378283	0.887264
Nr1d2	-0.317979	4.95486	4.31139	0.0378581	0.887264
Gm5797	-2.58123	-1.34017	4.30659	0.037965	0.887264
Arhgap19	-0.230045	5.32002	4.30571	0.0379847	0.887264
Mea1	0.258042	8.78016	4.30441	0.0380137	0.887264
Rsph9	0.479947	5.24455	4.30084	0.0380935	0.887264
Gm9573	-4.02892	-1.13413	4.29059	0.0383238	0.887264
Oaz2	-0.305609	5.60038	4.28769	0.0383894	0.887264
Gm4498	-4.23342	-0.878936	4.27758	0.0386183	0.887264
Gm8453	-4.23342	-0.878936	4.27758	0.0386183	0.887264
Vmn1r118	-4.23342	-0.878936	4.27758	0.0386183	0.887264
Nyx	1.12997	-1.05367	4.27686	0.0386348	0.887264
Gulp1	-1.7664	-1.46304	4.27631	0.0386472	0.887264
Cited1	0.74974	6.71994	4.27354	0.0387101	0.887264
Gm20597	-2.60602	-1.59804	4.27233	0.0387378	0.887264
Arl8b	-0.233227	5.57624	4.2715	0.0387567	0.887264
Alox15	-1.55575	-1.22113	4.2687	0.0388206	0.887264
Ms4a6d	0.549865	2.48441	4.26737	0.038851	0.887264
Efna5	-1.30366	-0.854399	4.26643	0.0388725	0.887264
Slain2	-0.240903	4.57187	4.26585	0.0388858	0.887264
Mrpl16	0.231848	6.71153	4.26007	0.0390183	0.887264
Pdcd1lg2	0.953768	-0.765163	4.25886	0.0390462	0.887264
Acn9	0.418775	4.49305	4.25494	0.0391362	0.887264
Hsd17b10	0.296013	7.04245	4.25437	0.0391495	0.887264
Pcdh18	-2.06811	-1.03101	4.2543	0.0391512	0.887264
Zbtb9	-0.386145	1.99188	4.25272	0.0391876	0.887264
Pou2f1	-0.29802	3.32059	4.25271	0.0391878	0.887264
Nudt7	0.368858	3.39171	4.25171	0.0392108	0.887264
Kbtbd8	-0.375971	4.13298	4.24449	0.0393779	0.887264
Ctla2a	-2.83627	-0.802325	4.23787	0.0395318	0.887264
Kdm1b	-0.355915	6.39486	4.23099	0.0396922	0.887264
Grcc10	0.320753	7.7	4.23093	0.0396937	0.887264
Defb36	1.05805	-0.0777381	4.22419	0.0398516	0.887264
Tbck	-0.327046	2.78427	4.22157	0.0399133	0.887264
Slc22a20	-1.29072	-0.61107	4.22075	0.0399325	0.887264
Dbil5	0.474633	2.37293	4.21622	0.0400394	0.887264
Tpr	-0.277241	7.45667	4.21373	0.0400981	0.887264
4930591A17Rik	0.737369	0.931956	4.2123	0.0401318	0.887264
Gm11710	-3.7807	-1.28213	4.21151	0.0401506	0.887264
Gm11711	-3.7807	-1.28213	4.21151	0.0401506	0.887264
2310040G24Rik	0.434455	3.40029	4.20715	0.0402539	0.887264
Dnajc13	-0.275177	5.0615	4.20604	0.0402802	0.887264
Mcm4	-0.306697	6.47422	4.20481	0.0403095	0.887264
Gm973	0.714368	1.48602	4.20266	0.0403607	0.887264
BC056474	0.263285	6.83919	4.20091	0.0404024	0.887264
Akr1c18	-1.462	-1.07551	4.19893	0.0404496	0.887264
Cdk2	-0.266247	4.39283	4.19579	0.0405244	0.887264
Apoc2	0.817468	1.9522	4.19254	0.0406023	0.887264
Ptpru	-1.42112	-0.548783	4.19252	0.0406027	0.887264
Fam118a	-0.321269	4.63926	4.19219	0.0406106	0.887264
Fbxl21	0.590578	2.75637	4.19023	0.0406576	0.887264
Slc7a6	-0.33597	4.0892	4.18982	0.0406674	0.887264
Snph	-2.78265	-1.54856	4.18842	0.0407011	0.887264
Plekha1	-0.218887	6.24396	4.18836	0.0407024	0.887264
St6galnac6	-0.77623	0.358348	4.17467	0.0410326	0.887264
Pxmp4	0.301876	5.64964	4.17412	0.0410459	0.887264
Foxred2	-0.853402	-0.302836	4.17297	0.0410737	0.887264
Hcfc1r1	0.252241	6.85154	4.16898	0.0411706	0.887264
Ccdc64b	-1.56309	-0.827804	4.16614	0.0412396	0.887264
Casp9	0.29139	2.86845	4.16443	0.0412812	0.887264
Cct6b	0.439482	1.62396	4.1643	0.0412844	0.887264
Naprt1	0.919356	-0.484632	4.16051	0.041377	0.887264
Mfsd7b	-0.491493	1.87145	4.15925	0.0414077	0.887264
Zbtb44	-0.273564	4.08451	4.15646	0.0414759	0.887264
4930452B06Rik	-0.263018	4.59041	4.15544	0.0415009	0.887264
Srek1ip1	0.392387	3.64157	4.15383	0.0415404	0.887264
Timm8b	0.307118	8.581	4.15211	0.0415827	0.887264
6230409E13Rik	-0.6864	0.891089	4.15067	0.041618	0.887264
Qrich1	-0.61615	5.53205	4.14897	0.0416598	0.887264
Kdelc1	0.22034	5.22669	4.14894	0.0416607	0.887264
Pm20d2	-0.384601	2.53882	4.14894	0.0416607	0.887264
Gm4792	-1.89843	-1.16649	4.14564	0.041742	0.887264
Unc5c	-2.21198	-1.25056	4.14019	0.0418765	0.887264
Stambpl1	0.378077	2.68497	4.13406	0.0420283	0.887264
Mrps21	0.376529	8.48708	4.13397	0.0420307	0.887264
Ifitm2	0.257578	10.1975	4.13367	0.0420381	0.887264
Gna12	-0.685708	0.723527	4.13232	0.0420717	0.887264
Jund	-0.766967	4.00543	4.12195	0.0423302	0.887264
Cbfa2t2	-0.304416	4.57223	4.11856	0.0424152	0.887264
Abcc8	-1.89878	-0.839844	4.11767	0.0424375	0.887264
Dynll1	0.223902	10.3146	4.11732	0.0424464	0.887264
1700001L19Rik	0.658753	3.39839	4.11675	0.0424606	0.887264
Xlr5a	0.921879	6.66155	4.11469	0.0425124	0.887264
Fmr1	-0.365557	6.85265	4.11459	0.0425148	0.887264
Gnmt	0.592768	0.319678	4.1124	0.04257	0.887264
2410137F16Rik	0.746864	0.0637876	4.11196	0.0425809	0.887264
Gstm5	0.530721	7.0237	4.11013	0.0426272	0.887264
Zfp869	-0.325282	4.44371	4.10708	0.042704	0.887264
Ssu72	0.18902	8.03885	4.10173	0.0428393	0.887264
As3mt	0.409804	2.58263	4.10019	0.0428783	0.887264
Fam165b	0.347045	5.70949	4.09922	0.0429031	0.887264
Stk17b	-0.318542	5.56066	4.09871	0.0429159	0.887264
Ost4	0.312462	8.92549	4.09642	0.0429742	0.887264
Gm10487	-4.2814	-0.583005	4.09428	0.0430286	0.887264
Gm4836	-4.2814	-0.583005	4.09428	0.0430286	0.887264
Mrpl23	0.329288	9.53445	4.09298	0.0430615	0.887264
Prkca	-0.648053	1.24118	4.09043	0.0431267	0.887264
Enkur	0.471095	2.86742	4.09028	0.0431306	0.887264
Lyrm1	0.389308	4.57207	4.0898	0.0431427	0.887264
Myo6	-0.470615	1.38983	4.08718	0.0432097	0.887264
Sp8	-1.3225	1.06911	4.0842	0.043286	0.887264
Ccdc28b	0.402729	4.83978	4.07316	0.0435696	0.887264
Gm10681	2.8021	-1.03423	4.06439	0.0437965	0.887264
Gm5136	1.01645	-0.608228	4.06072	0.0438918	0.887264
Ak8	0.585598	0.73699	4.05854	0.0439486	0.887264
1810058I24Rik	0.303321	7.0607	4.05816	0.0439585	0.887264
B4galt4	-0.409818	2.24439	4.05731	0.0439804	0.887264
Pfdn5	0.261086	8.05689	4.05295	0.0440942	0.887264
Magea4	1.15677	-0.876503	4.04824	0.0442173	0.887264
Cs	-0.258202	6.17354	4.04675	0.0442565	0.887264
Acbd7	0.572869	4.20381	4.04558	0.044287	0.887264
Efcab1	0.974587	0.340652	4.03964	0.0444432	0.887264
Gsto2	0.457059	2.90461	4.03741	0.0445022	0.887264
Emcn	-2.65973	-1.68867	4.03079	0.044677	0.887264
Skint6	-2.99525	-1.68545	4.03045	0.044686	0.887264
Arhgap42	-0.290406	4.87968	4.02693	0.0447794	0.887264
Yrdc	-0.272205	6.24376	4.02492	0.0448328	0.887264
Mir762	-0.63926	1.73782	4.02084	0.0449413	0.887264
Prmt6	-0.354485	2.45144	4.01473	0.0451045	0.887264
Smc3	-0.251835	8.28302	4.01418	0.0451192	0.887264
Apoc3	0.958618	-0.60143	4.01394	0.0451257	0.887264
Ldb3	-1.47598	-0.888828	4.01366	0.0451331	0.887264
Prr24	-0.442799	2.23951	4.00647	0.0453261	0.887264
Klf10	-0.287526	4.38372	4.00629	0.0453309	0.887264
Gm9112	0.524369	4.56474	4.00502	0.0453649	0.887264
Rabl5	0.224703	5.00112	4.00072	0.0454808	0.887264
LOC100503280	0.716213	4.33735	3.99832	0.0455458	0.887264
Atox1	0.316009	8.16937	3.99476	0.0456419	0.887264
Dusp22	0.469319	3.47477	3.99438	0.0456522	0.887264
Creg1	0.299389	6.22055	3.98655	0.045865	0.887264
Nktr	-0.282384	4.65665	3.98134	0.0460069	0.887264
Sdf2	0.232607	6.80899	3.97579	0.0461588	0.887264
Taf3	-0.362692	3.7497	3.97529	0.0461725	0.887264
Trim33	-0.284356	5.35169	3.97466	0.0461899	0.887264
Mier1	-0.247044	4.99243	3.97315	0.0462313	0.887264
Ppt1	0.335521	5.93057	3.97203	0.046262	0.887264
Dopey1	-0.301602	4.00836	3.96713	0.0463969	0.887264
Scai	-0.487523	2.62241	3.96327	0.0465032	0.887264
Pomc	0.451889	3.43987	3.96202	0.0465377	0.887264
Azi2	-0.210528	5.6409	3.96145	0.0465536	0.887264
Ncoa5	-0.350723	2.4605	3.95791	0.0466515	0.887264
Ppp4r1l-ps	0.362174	2.08431	3.95574	0.0467117	0.887264
Klhl17	0.531649	1.25523	3.94581	0.0469883	0.887264
Gclc	-0.27416	5.13941	3.94513	0.0470071	0.887264
Dna2	-0.319228	4.49994	3.94385	0.0470431	0.887264
Hspb2	0.673069	2.03837	3.94195	0.0470963	0.887264
Serf1	0.455505	8.29916	3.93635	0.0472531	0.887264
Dgkk	-1.02353	0.326147	3.93536	0.0472811	0.887264
Rhobtb2	-0.597298	0.897806	3.93454	0.047304	0.887264
Rgmb	-0.326811	3.12415	3.93446	0.0473064	0.887264
Asxl2	-0.269543	3.98831	3.9317	0.0473841	0.887264
Elavl2	-0.302512	5.02655	3.93163	0.0473859	0.887264
Mark2	-0.352724	2.70844	3.92253	0.0476432	0.887264
Nrarp	-0.591498	0.71212	3.92126	0.0476791	0.887264
1500003O03Rik	-0.332312	3.18387	3.92111	0.0476833	0.887264
Asb1	-0.580218	1.68999	3.92096	0.0476877	0.887264
Setx	-0.249566	5.15279	3.91904	0.0477421	0.887264
Trappc2l	0.276507	6.60791	3.917	0.0478001	0.887264
1190007F08Rik	0.365168	5.67589	3.91673	0.0478078	0.887264
Pla2g4a	0.572139	2.52207	3.91245	0.0479297	0.887264
2610044O15Rik	0.272311	3.76599	3.90887	0.048032	0.887264
BC028528	0.357378	4.40559	3.90776	0.0480637	0.887264
Grin2d	-0.991573	1.20504	3.90735	0.0480755	0.887264
3110056O03Rik	-0.751868	-0.334796	3.90523	0.0481361	0.887264
Tcp11l1	0.490086	5.0711	3.90414	0.0481671	0.887264
Rbmxl2	-0.698649	2.85994	3.90283	0.0482049	0.887264
Mpped1	-0.824643	0.249422	3.90035	0.0482762	0.887264
Sntb2	-0.373091	3.60092	3.89776	0.0483505	0.887264
Ren1	-1.97643	-1.4237	3.89441	0.0484471	0.887264
Ppfia4	-0.586849	0.944352	3.89363	0.0484694	0.887264
Cdkal1	-0.292476	3.17763	3.89348	0.0484738	0.887264
Crlf1	0.49103	2.34246	3.89335	0.0484776	0.887264
Gm13285	-4.67323	-1.0643	3.89165	0.0485267	0.887264
Gm166	0.268385	5.19416	3.89125	0.0485383	0.887264
Slc25a37	-0.562511	1.01623	3.89102	0.0485449	0.887264
Kctd4	-0.969058	-0.939373	3.88936	0.048593	0.887264
Tmem192	0.288046	6.30199	3.88113	0.0488316	0.887264
Smg5	-0.32675	2.88762	3.87935	0.0488836	0.887264
Tmeff1	-0.283907	5.28169	3.879	0.0488937	0.887264
Mup8	-3.131	-1.53764	3.877	0.0489519	0.887264
Cd300lh	-3.21765	-1.46847	3.87691	0.0489545	0.887264
5730559C18Rik	-0.562586	0.727623	3.87626	0.0489735	0.887264
Adrbk2	-2.36234	-1.41675	3.87584	0.0489858	0.887264
Sp140	-1.49705	0.926677	3.87545	0.048997	0.887264
Ttyh2	-0.530063	1.66884	3.86819	0.0492097	0.887264
Kcnj12	0.863915	0.50046	3.86794	0.0492169	0.887264
Znrd1as	0.31223	5.70732	3.8675	0.0492297	0.887264
Spata13	-0.320822	3.00191	3.86458	0.0493155	0.887264
1700029M20Rik	0.999732	-0.668831	3.86453	0.0493171	0.887264
Spp1	0.487498	5.7295	3.85806	0.0495075	0.887264
Ndufa7	0.32506	9.73784	3.85764	0.0495198	0.887264
0610037L13Rik	0.224098	7.37232	3.8555	0.0495832	0.887264
5730577I03Rik	0.677683	0.262107	3.85141	0.0497042	0.887264
Tmed7	-0.322374	4.81501	3.85097	0.0497172	0.887264
Fnbp1	-0.404078	2.55025	3.84993	0.0497481	0.887264
Pxt1	0.639419	2.7142	3.84723	0.0498281	0.887264
Nek8	-0.360281	2.38523	3.84514	0.0498902	0.887264
Med6	0.21426	7.48869	3.84392	0.0499268	0.887264
Nt5c	0.357835	3.95863	3.84351	0.049939	0.887264
Cln6	-0.413095	2.60355	3.84312	0.0499506	0.887264
Emp3	0.68617	3.67301	3.84209	0.0499811	0.887264
Ltn1	-0.270736	3.99268	3.84128	0.0500053	0.887264
Aldh5a1	-0.342497	3.05473	3.84079	0.0500198	0.887264
Rtl1	-2.77661	-1.4614	3.8367	0.0501421	0.887264
Plcb4	-0.480911	1.75811	3.83041	0.0503305	0.887264
Trappc1	0.299262	7.41576	3.82612	0.0504597	0.887264
Vasp	-0.340114	2.37205	3.825	0.0504933	0.887264
Ndufs8	0.231645	8.43435	3.82492	0.0504958	0.887264
Ndufv3	0.378878	8.49356	3.82353	0.0505375	0.887264
Ndufb11	0.260869	8.63866	3.8231	0.0505505	0.887264
Rbpj	-0.253237	5.12858	3.82305	0.0505523	0.887264
Zdhhc18	-0.584033	1.49386	3.8186	0.0506866	0.887264
Cfb	0.670345	-0.578265	3.81593	0.0507673	0.887264
Mustn1	0.54472	4.06178	3.81362	0.0508374	0.887264
D030056L22Rik	-0.272886	6.12177	3.81171	0.0508953	0.887264
Hddc2	0.206286	7.43414	3.81128	0.0509085	0.887264
Ctage5	-0.291676	6.15863	3.80504	0.0510987	0.887264
Insl3	-0.923772	0.401048	3.79739	0.0513326	0.887264
BC033916	0.296931	4.64612	3.79563	0.0513865	0.887264
Map2k4	-0.298287	4.91682	3.79465	0.0514166	0.887264
Exosc2	-0.249735	5.83004	3.7911	0.0515258	0.887264
Klf11	-0.287608	3.78055	3.7884	0.0516091	0.887264
Pfas	-0.409347	4.53247	3.7873	0.0516429	0.887264
Dmrtc1a	1.21425	-1.24004	3.78515	0.0517093	0.887264
Lsm10	0.356808	7.5205	3.78394	0.0517468	0.887264
Mex3d	-0.633587	0.654476	3.78381	0.0517506	0.887264
Elovl4	-0.66468	0.420746	3.78297	0.0517767	0.887264
Myl1	1.17066	-0.706629	3.78201	0.0518063	0.887264
Malt1	-0.482464	1.80952	3.78199	0.0518069	0.887264
Mapk14	-0.21229	5.25323	3.7818	0.0518127	0.887264
Sdhaf2	0.177644	5.64041	3.77926	0.0518916	0.887264
Usp4	-0.2805	4.92333	3.77477	0.052031	0.887264
Rragd	0.439289	2.20263	3.76682	0.0522789	0.887264
Tmem205	0.493197	4.61842	3.7658	0.0523107	0.887264
LOC100502924	-4.21455	0.005314	3.76527	0.0523274	0.887264
6820408C15Rik	0.954367	-0.429423	3.76462	0.0523477	0.887264
Cyb5	0.340478	7.43909	3.7595	0.0525083	0.887264
Clps	1.06239	-0.920868	3.75739	0.0525745	0.887264
Haus6	-0.324599	4.10717	3.75665	0.0525978	0.887264
Fut10	-0.339632	2.54769	3.75393	0.0526835	0.887264
Cst3	0.315841	9.02292	3.75359	0.0526943	0.887264
Abi1	-0.287011	4.99737	3.75116	0.0527709	0.887264
Stox2	-0.642412	0.930827	3.74495	0.0529672	0.887264
Npy	0.723931	-0.252828	3.74479	0.0529723	0.887264
Barhl1	-1.11811	-0.800445	3.74289	0.0530326	0.887264
Abhd8	-0.604377	0.164569	3.74231	0.053051	0.887264
Nme5	0.860162	1.81682	3.74229	0.0530518	0.887264
Syce3	0.567389	3.88553	3.73902	0.0531556	0.887264
Mapk1	-0.308109	5.87735	3.73789	0.0531915	0.887264
Atpif1	0.314761	9.48318	3.73375	0.0533236	0.887264
A230072C01Rik	0.271552	5.91797	3.73372	0.0533246	0.887264
Mlst8	0.403396	3.7025	3.73287	0.0533517	0.887264
1700042O10Rik	0.816418	0.575781	3.73192	0.0533821	0.887264
1700031F05Rik	-2.0074	-0.770711	3.73133	0.053401	0.887264
Lsmd1	0.338614	8.25959	3.72809	0.0535044	0.887264
Btg2	0.329055	4.19773	3.72349	0.053652	0.887264
Sdccag8	0.301302	2.95228	3.72006	0.0537623	0.887264
Eif2ak2	0.424171	1.82323	3.71671	0.0538704	0.887264
1110012L19Rik	0.217577	6.61636	3.71347	0.0539752	0.887264
Hspe1	0.248969	10.0065	3.708	0.0541521	0.887264
Zfp114	-0.956187	-0.485681	3.70797	0.0541531	0.887264
Rbm33	-0.200088	4.52302	3.70663	0.0541968	0.887264
Jsrp1	0.771909	0.220505	3.70372	0.0542913	0.887264
Ikbkg	0.248182	3.25	3.70361	0.054295	0.887264
Ndufb9	0.229426	9.65461	3.70249	0.0543313	0.887264
Nat1	0.525111	1.17384	3.70152	0.0543629	0.887264
Mapk8ip2	-0.596857	0.474536	3.69979	0.0544193	0.887264
Pbx4	0.425962	1.46184	3.69842	0.0544641	0.887264
Mxd4	0.577113	5.68181	3.69796	0.0544791	0.887264
Anln	-0.273034	5.87984	3.69769	0.0544879	0.887264
Tro	0.777343	1.3103	3.69689	0.054514	0.887264
Zfp263	-0.260462	3.79071	3.69147	0.0546913	0.887264
Ppp2r5d	0.255884	6.69455	3.69011	0.054736	0.887264
Ctbp1	-0.355608	4.25836	3.68952	0.0547552	0.887264
Med13	-0.352428	4.15618	3.68702	0.0548374	0.887264
Spp2	2.21936	-1.59924	3.68571	0.0548806	0.887264
Tle4	-0.206276	5.51952	3.68419	0.0549308	0.887264
Sass6	-0.291343	3.14566	3.68356	0.0549512	0.887264
Ppp1r15b	-0.253206	3.61705	3.68195	0.0550043	0.887264
Otogl	-2.96254	-1.55557	3.6814	0.0550228	0.887264
Gm10488	-4.22873	-0.657184	3.68117	0.0550304	0.887264
Zfp346	-0.2906	2.78462	3.6811	0.0550326	0.887264
Ube3c	-0.232671	4.41184	3.66977	0.0554079	0.887264
Csnk2a1	-0.681456	6.01091	3.66944	0.0554188	0.887264
Ksr2	0.775132	-0.347827	3.66763	0.055479	0.887264
1700067K01Rik	-0.464061	1.40879	3.66509	0.0555637	0.887264
Bcl11b	-0.69289	0.122602	3.66424	0.0555919	0.887264
Suv420h2	-0.635641	1.67164	3.66296	0.0556347	0.887264
Retn	0.697767	0.897825	3.66269	0.0556438	0.887264
Mreg	-0.364308	3.50654	3.65868	0.0557777	0.887264
BC049730	1.81183	-1.09189	3.65733	0.055823	0.887264
Kif20b	-0.311094	6.75745	3.65703	0.0558332	0.887264
2410003K15Rik	0.260626	7.09722	3.65664	0.0558461	0.887264
Hsbp1	0.273586	8.78283	3.65182	0.0560081	0.887264
Pik3cb	-0.273589	3.83337	3.65114	0.056031	0.887264
Sf3b4	-0.554097	7.03554	3.64675	0.0561788	0.887264
Rhbdl3	-0.935086	1.49877	3.64567	0.0562152	0.887264
2900053A13Rik	0.423508	6.87565	3.64173	0.0563483	0.887264
Cd81	0.338541	6.5847	3.63867	0.056452	0.887264
Gaa	0.490026	2.14613	3.63648	0.0565262	0.887264
2410012E07Rik	0.37271	4.47576	3.63515	0.0565714	0.887264
Arhgap20	-1.06746	-0.224441	3.63432	0.0565999	0.887264
Rnf157	-0.542716	1.44256	3.63357	0.0566253	0.887264
Park2	0.867223	0.70509	3.63242	0.0566643	0.887264
Pacs1	-0.347994	3.12983	3.63115	0.0567077	0.887264
Fis1	0.233966	8.2033	3.62907	0.0567785	0.887264
S100a6	0.433303	3.75111	3.62872	0.0567905	0.887264
Cxadr	0.672059	0.964546	3.62712	0.0568451	0.887264
1810044D09Rik	0.450047	1.7321	3.62631	0.0568729	0.887264
Sod3	-0.795645	0.321097	3.62564	0.0568957	0.887264
Xylb	-0.559331	1.36251	3.62444	0.0569368	0.887264
Hnrnph2	-0.283909	4.84927	3.62191	0.0570234	0.887264
Dbr1	-0.561852	2.44386	3.62101	0.0570541	0.887264
Gm16845	-0.460963	1.63128	3.61959	0.0571028	0.887264
Ssr4	0.205625	7.62195	3.61887	0.0571277	0.887264
Emc10	-0.425259	4.88151	3.61797	0.0571584	0.887264
Abcg5	-1.73869	-0.843987	3.61665	0.0572038	0.887264
Kpna3	-0.271042	6.373	3.61599	0.0572266	0.887264
Col9a1	-0.640171	0.749396	3.60995	0.057435	0.887264
Csl	-0.945851	0.119347	3.60838	0.0574891	0.887264
Mcart1	-0.273041	4.85434	3.60826	0.0574934	0.887264
Ppil3	0.26198	6.71698	3.60775	0.0575108	0.887264
Dpcd	0.256219	6.19	3.60754	0.0575181	0.887264
Zzz3	-0.247242	5.30823	3.60478	0.0576136	0.887264
Cfc1	0.70842	1.33085	3.60446	0.0576246	0.887264
Pacsin1	-0.519094	3.38914	3.60341	0.0576613	0.887264
Sec11a	0.262776	8.89061	3.6017	0.0577206	0.887264
Ttc7b	-0.531176	1.32812	3.60115	0.0577396	0.887264
Rps6kb2	-0.696624	2.20266	3.60087	0.0577493	0.887264
Flrt2	0.722063	-0.0234656	3.59781	0.0578557	0.887264
Chst11	-1.37111	-0.796566	3.59775	0.0578578	0.887264
4930486L24Rik	0.717715	2.29954	3.59379	0.0579958	0.887264
B3gnt9-ps	-0.362061	1.62389	3.59327	0.0580139	0.887264
Clnk	-1.68703	-1.28745	3.59269	0.0580343	0.887264
Cab39	-0.241928	5.25598	3.59053	0.0581097	0.887264
Pemt	0.292973	4.19989	3.59007	0.0581257	0.887264
BC080695	-3.74349	-1.13465	3.5813	0.0584335	0.887264
Mrps17	0.220468	8.45776	3.58097	0.0584451	0.887264
Rbp3	-2.76948	-1.69612	3.58072	0.0584536	0.887264
Nagk	0.339036	4.07887	3.57922	0.0585067	0.887264
Ccdc103	0.623155	0.736874	3.57915	0.0585092	0.887264
Arf6	-0.238641	5.56273	3.57851	0.0585318	0.887264
Hspb1	0.426339	4.48471	3.57597	0.0586213	0.887264
Lims1	-0.288662	6.2783	3.57575	0.058629	0.887264
C2cd2	0.310672	2.53542	3.5723	0.0587511	0.887264
D430041D05Rik	-1.98544	-0.982394	3.56881	0.0588744	0.887264
Cebpb	-0.495326	2.68933	3.56866	0.05888	0.887264
Syn3	0.592389	0.982427	3.56808	0.0589004	0.887264
Msx1as	-0.818642	2.24776	3.56729	0.0589286	0.887264
Nap1l5	0.699562	0.0916951	3.56672	0.0589486	0.887264
Epc2	-0.269172	3.01181	3.56628	0.0589644	0.887264
Sos1	-0.295775	4.35161	3.56505	0.059008	0.887264
Efhc2	-0.640449	1.86374	3.56407	0.0590429	0.887264
Sgpp1	-0.340291	4.70861	3.55943	0.059208	0.887264
Ppp1r11	0.254452	5.73614	3.55725	0.0592859	0.887264
0610011F06Rik	0.287196	5.8461	3.5556	0.0593449	0.887264
Smap1	-0.170663	6.02396	3.55488	0.0593705	0.887264
Ren2	-1.81669	-1.41225	3.55408	0.0593994	0.887264
Ccdc17	-0.493606	1.09005	3.55373	0.0594119	0.887264
Ppih	0.220751	7.823	3.55101	0.0595091	0.887264
1700020N01Rik	0.781216	-0.0515427	3.55084	0.0595155	0.887264
Mbl2	0.417119	3.52944	3.54941	0.0595666	0.887264
Corin	-2.65479	-1.59726	3.54609	0.0596861	0.887264
Usp45	-0.306598	2.6453	3.54431	0.05975	0.887264
Gpx7	0.464341	3.18406	3.54387	0.059766	0.887264
Uxt	0.276658	6.85983	3.54122	0.0598615	0.887264
1110006O24Rik	0.461252	1.60452	3.53886	0.0599465	0.887264
Surf1	0.158154	5.50436	3.53744	0.0599979	0.887264
Ppp2r2a	-0.212704	5.94086	3.5358	0.0600572	0.887264
Tspan6	0.458495	5.12739	3.53133	0.0602194	0.887264
Gabarap	0.202482	6.63163	3.53006	0.0602656	0.887264
Mrpl39	0.152566	7.37264	3.52907	0.0603015	0.887264
Dennd2c	-0.252632	4.42263	3.52756	0.0603566	0.887264
Snora3	-0.756994	-0.756242	3.52669	0.0603883	0.887264
Pigo	0.427286	1.31424	3.52443	0.0604706	0.887264
Pkp1	-2.7812	-1.43157	3.5236	0.0605011	0.887264
Endod1	-0.519321	0.731717	3.5207	0.0606067	0.887264
Wdr44	-0.363062	3.60675	3.51593	0.0607816	0.887264
Egln1	-0.250637	3.3773	3.51591	0.0607823	0.887264
Nfkbib	-0.451792	3.91706	3.51505	0.0608138	0.887264
Polr2h	0.182515	8.20051	3.51404	0.060851	0.887264
Slc4a11	-0.542375	1.51116	3.51109	0.0609592	0.887264
Cox19	0.285762	4.66571	3.51066	0.0609751	0.887264
Map4k3	-0.294482	4.21026	3.50866	0.0610488	0.887264
Trim59	-0.297034	6.99871	3.50633	0.0611348	0.887264
1810019J16Rik	-0.573361	2.37901	3.50514	0.0611786	0.887264
Wfs1	-0.447059	1.79929	3.50441	0.0612057	0.887264
Prr14	-0.50754	3.37433	3.50425	0.0612116	0.887264
Phex	-2.16623	-1.49994	3.504	0.061221	0.887264
Vmn2r39	-2.6851	-1.60488	3.50149	0.0613136	0.887264
Mob3c	0.74723	-0.282612	3.4994	0.0613911	0.887264
Ralgds	-0.386019	2.90281	3.49923	0.0613973	0.887264
Casz1	-0.471511	1.69142	3.49866	0.0614185	0.887264
Uba2	-0.221019	6.83178	3.49777	0.0614515	0.887264
Xrcc3	-0.624544	1.65233	3.49627	0.0615074	0.887264
Wdr48	-0.320033	5.26762	3.49194	0.0616684	0.887264
Pcp4	1.43391	-1.25051	3.4918	0.0616734	0.887264
Kntc1	-0.245213	4.78679	3.49159	0.0616814	0.887264
9930021D14Rik	0.566281	2.90429	3.49021	0.0617326	0.887264
Hnrnpl	-0.291859	4.60433	3.48986	0.0617459	0.887264
Zfp341	0.904084	-0.48031	3.48729	0.0618418	0.887264
Plagl1	-0.745924	4.10573	3.4856	0.0619049	0.887264
Mcts2	0.257011	5.82482	3.48383	0.0619711	0.887264
Cacfd1	0.323322	3.05084	3.48335	0.0619891	0.887264
Rftn1	-0.339152	2.93233	3.4767	0.0622386	0.887264
Dmgdh	-0.549942	0.485643	3.47437	0.0623265	0.887264
Usp42	-0.301244	4.38858	3.47422	0.0623322	0.887264
Ankrd36	-1.13141	-0.80867	3.4729	0.0623819	0.887264
Nrsn1	-0.882763	2.07504	3.47238	0.0624015	0.887264
Mtdh	-0.240144	5.13029	3.4718	0.0624232	0.887264
Atp6v0e	0.346498	7.30377	3.47155	0.0624329	0.887264
Gm13298	-2.84107	0.173343	3.47035	0.062478	0.887264
Gm10046	0.57658	0.100556	3.47019	0.0624842	0.887264
Fchsd2	-0.380575	2.98875	3.46789	0.0625712	0.887264
Zdhhc17	-0.300653	2.49467	3.46692	0.0626076	0.887264
Fam98a	-0.244371	4.13739	3.4667	0.0626162	0.887264
Rilpl1	0.299744	2.02415	3.46639	0.0626277	0.887264
Dlg1	-0.221843	4.73903	3.46581	0.06265	0.887264
Utp6	-0.315619	4.52904	3.46472	0.0626912	0.887264
Ndrg1	-1.16778	-0.609696	3.46372	0.0627292	0.887264
Dmd	-0.440873	2.16467	3.46252	0.0627747	0.887264
Gm14475	-3.21368	-1.46189	3.45975	0.0628798	0.887264
Gm14476	-3.21368	-1.46189	3.45975	0.0628798	0.887264
Gm14477	-3.21368	-1.46189	3.45975	0.0628798	0.887264
Gm14479	-3.21368	-1.46189	3.45975	0.0628798	0.887264
Klhl10	1.00165	-0.77827	3.45602	0.0630218	0.887264
Adamts7	-1.15331	-0.176377	3.4548	0.0630683	0.887264
Zfp280d	-0.273831	3.83996	3.45158	0.0631913	0.887264
Gnai1	-0.402903	3.54718	3.45135	0.0632001	0.887264
Carm1	-0.284617	3.92438	3.45112	0.0632089	0.887264
Pbrm1	-0.243027	6.25906	3.45038	0.0632372	0.887264
Dbi	0.303371	8.85011	3.45006	0.0632496	0.887264
Col4a6	-2.3977	-1.43599	3.44906	0.0632876	0.887264
Nrp	0.369325	7.02402	3.44748	0.0633484	0.887264
Sfrs18	-0.219689	5.47688	3.4448	0.0634512	0.887264
1700026D08Rik	-1.43307	0.634713	3.44478	0.063452	0.887264
Tmpo	-0.205549	5.89494	3.44202	0.0635578	0.887264
Ttk	-0.278515	5.55798	3.44174	0.0635688	0.887264
Acot13	0.296873	7.91926	3.44036	0.0636219	0.887264
4932702P03Rik	-0.539008	0.820224	3.43911	0.0636698	0.887264
Gigyf1	-0.386182	2.27867	3.43875	0.0636839	0.887264
Dr1	-0.352376	5.24229	3.43549	0.0638098	0.887264
Otud4	-0.307147	5.76894	3.4349	0.0638325	0.887264
Sirpa	-0.379102	1.8444	3.43431	0.0638553	0.887264
Pms1	-0.302312	4.92718	3.43027	0.0640118	0.887264
Sult2b1	0.487603	0.902409	3.42877	0.0640698	0.887264
Plekha6	-1.86416	-0.931312	3.42671	0.0641497	0.887264
Tox3	-0.713858	0.626549	3.42598	0.064178	0.887264
Bbs7	0.329329	3.37011	3.42498	0.0642169	0.887264

## Sheet: Male_Mid_vs_Oil
Symbol	logFC	logCPM	LR	PValue	FDR
Phlda2	2.68664	9.2621	35.198	2.97829e-09	4.59342e-05
Calcoco2	1.86364	5.03148	30.7061	3.00223e-08	0.000231517
Hba-a2	-8.98973	6.45728	21.0659	4.4376e-06	0.0148443
Hba-a1	-8.98973	6.45727	21.0651	4.4394e-06	0.0148443
Slc22a18	1.59157	4.43373	20.9105	4.81239e-06	0.0148443
Gata2	1.37895	3.35284	18.1296	2.06371e-05	0.0530477
Msx2	1.52274	4.52983	17.5787	2.75662e-05	0.0607363
Trpc3	-1.90787	-0.23775	16.887	3.96732e-05	0.076485
Dcn	-3.36103	0.862739	15.7652	7.17088e-05	0.122885
Ido2	1.9916	-0.253656	15.2305	9.5152e-05	0.146753
Slc25a36	0.468802	4.11634	13.0751	0.000299253	0.41958
Nr6a1	0.695603	4.28588	12.9076	0.000327244	0.42059
Aqp3	2.53855	-0.831732	12.6504	0.000375485	0.44547
Sorl1	0.898219	1.04635	12.0015	0.000531581	0.585612
Rnf217	-1.00313	1.62656	11.8048	0.000590785	0.592053
Beta-s	-10.2148	3.83749	11.7324	0.000614203	0.592053
Hbb-b1	-9.83014	3.72903	11.3012	0.000774562	0.621383
Hbb-b2	-9.83014	3.72903	11.3012	0.000774562	0.621383
Nlrp4c	0.817743	3.33474	11.1527	0.000839115	0.621383
Porcn	0.914213	3.87424	11.1165	0.00085562	0.621383
Mylk	-1.07739	1.41772	11.085	0.000870281	0.621383
C530008M17Rik	-1.04568	0.849127	11.0511	0.000886367	0.621383
Wdr35	0.585443	2.84459	10.9212	0.000950724	0.621941
Mx2	-1.97584	-1.06303	10.8882	0.000967813	0.621941
Snord33	-1.18158	-0.22238	10.6554	0.00109752	0.652781
Iqsec2	1.18207	-0.229508	10.6338	0.00111038	0.652781
Insl3	-1.39711	0.401048	10.5525	0.0011603	0.652781
Ptn	-2.38883	0.222528	10.5134	0.0011851	0.652781
Rgs14	2.04798	-1.0774	10.3668	0.00128304	0.660656
Npb	1.60326	-0.41136	10.3638	0.00128507	0.660656
Nkx3-1	-1.21641	-0.418251	10.2714	0.00135111	0.6722
Lpl	-1.11093	1.68795	10.0646	0.00151142	0.723679
Nrbp2	-1.04048	0.308968	9.87007	0.00167989	0.723679
Gcnt1	-1.14542	-0.232411	9.85213	0.00169635	0.723679
Gypa	-3.69561	-1.54801	9.78233	0.00176197	0.723679
Galnt3	0.85294	0.40686	9.76594	0.00177775	0.723679
Gm15787	0.628921	0.916831	9.68213	0.00186069	0.723679
Ehd3	1.0101	0.509148	9.58115	0.00196585	0.723679
Plin3	-1.20185	0.58129	9.55176	0.00199758	0.723679
Gas7	-1.07118	0.491535	9.51562	0.0020373	0.723679
Klf17	2.0153	-1.21958	9.44854	0.00211317	0.723679
Hopx	1.36515	0.536732	9.37242	0.00220274	0.723679
Lpxn	-0.995673	0.549227	9.3653	0.00221132	0.723679
Me1	-0.748142	3.88536	9.25393	0.00234991	0.723679
Id1	0.806637	5.05236	9.23796	0.00237049	0.723679
Gata4	-1.22979	1.27372	9.23151	0.00237886	0.723679
Itgb7	1.54347	-0.610452	9.21444	0.00240114	0.723679
Meg3	-0.900806	0.95451	9.18616	0.00243852	0.723679
B230312A22Rik	-0.580475	1.3558	9.17734	0.0024503	0.723679
Cd164l2	1.1702	1.60117	9.13495	0.00250772	0.723679
Ccnd2	-0.638839	2.95521	9.125	0.00252139	0.723679
Ptprd	-1.04101	1.16174	9.08953	0.00257077	0.723679
Cttnbp2	-1.60552	-0.562764	9.08179	0.00258168	0.723679
Atp1b2	-0.878531	2.16435	9.06877	0.00260012	0.723679
Fam46b	0.881366	-0.225966	9.05425	0.00262085	0.723679
Zfp641	-2.24128	-1.07219	9.03731	0.00264524	0.723679
Dync1i1	0.704038	4.8539	9.01717	0.00267456	0.723679
Islr	-2.9245	-1.81658	8.88554	0.00287439	0.758119
Sh3tc2	-1.29444	0.353535	8.84747	0.00293496	0.758119
Tpm4	-0.655985	3.61997	8.81783	0.00298302	0.758119
Prkra	-0.517508	3.9358	8.7813	0.00304334	0.758119
Pwwp2b	-1.18782	0.687305	8.67077	0.00323354	0.758119
AI427809	-2.65526	-1.27505	8.66293	0.0032475	0.758119
C2cd2	0.424464	2.53542	8.63655	0.00329484	0.758119
Bdnf	1.50307	-0.409537	8.60287	0.00335633	0.758119
Zfp629	-1.43751	-0.469559	8.59265	0.00337522	0.758119
Elk3	-1.03485	-0.185921	8.58023	0.00339833	0.758119
Trnp1	0.6572	3.13126	8.54806	0.00345891	0.758119
Fbxo4	-0.766782	1.76604	8.53767	0.00347871	0.758119
Reep2	-0.948115	0.292169	8.53294	0.00348775	0.758119
Kis2	1.25911	0.0512641	8.52789	0.00349745	0.758119
Ppp4r1l-ps	-0.503938	2.08431	8.50631	0.00353917	0.758119
I830077J02Rik	-2.32015	-1.61855	8.39862	0.00375507	0.787347
4931408A02Rik	1.34588	1.42986	8.38769	0.00377771	0.787347
Sostdc1	-3.9547	-1.93205	8.27237	0.0040253	0.791354
Dtx4	-1.13271	0.387553	8.23116	0.00411771	0.791354
Hist3h2ba	-1.06514	-0.487694	8.21432	0.00415611	0.791354
Gcm1	1.57725	0.8814	8.21156	0.00416243	0.791354
Pogk	-0.531375	2.05068	8.20303	0.00418206	0.791354
8430427H17Rik	-0.599739	1.68592	8.20261	0.00418301	0.791354
1700001G17Rik	-1.31257	-0.634815	8.18538	0.00422294	0.791354
Slc38a4	0.805912	4.77937	8.17869	0.00423853	0.791354
Nipal2	-1.31501	0.777965	8.16969	0.00425961	0.791354
Lum	-2.57131	-0.460603	8.14835	0.00431004	0.791354
Esam	1.92787	-1.22925	8.06699	0.00450789	0.817943
Ahsg	-1.40367	-0.550804	8.00919	0.00465405	0.834645
Bcat1	1.13328	1.65276	7.98037	0.00472873	0.83829
Sgpp2	-0.808203	-0.104886	7.88922	0.00497302	0.842981
D6Mm5e	0.66886	5.74561	7.88385	0.00498781	0.842981
Amh	-1.37372	0.207863	7.86065	0.00505223	0.842981
Edn3	1.01089	0.767495	7.85625	0.00506454	0.842981
Cd2	0.847408	2.15361	7.84232	0.0051037	0.842981
P2ry1	-1.68301	-0.395728	7.8197	0.00516798	0.842981
Chka	-0.616522	2.48534	7.80561	0.00520841	0.842981
6430548M08Rik	-1.25419	-0.332558	7.79379	0.00524261	0.842981
Spata22	-2.49502	-0.0839623	7.76657	0.00532221	0.842981
Cd200r1	1.71161	-0.686945	7.7521	0.00536502	0.842981
Pxk	0.459816	3.18273	7.70456	0.00550815	0.842981
Car5b	0.801012	2.65526	7.70436	0.00550877	0.842981
E130203B14Rik	-1.01573	0.405181	7.67962	0.0055848	0.842981
Il1b	-2.37865	-1.61855	7.67723	0.00559218	0.842981
Bex2	-0.609114	6.57761	7.6657	0.00562803	0.842981
Nedd4l	0.557863	1.54721	7.66517	0.00562971	0.842981
Gm10865	0.718246	1.87008	7.63929	0.00571105	0.843277
Serpine2	-0.605317	6.31099	7.62118	0.00576867	0.843277
Sft2d3	-0.504361	2.08676	7.60678	0.00581491	0.843277
Mir106a	1.5008	-1.05983	7.58512	0.00588519	0.843277
Ttc38	-0.747119	0.693691	7.57904	0.00590507	0.843277
Fam195a	-0.466365	4.52595	7.54055	0.00603257	0.853581
Efemp1	-1.07131	-0.782208	7.39586	0.00653741	0.916604
Flrt3	0.884118	2.31758	7.36073	0.00666637	0.926265
Smo	-0.906174	1.11501	7.31092	0.00685366	0.943786
Mmgt1	0.522899	2.56849	7.28122	0.00696793	0.946564
Tmem98	-0.785998	1.85977	7.27385	0.00699659	0.946564
Emilin2	0.715807	1.49552	7.23776	0.00713862	0.957382
Rfwd3	0.3722	4.84158	7.18918	0.00733445	0.96381
Tmem9	-0.360436	4.52713	7.18315	0.00735913	0.96381
Myo1e	0.602488	1.04212	7.17494	0.0073929	0.96381
Ggnbp1	-0.593829	1.55726	7.16439	0.00743651	0.96381
Nppc	-1.28074	-0.528615	7.1406	0.00753581	0.968539
Grb10	-0.809692	1.62004	7.10272	0.00769672	0.971679
2410066E13Rik	-0.510623	1.6217	7.06536	0.00785887	0.971679
D0H4S114	-0.715114	2.71205	7.0571	0.00789518	0.971679
Grem2	-1.33974	-0.0620937	7.05708	0.00789524	0.971679
Akr1b7	-1.11855	0.62205	7.05475	0.00790554	0.971679
Nap1l3	0.943821	0.463798	7.03401	0.0079976	0.971679
Tox3	-0.91522	0.626549	7.0272	0.00802807	0.971679
Bhmt2	0.624574	0.89846	6.97515	0.00826491	0.971679
Vav3	1.1799	-0.0208724	6.96967	0.00829028	0.971679
Mt3	-0.943847	2.4732	6.94304	0.00841459	0.971679
Mal	1.42617	-0.0825635	6.93132	0.00846994	0.971679
Hal	0.663636	2.81259	6.91244	0.0085598	0.971679
Metrn	-0.889866	-0.250068	6.90441	0.00859834	0.971679
Gpr124	0.886481	0.0305027	6.89638	0.00863705	0.971679
Tesc	-0.630656	3.59469	6.88664	0.00868422	0.971679
Hddc3	-0.500031	2.14746	6.8765	0.00873364	0.971679
Fam187b	-1.03412	-0.0480815	6.86001	0.00881461	0.971679
Dffa	0.566051	1.37521	6.83569	0.00893544	0.971679
Gm16157	1.05337	-0.963426	6.819	0.00901931	0.971679
Pkd2	-0.49437	1.80454	6.81729	0.00902793	0.971679
St8sia4	-1.38833	-0.904131	6.81512	0.00903894	0.971679
Rell2	-1.02311	-0.535877	6.74232	0.00941523	0.971679
Vsig1	-0.941741	-0.314754	6.73176	0.00947111	0.971679
1700003M07Rik	1.13647	-0.747453	6.72689	0.009497	0.971679
Fndc5	-0.947275	1.42509	6.71733	0.00954804	0.971679
Lyn	0.904539	0.721732	6.70414	0.00961893	0.971679
Vstm2b	-1.17722	0.268454	6.66258	0.00984584	0.971679
Slc5a1	1.78315	-1.11708	6.65467	0.00988963	0.971679
Kitl	-1.08564	1.88602	6.64744	0.00992986	0.971679
Tmem159	0.477124	3.34091	6.63821	0.00998142	0.971679
Kcnh2	-0.667756	0.661592	6.63154	0.0100189	0.971679
Fam198b	-0.945185	1.07199	6.61293	0.0101241	0.971679
Gstm6	-0.574522	7.45052	6.60773	0.0101537	0.971679
Gprc5b	-0.903796	-0.568167	6.60293	0.0101811	0.971679
Hsbp1l1	-0.988141	-0.189702	6.59382	0.0102333	0.971679
Ggt1	1.25413	0.447626	6.5776	0.010327	0.971679
Lgr5	-1.35932	-0.489152	6.56627	0.0103929	0.971679
Susd3	-0.871082	2.9266	6.56098	0.0104239	0.971679
Ankrd33b	1.23188	0.0147754	6.55678	0.0104486	0.971679
D430019H16Rik	0.905396	1.3539	6.54108	0.0105411	0.971679
Rab3il1	0.997866	1.98546	6.53735	0.0105632	0.971679
Tnfrsf1a	-0.999598	-0.458143	6.51806	0.0106784	0.971679
Vangl1	0.694803	2.42685	6.51632	0.0106889	0.971679
Tmem100	-0.730825	1.76745	6.49103	0.010842	0.971679
Trim35	-0.363666	3.47016	6.47959	0.010912	0.971679
1110054M08Rik	-1.27192	-0.577632	6.47655	0.0109307	0.971679
1700008O03Rik	-0.777127	0.177342	6.47515	0.0109393	0.971679
Nkapl	-0.857431	-0.0205451	6.4704	0.0109686	0.971679
Perp	0.785616	2.60251	6.45602	0.0110577	0.971679
Synm	-0.985754	0.0200131	6.45574	0.0110595	0.971679
Slc13a2	-1.24573	0.0536292	6.4409	0.0111522	0.971679
Ptx3	1.50754	-0.715621	6.44018	0.0111567	0.971679
Hist1h3b	-0.581122	2.04445	6.43973	0.0111596	0.971679
Cldn11	-1.1745	-0.993795	6.42118	0.0112767	0.971679
Smtnl1	0.825593	0.927514	6.418	0.0112969	0.971679
Cage1	-0.706833	0.117714	6.41016	0.0113469	0.971679
Zfp358	-0.831669	-0.275642	6.39912	0.0114177	0.971679
Jsrp1	-0.985569	0.220505	6.39517	0.0114431	0.971679
Arhgef17	-0.586549	1.39764	6.39301	0.0114571	0.971679
Klk7	1.36632	-0.409766	6.39256	0.01146	0.971679
Aldh1l2	1.00549	-0.594641	6.3861	0.0115017	0.971679
Gigyf1	-0.467879	2.27867	6.38377	0.0115169	0.971679
Fgfrl1	-0.59138	1.26343	6.38184	0.0115294	0.971679
Hist1h3f	-0.61119	2.13031	6.36032	0.01167	0.978189
Exoc4	0.295787	3.72234	6.33682	0.0118257	0.980585
Nlrp9b	1.44608	-0.0895786	6.33681	0.0118258	0.980585
Rai1	-0.318861	2.62639	6.31853	0.0119483	0.985444
Slc28a1	0.814862	1.29181	6.29734	0.012092	0.987574
Fgf15	-1.682	-1.49025	6.28659	0.0121655	0.987574
Stc2	-1.2998	-0.888364	6.27353	0.0122554	0.987574
Col3a1	-1.9155	-0.43791	6.25298	0.0123984	0.987574
B3gnt7	0.520174	3.24633	6.25179	0.0124068	0.987574
Pparg	1.23261	2.64977	6.24174	0.0124774	0.987574
Ttc29	0.859963	-0.107679	6.23473	0.0125269	0.987574
Cpne9	0.676796	1.08917	6.23057	0.0125563	0.987574
St5	-0.719934	1.16725	6.2225	0.0126137	0.987574
Cdc42ep3	0.825227	1.59988	6.2224	0.0126144	0.987574
Hbegf	0.637289	2.15862	6.21089	0.0126967	0.988355
Ero1lb	-0.46864	1.99555	6.19911	0.0127815	0.988355
Vangl2	-0.623602	0.690253	6.18507	0.0128832	0.988355
Emilin1	-1.35636	-0.524361	6.18125	0.0129111	0.988355
Tmem86a	-0.684233	1.63911	6.17295	0.0129718	0.988355
Magea2	1.04634	-0.287021	6.1679	0.0130089	0.988355
Zbtb37	0.626669	1.21696	6.14662	0.0131664	0.993082
4930556M19Rik	-0.786649	-0.182198	6.14212	0.0131999	0.993082
Mmp23	-0.798596	2.01041	6.12209	0.0133503	0.996179
Fam46c	-0.685196	0.895824	6.11945	0.0133702	0.996179
Naf1	-0.453328	2.30882	6.10299	0.0134953	0.996849
Zfp167	-0.833498	0.0378293	6.10127	0.0135085	0.996849
Adra2c	1.58684	0.0174111	6.07779	0.0136892	0.999994
Tnnt3	1.14003	2.04256	6.05521	0.0138654	0.999994
Tiam2	0.477514	3.15838	6.0465	0.0139339	0.999994
Igf2	-0.734264	2.18187	6.03686	0.0140102	0.999994
Ovgp1	-0.926799	-0.161117	6.02972	0.0140669	0.999994
Enpp4	0.336918	4.60053	6.02006	0.0141442	0.999994
Ckap4	-0.479237	2.37595	6.01616	0.0141755	0.999994
Sgcb	-0.500164	2.5874	6.0031	0.0142807	0.999994
Pdgfrb	-2.01224	-1.22179	5.99705	0.0143298	0.999994
H1f0	-0.367953	4.97058	5.98909	0.0143946	0.999994
Spin2	-0.444704	2.92587	5.97643	0.0144983	0.999994
4933417E11Rik	1.12426	-1.00255	5.95613	0.0146662	0.999994
H13	-0.294257	3.44634	5.95488	0.0146766	0.999994
Phf16	0.554829	3.9937	5.88994	0.0152276	0.999994
Trp53i11	-1.01477	-0.472297	5.8721	0.0153827	0.999994
Thra	-0.971862	-0.193785	5.85107	0.0155676	0.999994
Mbnl2	-0.852982	0.743634	5.83232	0.0157343	0.999994
Ighmbp2	-0.395339	1.88934	5.81634	0.015878	0.999994
Ptges	-0.847842	0.298527	5.81447	0.0158948	0.999994
Gas6	-0.702525	0.911999	5.81133	0.0159232	0.999994
Fabp3	-0.425031	4.46067	5.80974	0.0159377	0.999994
Gamt	-0.450511	4.29627	5.80746	0.0159584	0.999994
B4galt3	-0.718532	0.243427	5.80178	0.01601	0.999994
Hist1h2bh	-0.56595	1.19137	5.80002	0.016026	0.999994
Slc4a2	-0.603183	1.35445	5.79437	0.0160776	0.999994
Cbln4	-1.14513	-0.459767	5.78357	0.0161767	0.999994
Gba2	-0.476855	1.46334	5.78098	0.0162005	0.999994
Slc16a7	-2.08031	-1.11134	5.77719	0.0162355	0.999994
Alpl	0.494974	4.66116	5.75909	0.0164035	0.999994
Kif1c	-0.598059	0.527232	5.75596	0.0164328	0.999994
Tcf21	-2.86238	-0.893552	5.75086	0.0164806	0.999994
Slc6a8	-0.766057	1.07694	5.74647	0.0165219	0.999994
Gm8989	-3.53814	-1.52607	5.73868	0.0165952	0.999994
Iqgap2	-0.704001	0.857295	5.7191	0.0167814	0.999994
5033414D02Rik	-0.366862	2.97855	5.71556	0.0168152	0.999994
2610528J11Rik	1.18417	-0.198161	5.7062	0.0169051	0.999994
Plxdc2	0.695154	1.15329	5.70127	0.0169527	0.999994
Hspb6	-0.816515	0.952942	5.69092	0.0170529	0.999994
Emcn	-2.65973	-1.68867	5.68213	0.0171386	0.999994
Wnt6	-0.868143	1.07653	5.6821	0.0171389	0.999994
Acpl2	0.937626	0.366788	5.67833	0.0171757	0.999994
1700013H16Rik	0.854049	7.08437	5.67277	0.0172303	0.999994
Vcan	-0.668116	0.734027	5.6634	0.0173226	0.999994
S100a10	-0.56397	3.92554	5.63096	0.017646	0.999994
Neat1	-0.82248	0.2988	5.61904	0.0177664	0.999994
Tcte2	-0.330796	2.62206	5.61351	0.0178226	0.999994
D930048N14Rik	-1.06815	-0.814521	5.6093	0.0178653	0.999994
Rcn3	-0.418752	3.79498	5.60818	0.0178768	0.999994
Slc7a4	-1.50852	-1.23323	5.60774	0.0178813	0.999994
Anxa5	-0.772075	4.58687	5.59705	0.0179907	0.999994
Slc39a2	1.78557	-1.3826	5.59559	0.0180057	0.999994
Ncoa7	-0.566786	1.66704	5.58599	0.0181047	0.999994
Adamts16	-1.05027	1.31181	5.58555	0.0181093	0.999994
Pard6g	-0.929249	-0.341641	5.57442	0.0182247	0.999994
App	-0.7277	0.911466	5.55809	0.0183955	0.999994
Bgn	-2.28537	-1.34972	5.55292	0.0184499	0.999994
Serpinb9b	1.42678	2.68055	5.55134	0.0184666	0.999994
Prss35	-0.968362	0.815823	5.51758	0.0188262	0.999994
Gjb2	-0.937551	-0.105629	5.50526	0.0189593	0.999994
1500009L16Rik	0.503792	5.5605	5.49906	0.0190266	0.999994
Tnfrsf12a	-0.534214	2.2715	5.49541	0.0190664	0.999994
Klhl2	-0.404701	2.4653	5.49376	0.0190844	0.999994
Nfkbil1	-0.941129	-0.908722	5.4894	0.0191321	0.999994
Ttyh1	-0.403631	2.17954	5.46192	0.0194352	0.999994
Ralgapa2	-0.328095	2.85037	5.46159	0.0194389	0.999994
Il12rb1	-0.851079	-0.523462	5.45789	0.0194801	0.999994
Zfp651	-0.631281	0.00768715	5.43821	0.0197008	0.999994
Klhl13	0.541138	4.41391	5.40903	0.0200328	0.999994
Rps6ka2	-0.454092	2.31204	5.39749	0.0201658	0.999994
Meis1	-0.746532	0.376376	5.39709	0.0201703	0.999994
Cdyl2	0.590648	1.73156	5.39101	0.0202408	0.999994
Hist1h3d	-0.627339	1.48455	5.38757	0.0202807	0.999994
Tle2	-1.41667	-1.18074	5.38663	0.0202916	0.999994
Rsbn1l	-0.257964	4.3882	5.38264	0.020338	0.999994
Vopp1	-0.745194	1.00152	5.3685	0.0205035	0.999994
Socs7	-0.502229	1.19545	5.36607	0.0205322	0.999994
Mapk8ip3	-0.416087	2.085	5.35915	0.0206138	0.999994
Ctsl	-0.615597	6.67485	5.34487	0.0207834	0.999994
Bmyc	-0.540022	5.21073	5.33613	0.0208878	0.999994
2022-09-04	0.742778	1.18508	5.33143	0.0209442	0.999994
Plxnb1	-0.725903	1.2314	5.32905	0.0209729	0.999994
Htra1	-0.644113	1.76898	5.31987	0.0210836	0.999994
Tmem117	-1.03017	0.710355	5.31429	0.0211513	0.999994
Tmem116	0.426387	2.65373	5.30837	0.0212232	0.999994
P4htm	-0.908874	-0.31961	5.30506	0.0212636	0.999994
Col9a3	-0.630773	2.49117	5.3043	0.0212728	0.999994
Hectd2	-0.763506	1.1844	5.30261	0.0212935	0.999994
Pcolce	-1.07271	1.40137	5.29733	0.0213581	0.999994
Trim34b	0.737644	0.169296	5.29408	0.021398	0.999994
Grb14	-0.689821	2.24416	5.28875	0.0214636	0.999994
Casp8	-0.727782	1.31208	5.28587	0.0214992	0.999994
Npnt	0.669351	1.821	5.28093	0.0215603	0.999994
Fkbp11	-0.389831	2.28322	5.27118	0.0216813	0.999994
Aldh3b1	-1.12155	0.780004	5.26486	0.0217602	0.999994
Gm20556	-1.18477	-1.23261	5.25817	0.021844	0.999994
4933404O12Rik	-0.719985	0.736579	5.23936	0.0220814	0.999994
Mro	-0.893901	1.79092	5.23738	0.0221065	0.999994
Phc3	-0.45319	1.62312	5.21534	0.0223885	0.999994
Ccdc155	-0.910713	0.476393	5.21254	0.0224245	0.999994
Tmem20	0.289289	3.12188	5.20487	0.0225237	0.999994
Ptprm	0.839193	0.337165	5.19769	0.0226169	0.999994
Mir92-1	1.02834	-1.09725	5.19742	0.0226204	0.999994
Olfr318	0.842123	-0.915853	5.18421	0.0227931	0.999994
Ptpn20	0.482551	2.31962	5.17024	0.022977	0.999994
Pramel1	-0.907027	-0.421861	5.16642	0.0230276	0.999994
Sdsl	-1.06841	0.315056	5.16032	0.0231086	0.999994
Pde8b	-0.759438	0.130754	5.16	0.0231129	0.999994
Hrc	0.797578	0.836449	5.14829	0.0232693	0.999994
Mir1931	1.07111	-0.856846	5.14626	0.0232965	0.999994
Dpysl3	-0.790463	0.122841	5.14336	0.0233355	0.999994
Cnpy1	0.716619	0.535173	5.13871	0.0233981	0.999994
Nenf	-0.621706	3.8892	5.13273	0.0234787	0.999994
Cpe	-0.811781	3.30667	5.11732	0.0236882	0.999994
Ptprj	0.899143	0.451165	5.10082	0.0239146	0.999994
Cyp4v3	-1.86117	-1.52553	5.09229	0.0240325	0.999994
Gstm7	-0.629931	5.0353	5.08633	0.0241152	0.999994
Atp11a	0.248369	2.91731	5.06945	0.0243511	0.999994
Cercam	-0.571635	1.18942	5.06469	0.0244181	0.999994
Papolb	-0.786789	-0.551928	5.05592	0.0245419	0.999994
Cdkn1b	-0.672266	0.0808948	5.05477	0.0245582	0.999994
Fbn2	-0.649866	1.43022	5.04624	0.0246794	0.999994
Gucy1a3	-2.01751	-1.13605	5.04558	0.0246889	0.999994
4930467D21Rik	0.728729	0.57228	5.03748	0.0248046	0.999994
Plxdc1	-0.958516	-0.71167	5.0273	0.0249507	0.999994
4933439C10Rik	-0.642852	0.347335	5.01659	0.0251056	0.999994
Tmem176b	-0.565116	3.14286	5.00286	0.0253055	0.999994
Rgs2	-0.90566	2.10335	4.99816	0.0253743	0.999994
Nnmt	-0.870982	-0.602256	4.98119	0.0256244	0.999994
Mrap	-1.22838	-1.03098	4.98067	0.0256321	0.999994
Phox2a	-0.655206	-0.0124067	4.98059	0.0256333	0.999994
Stx1b	0.676518	1.07598	4.95933	0.0259502	0.999994
Dhrs11	-0.397602	2.58157	4.94767	0.0261259	0.999994
Ctrb1	-0.985306	0.443378	4.94323	0.0261931	0.999994
Cst6	-1.05623	0.00178753	4.94088	0.0262287	0.999994
BB557941	-1.84435	-0.914375	4.92705	0.0264395	0.999994
Col18a1	-0.449404	4.03912	4.92622	0.0264521	0.999994
Sirpa	-0.402661	1.8444	4.91848	0.0265709	0.999994
Ly6c1	-1.02151	-0.624742	4.91184	0.0266732	0.999994
Klhl23	-0.628397	2.70791	4.90849	0.0267249	0.999994
Rgs11	-0.941021	0.337772	4.90749	0.0267404	0.999994
Serpinb5	1.25528	-1.1522	4.89816	0.0268853	0.999994
Nnt	-0.345434	2.48993	4.87556	0.0272396	0.999994
Rhox8	-0.76239	2.96458	4.87354	0.0272714	0.999994
Entpd1	-1.34002	-0.920925	4.87295	0.0272809	0.999994
Gm826	-1.03325	0.381591	4.86852	0.027351	0.999994
Mnt	-0.4449	1.09302	4.85798	0.0275185	0.999994
Shisa3	-1.10098	-0.654818	4.85552	0.0275578	0.999994
6430550D23Rik	-1.00215	-0.712037	4.85385	0.0275845	0.999994
Gm1337	-1.11738	-0.346712	4.84743	0.0276873	0.999994
Pgrmc1	-0.44869	3.94445	4.8456	0.0277168	0.999994
Sox4	-0.577698	1.0075	4.8387	0.0278278	0.999994
Limd1	-0.428182	1.43915	4.83592	0.0278728	0.999994
Adcy1	-0.934877	0.467898	4.83467	0.027893	0.999994
1700026D08Rik	1.13946	0.634713	4.82556	0.0280408	0.999994
Ccnt1	0.30114	4.33698	4.81878	0.0281513	0.999994
Cecr2	0.259283	5.25445	4.81327	0.0282414	0.999994
Aco2	0.223986	5.51644	4.81183	0.028265	0.999994
Gm20257	-1.10509	-1.47699	4.80907	0.0283103	0.999994
9930021D14Rik	-0.616175	2.90429	4.80801	0.0283278	0.999994
Gstm2	-0.48726	8.86443	4.8014	0.0284365	0.999994
Vnn1	-1.13117	0.726825	4.79807	0.0284916	0.999994
Spp1	-0.498791	5.7295	4.79633	0.0285204	0.999994
Phf19	0.434396	4.00717	4.79574	0.0285303	0.999994
Chst10	0.498812	1.53568	4.79421	0.0285556	0.999994
Cstad	1.31111	0.716491	4.78858	0.0286491	0.999994
Zfp27	0.451904	1.54061	4.78099	0.0287755	0.999994
Col4a1	-0.847594	1.15872	4.77837	0.0288194	0.999994
Supt16h	0.293004	6.88009	4.76478	0.0290477	0.999994
Mbd6	-0.435883	1.80292	4.75327	0.0292426	0.999994
Cck	1.28085	-0.200595	4.75098	0.0292815	0.999994
8030423J24Rik	-1.53983	-1.85478	4.74939	0.0293087	0.999994
Cmtm3	-0.775382	2.10668	4.74652	0.0293575	0.999994
Slc34a3	0.693563	-0.0339327	4.74601	0.0293663	0.999994
C920009B18Rik	1.39587	-1.39146	4.7391	0.0294844	0.999994
Antxr1	-0.795511	-0.225261	4.7329	0.029591	0.999994
Gm14378	-0.647432	2.20598	4.72693	0.0296938	0.999994
C5ar1	1.47152	-1.1359	4.72617	0.029707	0.999994
BC055324	0.298947	5.06449	4.72547	0.0297191	0.999994
Hsh2d	0.990554	-0.636417	4.72331	0.0297565	0.999994
Matn2	-0.982095	-0.543001	4.72038	0.0298072	0.999994
Peli2	0.47997	1.0843	4.71921	0.0298274	0.999994
Gramd4	-0.728679	-0.317316	4.71568	0.0298887	0.999994
Gm13287	-3.87944	-1.85391	4.71463	0.0299071	0.999994
Tspyl4	-1.15319	-1.06836	4.70352	0.0301009	0.999994
Gm12359	-0.605505	0.0707066	4.70312	0.030108	0.999994
Clu	-0.830152	6.43222	4.70107	0.0301438	0.999994
Hspb1	-0.449349	4.48471	4.69651	0.0302239	0.999994
Jup	-0.855702	-0.322831	4.69536	0.0302441	0.999994
Ano1	-1.89117	-1.16584	4.69083	0.0303241	0.999994
Adamts19	-1.24772	-0.702563	4.69011	0.0303366	0.999994
Mapk8ip1	-0.867184	-0.274361	4.68877	0.0303603	0.999994
Col27a1	-0.915226	0.429523	4.68443	0.0304371	0.999994
Sntb1	1.06563	-0.267861	4.68027	0.0305109	0.999994
Pkib	-1.08746	-0.439236	4.67966	0.0305218	0.999994
Efhd1	-0.804198	0.520166	4.67469	0.0306101	0.999994
Kcnc4	0.953158	-0.378701	4.66914	0.0307094	0.999994
Gm14403	0.300188	2.99442	4.66705	0.0307467	0.999994
Col1a2	-2.1649	-0.575964	4.66417	0.0307984	0.999994
Birc3	-0.426352	1.38752	4.66354	0.0308097	0.999994
Hmga2	-0.664112	1.61873	4.66297	0.0308198	0.999994
Ppip5k1	0.327604	2.88936	4.66235	0.030831	0.999994
Cyba	-0.469365	4.37648	4.66216	0.0308343	0.999994
Dleu7	0.964793	0.620761	4.64677	0.031112	0.999994
Slc16a6	0.605153	0.533412	4.64647	0.0311175	0.999994
Pkd1	-0.384574	2.11856	4.64346	0.031172	0.999994
Pgam2	-0.472812	2.12496	4.63102	0.0313988	0.999994
Agap3	-0.401728	2.58743	4.61733	0.0316505	0.999994
Eif2c1	-0.2968	2.94728	4.61387	0.0317144	0.999994
Syt7	-0.854502	0.329242	4.613	0.0317305	0.999994
Golph3l	0.327192	4.15329	4.61132	0.0317615	0.999994
Zpbp2	1.1547	-0.711911	4.60473	0.0318838	0.999994
Ifngr2	-0.736295	1.81029	4.59935	0.031984	0.999994
Bche	-0.999524	-0.832717	4.58711	0.0322133	0.999994
Arhgef7	-0.295011	2.76275	4.5818	0.0323133	0.999994
2810021J22Rik	-0.293256	2.6695	4.581	0.0323283	0.999994
Tnfrsf1b	1.18878	-0.883445	4.57212	0.0324963	0.999994
Anapc16	-0.187511	6.43692	4.56275	0.0326745	0.999994
Nqo2	0.242876	5.30529	4.56273	0.032675	0.999994
Zfp362	-0.858418	-0.0197807	4.55924	0.0327417	0.999994
Parp3	1.05038	-0.800832	4.55867	0.0327526	0.999994
Hsd3b1	-1.0916	1.05285	4.55645	0.0327951	0.999994
Bves	-0.555993	1.40151	4.5557	0.0328093	0.999994
Fert2	0.209633	5.36386	4.54634	0.0329892	0.999994
Dnajb3	-0.381753	2.31646	4.54289	0.0330557	0.999994
Akr1b8	-0.618384	4.32407	4.53267	0.0332537	0.999994
Hsd17b1	-0.878824	1.48558	4.52456	0.0334118	0.999994
Serpinb2	0.906287	-0.445508	4.52369	0.0334286	0.999994
1700123M08Rik	-0.397757	1.7669	4.51962	0.0335083	0.999994
Mllt6	-0.407407	1.97913	4.50885	0.0337199	0.999994
Akr1c14	-1.42086	-0.767927	4.50507	0.0337946	0.999994
Clic4	0.261014	5.30833	4.50082	0.0338786	0.999994
Gypc	-0.970676	-0.0635346	4.49872	0.0339203	0.999994
Ccl9	-1.1037	-0.654852	4.49001	0.0340935	0.999994
Tyro3	-0.594921	1.31961	4.48822	0.0341292	0.999994
Tagln	-0.912161	-0.738911	4.48758	0.034142	0.999994
Nedd9	-0.833528	1.57854	4.48536	0.0341863	0.999994
Lmo4	-0.540148	2.24663	4.48481	0.0341974	0.999994
1700008P20Rik	0.557754	0.410315	4.47973	0.0342992	0.999994
Gab1	-0.379353	2.87636	4.47821	0.0343296	0.999994
Ftsjd1	0.520774	1.19276	4.47683	0.0343574	0.999994
Sema5a	-0.788723	0.510695	4.4745	0.0344042	0.999994
Padi1	0.617027	0.165321	4.47312	0.034432	0.999994
Cldn18	0.558574	2.12549	4.46256	0.0346456	0.999994
Ctnna2	-0.717764	0.0825837	4.45845	0.034729	0.999994
Agmat	-1.10556	-1.2612	4.45508	0.0347977	0.999994
Fam105a	-0.59828	2.04582	4.45316	0.0348368	0.999994
Lypd4	-2.0367	2.39419	4.45043	0.0348925	0.999994
C030006K11Rik	0.62779	-0.544896	4.44901	0.0349215	0.999994
Tia1	-0.279584	4.05346	4.44805	0.0349411	0.999994
Ank	-0.558576	1.25191	4.44386	0.035027	0.999994
Pxdn	-0.491086	2.05081	4.43289	0.0352528	0.999994
Sc5d	0.290279	4.9638	4.42644	0.0353862	0.999994
Kifc5b	-0.460791	0.54405	4.4117	0.0356932	0.999994
1700018G05Rik	-1.38311	-1.58447	4.40529	0.0358277	0.999994
Sigirr	0.664213	1.56442	4.40476	0.0358387	0.999994
Mapre2	0.354266	4.20259	4.40084	0.0359213	0.999994
Ttc26	0.344125	1.96825	4.38247	0.0363103	0.999994
O3far1	0.768876	-0.0382829	4.37902	0.0363838	0.999994
Pla2g2d	0.845548	0.802373	4.37408	0.0364894	0.999994
Plce1	-0.943124	-0.323349	4.36364	0.0367137	0.999994
Gm11194	-1.0983	-0.628658	4.36278	0.0367324	0.999994
Sox6	-0.923121	-0.333098	4.36221	0.0367446	0.999994
Cebpb	-0.482642	2.68933	4.36097	0.0367713	0.999994
Osbpl5	-1.16785	-0.659403	4.35697	0.0368578	0.999994
Mir5109	-1.17421	-0.350372	4.35535	0.0368928	0.999994
Lect1	-0.954384	1.30913	4.35451	0.036911	0.999994
Osbp2	0.995356	0.194385	4.35153	0.0369757	0.999994
Gm10345	-0.873103	-0.659292	4.34796	0.0370534	0.999994
Col12a1	-1.85589	-0.969799	4.34728	0.0370681	0.999994
Gm7173	0.828978	-0.435422	4.3457	0.0371025	0.999994
Padi2	-0.69282	0.17664	4.34476	0.0371229	0.999994
Lyst	0.434824	2.31858	4.34428	0.0371336	0.999994
Gadd45g	-0.566246	4.04623	4.34012	0.0372243	0.999994
AA415398	-0.738162	0.310573	4.33918	0.0372449	0.999994
Hsd17b2	1.17536	-0.650596	4.3381	0.0372685	0.999994
Itm2a	-0.788341	3.13582	4.33657	0.0373019	0.999994
Mfsd6	0.829677	0.0779851	4.32786	0.0374933	0.999994
2810055F11Rik	-0.701684	0.640132	4.30813	0.0379307	0.999994
Rasgrf2	-1.4085	-0.753299	4.30135	0.0380821	0.999994
Orc1	0.302848	4.30157	4.30059	0.0380993	0.999994
Oplah	-0.937782	-0.535879	4.29688	0.0381824	0.999994
Clca1	-1.1175	0.388282	4.29656	0.0381895	0.999994
Abca8b	-1.22152	-1.22484	4.29566	0.0382098	0.999994
Hrnr	1.51833	-0.853859	4.28278	0.0385003	0.999994
Igdcc4	-0.600454	0.674654	4.27752	0.0386196	0.999994
Zfp287	0.628231	0.509353	4.27596	0.0386552	0.999994
Rab20	-0.713502	1.22498	4.27373	0.0387059	0.999994
Mfap2	-0.729657	2.54197	4.27224	0.0387398	0.999994
Prkar2a	-0.584622	0.701143	4.26956	0.038801	0.999994
2010001M06Rik	0.432223	4.00304	4.26759	0.038846	0.999994
Bend7	-0.742167	0.308706	4.26642	0.0388727	0.999994
Egfl6	0.638525	2.01107	4.26565	0.0388903	0.999994
Myo18a	-0.677792	0.553102	4.26278	0.038956	0.999994
Triobp	0.366182	3.7562	4.26091	0.0389991	0.999994
Col9a1	-0.609782	0.749396	4.26048	0.0390089	0.999994
Sybu	-0.746391	0.676906	4.25738	0.0390802	0.999994
Smarca1	-0.728282	1.24593	4.25343	0.0391711	0.999994
BC057079	0.259624	3.01984	4.25141	0.0392178	0.999994
Ech1	-0.276971	5.61881	4.24904	0.0392725	0.999994
Zglp1	0.254035	6.35553	4.24299	0.0394126	0.999994
Wapal	0.239499	6.06597	4.2428	0.039417	0.999994
Ttll6	1.09888	-0.158535	4.24275	0.0394183	0.999994
Tusc1	-0.592301	0.0700422	4.23652	0.0395632	0.999994
Wdr5b	-0.928077	-0.350793	4.2351	0.0395963	0.999994
Ppt1	-0.315309	5.93057	4.23429	0.0396153	0.999994
Mlst8	-0.394199	3.7025	4.23325	0.0396394	0.999994
Nlrp12	0.919983	-0.901546	4.22705	0.0397846	0.999994
Gpr126	0.617807	1.24018	4.22523	0.0398272	0.999994
Gdf15	-0.528072	0.605232	4.2243	0.039849	0.999994
Gm5129	-0.784514	-0.527945	4.21814	0.0399941	0.999994
Nid1	-0.572907	1.36884	4.21797	0.0399981	0.999994
Neu1	-0.58932	0.760593	4.21535	0.0400597	0.999994
Snx20	-0.61589	1.10091	4.20984	0.0401902	0.999994
Trim39	-0.337297	2.41416	4.20919	0.0402055	0.999994
Foxo4	-0.697976	-0.297924	4.20515	0.0403014	0.999994
Tmc4	-0.575192	0.473683	4.18944	0.0406765	0.999994
Tfb1m	0.196107	4.9365	4.18928	0.0406803	0.999994
Palmd	-1.39975	-1.14767	4.18419	0.0408026	0.999994
Ikzf1	0.871806	0.708127	4.1827	0.0408386	0.999994
Sorbs3	-0.816009	-0.184167	4.18052	0.0408911	0.999994
Lin7b	-0.675269	0.0905854	4.17811	0.0409493	0.999994
1700097N02Rik	0.801271	3.01495	4.17631	0.0409929	0.999994
A730020E08Rik	-1.35073	-0.192178	4.17522	0.0410193	0.999994
Lass6	0.412815	2.23663	4.17428	0.041042	0.999994
Hist1h2bf	-0.464894	2.2362	4.15803	0.0414377	0.999994
Cep110	0.206336	4.07124	4.15088	0.0416128	0.999994
Kbtbd12	0.651272	0.402615	4.1459	0.0417354	0.999994
Slc6a14	-1.17943	-1.20688	4.13713	0.0419523	0.999994
Map3k10	-0.723662	-0.253824	4.13138	0.0420949	0.999994
Slc50a1	-0.231074	3.608	4.13034	0.042121	0.999994
N4bp2l1	-0.677897	1.64955	4.12935	0.0421454	0.999994
Aqp12	-1.19973	-1.33442	4.12678	0.0422097	0.999994
Bik	-0.422235	2.53662	4.12584	0.042233	0.999994
Pcnxl2	-0.742793	-0.13867	4.11075	0.0426116	0.999994
Tmem184a	-0.8484	2.3704	4.1103	0.0426227	0.999994
4930486L24Rik	-0.71658	2.29954	4.10978	0.042636	0.999994
Dlk1	-0.724627	1.30915	4.10947	0.0426438	0.999994
Ercc3	0.241376	4.7254	4.10913	0.0426523	0.999994
0610007N19Rik	-0.454941	2.29366	4.10826	0.0426741	0.999994
Cyp4f16	-0.291172	2.63145	4.10611	0.0427286	0.999994
Tspan7	-0.785674	2.25898	4.10184	0.0428366	0.999994
Scd2	-0.290854	4.97419	4.09993	0.0428851	0.999994
E330013P04Rik	-1.06618	-0.634281	4.09243	0.0430758	0.999994
Slc18a1	1.23501	-1.2261	4.0858	0.043245	0.999994
Gm648	0.962723	-0.576349	4.07493	0.043524	0.999994
Myod1	1.42624	-1.43262	4.07107	0.0436237	0.999994
S100a16	0.462129	2.92752	4.07049	0.0436385	0.999994
Akr1c12	1.03074	-0.786194	4.06735	0.0437199	0.999994
2700046A07Rik	0.830653	0.501107	4.06682	0.0437334	0.999994
Ergic3	-0.259978	5.53194	4.06567	0.0437633	0.999994
Cdc42se1	-0.341255	3.04127	4.05826	0.0439557	0.999994
Mme	-0.72824	1.13252	4.05451	0.0440535	0.999994
Arl14epl	0.244366	3.88842	4.04615	0.0442721	0.999994
Npffr1	-1.05877	-1.04668	4.03949	0.0444472	0.999994
Pds5a	0.255553	4.09087	4.03724	0.0445064	0.999994
Rasl11b	-0.824119	-0.645005	4.03482	0.0445704	0.999994
Zcchc18	1.16081	-0.975133	4.03394	0.0445938	0.999994
Magea4	1.06352	-0.876503	4.03337	0.0446087	0.999994
A930015D03Rik	-0.83368	0.0145336	4.03294	0.0446202	0.999994
Senp1	0.23686	4.04533	4.03208	0.0446428	0.999994
Mob3b	-1.04261	-1.14575	4.0315	0.0446581	0.999994
Cfp	0.556595	0.225512	4.03049	0.044685	0.999994
Zfp771	-0.37402	3.72159	4.02498	0.0448312	0.999994
Bcat2	-0.456953	3.49933	4.02266	0.0448929	0.999994
Fchsd1	-0.683604	-0.0250408	4.01802	0.0450165	0.999994
Shisa6	-1.16404	-1.15027	4.01773	0.0450243	0.999994
1190007F08Rik	-0.337541	5.67589	4.0174	0.0450331	0.999994
Acss2	-0.53128	1.7734	4.01594	0.045072	0.999994
Tnni3	-0.412567	4.11443	4.0139	0.0451265	0.999994
Tmco5b	1.32133	-0.535456	4.01045	0.0452192	0.999994
Ttyh3	-0.653644	0.358772	4.01042	0.04522	0.999994
Des	0.712136	0.438321	4.00812	0.0452817	0.999994
Gpm6b	-0.839206	0.927636	4.00599	0.0453388	0.999994
Chfr	0.243347	4.54369	3.99213	0.0457133	0.999994
4930547N16Rik	0.27148	3.82102	3.98061	0.0460269	0.999994
2310014F07Rik	0.775235	-0.0984607	3.98015	0.0460395	0.999994
Slc35e2	0.307117	2.20672	3.98014	0.0460397	0.999994
Ankrd27	0.251612	4.5993	3.97205	0.0462615	0.999994
Epha7	-0.726196	0.185362	3.97147	0.0462774	0.999994
Scrn1	-0.565686	1.53193	3.96786	0.0463768	0.999994
Dnahc8	0.472689	2.74071	3.96565	0.0464376	0.999994
Zfp9	-0.586743	0.359342	3.95872	0.0466292	0.999994
Maf	-1.14951	-1.14811	3.95488	0.0467358	0.999994
Pigv	-0.281092	2.56634	3.95388	0.0467634	0.999994
Snord22	-0.455829	0.616734	3.95332	0.0467789	0.999994
Gsta4	-0.266087	5.78507	3.95315	0.0467837	0.999994
4930452B06Rik	0.223736	4.59041	3.95301	0.0467875	0.999994
Epb4.1l4a	0.28487	3.47367	3.94735	0.0469452	0.999994
Sult6b1	-0.70829	0.398438	3.94694	0.0469568	0.999994
E330017L17Rik	-0.946648	0.0418641	3.94132	0.0471138	0.999994
Slc41a3	-0.968426	-0.574113	3.93671	0.0472431	0.999994
Gcnt4	-1.25802	-0.894571	3.93504	0.0472901	0.999994
Tbc1d2b	0.422762	1.43288	3.92983	0.0474367	0.999994
1600029D21Rik	0.709279	0.842417	3.91912	0.0477398	0.999994
Kcnh1	-0.962412	0.10363	3.91562	0.0478395	0.999994
Mpzl3	0.825192	-0.738272	3.91544	0.0478446	0.999994
Fig4	0.31968	2.48158	3.91362	0.0478964	0.999994
Mn1	-0.663617	-0.0722693	3.91078	0.0479772	0.999994
Agtr2	-2.22894	-1.66515	3.90814	0.0480527	0.999994
Rnase6	0.743694	0.188967	3.90709	0.0480828	0.999994
Lhx9	-1.3467	-0.779438	3.9028	0.0482056	0.999994
Gm9705	-0.497643	0.746632	3.90188	0.048232	0.999994
Idh3b	0.148579	6.56391	3.89413	0.0484551	0.999994
Snora69	-0.915096	-0.992726	3.89395	0.0484605	0.999994
8030462N17Rik	0.323948	2.79538	3.89264	0.0484982	0.999994
Slc16a5	1.0955	-1.13514	3.89049	0.0485602	0.999994
Prss12	-0.980351	-0.940157	3.8892	0.0485975	0.999994
Fkbp6	0.190621	9.08087	3.88727	0.0486534	0.999994
Lck	0.634378	2.07572	3.87682	0.0489573	0.999994
Fkbp9	-0.268742	4.00847	3.87442	0.0490272	0.999994
Ccr8	1.36173	-1.10625	3.86718	0.0492392	0.999994
Dcaf12	0.227836	4.66777	3.86711	0.0492413	0.999994
Myom1	-0.890629	-0.436391	3.86679	0.0492507	0.999994
Thbs3	0.543281	2.42988	3.86068	0.0494302	0.999994
Ptrf	-0.968483	-1.01938	3.85578	0.049575	0.999994
D3Bwg0562e	-1.11707	-0.452398	3.85185	0.0496912	0.999994
Lzts2	-0.460263	1.36066	3.84983	0.0497509	0.999994
A930038C07Rik	-1.71882	-1.43092	3.84837	0.0497943	0.999994
Purb	-0.293208	2.77709	3.84657	0.0498479	0.999994
Vim	-0.499612	4.18035	3.84626	0.0498569	0.999994
Agrn	-0.28545	3.61116	3.84429	0.0499156	0.999994
2022-03-09	-0.491481	1.51954	3.84408	0.0499218	0.999994
Slc47a1	-1.08237	-0.89248	3.83948	0.0500592	0.999994
Pdk3	0.216422	7.25439	3.83887	0.0500772	0.999994
Snora31	-0.772595	-0.856899	3.83831	0.050094	0.999994
Lphn1	-0.343772	2.78087	3.83192	0.0502854	0.999994
Gabbr1	-1.52525	-1.09061	3.83087	0.0503167	0.999994
Mib2	-0.557042	0.752391	3.82654	0.050447	0.999994
Reln	0.589917	1.13459	3.82267	0.0505636	0.999994
Tfr2	1.46587	-1.48962	3.81668	0.0507448	0.999994
Timp3	-0.674448	1.08678	3.81468	0.0508054	0.999994
Palb2	0.242195	4.02654	3.81465	0.0508062	0.999994
Hist1h3e	-0.47299	1.8291	3.81319	0.0508506	0.999994
Gm5113	0.590491	0.759982	3.79944	0.0512696	0.999994
Zfp691	-0.602879	-0.236339	3.79877	0.0512903	0.999994
Pla2g6	-0.422098	1.46919	3.79656	0.0513579	0.999994
Trip6	-0.669119	0.0565417	3.79377	0.0514436	0.999994
Ptpn6	0.514542	4.54228	3.78983	0.051565	0.999994
P2ry12	1.24221	-1.22808	3.78798	0.0516219	0.999994
Amhr2	-0.900845	1.31559	3.78787	0.0516252	0.999994
Ltv1	0.223933	6.97188	3.78534	0.0517034	0.999994
4933432B09Rik	-0.419624	1.05856	3.78514	0.0517096	0.999994
Il10rb	-0.725356	0.757459	3.7844	0.0517326	0.999994
Ldha	-0.411072	4.75635	3.78381	0.0517507	0.999994
Plod2	-0.336271	2.90605	3.78179	0.0518132	0.999994
Lhx2	0.826529	0.443087	3.77601	0.0519925	0.999994
Hs3st3b1	-1.56984	-1.19707	3.77065	0.0521594	0.999994
Arhgap26	-0.659666	0.77314	3.76791	0.0522449	0.999994
Spag16	0.838737	0.262455	3.76787	0.0522463	0.999994
Sema3a	-1.448	-1.05345	3.76761	0.0522542	0.999994
Pon3	-0.345043	3.78469	3.76671	0.0522825	0.999994
Osbpl6	0.477342	2.32647	3.75632	0.0526084	0.999994
Arhgap39	-0.322304	2.09554	3.75234	0.0527338	0.999994
G0s2	-0.620805	1.76896	3.75227	0.0527357	0.999994
Kdm3b	0.201537	4.30432	3.74705	0.0529007	0.999994
Spon1	-1.00043	-0.971217	3.74665	0.0529136	0.999994
9430083A17Rik	-0.693461	-0.588991	3.74485	0.0529703	0.999994
Zyx	-0.463918	1.72067	3.74352	0.0530127	0.999994
Tmc2	-0.815638	-0.0399465	3.74003	0.0531235	0.999994
Nfkb1	0.410866	1.48096	3.73555	0.0532662	0.999994
Slc36a2	-1.27768	-1.22349	3.73507	0.0532814	0.999994
Sowahc	-0.658189	0.60917	3.72852	0.0534908	0.999994
Tmem91	-0.419576	0.274022	3.72537	0.0535919	0.999994
Ddx20	0.268441	4.87452	3.72395	0.0536373	0.999994
Pvrl1	-0.94293	-0.544434	3.7218	0.0537063	0.999994
Nkx6-2	-0.478141	0.850425	3.72059	0.0537454	0.999994
Cd200	-0.908771	0.4076	3.7198	0.0537707	0.999994
Akr1cl	-0.851316	4.25609	3.71905	0.053795	0.999994
Lpgat1	0.286828	4.33548	3.71853	0.0538117	0.999994
Kiss1r	-0.445767	1.50991	3.71509	0.0539227	0.999994
Psd3	-0.554808	0.825811	3.70435	0.0542708	0.999994
Fgf8	-0.57964	0.195695	3.69479	0.0545826	0.999994
Cmtm6	0.236394	3.43508	3.69426	0.0545999	0.999994
Accn1	0.868458	-0.249445	3.69096	0.0547081	0.999994
Mpp3	-1.1303	-1.14089	3.68732	0.0548277	0.999994
Dync1li1	0.297735	3.73964	3.68428	0.0549276	0.999994
Taok3	-0.30568	2.06872	3.68251	0.0549861	0.999994
Klhl10	-1.07625	-0.77827	3.68194	0.0550049	0.999994
Lcn3	-1.55685	-1.65221	3.68065	0.0550475	0.999994
Sobp	-0.900635	-0.467093	3.67483	0.05524	0.999994
Aqp5	-0.978032	-0.79886	3.67464	0.0552462	0.999994
Wdr91	0.59614	0.063322	3.67351	0.0552837	0.999994
Rasgef1b	-0.452342	1.66796	3.67118	0.0553611	0.999994
Cited2	-0.53016	1.95441	3.66797	0.0554677	0.999994
Bicd2	-0.309025	1.81329	3.66743	0.0554856	0.999994
Grk4	-1.02818	0.0776558	3.66444	0.0555854	0.999994
Hsd17b7	0.268893	2.98221	3.66264	0.0556454	0.999994
Zfp704	-0.246277	3.21378	3.6606	0.0557136	0.999994
Adcy6	-0.524358	0.841582	3.65826	0.0557919	0.999994
Tssk6	-0.461307	0.543251	3.65823	0.0557928	0.999994
Fbxo17	-0.570629	0.953699	3.65349	0.055952	0.999994
Olfr316	0.528328	1.23327	3.6533	0.0559583	0.999994
Lamb1	-0.238328	4.0975	3.65179	0.0560089	0.999994
Ddr1	-0.606406	0.43992	3.65106	0.0560334	0.999994
Wnt4	-0.898334	0.120102	3.64934	0.0560915	0.999994
Zfp940	0.442449	1.57656	3.64899	0.0561033	0.999994
Scrn2	-0.602495	0.88913	3.63963	0.0564195	0.999994
Atxn1	-1.25663	-0.670423	3.63945	0.0564257	0.999994
Armcx1	-0.954622	0.0673856	3.63647	0.0565265	0.999994
Decr1	-0.344384	2.70735	3.63324	0.0566366	0.999994
Stk11ip	-0.312842	1.8242	3.63148	0.0566964	0.999994
C630004H02Rik	-0.606397	-0.161999	3.61622	0.0572187	0.999994
Serpinb6a	-0.278607	5.50995	3.61066	0.0574105	0.999994
Pgcp	-0.614339	2.53198	3.60564	0.0575838	0.999994
Mpped1	-0.693101	0.249422	3.60412	0.0576365	0.999994
Rasl10a	0.508657	0.113956	3.60409	0.0576375	0.999994
Nell1	-0.952476	-0.847435	3.60116	0.0577392	0.999994
P2rx4	-0.462787	2.3904	3.60083	0.0577506	0.999994
Nr2f2	-1.56468	-1.13227	3.59648	0.057902	0.999994
Arhgef4	-0.693612	0.0383485	3.59497	0.0579546	0.999994
Inpp1	0.55173	0.881618	3.59118	0.058087	0.999994
Pkia	-0.418145	1.51321	3.58639	0.0582545	0.999994
Mxra7	-0.422874	1.98783	3.5858	0.0582752	0.999994
Zfp169	0.639092	0.142315	3.57894	0.0585166	0.999994
Upb1	0.868614	-0.733113	3.57858	0.058529	0.999994
Zfp827	-0.459816	0.869364	3.57733	0.0585733	0.999994
Cnpy2	-0.145491	7.04288	3.57631	0.0586091	0.999994
Tmem246	-0.719964	1.41245	3.57457	0.0586707	0.999994
Taf1	0.234872	5.33579	3.57246	0.0587451	0.999994
Ranbp17	0.213741	3.57119	3.57138	0.0587835	0.999994
Ell2	-0.346397	3.0958	3.56716	0.058933	0.999994
Gga3	-0.247178	3.04095	3.56711	0.0589347	0.999994
Asb8	0.281233	4.54739	3.5646	0.0590238	0.999994
Atp9b	-0.242089	3.38182	3.56441	0.0590306	0.999994
Prepl	0.214217	4.94419	3.55682	0.0593013	0.999994
Acsbg1	-0.557738	1.08679	3.55459	0.0593811	0.999994
Tspan2	0.457009	0.76888	3.54984	0.0595513	0.999994
Plcd4	0.949596	-0.949938	3.5493	0.0595706	0.999994
Ulk4	0.294649	1.80557	3.54659	0.0596678	0.999994
Itga8	-1.68016	-0.768177	3.54326	0.059788	0.999994
Myst2	0.249449	5.74031	3.54297	0.0597982	0.999994
Fam19a5	-0.407955	1.98436	3.54218	0.0598269	0.999994
Rhou	-0.508767	1.61203	3.53715	0.0600087	0.999994
Eif4enif1	0.200095	5.75941	3.53699	0.0600141	0.999994
Tril	-1.44201	-1.35619	3.53667	0.0600258	0.999994
Zfp575	-1.51007	-1.05023	3.53592	0.0600531	0.999994
Kcnq1ot1	-0.476977	2.21332	3.5344	0.0601081	0.999994
Zswim5	0.659416	0.645097	3.5327	0.0601698	0.999994
Htatip2	-0.210053	3.67709	3.52537	0.0604365	0.999994
Tmem177	-0.210111	4.22351	3.52404	0.060485	0.999994
Klf1	-0.504279	0.521632	3.52225	0.0605502	0.999994
Ube2g2	0.369137	2.78253	3.52176	0.0605679	0.999994
Calml4	0.646112	3.1339	3.51972	0.0606425	0.999994
8030411F24Rik	-0.861681	2.37306	3.51745	0.0607258	0.999994
9130230L23Rik	1.01318	-0.52525	3.51424	0.0608437	0.999994
Vsig10	-0.466712	0.787991	3.51404	0.0608509	0.999994
Ccdc57	-0.30792	2.09123	3.51364	0.0608656	0.999994
Slc25a47	-0.808226	-0.805397	3.51225	0.0609167	0.999994
Pank1	-0.393992	2.48768	3.51072	0.0609729	0.999994
BC046404	-0.524959	1.25441	3.50958	0.0610151	0.999994
Lbx2	-1.35125	-0.728979	3.50434	0.0612081	0.999994
Pcdha4-g	0.781834	-0.894511	3.50207	0.0612923	0.999994
4930425O10Rik	-0.571263	0.364228	3.49842	0.0614274	0.999994
Clcn7	-0.330993	2.34546	3.49737	0.0614664	0.999994
Vstm2a	1.02677	-0.700167	3.49716	0.0614743	0.999994
Dbp	-0.250331	3.13492	3.48877	0.0617865	0.999994
1700010M22Rik	-1.39524	-0.793953	3.48216	0.0620337	0.999994
Rgmb	0.263934	3.12415	3.47202	0.062415	0.999994
Arhgap24	-0.942161	-0.838986	3.47007	0.0624887	0.999994
Fbln2	-0.697917	1.78845	3.46454	0.0626981	0.999994
Nfkbia	-0.328558	4.0261	3.46392	0.0627215	0.999994
Tspan1	0.617635	2.3144	3.46352	0.0627365	0.999994
Cables2	0.295827	3.45927	3.4617	0.0628059	0.999994
Ghr	-0.609392	0.393115	3.4614	0.0628171	0.999994
Myh8	-1.5115	-1.34955	3.45808	0.0629435	0.999994
Sparc	-0.508492	5.21416	3.4574	0.0629692	0.999994
Zcchc16	-1.19838	-0.969968	3.4566	0.0629996	0.999994
Rfc1	0.227864	6.23001	3.45582	0.0630296	0.999994
A230056P14Rik	0.355003	1.63658	3.45558	0.0630388	0.999994
Mcart6	-0.593459	0.181385	3.45191	0.0631788	0.999994
Prdm15	-0.313825	2.19267	3.44804	0.0633267	0.999994
Ckm	-1.31801	-1.35172	3.44627	0.0633946	0.999994
Zhx3	-0.652982	0.454391	3.44261	0.0635352	0.999994
Thtpa	-0.528725	0.354689	3.43756	0.0637298	0.999994
Fes	-0.869719	-0.617802	3.43025	0.0640125	0.999994
Magea1	0.766349	-0.774628	3.43001	0.0640217	0.999994
4930563E22Rik	-0.367081	2.08177	3.42983	0.0640288	0.999994
Pyroxd2	-0.740921	-0.00627631	3.42871	0.0640721	0.999994
E030044B06Rik	-0.730209	-0.249475	3.42833	0.0640868	0.999994
Plk2	0.40424	2.38681	3.42523	0.0642072	0.999994
Magea5	0.698684	0.405783	3.42416	0.0642488	0.999994
4930539M17Rik	1.13472	-1.44621	3.42288	0.0642986	0.999994
Ephb2	0.477307	0.734133	3.42064	0.0643861	0.999994
Vwa1	-0.94697	-1.13618	3.4199	0.0644148	0.999994
C430049B03Rik	-0.823407	-0.154137	3.41945	0.0644324	0.999994
Slc35b4	0.218374	4.26361	3.41892	0.0644533	0.999994
Nxpe3	0.736154	-0.260561	3.41417	0.064639	0.999994
Iqck	-0.501896	-0.142659	3.41266	0.0646981	0.999994
Tpsb2	-3.09154	-1.43816	3.41024	0.0647931	0.999994
Gm11985	0.771518	-0.50158	3.40727	0.0649096	0.999994
Tsc22d1	-0.227486	7.73499	3.40722	0.0649115	0.999994
Pars2	0.477056	1.44144	3.4031	0.0650739	0.999994
Kdelr3	-0.576532	1.12972	3.40178	0.065126	0.999994
Efhd2	-0.266651	3.47431	3.40024	0.0651869	0.999994
Rictor	0.275315	4.56682	3.39846	0.0652573	0.999994
Col6a2	-1.55294	-1.14914	3.39798	0.0652763	0.999994
Acad11	-0.296093	2.42438	3.39731	0.065303	0.999994
Recql4	-0.404997	1.94961	3.39374	0.0654443	0.999994
Rgs10	-0.498331	3.10533	3.39297	0.065475	0.999994
Axl	-0.786574	1.90824	3.39245	0.0654954	0.999994
Mbtps2	-0.2462	3.01151	3.39094	0.0655554	0.999994
Prrg4	0.782922	-0.366436	3.39076	0.0655628	0.999994
Tns3	-0.531982	1.05798	3.38993	0.0655957	0.999994
Syt9	0.273134	3.55072	3.38596	0.0657538	0.999994
Rhox9	0.545749	9.08835	3.3791	0.0660281	0.999994
Ly6h	-1.22789	-0.977141	3.37883	0.0660391	0.999994
Marveld1	-0.63725	-0.512593	3.37472	0.0662037	0.999994
Gm5072	1.16902	0.491231	3.37334	0.0662595	0.999994
Adam15	-0.457421	0.803488	3.37333	0.0662598	0.999994
Gm11944	-0.433549	0.987078	3.3704	0.0663777	0.999994
Acad9	0.29529	3.85454	3.3665	0.0665351	0.999994
Sbk2	-0.549614	-0.225807	3.36614	0.0665497	0.999994
Rrm2	0.317221	7.33213	3.36211	0.0667127	0.999994
H19	-0.431151	2.5971	3.36003	0.066797	0.999994
Golga5	0.216564	5.34681	3.35714	0.0669141	0.999994
Ndc80	0.175884	6.32185	3.35016	0.0671986	0.999994
4930414N06Rik	-0.851646	-1.26994	3.34935	0.0672316	0.999994
Ccdc69	-0.696792	0.303444	3.34907	0.067243	0.999994
Snapc4	-0.382352	1.66694	3.349	0.0672458	0.999994
Kctd14	-0.718137	4.26425	3.34211	0.067528	0.999994
Cideb	-0.836994	-0.805921	3.33948	0.067636	0.999994
Mogat2	0.635898	3.30648	3.33359	0.0678786	0.999994
Rab31	-0.561649	2.22595	3.33281	0.0679107	0.999994
Slc20a2	0.212866	2.51568	3.32967	0.0680404	0.999994
Klf16	-0.51711	0.879984	3.32859	0.0680852	0.999994
Dkk1	0.48922	1.31642	3.32595	0.0681945	0.999994
Cdyl	0.395722	4.06681	3.32533	0.0682203	0.999994
Mdm2	0.205392	6.09472	3.32134	0.068386	0.999994
Mex3d	-0.516148	0.654476	3.32013	0.0684364	0.999994
Wdr95	0.449611	2.24378	3.31889	0.0684882	0.999994
B630019K06Rik	-0.914521	-0.618499	3.31665	0.0685816	0.999994
Smyd4	0.199214	3.63614	3.31334	0.0687196	0.999994
Cyp17a1	-2.23031	-1.35569	3.31256	0.0687523	0.999994
Arid5b	0.396127	3.66414	3.31222	0.0687667	0.999994
2310081J21Rik	-0.662413	0.540341	3.31212	0.0687705	0.999994
1500011K16Rik	-0.315087	3.69935	3.30995	0.0688617	0.999994
Scg3	0.764906	-0.17948	3.30965	0.0688741	0.999994
Dgkz	0.298959	2.61082	3.30482	0.0690767	0.999994
Irf2bp2	-0.289082	3.52769	3.30162	0.0692117	0.999994
Tmem206	-0.254791	4.46092	3.30143	0.0692196	0.999994
Pla2g15	0.501129	-0.309794	3.2994	0.0693051	0.999994
Dbr1	-0.471834	2.44386	3.29795	0.0693665	0.999994
Lrrc50	-0.352459	1.78805	3.29673	0.069418	0.999994
Ddit4l	-0.336552	3.67997	3.29548	0.0694707	0.999994
Spata13	0.254016	3.00191	3.29346	0.0695563	0.999994
Snord35b	-0.486956	1.166	3.29294	0.0695782	0.999994
Bcl11b	-0.567632	0.122602	3.29091	0.0696643	0.999994
Nt5c	-0.302975	3.95863	3.28628	0.0698611	0.999994
C2	0.545271	0.233549	3.28596	0.0698747	0.999994
B830017H08Rik	1.07686	-0.446437	3.28319	0.0699927	0.999994
Rnf141	0.243811	3.34781	3.28256	0.0700198	0.999994
Sh3bp5	-0.786888	0.0454116	3.27661	0.0702739	0.999994
Myo1g	1.29032	-1.24464	3.27643	0.0702817	0.999994
Sfrp4	-0.750887	1.37619	3.27631	0.0702868	0.999994
Eid2b	-0.333615	1.77655	3.27599	0.0703005	0.999994
Rhox6	0.558113	8.552	3.27586	0.0703059	0.999994
Ptprf	-0.352897	3.58015	3.27447	0.0703657	0.999994
Tox	-1.12289	-0.806751	3.2735	0.0704071	0.999994
Mdp1	-0.287233	3.86799	3.2731	0.0704244	0.999994
Pdgfra	-1.06391	-0.528299	3.27244	0.0704529	0.999994
Cgref1	1.17177	-1.13886	3.272	0.0704716	0.999994
Ppp1r9b	-0.516366	0.640018	3.27198	0.0704726	0.999994
Ptch1	-0.357346	1.4995	3.27194	0.0704744	0.999994
Pwwp2a	-0.226257	4.12491	3.27064	0.0705299	0.999994
Alkbh8	0.311186	2.84042	3.26921	0.0705917	0.999994
Fam176a	0.717199	0.326229	3.26588	0.0707352	0.999994
Rbms1	-0.185648	3.84337	3.26583	0.0707372	0.999994
Slc7a2	-0.769865	-0.258904	3.25892	0.0710357	0.999994
Tbc1d9b	-0.30854	2.28527	3.25835	0.0710607	0.999994
Qpct	0.581726	1.04971	3.25801	0.0710755	0.999994
Hadh	-0.260958	5.0076	3.2566	0.0711365	0.999994
Dhx35	0.316246	2.77051	3.2562	0.0711536	0.999994
Elmo3	-0.951963	-1.02052	3.25285	0.0712992	0.999994
Plekhh1	0.194517	4.52102	3.24826	0.0714994	0.999994
Vwce	0.875869	-0.580743	3.24434	0.0716707	0.999994
Slc2a13	-0.767438	0.05681	3.23998	0.0718614	0.999994
Slmap	-0.327681	4.60398	3.23983	0.0718681	0.999994
Luzp1	0.296576	4.74845	3.23982	0.0718684	0.999994
Gnas	-0.322298	6.28809	3.23959	0.0718786	0.999994
Inha	-0.726265	3.44265	3.23634	0.0720215	0.999994
Sbno1	0.181511	6.55615	3.23498	0.0720814	0.999994
Fas	0.893402	-0.983509	3.23259	0.0721865	0.999994
Gldc	0.328758	4.70581	3.23248	0.0721912	0.999994
Ntn3	-0.58647	-0.171458	3.23026	0.0722891	0.999994
Acsf3	-0.391606	1.39722	3.22386	0.0725722	0.999994
Shbg	-0.761041	1.09635	3.22325	0.0725995	0.999994
Gm2897	0.728063	1.37695	3.22222	0.0726451	0.999994
Gm10697	-2.15818	-1.7976	3.2219	0.072659	0.999994
Tdpoz5	-2.15818	-1.7976	3.2219	0.072659	0.999994
Tmem45b	-1.69103	-1.72758	3.22064	0.0727151	0.999994
Rara	-0.422656	2.1628	3.21686	0.0728834	0.999994
Fbxl4	0.281766	3.85841	3.21448	0.0729893	0.999994
Twist2	-1.68285	-1.86767	3.21443	0.0729915	0.999994
9030624J02Rik	0.191952	4.53082	3.21359	0.0730293	0.999994
Alg9	0.272921	2.92216	3.21149	0.0731227	0.999994
Lrrc61	-0.629929	0.0824175	3.20371	0.0734716	0.999994
Dtx3l	0.437382	0.648672	3.20329	0.0734903	0.999994
Smpd3	-0.417614	0.880529	3.19535	0.0738477	0.999994
H2afy2	-0.444969	1.87412	3.18965	0.0741061	0.999994
4930520O04Rik	-1.02177	-0.744832	3.18731	0.0742119	0.999994
2810468N07Rik	-0.360509	3.28642	3.1832	0.0743991	0.999994
Gm88	-1.00764	-1.22607	3.18137	0.0744823	0.999994
E130308A19Rik	0.261634	3.56237	3.17829	0.074623	0.999994
Adh1	-0.556276	3.77287	3.17827	0.0746237	0.999994
Mesp2	0.440517	1.51401	3.17559	0.0747461	0.999994
Mmp2	-0.721252	0.179724	3.17504	0.0747716	0.999994
Sgms2	0.507753	2.12969	3.17432	0.0748044	0.999994
Gm3696	0.751768	1.53817	3.1721	0.0749061	0.999994
Wls	-0.715806	1.02394	3.17162	0.0749282	0.999994
Hacl1	0.250644	3.96399	3.17151	0.0749332	0.999994
A330035P11Rik	-0.699519	-0.537422	3.17108	0.074953	0.999994
Wif1	-0.52156	0.53787	3.16907	0.075045	0.999994
Gm2a	-0.350128	3.15321	3.16603	0.0751849	0.999994
Tacc1	-0.353595	1.96399	3.16482	0.0752407	0.999994
Erbb2	-0.86043	-0.299962	3.16319	0.0753159	0.999994
H2-Aa	-0.736838	0.580937	3.16005	0.0754611	0.999994
Tiparp	0.270515	4.96091	3.15985	0.0754699	0.999994
Cpne2	0.469313	1.61309	3.15708	0.0755983	0.999994
Bcl2	-0.92005	-0.572724	3.15394	0.0757437	0.999994
Alas2	-1.22051	-1.06783	3.15235	0.0758179	0.999994
Gm14478	-1.96248	-1.90225	3.14964	0.0759439	0.999994
Col6a1	-0.93441	-0.373452	3.14861	0.0759919	0.999994
Eps8	-0.485839	2.37537	3.14815	0.0760133	0.999994
1700021K19Rik	-0.375406	1.58389	3.14695	0.0760689	0.999994
4933438K21Rik	-1.18423	-1.11613	3.14495	0.0761623	0.999994
Clec2l	-0.700438	0.890857	3.14412	0.0762012	0.999994
Tead2	-0.531328	0.546068	3.14255	0.0762744	0.999994
Ptplad2	0.650438	1.0703	3.14184	0.0763076	0.999994
Gstm1	-0.299675	9.2103	3.14122	0.0763367	0.999994
Sptlc1	0.203163	3.33236	3.13953	0.0764159	0.999994
A4galt	0.786412	-0.992792	3.13654	0.0765562	0.999994
Gabrb3	0.437842	1.74856	3.12965	0.0768805	0.999994
Tnni1	-0.613228	3.20441	3.12909	0.0769066	0.999994
Car14	0.366878	3.23424	3.11812	0.0774262	0.999994
A630001G21Rik	-0.892762	-0.871998	3.11671	0.0774929	0.999994
Myo5b	-0.347931	1.79637	3.11619	0.0775178	0.999994
2310015A10Rik	-0.483167	0.0320685	3.11427	0.0776092	0.999994
Ccl17	-0.921657	0.10996	3.11362	0.0776401	0.999994
Suv39h1	0.313853	5.64055	3.11314	0.077663	0.999994
Tnfrsf10b	0.292227	3.0379	3.11148	0.0777422	0.999994
Hand1	0.979387	-0.176369	3.10938	0.0778428	0.999994
Fam122b	0.324891	2.56272	3.10834	0.0778922	0.999994
Mir1896	-0.474683	0.0215562	3.10817	0.0779005	0.999994
Efhc2	0.50068	1.86374	3.10585	0.0780116	0.999994
Tgoln2	0.228959	4.08314	3.10518	0.0780435	0.999994
1700080O16Rik	0.419751	1.86352	3.10454	0.0780742	0.999994
Pwp2	-0.303253	2.66806	3.10408	0.0780961	0.999994
Tmem52	-0.804572	-0.480735	3.1037	0.0781144	0.999994
Xpo5	0.311596	4.50948	3.10334	0.0781318	0.999994
Gpr37	-0.79182	1.44448	3.1019	0.078201	0.999994
3010001F23Rik	0.55081	0.994504	3.10135	0.0782272	0.999994
Ptgds	-0.727117	5.82937	3.09674	0.078449	0.999994
Synpr	0.953293	1.32785	3.0963	0.0784703	0.999994
Vps41	0.304505	7.29029	3.09513	0.0785271	0.999994
Zar1	-0.894249	-0.333844	3.09316	0.078622	0.999994
Bcl7a	-0.360447	1.57729	3.08844	0.0788502	0.999994
Atg13	0.363688	4.20388	3.08511	0.079012	0.999994
Nipal1	-0.711753	1.04044	3.07764	0.0793756	0.999994
Serpinf1	-0.573894	2.8181	3.07045	0.0797272	0.999994
Hspa9	0.194171	7.63215	3.07043	0.0797282	0.999994
Hs3st1	-1.0005	-0.781298	3.06955	0.0797717	0.999994
D930020B18Rik	-0.410988	0.525429	3.06836	0.0798298	0.999994
Plec	-0.65069	0.521801	3.06824	0.0798357	0.999994
H2-Ab1	-0.969823	2.81156	3.06642	0.0799253	0.999994
Magea8	0.623869	0.927774	3.06641	0.079926	0.999994
A730085A09Rik	0.421367	0.943795	3.06512	0.0799892	0.999994
Cxxc4	-0.715417	-0.830222	3.06292	0.0800978	0.999994
Safb2	-0.29865	3.13347	3.05878	0.0803021	0.999994
Prkaa2	-0.71089	-0.239082	3.0573	0.0803753	0.999994
Gpa33	0.604958	0.496889	3.05725	0.0803774	0.999994
Asns	0.286595	6.99691	3.05624	0.0804277	0.999994
Efna5	-0.921627	-0.854399	3.05467	0.0805054	0.999994
Taf13	-0.232696	5.27789	3.05413	0.080532	0.999994
Slc38a5	-0.830808	1.54686	3.04993	0.0807407	0.999994
Stap2	-0.363926	1.60657	3.04918	0.0807779	0.999994
Podxl	-0.796242	-0.415251	3.04818	0.0808277	0.999994
D430042O09Rik	-0.575552	0.555487	3.0472	0.0808766	0.999994
Sphk2	-0.230229	3.1352	3.0446	0.0810061	0.999994
Rnf181	-0.186535	6.14169	3.04333	0.0810696	0.999994
Nod1	-0.40813	0.820222	3.04146	0.0811628	0.999994
Tcp11	-0.374798	0.995326	3.04121	0.0811752	0.999994
D10Bwg1379e	-0.658513	-0.284919	3.04056	0.0812078	0.999994
Gm16532	0.900378	-0.741859	3.04049	0.0812116	0.999994
Gata6	-0.764013	-0.262735	3.03337	0.0815685	0.999994
Psd4	0.707162	-0.381319	3.02804	0.0818367	0.999994
Fgl2	1.76786	-1.61721	3.02745	0.0818665	0.999994
Cgnl1	-0.372908	2.39262	3.02675	0.081902	0.999994
Pdgfrl	-0.904075	-0.802846	3.02389	0.0820463	0.999994
Dhrs3	-0.714585	-0.332195	3.01641	0.0824259	0.999994
Setx	0.191989	5.15279	3.01593	0.0824502	0.999994
Parn	0.258925	3.9925	3.0089	0.0828083	0.999994

## Sheet: Male_High_vs_Oil
Symbol	logFC	logCPM	LR	PValue	FDR
Dlx6as1	2.24198	-0.10174	17.5666	2.7742e-05	0.173975
Zbtb42	2.20118	-0.976847	16.944	3.84981e-05	0.173975
Fkbp14	-1.05002	0.935391	16.4323	5.04183e-05	0.173975
Met	1.38035	1.33554	16.3931	5.14726e-05	0.173975
Dap	-0.69008	3.46136	16.0787	6.07638e-05	0.173975
Zeb1	-0.529677	2.90373	15.8746	6.76813e-05	0.173975
C2cd4c	2.39769	-1.29507	14.7335	0.000123824	0.241159
Ccdc120	0.677877	1.14702	14.4009	0.000147733	0.241159
Rnf181	-0.396416	6.14169	14.2393	0.00016097	0.241159
Sod3	-1.37736	0.321097	14.1681	0.000167185	0.241159
Tnfrsf1b	1.94883	-0.883445	14.0373	0.000179222	0.241159
Rin1	1.36511	-0.652604	13.951	0.000187636	0.241159
9530068E07Rik	-0.343508	3.95102	13.7663	0.000207018	0.245603
S100a11	-0.903715	5.06652	13.4873	0.000240185	0.264446
Gm16516	-1.05807	0.343219	13.3581	0.000257313	0.264446
1810049H13Rik	-0.558207	3.2077	13.2379	0.00027434	0.264446
Slc39a2	2.47495	-1.3826	12.8405	0.0003392	0.307735
Cbx4	-0.914044	1.0151	12.4452	0.000419072	0.312945
Nrxn2	2.48841	-1.05133	12.3676	0.000436838	0.312945
Kdm2b	0.327664	5.24309	12.1997	0.000477983	0.312945
Insl3	-1.44962	0.401048	12.1957	0.000479007	0.312945
Osbpl6	0.809827	2.32647	12.1812	0.000482732	0.312945
Aqp3	2.36993	-0.831732	12.1692	0.000485853	0.312945
Tnfrsf12a	-0.780951	2.2715	12.0634	0.000514204	0.312945
Ido2	1.73865	-0.253656	12.0026	0.000531266	0.312945
Pip5kl1	1.54225	-1.24619	11.9045	0.000559984	0.312945
Vil1	0.924326	0.186504	11.8318	0.000582282	0.312945
Pard6g	-1.32999	-0.341641	11.816	0.000587234	0.312945
Cnnm1	1.29312	-0.377147	11.795	0.000593913	0.312945
Pga5	2.18649	-1.239	11.7491	0.000608724	0.312945
Acvr1b	1.1247	-0.430329	11.4784	0.000704106	0.350304
E130203B14Rik	-1.20953	0.405181	11.3342	0.000760919	0.357086
Irf2	-1.10881	0.0893683	11.3266	0.000764044	0.357086
Rcn3	-0.579982	3.79498	11.216	0.000810938	0.367856
Ephb2	0.79871	0.734133	11.0197	0.000901511	0.38762
Mras	-0.906587	1.6127	11.013	0.000904773	0.38762
A730017C20Rik	-1.77847	-1.02753	10.9238	0.000949369	0.395733
Rasgef1b	-0.767668	1.66796	10.8028	0.00101347	0.400261
Kalrn	1.07128	0.473545	10.7872	0.00102206	0.400261
Ncoa7	-0.773395	1.66704	10.7584	0.00103809	0.400261
Mgat3	1.46607	-0.798782	10.5837	0.00114088	0.411855
Lyn	1.08582	0.721732	10.5779	0.00114448	0.411855
1700016D06Rik	2.15806	-1.46313	10.5673	0.00115108	0.411855
Scube2	1.6455	-0.719437	10.4801	0.0012067	0.411855
Klhl23	-0.90373	2.70791	10.4705	0.00121296	0.411855
Enpp1	-0.993624	0.71622	10.4377	0.00123467	0.411855
Gkn1	5.81413	-1.19105	10.3448	0.00129841	0.411855
Bahd1	0.510778	2.57472	10.3302	0.00130871	0.411855
Rgs7	1.50389	-0.103818	10.2172	0.0013914	0.411855
Snai2	-1.1741	1.43309	10.1859	0.00141517	0.411855
Jag2	1.28734	0.0133046	10.1436	0.00144804	0.411855
Otog	1.65717	-0.0510898	10.1319	0.00145726	0.411855
St3gal5	-0.769346	3.35305	10.1067	0.00147728	0.411855
Sparc	-0.856315	5.21416	10.0823	0.00149701	0.411855
Myh7b	0.673049	1.15249	10.027	0.00154263	0.411855
Mt3	-1.10931	2.4732	9.9733	0.00158827	0.411855
Nlrp12	1.30055	-0.901546	9.96643	0.0015942	0.411855
Sorbs3	-1.24463	-0.184167	9.90126	0.00165166	0.411855
Hspb1	-0.638226	4.48471	9.82437	0.00172215	0.411855
C2cd2	0.438648	2.53542	9.79589	0.00174903	0.411855
Sntb1	1.50187	-0.267861	9.77852	0.00176562	0.411855
Hspg2	1.50766	0.0801538	9.76951	0.0017743	0.411855
Shisa5	-0.561184	3.60607	9.76878	0.001775	0.411855
Fas	1.47978	-0.983509	9.75402	0.00178931	0.411855
Tpm4	-0.672817	3.61997	9.74579	0.00179734	0.411855
Maob	-1.17645	0.295285	9.72621	0.00181659	0.411855
Stim1	-0.734981	1.27484	9.70374	0.00183893	0.411855
Lmcd1	1.94279	-1.26045	9.67952	0.00186334	0.411855
Kif21b	0.679087	0.965158	9.56213	0.00198632	0.411855
Rims1	0.960127	0.0320179	9.54864	0.00200098	0.411855
Tmem86a	-0.832178	1.63911	9.48894	0.00206714	0.411855
Acan	2.68562	-1.27684	9.48312	0.0020737	0.411855
Ttll9	1.0509	-0.615779	9.48077	0.00207637	0.411855
Alpk3	1.39222	-0.1239	9.46959	0.00208906	0.411855
Hmga2	-0.932848	1.61873	9.46472	0.00209462	0.411855
Gemin8	-0.348606	3.069	9.42501	0.00214046	0.411855
Pold4	-0.780504	1.56051	9.41639	0.00215055	0.411855
Mfsd6	1.13106	0.0779851	9.38928	0.00218257	0.411855
Hrk	2.16627	-1.52831	9.37846	0.00219549	0.411855
Hs3st1	-1.74296	-0.781298	9.36724	0.00220897	0.411855
Pf4	-3.26502	0.929152	9.33511	0.00224805	0.411855
Lrrn2	1.55803	-1.05576	9.33101	0.00225309	0.411855
Ptprj	1.16876	0.451165	9.32945	0.00225501	0.411855
Osbp2	1.34937	0.194385	9.31847	0.00226855	0.411855
Ak3	-0.765853	1.54505	9.28454	0.00231096	0.411855
Mal	1.49705	-0.0825635	9.25523	0.00234823	0.411855
Fam110c	1.20385	0.182211	9.24646	0.00235951	0.411855
Prrg4	1.19649	-0.366436	9.24169	0.00236566	0.411855
Me1	-0.726951	3.88536	9.18408	0.00244129	0.411855
Slc5a1	2.02336	-1.11708	9.169	0.00246149	0.411855
Penk	-0.653092	1.78164	9.15859	0.00247553	0.411855
Ccdc69	-1.14107	0.303444	9.15606	0.00247895	0.411855
Plscr3	-0.63908	1.96482	9.14309	0.00249659	0.411855
Itgb7	1.50256	-0.610452	9.13316	0.00251017	0.411855
Prtg	0.661014	3.67215	9.1017	0.00255372	0.414589
Hipk2	0.752915	0.484433	9.03737	0.00264516	0.424962
Nrg1	-1.122	-0.131772	8.95924	0.0027607	0.438951
Dnajb8	1.71731	-0.77792	8.86217	0.00291142	0.458192
Dusp10	-0.921524	-0.149747	8.81974	0.00297989	0.464231
Cyba	-0.63096	4.37648	8.75408	0.00308911	0.469372
Ctrb1	-1.2923	0.443378	8.73331	0.00312448	0.469372
Rnd3	-0.856841	1.83445	8.71177	0.00316162	0.469372
Gdap10	-1.25447	-0.3034	8.69483	0.00319114	0.469372
Igf2	-0.849696	2.18187	8.67434	0.00322722	0.469372
Ccdc39	-0.622233	1.14154	8.66267	0.00324795	0.469372
Slc28a1	0.899142	1.29181	8.64041	0.00328787	0.469372
Il10rb	-1.08642	0.757459	8.63097	0.00330496	0.469372
Bex2	-0.630974	6.57761	8.60952	0.0033441	0.469372
Lamc2	1.22136	-0.268532	8.60661	0.00334946	0.469372
Plxna2	0.914874	0.236543	8.59787	0.00336557	0.469372
Podn	1.79164	-0.815791	8.58894	0.00338211	0.469372
Cyr61	-1.24223	1.89949	8.56588	0.00342521	0.469372
Parp6	-0.573819	2.3961	8.54692	0.00346107	0.469372
Ptprd	-0.977076	1.16174	8.53363	0.00348644	0.469372
9130230L23Rik	1.45421	-0.52525	8.52666	0.00349982	0.469372
Serinc1	-0.403924	4.71873	8.50416	0.00354335	0.469912
Sult2b1	-0.711155	0.902409	8.46846	0.00361357	0.469912
Hmgcs2	-1.14498	2.80732	8.45052	0.0036494	0.469912
Klf6	-0.501298	3.05951	8.4383	0.003674	0.469912
Etnk2	-1.04731	1.91669	8.43213	0.00368648	0.469912
Nxf3	-1.39736	0.167985	8.42763	0.00369561	0.469912
Gdf10	1.36311	-1.06919	8.41584	0.00371967	0.469912
Dennd4c	-0.572219	2.74874	8.40224	0.0037476	0.469912
Rdm1	-0.365764	4.65052	8.37791	0.00379809	0.470944
Dock8	1.16712	-0.391058	8.36893	0.00381689	0.470944
Wif1	-0.827436	0.53787	8.23187	0.00411611	0.487946
Slc8a2	1.56426	-1.1676	8.22288	0.00413655	0.487946
Col9a2	-0.854705	1.49124	8.22024	0.00414257	0.487946
Tjp3	0.429017	2.77181	8.21223	0.00416089	0.487946
Neil3	0.439266	3.81127	8.20069	0.00418745	0.487946
Drd4	1.76843	-0.857372	8.16476	0.00427122	0.487946
Ankrd33b	1.321	0.0147754	8.15178	0.00430189	0.487946
1700003M07Rik	1.19497	-0.747453	8.13643	0.00433847	0.487946
Muc19	1.43721	0.303015	8.1292	0.0043558	0.487946
Bglap-rs1	0.764941	0.297538	8.09928	0.00442827	0.487946
5330417C22Rik	1.12281	-0.697784	8.09602	0.00443625	0.487946
Hpgd	-0.765689	2.07968	8.08695	0.00445852	0.487946
Gstm6	-0.621549	7.45052	8.08169	0.00447147	0.487946
Chst2	1.43262	-0.598455	8.06342	0.00451678	0.487946
Ppl	1.44533	-0.415303	8.06158	0.00452138	0.487946
Gas7	-0.941784	0.491535	8.05355	0.00454146	0.487946
Scarf2	1.43146	-0.745276	8.05028	0.00454967	0.487946
Ryr1	1.22631	0.31713	8.04566	0.00456128	0.487946
Entpd5	-0.445182	2.54612	8.03656	0.00458425	0.487946
Mthfr	0.62378	1.42147	8.0353	0.00458745	0.487946
Sorl1	0.717338	1.04635	8.01197	0.0046469	0.490885
Sema6b	1.20836	-0.602333	7.96891	0.00475875	0.49928
Mfap2	-0.978545	2.54197	7.94915	0.00481101	0.501352
Nipal1	-1.13147	1.04044	7.90691	0.00492464	0.506715
6330403A02Rik	1.45832	-1.04682	7.90541	0.00492873	0.506715
Celsr2	0.637449	1.47475	7.87925	0.00500052	0.506715
Spag4	1.09591	-0.0573711	7.87865	0.00500218	0.506715
Prune2	1.57317	-0.51306	7.86979	0.00502674	0.506715
Lrrc1	-0.351864	2.2756	7.82734	0.00514619	0.507685
Cblc	1.53805	-1.13934	7.8103	0.00519494	0.507685
Dagla	1.3753	-0.3782	7.80468	0.00521112	0.507685
Snora28	-1.26928	-0.762364	7.8025	0.00521739	0.507685
Ccbl2	-0.323036	4.5515	7.78694	0.00526253	0.507685
Map3k6	1.05937	-0.422822	7.78636	0.00526422	0.507685
Adcy1	0.988184	0.467898	7.78548	0.00526679	0.507685
Pinx1	-0.24497	4.85698	7.75841	0.00534631	0.51215
Ggnbp1	-0.598969	1.55726	7.72301	0.00545213	0.517273
Rgs2	-1.10615	2.10335	7.71506	0.0054762	0.517273
Ctsl	-0.723509	6.67485	7.69319	0.00554295	0.517273
Aloxe3	1.43208	-1.19332	7.6877	0.00555983	0.517273
Pla2g16	-0.529656	3.98935	7.68522	0.00556748	0.517273
Prkcdbp	-1.37647	0.772551	7.64906	0.00568018	0.524583
Acsl6	1.55787	-1.1848	7.63695	0.00571845	0.524975
1810019D21Rik	-0.885772	-0.313151	7.60887	0.00580819	0.529685
1700008O03Rik	-0.784217	0.177342	7.58943	0.00587116	0.529685
2022-09-10	-0.413394	2.92644	7.57865	0.00590635	0.529685
Cacna1d	1.05407	0.702199	7.57733	0.00591068	0.529685
Fam198b	-0.983916	1.07199	7.55884	0.00597164	0.529685
Thtpa	-0.772141	0.354689	7.55758	0.00597583	0.529685
Trappc10	0.463588	2.87249	7.53465	0.00605235	0.533402
Triap1	-0.273033	4.72216	7.4723	0.00626554	0.54687
D830030K20Rik	1.65532	2.05045	7.46927	0.00627608	0.54687
Grik3	1.20358	-0.323555	7.42303	0.00643944	0.555295
A930015D03Rik	-1.10775	0.0145336	7.41193	0.00647928	0.555295
Reep3	-0.341056	3.5539	7.41151	0.00648078	0.555295
Hba-x	6.71839	2.6302	7.39959	0.00652387	0.555899
Gem	-1.31104	-0.840792	7.34129	0.00673884	0.571061
Ppp1r3f	0.792315	-0.0738037	7.3127	0.00684689	0.577047
Pkd2	-0.490649	1.80454	7.28136	0.00696736	0.579284
Pitpnc1	0.520413	2.72705	7.26548	0.00702923	0.579284
Egfl8	0.788426	-0.187232	7.25851	0.00705658	0.579284
Slc4a4	0.886906	0.223822	7.24013	0.00712917	0.579284
Hunk	1.0232	-0.322297	7.2333	0.00715635	0.579284
Dclk1	0.980669	0.208211	7.23167	0.00716285	0.579284
Klf17	1.70416	-1.21958	7.22107	0.00720526	0.579284
Pgcp	-0.854402	2.53198	7.19331	0.00731759	0.579284
Pogk	-0.476619	2.05068	7.18427	0.00735455	0.579284
Iqck	-0.712268	-0.142659	7.17283	0.00740161	0.579284
Ttll6	1.28701	-0.158535	7.1674	0.00742402	0.579284
Phgdh	-0.8086	3.1046	7.15747	0.00746523	0.579284
Trpm1	0.98025	0.229454	7.15379	0.00748056	0.579284
Gm10416	-0.691556	0.526723	7.14512	0.00751682	0.579284
Serpinb6a	-0.383506	5.50995	7.12718	0.00759242	0.579284
Ccdc88c	0.74906	0.563856	7.11577	0.00764088	0.579284
Zfp551	-1.02294	-0.178072	7.10439	0.00768954	0.579284
Ddah1	-0.581852	2.48523	7.09786	0.00771761	0.579284
Klhl3	1.57038	-1.10678	7.08513	0.00777263	0.579284
Gm3558	0.966443	1.13811	7.07893	0.00779954	0.579284
2410066E13Rik	-0.492342	1.6217	7.07839	0.0078019	0.579284
Zfp758	-0.439817	2.78806	7.06541	0.00785863	0.579284
Dcn	-2.01795	0.862739	7.06393	0.00786514	0.579284
Wdr47	-0.453094	2.34335	7.0567	0.00789692	0.579284
Gstt1	-0.889337	0.584753	7.05387	0.00790942	0.579284
As3mt	-0.488075	2.58263	7.04184	0.0079627	0.579284
Eif2c4	0.656299	1.02614	7.034	0.00799766	0.579284
Lrrc8c	-0.689329	1.22963	7.03175	0.00800772	0.579284
Plin3	-0.989733	0.58129	7.03113	0.00801049	0.579284
9130019P16Rik	1.27833	-0.700836	7.02685	0.00802966	0.579284
B2m	-0.809647	3.86435	7.02317	0.00804616	0.579284
Shisa9	1.53257	-0.855128	7.00256	0.00813933	0.579284
Zbtb1	-0.348097	3.35079	6.99932	0.00815409	0.579284
Mlst8	-0.496444	3.7025	6.99209	0.00818709	0.579284
Tmem184a	-1.08845	2.3704	6.99188	0.00818803	0.579284
Lpl	-0.891619	1.68795	6.95506	0.00835824	0.587169
Mrc1	1.19676	0.24858	6.94559	0.0084026	0.587169
Parp16	-0.686692	0.597375	6.94323	0.00841369	0.587169
Osr2	-1.2612	-0.783932	6.91567	0.00854435	0.592523
Chdh	1.09106	-0.225005	6.91089	0.00856725	0.592523
2810459M11Rik	1.17799	-0.915214	6.89398	0.00864864	0.595482
Vat1l	1.19385	-0.723875	6.88333	0.00870033	0.596379
Tnfaip8l1	-0.73301	0.193624	6.87098	0.00876065	0.597856
Sgcb	-0.52067	2.5874	6.85662	0.00883132	0.597883
Hif3a	0.743605	0.207082	6.85516	0.00883857	0.597883
Atp1b2	-0.739282	2.16435	6.83593	0.00893424	0.599113
4930502E18Rik	-1.07475	1.10112	6.83588	0.00893445	0.599113
Spp1	-0.582196	5.7295	6.8136	0.0090466	0.604007
Pgrmc1	-0.519294	3.94445	6.79321	0.00915051	0.604848
Rorb	1.50233	-0.782812	6.7894	0.00917007	0.604848
Rnf165	1.22417	-0.962548	6.78808	0.00917685	0.604848
Tspan17	-0.635764	1.83689	6.77735	0.00923216	0.605905
Eml2	0.856718	-0.398535	6.76476	0.00929753	0.606781
Wls	-1.02986	1.02394	6.75965	0.00932419	0.606781
Ppt1	-0.38966	5.93057	6.74249	0.00941434	0.609256
4930412O13Rik	1.46751	-1.06669	6.7374	0.00944124	0.609256
Gpr153	1.07766	-0.345615	6.72047	0.00953124	0.612501
Ube2ql1	1.23371	0.0973652	6.69909	0.0096462	0.613315
Nedd9	-0.998879	1.57854	6.69874	0.00964811	0.613315
Smarca1	-0.895574	1.24593	6.69261	0.00968136	0.613315
Kiss1	-1.23023	0.937648	6.68863	0.00970297	0.613315
Gamt	-0.470442	4.29627	6.6488	0.00992228	0.622503
Lmtk3	2.24753	-1.41914	6.64758	0.00992905	0.622503
2200002D01Rik	-0.549417	1.07335	6.62067	0.0100802	0.62942
Dhrs11	-0.448359	2.58157	6.61153	0.010132	0.629676
Purb	-0.374539	2.77709	6.60558	0.0101659	0.629676
Akr1b8	-0.730712	4.32407	6.59472	0.0102282	0.630183
Zfp503	1.12098	-0.287672	6.58991	0.0102558	0.630183
Gm4925	1.44435	-1.28287	6.57014	0.0103704	0.631237
Grin2a	1.49242	-1.1085	6.56649	0.0103917	0.631237
Gsta4	-0.335543	5.78507	6.5624	0.0104156	0.631237
Entpd4	0.474006	4.25103	6.55879	0.0104367	0.631237
Pard3	0.322788	3.38395	6.5397	0.0105493	0.6333
Dchs1	1.73039	-0.834798	6.53909	0.0105529	0.6333
Mir1896	-0.663555	0.0215562	6.51644	0.0106882	0.638931
Egfr	1.72102	-0.987923	6.50236	0.0107732	0.63928
Yipf1	-0.282073	4.96847	6.4951	0.0108172	0.63928
Ralgps1	0.590035	0.925569	6.48998	0.0108484	0.63928
Atp2b2	1.57625	-0.871914	6.48811	0.0108598	0.63928
Cmah	-0.667523	0.654569	6.47918	0.0109145	0.640055
Gpr98	0.631848	2.12106	6.46881	0.0109784	0.641363
Snord22	-0.56749	0.616734	6.44367	0.0111348	0.646239
Acsf2	1.22881	-0.854536	6.44194	0.0111457	0.646239
Myh11	2.42302	-1.02787	6.43131	0.0112126	0.647686
Slc14a2	1.81242	-0.995198	6.41572	0.0113114	0.647903
Prom1	0.917834	1.25499	6.41197	0.0113354	0.647903
Cacna1s	2.86828	-1.02601	6.41087	0.0113424	0.647903
Gm16576	0.708466	0.291103	6.36715	0.0116252	0.659669
Nkd2	-0.856304	0.823654	6.36582	0.0116339	0.659669
Maml2	0.799939	0.569019	6.33732	0.0118223	0.662633
Sgcg	-2.20716	-0.0991909	6.33186	0.0118588	0.662633
Blvrb	-0.449654	2.80708	6.33106	0.0118642	0.662633
Gstm7	-0.68723	5.0353	6.32582	0.0118992	0.662633
Gata4	-0.97984	1.27372	6.31382	0.0119801	0.662633
Gm2897	0.993703	1.37695	6.31202	0.0119922	0.662633
Lamc3	1.79504	-0.946641	6.31189	0.0119931	0.662633
Gdf11	1.29367	-1.18891	6.30646	0.0120299	0.662633
Krt18	-0.55735	3.5343	6.28783	0.0121569	0.666426
Zfp185	-0.956418	0.828216	6.28372	0.0121852	0.666426
Hsbp1l1	-0.931148	-0.189702	6.26784	0.0122949	0.670049
Ostb	1.2185	-1.37879	6.26004	0.0123492	0.670638
Ipo9	0.250899	4.66435	6.24989	0.0124201	0.672124
Tesc	-0.584484	3.59469	6.22173	0.0126192	0.679064
Zfp60	-0.303845	3.58657	6.21931	0.0126364	0.679064
Tmco5b	1.61783	-0.535456	6.2038	0.0127476	0.680725
Gkn2	4.7797	-1.08274	6.19773	0.0127914	0.680725
Gria4	1.15738	-0.705912	6.1919	0.0128336	0.680725
Rassf2	1.01508	-0.377518	6.18445	0.0128878	0.680725
Myrip	1.06726	-0.491577	6.17857	0.0129307	0.680725
Gstm1	-0.411968	9.2103	6.17745	0.0129389	0.680725
Zfp709	-0.626279	1.86568	6.17234	0.0129763	0.680725
Psd4	0.958454	-0.381319	6.15651	0.0130929	0.683245
Dnahc8	0.567668	2.74071	6.15154	0.0131298	0.683245
Ankrd44	0.999765	0.719675	6.13906	0.0132227	0.683245
Lnx1	0.455807	1.66561	6.11632	0.0133939	0.683245
Dhx29	0.325977	4.13633	6.11353	0.0134151	0.683245
Epdr1	-0.837904	1.14306	6.10124	0.0135087	0.683245
Agpat4	-0.686053	1.6679	6.1004	0.0135152	0.683245
Ptn	-1.69577	0.222528	6.08664	0.0136208	0.683245
Vim	-0.615811	4.18035	6.08412	0.0136402	0.683245
Lrrc3b	-0.967164	0.785079	6.08081	0.0136658	0.683245
Gpm6b	-1.01557	0.927636	6.07518	0.0137094	0.683245
Acp6	-0.396787	4.1553	6.07229	0.0137319	0.683245
Usp53	-0.416357	2.52743	6.06361	0.0137995	0.683245
Cyp11a1	-2.03235	-1.32861	6.0617	0.0138145	0.683245
Scaf4	0.391968	2.61136	6.06167	0.0138147	0.683245
9430020K01Rik	-0.567362	1.75189	6.06091	0.0138207	0.683245
Icam5	0.829668	-0.610462	6.04962	0.0139093	0.683245
Ttpal	0.395138	1.72529	6.04945	0.0139106	0.683245
Gm5071	-1.40555	-0.717947	6.04729	0.0139276	0.683245
Nenf	-0.65955	3.8892	6.04672	0.0139322	0.683245
1110020A21Rik	-0.61278	0.70563	6.04388	0.0139546	0.683245
Zfp423	0.804327	-0.240043	6.03464	0.0140278	0.683457
Wdfy4	1.2327	-0.147717	6.03215	0.0140476	0.683457
Tead2	-0.715963	0.546068	6.00751	0.0142451	0.689612
Id2	-0.401413	6.26001	6.00523	0.0142635	0.689612
Mir1981	-0.604031	0.240398	5.98893	0.014396	0.692444
Gusb	-0.544724	2.34094	5.9781	0.0144846	0.692444
Edn1	-1.20962	-0.365138	5.97127	0.0145408	0.692444
Aicda	0.996365	-0.806227	5.96993	0.0145518	0.692444
Sec24d	-0.68623	0.708896	5.96848	0.0145639	0.692444
Dnahc5	1.68196	-0.327223	5.95797	0.0146509	0.692444
Evc	1.22409	-0.677586	5.95662	0.0146622	0.692444
Nptxr	1.18508	-0.341282	5.95432	0.0146813	0.692444
Tmem98	-0.68764	1.85977	5.9455	0.0147549	0.693795
Hivep3	1.11271	-0.469337	5.93076	0.0148788	0.697494
Tmem176b	-0.599647	3.14286	5.91333	0.0150268	0.699916
Amhr2	-1.10606	1.31559	5.91321	0.0150278	0.699916
H13	-0.2836	3.44634	5.90866	0.0150666	0.699916
Prkca	0.591689	1.24118	5.8949	0.0151848	0.703288
Tnni1	-0.826827	3.20441	5.88604	0.0152614	0.704718
Krt8	-0.743244	1.53907	5.876	0.0153486	0.705472
Bche	-1.09632	-0.832717	5.87036	0.0153979	0.705472
Rhbdl3	0.8046	1.49877	5.86366	0.0154566	0.705472
Gm14057	-0.522396	0.425616	5.85721	0.0155134	0.705472
Comtd1	-0.469986	2.53316	5.8571	0.0155143	0.705472
1700001K23Rik	0.784068	-0.834213	5.85282	0.0155521	0.705472
Rnf128	-0.730789	1.94399	5.82343	0.0158141	0.711976
Gdpd5	1.2925	-1.05119	5.8216	0.0158305	0.711976
Amh	-1.13697	0.207863	5.82122	0.015834	0.711976
Snta1	0.588958	0.522152	5.79633	0.0160597	0.718651
Efhd1	-0.869961	0.520166	5.79458	0.0160756	0.718651
Mthfsd	-0.314473	3.52173	5.7816	0.0161948	0.721887
Tnks1bp1	0.647819	0.556014	5.77343	0.0162702	0.723158
Eps8	-0.644404	2.37537	5.76828	0.016318	0.723198
Ttc7	0.928839	-0.25034	5.7557	0.0164352	0.726306
Ski	0.251292	3.95193	5.75059	0.0164831	0.726339
S100a10	-0.55576	3.92554	5.7412	0.0165714	0.727242
4933413G19Rik	0.459658	0.564194	5.7338	0.0166414	0.727242
Mei1	1.332	-0.0644758	5.72612	0.0167144	0.727242
Pramel4	1.29377	-1.28535	5.72084	0.0167647	0.727242
Gm16515	0.317118	2.64315	5.71859	0.0167863	0.727242
Zbtb32	-0.409917	3.35418	5.71317	0.0168381	0.727242
Spnb1	1.18192	-0.339424	5.70814	0.0168864	0.727242
Tmem170	0.357905	1.78935	5.70655	0.0169017	0.727242
Stk33	0.760256	1.53413	5.69997	0.0169652	0.727242
Sp140	1.43496	0.926677	5.69468	0.0170164	0.727242
Dscam	1.26137	-0.724045	5.69408	0.0170223	0.727242
Lrrc43	1.07847	-0.714694	5.67773	0.0171816	0.730536
Nphp4	0.450711	1.62045	5.67645	0.0171941	0.730536
Gstm2	-0.516964	8.86443	5.64857	0.0174696	0.739606
Heatr7b1	1.91203	0.841814	5.64517	0.0175035	0.739606
Abcc6	1.81002	-1.16612	5.62384	0.0177178	0.743052
Trpm3	1.44623	-0.772284	5.62383	0.0177179	0.743052
Rapgef4	1.02385	-0.366036	5.62088	0.0177477	0.743052
Foxred2	0.730476	-0.302836	5.61639	0.0177932	0.743052
Maged2	-0.535641	5.37646	5.61318	0.0178259	0.743052
1700018L02Rik	-0.928061	-1.06902	5.6028	0.0179318	0.745349
Smpdl3a	-0.770294	0.911788	5.59832	0.0179777	0.745349
Lmf1	-0.518724	2.56588	5.58728	0.0180913	0.745924
Sdk1	1.15962	-0.135722	5.5819	0.018147	0.745924
Zfp712	-0.532794	1.6139	5.57973	0.0181695	0.745924
Clca1	-1.24531	0.388282	5.57824	0.018185	0.745924
Ly6c1	-1.04713	-0.624742	5.56112	0.0183637	0.751255
Pla2g2d	0.931559	0.802373	5.55334	0.0184454	0.752602
Nin	0.743868	0.514381	5.54747	0.0185074	0.753139
Cd40	1.13012	-1.14259	5.53814	0.0186063	0.753745
Ppbp	-4.80391	0.996031	5.53685	0.01862	0.753745
Baiap2l1	-0.651136	1.41996	5.47645	0.0192744	0.769467
Zfp282	0.49026	1.37699	5.46998	0.0193458	0.769467
Lrp1	1.02786	0.4982	5.46468	0.0194046	0.769467
Arhgef4	-0.832367	0.0383485	5.46198	0.0194346	0.769467
Skor1	0.979235	-0.889871	5.46115	0.0194439	0.769467
B230120H23Rik	0.398671	1.97123	5.45931	0.0194643	0.769467
Fam78b	0.814312	-0.441226	5.456	0.0195012	0.769467
Slc34a3	0.718599	-0.0339327	5.45526	0.0195095	0.769467
Glt28d2	0.590131	0.78622	5.4519	0.0195471	0.769467
Adamts7	1.05325	-0.176377	5.45067	0.0195608	0.769467
5031425F14Rik	2.50958	-1.66127	5.44767	0.0195944	0.769467
Decr1	-0.41116	2.70735	5.44647	0.0196079	0.769467
Fos	-0.629912	2.71794	5.43939	0.0196875	0.769467
Onecut3	1.38084	-1.0251	5.43438	0.0197441	0.769467
Akr1cl	-1.00901	4.25609	5.43315	0.0197581	0.769467
Kif1a	1.45536	-0.304071	5.42885	0.0198067	0.769467
Gm3500	1.06221	1.41012	5.40526	0.0200762	0.777977
1700029M20Rik	1.00727	-0.668831	5.39484	0.0201964	0.779991
Gm3696	0.95808	1.53817	5.37671	0.0204074	0.779991
Dlk1	-0.801878	1.30915	5.37064	0.0204784	0.779991
Gm19510	1.63785	-1.45828	5.36588	0.0205345	0.779991
Plin4	1.2017	-0.3807	5.35197	0.0206989	0.779991
4921530D09Rik	1.18571	-0.972101	5.35006	0.0207216	0.779991
Clca3	2.03207	-1.41567	5.34023	0.0208388	0.779991
Myo7b	2.12638	-0.746634	5.33452	0.0209071	0.779991
St8sia2	0.871808	-0.14927	5.334	0.0209133	0.779991
Serpinb1a	-1.05853	0.296287	5.32976	0.0209642	0.779991
Zfp783	0.771056	-0.396231	5.32915	0.0209716	0.779991
Gm13102	1.23117	-1.37282	5.32001	0.0210819	0.779991
Phf2	0.748721	-0.0146045	5.31781	0.0211085	0.779991
Plxnd1	0.954573	-0.0159694	5.31753	0.0211119	0.779991
Ryr2	0.787767	0.839177	5.3059	0.0212533	0.779991
4930555G01Rik	2.19935	-1.17317	5.29992	0.0213264	0.779991
Zswim5	0.775772	0.645097	5.29616	0.0213725	0.779991
Spata21	-0.704228	1.6255	5.28952	0.0214541	0.779991
Thsd1	1.07571	-0.943153	5.28644	0.0214921	0.779991
Kctd14	-0.885444	4.26425	5.28123	0.0215565	0.779991
Ltbp1	0.731221	0.791289	5.27839	0.0215917	0.779991
Cyp1a1	1.10535	-0.862329	5.27726	0.0216057	0.779991
Megf8	0.659943	0.752893	5.27246	0.0216654	0.779991
Cdh6	1.25963	-0.460688	5.27145	0.021678	0.779991
Mtpap	-0.231782	5.52741	5.26786	0.0217228	0.779991
Ren2	-1.83395	-1.41225	5.26574	0.0217491	0.779991
Rhog	-0.576794	1.80468	5.26089	0.0218098	0.779991
Trpc3	-0.962388	-0.23775	5.25699	0.0218588	0.779991
Fam53b	-0.43824	1.56281	5.25634	0.021867	0.779991
Tll2	1.74073	-1.2262	5.25404	0.0218959	0.779991
Rbm12b2	-0.389541	2.55051	5.25097	0.0219345	0.779991
4930524L23Rik	-0.635836	0.112526	5.24281	0.0220377	0.779991
Gpr125	-0.463901	2.87467	5.24	0.0220733	0.779991
Rilpl2	-0.376929	2.68957	5.23972	0.0220768	0.779991
Nbea	0.527833	1.69475	5.23625	0.0221209	0.779991
Rgs14	1.43818	-1.0774	5.22687	0.0222405	0.779991
Wdfy1	-0.515405	2.65517	5.224	0.0222772	0.779991
Gm8267	-0.990948	-0.574913	5.21746	0.0223611	0.779991
Col18a1	-0.451136	4.03912	5.21567	0.0223842	0.779991
I830077J02Rik	-1.65419	-1.61855	5.21545	0.0223871	0.779991
Hnrnpul2	0.24744	4.47011	5.2144	0.0224006	0.779991
Ccdc17	-0.508303	1.09005	5.21043	0.0224518	0.779991
Gm364	-1.31161	-0.0489744	5.19737	0.022621	0.779991
Armcx1	-1.11501	0.0673856	5.19673	0.0226294	0.779991
Lhx9	1.26584	-0.779438	5.19318	0.0226757	0.779991
Impg2	2.07659	-1.41238	5.18825	0.0227401	0.779991
Lpin1	0.33251	2.462	5.18412	0.0227943	0.779991
Ralbp1	0.179296	5.9585	5.18282	0.0228112	0.779991
Il17re	0.933171	-0.341334	5.18166	0.0228265	0.779991
Stra8	-1.0984	7.43101	5.17907	0.0228605	0.779991
Parp3	1.07265	-0.800832	5.17257	0.0229462	0.779991
Aldh3b1	-1.08102	0.780004	5.17052	0.0229734	0.779991
Zfp628	0.643396	-0.0359	5.16834	0.0230022	0.779991
5430417L22Rik	0.563308	1.6691	5.16609	0.023032	0.779991
Vwce	1.06385	-0.580743	5.16469	0.0230506	0.779991
Serpine2	-0.485391	6.31099	5.16217	0.0230841	0.779991
Ergic3	-0.286291	5.53194	5.16017	0.0231106	0.779991
Robo3	1.1497	-0.861364	5.15905	0.0231256	0.779991
Dhdh	-0.665096	0.348097	5.15573	0.0231699	0.779991
Sympk	0.335608	1.92453	5.15113	0.0232312	0.779991
Trim66	1.65264	-1.01017	5.1498	0.0232491	0.779991
Hbb-y	5.0181	1.69285	5.14539	0.0233082	0.779991
Ttbk1	1.32328	-1.20166	5.14215	0.0233517	0.779991
Itga3	0.863094	-0.784127	5.13743	0.0234153	0.779991
Allc	1.50505	-1.29995	5.13742	0.0234154	0.779991
Pcp2	0.587539	2.64475	5.13175	0.0234921	0.780858
Pde10a	1.37922	-0.910107	5.12093	0.0236389	0.78337
Grb14	-0.660872	2.24416	5.1049	0.0238583	0.78337
Mpzl3	0.909343	-0.738272	5.10334	0.0238798	0.78337
Zfp808	-0.38406	4.95434	5.10007	0.0239248	0.78337
Col24a1	1.66561	-1.15555	5.09555	0.0239873	0.78337
Fcgr1	1.11641	-1.1351	5.08252	0.0241682	0.78337
Car13	-0.906851	-0.757374	5.081	0.0241894	0.78337
Mzf1	-0.588409	0.847283	5.07847	0.0242247	0.78337
Bpi	0.989726	-0.335819	5.07513	0.0242714	0.78337
Sfi1	0.790982	3.14511	5.0625	0.024449	0.78337
Dlx3	1.26608	0.716688	5.06129	0.024466	0.78337
Dsp	-0.566308	3.45382	5.06007	0.0244833	0.78337
Fam57b	1.13717	-1.30256	5.05912	0.0244966	0.78337
Hrc	0.765338	0.836449	5.05675	0.0245301	0.78337
Gm3383	0.954199	1.04546	5.05589	0.0245424	0.78337
Scai	-0.471922	2.62241	5.05508	0.0245538	0.78337
6720489N17Rik	-0.351473	3.58385	5.05404	0.0245686	0.78337
Echdc3	-0.483414	2.03054	5.05374	0.0245728	0.78337
Cldn11	-0.992207	-0.993795	5.05138	0.0246064	0.78337
Ldha	-0.464608	4.75635	5.04824	0.024651	0.78337
Fsbp	-0.351287	2.1318	5.03812	0.0247954	0.78337
Hpn	1.218	-0.806539	5.03624	0.0248223	0.78337
Brsk2	0.983157	-0.124958	5.03586	0.0248277	0.78337
Rbm15b	0.296079	2.91208	5.03441	0.0248486	0.78337
Lrrc9	0.5897	0.937944	5.03176	0.0248866	0.78337
Sh2d4a	-1.00158	0.466896	5.03165	0.0248882	0.78337
Plxnc1	-0.816538	1.00581	5.02459	0.0249898	0.784965
B830017H08Rik	1.26402	-0.446437	5.01588	0.0251159	0.787322
Fgf15	-1.40851	-1.49025	5.01095	0.0251875	0.787852
Nkain1	0.3702	3.82166	5.00769	0.025235	0.787852
Iqub	1.12348	-0.912943	4.99777	0.02538	0.788496
Ren1	-1.8392	-1.4237	4.99212	0.025463	0.788496
Vcan	-0.605559	0.734027	4.99157	0.0254711	0.788496
Zyx	-0.52247	1.72067	4.98977	0.0254976	0.788496
1810011O10Rik	-0.846583	-0.677196	4.98638	0.0255475	0.788496
A730085A09Rik	-0.5603	0.943795	4.98538	0.0255624	0.788496
Pnmt	-1.16725	-1.471	4.9816	0.0256183	0.788645
Usp13	0.411054	1.0454	4.97459	0.0257224	0.790271
Itpr3	0.433703	1.86054	4.96445	0.0258736	0.793337
Kcng1	1.17345	-1.00625	4.95312	0.0260436	0.79446
Plb1	1.14944	-0.569401	4.95161	0.0260664	0.79446
Ankrd13b	0.947028	-0.946251	4.9507	0.0260802	0.79446
H2-Q6	1.4602	-1.02436	4.94287	0.0261984	0.79446
Gpd1	0.868226	-0.487716	4.94019	0.0262392	0.79446
Chrna3	0.841257	-0.378076	4.93931	0.0262525	0.79446
Vsig1	-0.757036	-0.314754	4.93714	0.0262855	0.79446
2310014F07Rik	0.8309	-0.0984607	4.93427	0.0263292	0.79446
Fam171b	0.708724	0.493181	4.93027	0.0263901	0.79446
H2-Q8	1.46026	-1.02191	4.92196	0.0265174	0.79446
[truncated: 487 more rows]

## Sheet: Female_Low_vs_Oil
Symbol	logFC	logCPM	LR	PValue	FDR
[truncated: 1,000 more rows]

[truncated: 2 more sheets: Female_Mid_vs_Oil, Female_High_vs_Oil]
