# Supplementary material for: Prenatal exposure to benzo[a]pyrene depletes ovarian reserve and masculinizes embryonic ovarian germ cell transcriptome transgenerationally
Source: Sci Rep. 2023 May 29;13:8671. doi: 10.1038/s41598-023-35494-w (PMC10227008; doi:10.1038/s41598-023-35494-w)
Supplement: Supplementary file 5 — Supplementary Table S4. [file 41598_2023_35494_MOESM5_ESM.xlsx]

## Sheet: Control_females_versus_males
Table S4: DEGs F1 generation (Oil control female versus oil male. Sex/BaP dose combination versus oil controls same sex or combined)
Symbol	logFC	logCPM	LR	PValue	FDR
Eif2s3y	-14.6339	6.66788	688.793	8.18066e-152	1.22088e-147
Ube1y1	-12.5159	4.63426	558.091	2.18707e-123	1.63199e-119
Pitx2	-9.24063	5.79746	282.964	1.69724e-63	8.44322e-60
Lefty1	-6.04001	5.33774	270.404	9.26539e-61	3.45692e-57
Ddx3y	-10.5779	2.71397	259.69	2.00493e-58	5.98432e-55
Zfy1	-10.3526	2.50701	259.303	2.43458e-58	6.05561e-55
Lefty2	-8.51561	5.49278	238.054	1.0448e-53	2.22752e-50
Uty	-7.96649	2.18868	183.744	7.37917e-42	1.37658e-38
Kdm5d	-9.21139	1.5312	180.075	4.66653e-41	7.73815e-38
Dync1i1	4.47261	4.66558	169.065	1.18407e-38	1.7671e-35
Krt222	-2.88084	4.40287	155.082	1.34347e-35	1.82272e-32
Gata2	4.9011	3.20679	150.513	1.33919e-34	1.6655e-31
Schip1	-3.92753	5.86644	146.398	1.06244e-33	1.21968e-30
Slc22a18	5.07912	4.19431	143.717	4.09677e-33	4.36716e-30
Pycr2	-3.89997	5.56188	141.995	9.74899e-33	9.69959e-30
Wnt3	-3.08918	4.12275	141.509	1.24523e-32	1.16149e-29
Cst9	-12.4485	7.91081	139.657	3.16457e-32	2.77812e-29
Nmi	-2.98954	4.83495	133.864	5.8515e-31	4.85154e-28
Iqcj-schip1	-3.965	5.74751	131.726	1.71788e-30	1.34935e-27
Spats2l	-4.5	4.32307	130.283	3.55273e-30	2.65104e-27
Nphs1as	-4.83956	3.4184	128.512	8.67076e-30	6.16202e-27
Etv1	-4.60034	3.57908	127.044	1.81729e-29	1.23278e-26
Adh1	-7.01626	3.87715	118.166	1.59506e-27	1.0241e-24
Trnp1	3.64337	3.05872	118.102	1.6469e-27	1.0241e-24
Lrrfip1	-2.93944	4.77258	115.959	4.85263e-27	2.89682e-24
Id2	3.0359	6.13954	115.458	6.24554e-27	3.58494e-24
Hesx1	-6.01405	7.09686	113.525	1.65577e-26	9.15209e-24
Id1	4.43064	4.87092	111.375	4.89628e-26	2.60972e-23
Tdgf1	-7.46331	3.6454	110.606	7.21975e-26	3.71543e-23
Igsf3	-2.67757	3.64755	107.108	4.21472e-25	2.09668e-22
Pmaip1	-6.52457	5.86088	106.867	4.76159e-25	2.29232e-22
Nphs1	-4.3088	3.31502	103.376	2.77248e-24	1.29302e-21
2610037D02Rik	-3.17652	3.8715	101.96	5.66634e-24	2.56256e-21
1500016L03Rik	-3.37253	4.35753	101.736	6.34453e-24	2.78488e-21
Serpini1	-2.7319	4.18969	99.3723	2.0923e-23	8.92156e-21
Sct	5.51315	5.48665	97.7686	4.70249e-23	1.94944e-20
Otx2	-6.94087	1.95558	94.3004	2.71093e-22	1.09346e-19
Asb2	-4.95324	1.97572	94.0773	3.03433e-22	1.19169e-19
Nr6a1	3.28198	4.14365	93.2219	4.67483e-22	1.7889e-19
1700024G13Rik	-4.08695	2.89996	92.466	6.84929e-22	2.55547e-19
Optn	-2.6313	4.79347	91.4245	1.15931e-21	4.21988e-19
Mgst2	-5.19334	3.96499	91.0106	1.42906e-21	5.07792e-19
Bcl11a	-3.32989	3.02563	90.616	1.7444e-21	6.05428e-19
Crabp1	2.38682	5.86567	90.3615	1.98385e-21	6.72887e-19
Fermt1	-3.85534	2.71615	89.5836	2.93951e-21	9.74873e-19
Ankrd29	4.76056	3.74648	86.4052	1.46601e-20	4.75625e-18
Ucma	-5.8766	2.18081	85.5313	2.28062e-20	7.24169e-18
Pmepa1	-4.00446	1.90068	85.3228	2.53423e-20	7.87935e-18
Phlda2	5.80047	9.27082	83.76	5.58629e-20	1.70142e-17
Msx2	4.58769	4.21987	83.5278	6.28276e-20	1.87528e-17
LOC100862398	-11.0931	2.77865	83.277	7.13256e-20	2.08718e-17
Zfy2	-8.3905	0.814286	82.7279	9.41642e-20	2.70251e-17
Fbxo6	1.7177	6.34738	82.5178	1.04723e-19	2.94883e-17
Rbmy1a1	-11.1095	2.80927	82.0874	1.30201e-19	3.59838e-17
LOC100862365	-11.1496	2.83339	81.0191	2.23542e-19	6.06571e-17
Zglp1	2.40971	6.25258	80.3386	3.1544e-19	8.40649e-17
Nodal	-4.0211	2.60506	79.9836	3.77535e-19	9.8848e-17
Gm10394	-4.79604	5.06032	76.8429	1.85115e-18	4.68247e-16
Gm10391	-4.79604	5.06032	76.8429	1.85115e-18	4.68247e-16
2610002J02Rik	-2.11284	5.17625	75.0461	4.59846e-18	1.14379e-15
Ly6g6e	-3.55367	4.85698	74.4768	6.13564e-18	1.50112e-15
Gm1564	5.30475	5.3246	74.1377	7.28537e-18	1.75366e-15
Bhlhb9	1.83032	5.24671	73.9791	7.89492e-18	1.87022e-15
LOC100862383	-10.7471	2.46189	73.9199	8.13511e-18	1.89701e-15
Calcoco2	4.8919	4.6004	73.4783	1.0175e-17	2.33618e-15
Wdr31	-1.64733	5.45377	72.7343	1.48331e-17	3.35409e-15
Dnaic1	-3.6593	5.54081	72.2606	1.88573e-17	4.20039e-15
Rassf5	-3.79401	2.48358	72.1351	2.00962e-17	4.41053e-15
Necab2	2.73251	4.06916	71.7309	2.46643e-17	5.33463e-15
Pnpla6	-2.16566	5.57728	71.426	2.87849e-17	6.13694e-15
Slc30a4	2.68348	3.22608	70.967	3.63243e-17	7.63526e-15
1700013H16Rik	5.32282	7.18153	70.845	3.86426e-17	8.00976e-15
Cstf2	1.62127	5.48208	70.5972	4.38147e-17	8.95741e-15
Bcat2	-3.45124	3.3115	70.3636	4.93223e-17	9.9359e-15
LOC100862394	-10.4236	2.13815	70.3393	4.99325e-17	9.9359e-15
Nr3c1	2.38148	3.46053	68.2267	1.45741e-16	2.86189e-14
Cthrc1	-5.46748	6.16317	67.7898	1.81891e-16	3.50707e-14
Lrrc2	-3.89803	2.58462	67.7746	1.83296e-16	3.50707e-14
Meig1	-4.17257	3.21022	67.6343	1.9681e-16	3.71797e-14
Sirt4	-2.07186	4.28161	66.7392	3.09914e-16	5.78144e-14
Syngr4	2.73714	5.70154	66.4478	3.59284e-16	6.59173e-14
Smc1b	2.46089	8.39548	66.413	3.65676e-16	6.59173e-14
Chchd5	-2.09669	5.30331	66.4081	3.666e-16	6.59173e-14
Duxbl	-4.90564	4.13245	65.5684	5.61326e-16	9.9729e-14
Tab3	1.92888	4.16064	65.3873	6.1533e-16	1.08037e-13
0610010O12Rik	2.17605	5.13494	65.3243	6.35325e-16	1.10251e-13
Enpp2	-4.00817	3.53986	64.5186	9.56241e-16	1.64034e-13
Fsd1l	1.64142	4.1633	64.2468	1.09772e-15	1.86163e-13
Tmem216	-1.88961	5.10442	63.6075	1.51853e-15	2.53137e-13
Tmem37	2.32652	4.34643	63.5971	1.52656e-15	2.53137e-13
Zfp449	1.68651	3.77897	63.0887	1.97603e-15	3.2407e-13
Trim47	-2.81101	3.76032	63.0577	2.00741e-15	3.25637e-13
B3gnt7	2.43332	3.12518	63.0003	2.06675e-15	3.31657e-13
Dpcd	-1.66429	6.25665	62.796	2.29263e-15	3.63992e-13
Spryd4	-1.95824	4.88938	62.1642	3.15984e-15	4.96394e-13
1810032O08Rik	-2.19172	5.45692	61.9055	3.60349e-15	5.60193e-13
Gm5918	-2.13791	5.43732	61.7713	3.85752e-15	5.93501e-13
Mmgt1	2.56227	2.45067	61.6463	4.11039e-15	6.25953e-13
Klk1	-4.87075	1.72902	60.8734	6.0867e-15	9.17555e-13
Sys1	-1.65848	6.28539	60.0521	9.23796e-15	1.37867e-12
Ctsw	-7.60545	2.26716	59.4486	1.25532e-14	1.8549e-12
Proc	-5.9732	0.70552	59.3167	1.34235e-14	1.96404e-12
Id3	1.62083	7.57669	59.1741	1.44321e-14	2.08546e-12
Dgka	-3.42459	3.4356	59.1604	1.45329e-14	2.08546e-12
Defb19	-8.67447	5.59192	58.8903	1.66711e-14	2.36951e-12
Osbpl6	3.38971	2.21823	58.8135	1.73347e-14	2.4406e-12
Gng3	-3.41961	4.56024	58.5197	2.01269e-14	2.80724e-12
2010315B03Rik	1.80378	3.42941	58.4845	2.04897e-14	2.83137e-12
Sccpdh	1.6909	7.33527	58.412	2.12595e-14	2.9108e-12
Kndc1	-2.19381	2.6008	58.3389	2.20638e-14	2.97987e-12
Txlng	1.27416	5.87348	58.33	2.21634e-14	2.97987e-12
Fgfr3	3.20417	1.82981	57.9533	2.68412e-14	3.57659e-12
Dusp9	2.46554	4.15166	57.3486	3.65019e-14	4.82084e-12
Serp1	-1.95955	6.11483	57.3151	3.71286e-14	4.86059e-12
Klk1b3	-6.93203	1.72604	57.1987	3.9394e-14	5.11231e-12
Mdk	2.61159	8.67018	57.1441	4.05023e-14	5.21083e-12
Eif1a	-1.62613	7.39849	57.0516	4.24532e-14	5.41514e-12
Brwd1	1.23555	6.96763	56.8416	4.72376e-14	5.97435e-12
Glrb	3.85458	2.97643	56.4318	5.81807e-14	7.29655e-12
Bcdin3d	-1.41749	4.86825	56.3879	5.94945e-14	7.39913e-12
Slc38a2	-1.81959	5.27624	56.1318	6.77713e-14	8.35883e-12
Siglec5	-2.33767	4.40942	56.033	7.12639e-14	8.71756e-12
Khdc3	-4.10519	4.14732	55.0906	1.15099e-13	1.39653e-11
Frat2	-2.31617	1.73026	54.9534	1.23424e-13	1.48546e-11
Gpr37	-7.13853	1.32403	54.9231	1.25341e-13	1.49338e-11
BC033916	-1.83142	4.65299	54.9115	1.26083e-13	1.49338e-11
Kctd18	-1.72699	3.42963	54.8375	1.30921e-13	1.53848e-11
Lpar1	2.77998	2.3458	54.2295	1.78386e-13	2.07987e-11
B9d1	-1.92687	5.56338	54.1132	1.89268e-13	2.18964e-11
Rabggtb	-1.51816	7.57173	53.9111	2.09765e-13	2.4081e-11
Radil	-3.32257	2.2234	53.7745	2.24869e-13	2.56178e-11
Ptgds	-7.1598	5.81301	53.7139	2.31917e-13	2.62207e-11
Gm3376	-8.44066	0.325153	53.6817	2.35749e-13	2.64536e-11
Rhbdl3	3.38562	1.45661	53.3703	2.76237e-13	3.0635e-11
Cstad	5.31902	0.684485	53.3641	2.77119e-13	3.0635e-11
Polr1c	-1.43661	8.10596	53.2017	3.00992e-13	3.30295e-11
Exosc4	-1.88402	6.99395	53.1477	3.09385e-13	3.37027e-11
Gm694	5.49403	0.638857	52.8382	3.62193e-13	3.91693e-11
Cpsf4l	-1.50673	6.5397	52.495	4.3134e-13	4.63116e-11
Copz2	-2.3341	5.73206	52.2079	4.9926e-13	5.32211e-11
Vma21	1.5276	6.6901	52.1858	5.04905e-13	5.34412e-11
Gm7367	-2.48936	4.31472	52.0591	5.38547e-13	5.65857e-11
Epb4.1l3	1.78722	3.40212	52.0427	5.43073e-13	5.65857e-11
Gm10256	-8.87414	0.674567	52.0051	5.53572e-13	5.65857e-11
Gm10352	-8.87414	0.674567	52.0051	5.53572e-13	5.65857e-11
Gm4064	-8.87414	0.674567	52.0051	5.53572e-13	5.65857e-11
Fam100b	-2.48694	4.32327	51.786	6.18904e-13	6.28335e-11
Msx1as	4.0501	1.97875	51.757	6.28111e-13	6.33374e-11
Tex21	-2.00513	4.76216	50.3447	1.28981e-12	1.29188e-10
Npw	4.31141	1.5253	50.2984	1.3206e-12	1.31391e-10
Dynlt3	2.27545	6.13295	50.0699	1.48367e-12	1.46638e-10
Dmc1	2.14362	5.01431	50.0124	1.52779e-12	1.50005e-10
Kcnip3	3.40175	3.62302	49.9873	1.54744e-12	1.50941e-10
Tbata	4.22275	1.63378	49.7449	1.75089e-12	1.69677e-10
Dleu7	4.68444	0.466778	49.6644	1.82431e-12	1.75651e-10
Larp1b	2.17979	3.24883	49.0328	2.51713e-12	2.40805e-10
Tmem159	2.83545	3.27582	48.7798	2.86372e-12	2.72218e-10
Stra8	6.5967	7.30034	48.7575	2.89651e-12	2.73592e-10
Nmb	1.8104	4.41119	48.715	2.9599e-12	2.77821e-10
Pla2g16	2.81382	3.77226	48.6986	2.98479e-12	2.78407e-10
Acsbg1	-4.01761	0.970355	48.4322	3.41914e-12	3.1694e-10
Dap	1.82403	3.17149	48.3381	3.58719e-12	3.30465e-10
Hopx	3.74282	0.248422	48.2573	3.7381e-12	3.42254e-10
4930523C07Rik	2.54411	1.28926	48.0945	4.06162e-12	3.68282e-10
Eif2ak3	1.71769	3.95483	48.0896	4.07173e-12	3.68282e-10
Phactr3	-2.34386	2.05271	48.0701	4.11251e-12	3.69729e-10
Top2b	2.21461	4.40746	47.8396	4.62552e-12	4.13361e-10
Tmem38a	-3.12881	1.9235	47.7515	4.83823e-12	4.29796e-10
Porcn	3.24791	3.49123	47.738	4.87155e-12	4.30195e-10
Thoc2	1.39572	6.43223	47.709	4.94405e-12	4.34029e-10
Met	3.53141	1.34626	47.5349	5.40327e-12	4.71569e-10
Phf19	2.26591	3.71931	47.5064	5.48235e-12	4.7569e-10
Tmed3	1.80024	5.54581	47.4414	5.66736e-12	4.889e-10
Mospd1	2.0259	4.9501	47.1478	6.5832e-12	5.64641e-10
Ccdc163	-1.80248	2.64624	47.0277	6.999e-12	5.96875e-10
Atp11c	2.16294	4.35835	46.9498	7.28266e-12	6.17537e-10
Mep1b	-2.82709	2.4812	46.8065	7.83526e-12	6.60641e-10
Tarsl2	2.28394	2.63422	46.6898	8.3159e-12	6.97228e-10
Lrrc3b	3.46992	0.625652	46.6545	8.46705e-12	7.05128e-10
Bcar3	-2.60343	2.13481	46.6459	8.50462e-12	7.05128e-10
Vrk2	1.63787	5.25714	46.581	8.79084e-12	7.2034e-10
Tnfaip6	-4.04839	2.61284	46.5756	8.81491e-12	7.2034e-10
Rasgrp2	2.27608	4.78678	46.5716	8.8329e-12	7.2034e-10
S100a16	3.38298	2.80861	46.4824	9.24462e-12	7.49819e-10
Sbds	-1.1443	6.41253	46.4668	9.31826e-12	7.51706e-10
Enpp5	1.94073	5.12286	46.4273	9.5082e-12	7.62905e-10
4930486L24Rik	-5.2339	2.27239	46.2649	1.03295e-11	8.24374e-10
Wdr73	-1.64821	4.76868	46.0355	1.16132e-11	9.21888e-10
Gkap1	1.39125	6.18836	46.0168	1.17245e-11	9.25804e-10
Tlcd1	-1.7653	5.01722	45.5992	1.45103e-11	1.13975e-09
Timm17b	1.31253	8.23209	45.4924	1.53229e-11	1.19727e-09
Pmvk	1.47771	5.06755	45.46	1.55786e-11	1.21091e-09
Ube2ql1	4.40959	-0.0975882	45.3017	1.68902e-11	1.30606e-09
B3galnt1	2.44741	3.85686	45.285	1.70348e-11	1.31045e-09
Pdlim3	-2.49656	4.67121	45.2633	1.72251e-11	1.31829e-09
Gm129	-1.64177	4.86589	45.0948	1.87726e-11	1.4294e-09
Pdpn	1.32942	4.29476	45.0294	1.94099e-11	1.47042e-09
Ppt1	-1.88388	5.819	44.9844	1.98606e-11	1.49697e-09
Dsp	2.46345	3.24788	44.9501	2.02123e-11	1.51582e-09
Stradb	2.05641	4.69529	44.9332	2.0387e-11	1.52128e-09
Gal	-6.376	3.92893	44.8855	2.089e-11	1.55106e-09
Ifi27l1	-1.70349	6.0839	44.8678	2.10798e-11	1.5574e-09
Ube2a	1.15226	8.01804	44.6637	2.33959e-11	1.72e-09
1110007C09Rik	2.23392	5.28076	44.5703	2.45388e-11	1.79518e-09
1700121N20Rik	-3.20309	1.00469	44.5549	2.47321e-11	1.8005e-09
Pdk3	1.37771	7.13641	44.331	2.77286e-11	2.00884e-09
Homer3	-1.53887	3.96772	44.3129	2.79862e-11	2.01771e-09
Gata4	-4.45436	0.978001	44.2267	2.92466e-11	2.09845e-09
Notch3	-3.85845	1.52843	44.1139	3.09805e-11	2.21222e-09
Ppp2r5a	-1.79507	3.64885	44.0011	3.28195e-11	2.33238e-09
Msx1	3.8629	2.04349	43.8559	3.53461e-11	2.50003e-09
A430107O13Rik	-3.69719	1.84281	43.7157	3.79711e-11	2.67302e-09
Qser1	1.45329	4.18704	43.5341	4.16634e-11	2.91917e-09
Etd	-7.23936	2.18609	43.3931	4.47763e-11	3.12263e-09
Gpr56	-4.04166	1.74226	43.383	4.5008e-11	3.12419e-09
Sox9	-6.19114	1.39258	43.2361	4.8517e-11	3.35217e-09
Rnf25	-2.30474	2.76647	43.1853	4.97924e-11	3.42443e-09
Wfdc2	2.57569	3.86543	43.0697	5.28239e-11	3.61626e-09
Ccnd1	3.3613	4.79914	42.9857	5.51423e-11	3.75773e-09
Mapk13	-1.70131	7.11121	42.7771	6.13448e-11	4.1366e-09
1700012B09Rik	4.28395	-0.160094	42.7751	6.14103e-11	4.1366e-09
Carkd	-1.33997	5.25824	42.7711	6.15334e-11	4.1366e-09
Syt5	1.8311	5.33001	42.4536	7.23786e-11	4.84061e-09
8030411F24Rik	-6.54794	2.28937	42.4462	7.26546e-11	4.84061e-09
Dkkl1	3.58763	-0.150106	42.3026	7.81899e-11	5.18625e-09
Krt42	-6.37078	2.98203	42.2794	7.91229e-11	5.22491e-09
AU015836	2.82725	3.56845	42.2301	8.11433e-11	5.33473e-09
Hlf	-3.93955	0.724273	42.104	8.65473e-11	5.66506e-09
Heg1	-2.58259	2.4027	42.0416	8.93536e-11	5.8232e-09
D14Ertd449e	-2.36889	9.77629	41.9396	9.41362e-11	6.09616e-09
Gm9746	-2.36906	9.77513	41.935	9.4359e-11	6.09616e-09
Gm10395	-2.36798	9.77557	41.9069	9.57252e-11	6.15777e-09
Zxdb	2.62258	1.90526	41.8231	9.99178e-11	6.39988e-09
BB123696	-5.30915	-0.0158856	41.6558	1.08844e-10	6.93231e-09
Smagp	-2.58664	3.97624	41.6501	1.09159e-10	6.93231e-09
Nfkb1	2.06298	1.46006	41.572	1.13609e-10	7.18434e-09
Pmp22	2.80409	2.14303	41.5281	1.16186e-10	7.31629e-09
Dlx3	4.74916	0.508048	41.3135	1.29671e-10	8.13111e-09
Pde8a	2.36892	2.3079	41.2716	1.32476e-10	8.2723e-09
Crabp2	2.1936	5.47206	41.1246	1.42828e-10	8.8815e-09
Tmem63a	-3.92778	1.81009	41.1107	1.4385e-10	8.90797e-09
Vamp3	1.38927	6.75386	40.8008	1.68568e-10	1.03955e-08
Mro	-5.79195	1.68315	40.6612	1.81047e-10	1.11191e-08
Zfp711	3.89925	2.9966	40.5549	1.91173e-10	1.16578e-08
Kank3	-1.63163	4.98832	40.5527	1.9138e-10	1.16578e-08
Xlr	3.35013	5.70666	40.253	2.23109e-10	1.35353e-08
Zfp750	-2.57091	1.21436	40.0722	2.44746e-10	1.47878e-08
4930524B15Rik	5.13441	2.37076	40.0241	2.50853e-10	1.50957e-08
Gja1	-5.36489	2.41941	39.78	2.84241e-10	1.70362e-08
Crtac1	-1.75441	2.86462	39.6906	2.97554e-10	1.77628e-08
6030408B16Rik	-5.32245	2.32195	39.6235	3.0796e-10	1.83107e-08
Sfn	-2.36365	2.95081	39.5735	3.15944e-10	1.87109e-08
Bmp4	-3.42354	3.11411	39.5499	3.19789e-10	1.88638e-08
Pde3b	2.9592	2.36035	39.4472	3.37043e-10	1.98032e-08
Cyr61	-4.82223	1.60979	39.4011	3.45111e-10	2.01978e-08
Hsd17b3	-5.36427	0.894519	39.2235	3.7796e-10	2.20339e-08
2810025M15Rik	-1.22159	6.21344	39.1393	3.94629e-10	2.29161e-08
Iqcg	-1.6999	4.12537	39.0194	4.19609e-10	2.42723e-08
Pik3cd	-2.03252	3.38825	38.939	4.37264e-10	2.51959e-08
Gab2	2.38104	1.24219	38.8355	4.61075e-10	2.64007e-08
AI314180	1.25469	4.28681	38.8328	4.61712e-10	2.64007e-08
Prss35	-5.46059	0.547888	38.7335	4.85806e-10	2.76724e-08
Hes1	-2.67121	4.24434	38.7129	4.90962e-10	2.78598e-08
Fam81a	1.60853	2.7816	38.6895	4.96876e-10	2.80885e-08
Slc11a1	-1.76711	3.76063	38.6128	5.16785e-10	2.91038e-08
Sfxn1	-1.81258	5.02256	38.5672	5.29004e-10	2.96799e-08
C77370	2.9549	1.80953	38.5248	5.40631e-10	3.02186e-08
Gbx2	2.53784	1.28075	38.48	5.53175e-10	3.08044e-08
St7	1.50473	4.29844	38.4127	5.72587e-10	3.17669e-08
Slc35b1	-0.997555	6.31859	38.1404	6.58337e-10	3.63889e-08
Bdh1	-2.66598	3.48913	38.092	6.74876e-10	3.71655e-08
Pcbp1	-1.45355	5.75157	37.9992	7.07719e-10	3.88309e-08
Fut4	3.08229	0.942427	37.9676	7.19302e-10	3.93219e-08
Lonrf2	2.82462	2.15591	37.9577	7.22954e-10	3.93772e-08
Pou6f2	-4.49297	0.320234	37.7977	7.84757e-10	4.2588e-08
Cpe	-3.94591	3.14514	37.5954	8.70504e-10	4.69263e-08
Jazf1	2.15705	2.67948	37.5943	8.70985e-10	4.69263e-08
Papss1	1.53371	3.08426	37.478	9.24502e-10	4.96089e-08
Crip2	-1.92155	7.91485	37.4718	9.27425e-10	4.96089e-08
Rab4a	1.76327	4.17766	37.295	1.01547e-09	5.41246e-08
Clu	-5.40016	6.2776	37.2599	1.03387e-09	5.49092e-08
Rhd	-3.59528	2.60841	37.1983	1.06708e-09	5.6472e-08
D6Mm5e	2.85851	5.4624	37.1751	1.07983e-09	5.69449e-08
Abhd11	1.1688	6.17041	37.1663	1.0847e-09	5.7e-08
Lbh	-2.80127	2.34499	37.1376	1.10078e-09	5.76422e-08
Aldh1a1	-4.75612	3.56607	37.0295	1.16355e-09	6.0716e-08
Ak4	3.06424	1.88278	36.959	1.20638e-09	6.2732e-08
Syngr2	1.77389	4.85041	36.8662	1.26517e-09	6.55605e-08
Aldh1b1	-3.19195	0.869928	36.8427	1.28056e-09	6.61284e-08
Fam57a	2.20022	1.87716	36.8274	1.29061e-09	6.64175e-08
Sigirr	3.24481	1.47525	36.8132	1.30005e-09	6.66731e-08
Gtf3c6	-1.38427	6.57769	36.8048	1.30565e-09	6.67314e-08
Mtm1	1.93747	3.27292	36.7573	1.33788e-09	6.8145e-08
Mrps18b	-1.10337	7.86825	36.7262	1.35942e-09	6.90068e-08
Trim12a	-2.50875	2.99536	36.636	1.42376e-09	7.2028e-08
Exosc3	-1.26131	6.67139	36.5952	1.45393e-09	7.33055e-08
Ftsj1	1.33458	5.95656	36.5737	1.46999e-09	7.38657e-08
Sugt1	-1.33107	7.8013	36.5121	1.51722e-09	7.5983e-08
Mtap7d2	1.24238	5.57901	36.4452	1.57019e-09	7.83727e-08
Kcnj12	3.45456	0.176226	36.391	1.61445e-09	8.03133e-08
Cln6	1.93097	2.41883	36.3464	1.65187e-09	8.1902e-08
Pgam2	-2.68723	2.0858	36.3067	1.68582e-09	8.33083e-08
Neil3	1.83262	3.78169	36.1938	1.78641e-09	8.79878e-08
Gm5083	-3.61692	1.1372	36.1536	1.82359e-09	8.93705e-08
1500009L16Rik	2.12655	5.38832	36.1506	1.82646e-09	8.93705e-08
Exosc6	-1.60617	5.46613	36.0563	1.91698e-09	9.34937e-08
Hsd17b1	-5.2916	1.362	36.0237	1.94934e-09	9.47622e-08
Fmr1	1.61846	6.92162	36.0082	1.96487e-09	9.52069e-08
Hbegf	2.80192	1.9506	35.9194	2.05655e-09	9.93269e-08
Zdhhc2	2.2256	3.37024	35.7419	2.25269e-09	1.08449e-07
Idh3g	0.962098	8.49818	35.6785	2.32719e-09	1.11675e-07
Dapk2	-2.78737	3.10825	35.6621	2.34686e-09	1.12258e-07
Car5b	2.93039	2.47575	35.5705	2.45979e-09	1.17284e-07
Zfp37	-2.01547	2.57708	35.4204	2.6569e-09	1.26279e-07
Rhebl1	-1.05636	5.7611	35.396	2.6904e-09	1.27465e-07
Phka1	2.24159	3.00024	35.3688	2.72817e-09	1.28563e-07
Ofd1	1.3361	5.02709	35.367	2.73079e-09	1.28563e-07
Ppif	-1.69131	5.24102	35.3455	2.76108e-09	1.2958e-07
Npb	4.51876	-0.644111	35.3265	2.78811e-09	1.30438e-07
Fgd6	1.85808	2.89883	35.3089	2.81351e-09	1.31046e-07
Timp2	2.7026	2.83331	35.3053	2.81866e-09	1.31046e-07
Scgn	-2.16359	4.49364	35.2728	2.86614e-09	1.3221e-07
1810030O07Rik	1.42443	5.54913	35.271	2.86868e-09	1.3221e-07
Mtmr1	3.057	2.29133	35.2699	2.87029e-09	1.3221e-07
Dnajc25	-1.44212	3.65904	35.1838	3.00007e-09	1.37763e-07
Osbpl8	1.92844	3.54834	35.0757	3.17137e-09	1.45182e-07
E230016M11Rik	1.90643	2.09849	35.0616	3.19444e-09	1.45792e-07
Gyg	1.70879	4.84711	35.0254	3.25433e-09	1.48072e-07
Rax	-4.15224	0.2114	34.8689	3.52678e-09	1.59981e-07
Tmem192	-1.28546	6.37006	34.8597	3.54344e-09	1.60249e-07
Esyt2	1.31729	4.31511	34.8057	3.64301e-09	1.64255e-07
Crtc1	-1.6161	2.45861	34.7643	3.72143e-09	1.67285e-07
Tmem184a	-5.28539	2.08179	34.751	3.74687e-09	1.67923e-07
Msc	-3.32964	2.08369	34.6391	3.96858e-09	1.77017e-07
Sfrp4	-6.1473	1.22347	34.6367	3.97351e-09	1.77017e-07
Alg13	1.12396	7.44564	34.5993	4.0505e-09	1.79794e-07
Krt17	-8.64595	2.18148	34.5925	4.06477e-09	1.79794e-07
Wif1	-3.73544	0.389261	34.589	4.07198e-09	1.79794e-07
Mrps34	-1.20109	6.56926	34.5765	4.09826e-09	1.8042e-07
Inca1	3.22823	4.14757	34.4649	4.34015e-09	1.90507e-07
Plk5	-3.56147	1.28779	34.3647	4.56933e-09	1.99978e-07
Fam101b	2.77133	1.83079	34.3239	4.66626e-09	2.03624e-07
Abcb7	1.42868	4.1161	34.1664	5.05956e-09	2.20142e-07
Mest	-1.90322	3.68126	34.1262	5.16513e-09	2.24083e-07
Mgst1	-3.68184	5.41213	34.1104	5.2071e-09	2.25249e-07
Rhox7	1.83675	4.90848	34.0921	5.25642e-09	2.26725e-07
Acsl1	1.30962	3.5784	33.9608	5.62342e-09	2.41856e-07
Nphp4	-2.27609	1.75589	33.9233	5.73286e-09	2.45335e-07
Zbp1	-4.82396	1.70661	33.9218	5.7372e-09	2.45335e-07
Prmt1	-1.24173	4.49631	33.8806	5.85995e-09	2.49868e-07
Tchp	-1.94515	2.17547	33.7805	6.16956e-09	2.62321e-07
Rabgap1l	2.54525	2.6008	33.7167	6.37506e-09	2.70288e-07
Cybrd1	3.42783	0.431572	33.6906	6.46138e-09	2.73172e-07
Kazald1	-4.36018	2.86793	33.6586	6.56828e-09	2.76907e-07
Akr1b8	-2.98666	4.25195	33.6481	6.60403e-09	2.7763e-07
Ppp1r1a	2.31154	3.35499	33.5911	6.80032e-09	2.85079e-07
Mrpl19	-1.15994	5.3742	33.5296	7.01861e-09	2.93405e-07
Mal	3.9073	-0.310518	33.5123	7.08164e-09	2.95213e-07
Nfe2l3	3.03668	0.297428	33.4357	7.36605e-09	3.06214e-07
Hemt1	-1.72947	4.991	33.4122	7.45532e-09	3.09064e-07
Iqcb1	1.6567	7.8678	33.3152	7.83668e-09	3.23974e-07
Nfxl1	1.27552	4.47172	33.2183	8.23699e-09	3.39582e-07
LOC106740	1.80228	2.66016	33.1779	8.41004e-09	3.45762e-07
Rbp1	2.70096	4.10923	33.1448	8.55432e-09	3.50727e-07
5033406O09Rik	3.28586	-8.13995e-05	33.127	8.63325e-09	3.52993e-07
Scd1	3.30416	1.57221	33.0415	9.02142e-09	3.67857e-07
Slc7a6os	-1.2565	3.80967	32.9537	9.43781e-09	3.83787e-07
Recql5	-1.79364	2.48924	32.9425	9.49266e-09	3.84968e-07
Cx3cl1	-2.78102	0.488129	32.842	9.99609e-09	4.04286e-07
Avpi1	-1.1615	5.92067	32.826	1.00786e-08	4.0652e-07
Cd24a	1.07976	5.49745	32.7822	1.03083e-08	4.14667e-07
Grrp1	3.24097	0.312036	32.7048	1.07272e-08	4.30357e-07
Palld	-2.14853	3.95135	32.5061	1.18817e-08	4.75396e-07
Chn2	2.75234	1.2157	32.4804	1.20402e-08	4.8045e-07
AI413582	-1.7727	4.85255	32.4208	1.24153e-08	4.94097e-07
Mepce	-1.27124	4.24831	32.3994	1.25523e-08	4.9822e-07
Psmd9	-1.13639	5.44459	32.3884	1.2624e-08	4.99737e-07
Cyld	1.80256	3.76566	32.3487	1.28841e-08	5.08682e-07
Itch	1.31387	3.89226	32.3316	1.29983e-08	5.1184e-07
Exoc3l	-3.22924	0.953747	32.1992	1.39147e-08	5.4648e-07
Gm5577	1.62372	3.25049	32.186	1.40095e-08	5.48009e-07
Cdkal1	-1.26971	3.15016	32.1836	1.4027e-08	5.48009e-07
Fancb	1.50323	5.13506	32.167	1.41473e-08	5.51265e-07
Cyth1	1.78547	1.98409	32.1586	1.42088e-08	5.52217e-07
1700001O22Rik	2.82937	-0.0234648	32.136	1.43746e-08	5.57212e-07
Yipf6	1.35379	5.07417	32.0712	1.48622e-08	5.74622e-07
Chuk	1.21649	5.59188	32.0343	1.51476e-08	5.84143e-07
Dlx4	4.67772	-0.411423	32.0245	1.52238e-08	5.85566e-07
Chst15	-3.1609	0.611491	31.9333	1.59558e-08	6.12145e-07
Abr	2.05	1.54061	31.9208	1.60591e-08	6.14529e-07
Cdk4	-1.22269	8.26624	31.821	1.69051e-08	6.43689e-07
Urod	-1.08531	5.75951	31.8208	1.69074e-08	6.43689e-07
Cdk8	1.02683	5.01782	31.8129	1.69763e-08	6.44667e-07
Slc28a1	3.22189	1.139	31.7922	1.71578e-08	6.49906e-07
Dlx6as1	4.2665	-0.000680629	31.7504	1.75317e-08	6.62389e-07
Snx5	-1.06879	7.60439	31.7394	1.76307e-08	6.64446e-07
T2	-2.2253	2.08137	31.6477	1.84835e-08	6.94829e-07
Zfx	1.13322	5.26562	31.5264	1.96748e-08	7.37754e-07
Cyb5	-1.56055	7.45869	31.4893	2.00543e-08	7.501e-07
Rec8	3.60064	3.14405	31.4339	2.06348e-08	7.69883e-07
4933412E12Rik	-3.53028	0.303053	31.3518	2.15261e-08	8.01134e-07
Epas1	-3.01619	1.27184	31.2648	2.25121e-08	8.3417e-07
Slc7a3	-4.24646	1.10081	31.2598	2.25701e-08	8.3417e-07
Mri1	-1.47084	5.16201	31.258	2.25916e-08	8.3417e-07
Egfl6	3.2437	1.7665	31.2541	2.26373e-08	8.3417e-07
Klk1b5	-4.93067	-0.235587	31.1939	2.33499e-08	8.5831e-07
1700019N12Rik	3.10347	0.908356	31.1353	2.40661e-08	8.82462e-07
Fundc1	1.62125	5.8104	31.1293	2.41404e-08	8.83019e-07
Plp2	1.05244	8.37449	31.1129	2.43442e-08	8.88296e-07
Inha	-4.90494	3.30087	31.0248	2.54748e-08	9.27284e-07
Tinagl1	-4.94333	1.29545	30.9796	2.60756e-08	9.45695e-07
Tgif1	-1.76282	6.62948	30.9772	2.61074e-08	9.45695e-07
D10Wsu102e	-1.23726	6.31574	30.9249	2.68206e-08	9.6918e-07
Acp5	3.37802	1.17177	30.8468	2.79217e-08	1.00653e-06
Zfp819	-2.73004	2.36952	30.8213	2.82914e-08	1.0174e-06
Akr1cl	-4.1221	3.9848	30.7408	2.94898e-08	1.05795e-06
Med27	-1.19164	4.68919	30.7162	2.98665e-08	1.06889e-06
Slc2a1	-1.68445	3.0226	30.7081	2.99915e-08	1.0708e-06
Pparg	5.33628	2.64407	30.629	3.12384e-08	1.10688e-06
Fam50a	0.947314	6.58009	30.6256	3.12932e-08	1.10688e-06
Snap91	3.61025	1.16498	30.6256	3.12942e-08	1.10688e-06
Trp63	-3.29017	0.732161	30.6253	3.12988e-08	1.10688e-06
Gstm7	-3.16921	4.93472	30.5082	3.3246e-08	1.17296e-06
Igsf21	-2.67026	2.69581	30.4651	3.39933e-08	1.196e-06
Gpkow	1.44124	3.43305	30.4583	3.41119e-08	1.196e-06
5430440P10Rik	-6.77844	-0.908036	30.4568	3.41393e-08	1.196e-06
Ldhb	-1.24787	10.1774	30.4261	3.46831e-08	1.2122e-06
Syn2	2.58826	1.93884	30.3958	3.52284e-08	1.22839e-06
Rwdd4a	-1.72631	3.74496	30.3746	3.56167e-08	1.23903e-06
Rbms2	-1.32882	5.23913	30.2948	3.71112e-08	1.28802e-06
Pde4b	-3.4862	2.58003	30.2805	3.73859e-08	1.29454e-06
Gm10865	2.49737	1.63255	30.2312	3.83488e-08	1.32481e-06
AI314976	-1.22388	7.96077	30.185	3.92741e-08	1.35364e-06
Raet1e	1.96952	5.37047	30.1683	3.96132e-08	1.3603e-06
Pip5k1b	1.76567	2.02889	30.1665	3.96496e-08	1.3603e-06
Hmg20b	-2.04057	2.17282	30.1413	4.01676e-08	1.37491e-06
Chadl	2.69487	1.4399	30.1364	4.02704e-08	1.37528e-06
Tgfbr1	1.4761	3.88194	30.1267	4.04727e-08	1.37903e-06
Dock11	1.70773	3.27818	30.089	4.12675e-08	1.40275e-06
Gm10714	-4.05392	-0.378634	30.0848	4.13569e-08	1.40275e-06
Scrn2	-3.38041	0.576298	30.0551	4.1994e-08	1.42113e-06
Stau2	1.39313	4.60668	30.0206	4.27478e-08	1.44129e-06
Eea1	1.77065	3.14973	30.019	4.27828e-08	1.44129e-06
Cdkn2d	1.4881	6.09394	29.9554	4.42102e-08	1.48602e-06
Upf3b	1.02146	6.01393	29.9403	4.45548e-08	1.49424e-06
Tbrg4	-1.2639	5.07542	29.7949	4.80249e-08	1.607e-06
Pwwp2b	3.10229	0.314042	29.7833	4.83131e-08	1.61303e-06
Sgpp1	1.39135	4.60366	29.6546	5.16291e-08	1.7199e-06
Arhgap29	1.50128	3.96409	29.6358	5.21341e-08	1.73285e-06
Irf2bp2	-1.60095	3.6542	29.6247	5.24338e-08	1.73894e-06
Hand1	3.33038	-0.423792	29.5644	5.40903e-08	1.78899e-06
Dstn	-1.02836	7.14436	29.5611	5.41827e-08	1.78899e-06
Rsph9	-2.0275	5.26148	29.5445	5.46483e-08	1.80005e-06
Sgk1	-1.73721	3.8514	29.5406	5.47589e-08	1.80005e-06
Tspan15	-1.97662	4.5313	29.5358	5.48934e-08	1.8005e-06
Ppm1a	-1.17554	4.77072	29.4726	5.6713e-08	1.85267e-06
Syce1	1.31964	8.24569	29.4719	5.67322e-08	1.85267e-06
6330512M04Rik	4.00471	1.25077	29.4585	5.71269e-08	1.86149e-06
Rgl2	-1.65951	3.25502	29.4518	5.73245e-08	1.86386e-06
Srm	-1.33638	8.43423	29.4382	5.77279e-08	1.87289e-06
Ccnb1ip1	2.14182	4.56422	29.3503	6.04057e-08	1.95552e-06
Myl7	3.10321	2.94038	29.3307	6.10211e-08	1.97117e-06
Lyst	1.73296	2.37356	29.2997	6.20065e-08	1.99867e-06
Cst11	-7.21269	0.934774	29.2585	6.33378e-08	2.03718e-06
Dock7	0.955563	5.65747	29.1655	6.64525e-08	2.13277e-06
Cdk6	-1.88976	2.78722	29.1115	6.83288e-08	2.18828e-06
Arhgef33	2.05247	3.50891	29.0977	6.8818e-08	2.19923e-06
Dnajc21	1.05883	5.73857	29.0874	6.91844e-08	2.20621e-06
Stard10	2.21117	3.24092	29.0721	6.97344e-08	2.21572e-06
Kcnb1	-2.91017	2.03666	29.0708	6.97796e-08	2.21572e-06
Surf2	-0.990209	5.15225	29.0557	7.03265e-08	2.22835e-06
Sh3bp4	-2.09298	2.19456	29.0082	7.20735e-08	2.27887e-06
Arhgap8	-2.41907	2.2028	29.0003	7.23661e-08	2.28328e-06
Thrb	3.09753	0.270515	28.9862	7.28954e-08	2.29513e-06
Emc9	1.44258	3.96887	28.9784	7.31888e-08	2.29951e-06
Nfkbid	-2.47105	1.52592	28.9682	7.35769e-08	2.30685e-06
2010005H15Rik	-5.13931	0.872628	28.9408	7.46246e-08	2.33479e-06
Synpr	4.09744	1.36252	28.8935	7.64672e-08	2.38744e-06
Tapbp	-0.991072	3.72864	28.8519	7.81292e-08	2.43424e-06
A830080D01Rik	1.06672	7.16671	28.8435	7.84695e-08	2.43975e-06
Spdya	3.1952	4.1569	28.8318	7.89453e-08	2.44944e-06
Fnbp4	-1.19951	4.16974	28.8131	7.9709e-08	2.46431e-06
Fam102b	2.94247	0.654436	28.812	7.97547e-08	2.46431e-06
Nle1	-2.68879	0.744936	28.7802	8.10745e-08	2.49991e-06
Cst8	-4.13946	5.10156	28.7643	8.17442e-08	2.51465e-06
Sms	0.999805	5.97131	28.7609	8.18897e-08	2.51465e-06
Styxl1	2.25283	0.897682	28.7357	8.29616e-08	2.54234e-06
Ints6	1.33259	4.93995	28.6547	8.65037e-08	2.64545e-06
Wdfy1	-2.33204	2.82954	28.6475	8.68268e-08	2.6499e-06
Rab31	-2.97575	2.16304	28.5981	8.90684e-08	2.71277e-06
Ssh2	1.82972	2.48093	28.5492	9.13495e-08	2.77658e-06
Anxa5	-3.03323	4.53888	28.5001	9.36947e-08	2.84207e-06
5730508B09Rik	1.76665	4.23624	28.4131	9.80001e-08	2.96664e-06
Gatm	-4.27109	5.0062	28.4083	9.82454e-08	2.96804e-06
Fastkd2	-1.11949	6.23131	28.2914	1.04358e-07	3.14634e-06
Apod	-2.10317	2.14211	28.2856	1.0467e-07	3.14717e-06
Fut8	1.38756	4.14409	28.2831	1.04807e-07	3.14717e-06
4933406J08Rik	2.3255	4.31835	28.1762	1.10758e-07	3.31917e-06
Hspbap1	-2.4094	3.8293	28.1503	1.12251e-07	3.35717e-06
Amn	2.48003	1.70592	28.133	1.1326e-07	3.38058e-06
BC049762	2.14448	3.35245	28.1073	1.1477e-07	3.41882e-06
2010001M09Rik	-2.44868	1.37697	28.1019	1.15093e-07	3.42055e-06
Enkur	-2.43666	2.91051	28.0986	1.15286e-07	3.42055e-06
Agbl3	1.63591	3.61759	27.8333	1.32232e-07	3.91553e-06
Kiss1	4.18392	0.521341	27.776	1.36208e-07	4.02169e-06
Slc25a35	-1.44448	3.7324	27.7739	1.36356e-07	4.02169e-06
Gm16702	-2.3944	2.71598	27.7505	1.38012e-07	4.0625e-06
Agpat2	2.39376	1.7359	27.7433	1.38527e-07	4.06965e-06
Ccnl1	-1.07533	5.72598	27.7254	1.39814e-07	4.09937e-06
Triobp	1.56778	3.58524	27.7097	1.40955e-07	4.12474e-06
Gpcpd1	1.38325	5.41284	27.6436	1.45857e-07	4.25982e-06
Rbm46	1.54917	5.34375	27.631	1.46804e-07	4.2791e-06
Znrf1	-1.75477	2.0764	27.6096	1.48437e-07	4.31827e-06
2410004I01Rik	-3.09526	2.33018	27.5745	1.51161e-07	4.38652e-06
Vps33a	-1.27137	3.61538	27.5718	1.51371e-07	4.38652e-06
Svip	1.42667	3.85154	27.5343	1.54329e-07	4.46358e-06
Glipr2	-2.10897	3.08591	27.5264	1.54963e-07	4.4649e-06
Wt1	-3.00805	1.36977	27.5263	1.54973e-07	4.4649e-06
2010001M06Rik	2.45172	3.73076	27.5019	1.56937e-07	4.51278e-06
Zmynd11	0.945029	4.74577	27.3768	1.67428e-07	4.80519e-06
1300014I06Rik	-2.62514	0.725753	27.328	1.71704e-07	4.91845e-06
Sh3tc2	-4.70926	0.202056	27.2999	1.74216e-07	4.98084e-06
Fam125b	1.55008	2.18889	27.295	1.74658e-07	4.98394e-06
Gstm2	-2.35234	8.7896	27.2852	1.75546e-07	4.99972e-06
Raet1c	2.03443	5.71813	27.2425	1.7947e-07	5.10174e-06
2200002J24Rik	-5.00895	1.14825	27.2101	1.82498e-07	5.17795e-06
Rsph1	-1.42857	4.42775	27.1496	1.883e-07	5.33242e-06
4930558C23Rik	-1.91935	2.57227	27.1451	1.88746e-07	5.33494e-06
E130218I03Rik	-1.35881	4.77463	27.0988	1.93322e-07	5.45396e-06
Pcgf5	1.36106	7.04913	26.9722	2.06399e-07	5.81188e-06
Asgr1	-4.69714	0.310076	26.9492	2.08873e-07	5.86751e-06
L1td1	-1.99069	5.44057	26.9465	2.09161e-07	5.86751e-06
Rab39b	-2.69091	0.996794	26.9082	2.13353e-07	5.97389e-06
Mfsd6	2.88293	0.044845	26.8926	2.15083e-07	6.01105e-06
Pigh	0.955063	5.48514	26.8836	2.1609e-07	6.0279e-06
Nr2c2ap	-1.13234	4.46785	26.8458	2.20356e-07	6.13543e-06
Gprasp1	1.01911	4.85425	26.8135	2.24072e-07	6.2264e-06
Slc25a42	1.96284	1.39563	26.8099	2.24485e-07	6.2264e-06
9430008C03Rik	-1.27165	5.51782	26.8065	2.24875e-07	6.2264e-06
1810020D17Rik	1.0982	5.58352	26.7977	2.2591e-07	6.24349e-06
Zfp14	2.04952	1.46861	26.7939	2.26353e-07	6.24415e-06
Rcn2	1.02065	5.48578	26.7468	2.31939e-07	6.37799e-06
Taf1	1.05479	5.19087	26.7458	2.32059e-07	6.37799e-06
P4ha2	2.45713	2.68397	26.6636	2.42139e-07	6.64279e-06
Tor3a	-1.78759	4.49862	26.6517	2.43638e-07	6.67166e-06
Lect1	-5.10202	1.19446	26.6348	2.45778e-07	6.71795e-06
Morc4	3.03017	0.303878	26.5929	2.51167e-07	6.85267e-06
Raet1d	2.09299	6.37796	26.5652	2.54794e-07	6.93894e-06
Tmem116	1.97674	2.56536	26.5605	2.5541e-07	6.94307e-06
Tex15	1.83058	5.65572	26.5394	2.5822e-07	7.00668e-06
Retn	-3.89515	0.971153	26.4574	2.69416e-07	7.28497e-06
E330020D12Rik	-1.76242	3.51477	26.4571	2.69452e-07	7.28497e-06
Snx16	1.03772	4.82523	26.4204	2.74622e-07	7.41132e-06
Copa	0.863425	5.20483	26.3986	2.7774e-07	7.48193e-06
Npnt	2.57727	1.66411	26.3927	2.78597e-07	7.49149e-06
Krt7	-2.13431	2.46847	26.3773	2.80825e-07	7.53783e-06
Arl3	-1.7769	5.53291	26.3644	2.82706e-07	7.57469e-06
C2cd2	1.49949	2.46823	26.3217	2.89025e-07	7.73012e-06
Ctrb1	-5.1367	0.24279	26.3075	2.91161e-07	7.77331e-06
Rangrf	-1.40597	7.8873	26.2945	2.93123e-07	7.81173e-06
Gys1	-1.63794	1.62544	26.2769	2.95803e-07	7.8691e-06
Nceh1	1.78203	2.15494	26.2242	3.03995e-07	8.07264e-06
Cpt1a	-1.40319	3.33133	26.1894	3.09512e-07	8.20454e-06
Edn3	3.64451	0.545224	26.1349	3.18373e-07	8.42447e-06
Noxo1	-1.92012	1.68732	26.1237	3.20227e-07	8.45854e-06
Gm10474	4.1344	0.407674	26.03	3.36149e-07	8.84815e-06
Taok3	-1.50273	2.00597	26.0299	3.36163e-07	8.84815e-06
Amfr	1.56636	3.01573	26.0253	3.36966e-07	8.85366e-06
Snhg12	-1.87703	3.34972	25.9996	3.41486e-07	8.95666e-06
Slmo1	-1.91314	3.89073	25.988	3.43542e-07	8.99478e-06
Vps13a	1.01757	4.50268	25.9732	3.46194e-07	9.04834e-06
Irgm1	-2.84795	4.53435	25.9522	3.49969e-07	9.131e-06
6430573F11Rik	3.56785	-0.213907	25.9257	3.5481e-07	9.24117e-06
Ube2q1	-0.999438	5.01673	25.8863	3.62129e-07	9.41536e-06
Paqr9	3.6424	-0.289078	25.8593	3.6724e-07	9.53164e-06
Cdc42ep5	-1.60481	4.8871	25.7653	3.85555e-07	9.98962e-06
Tyw3	-0.821787	5.52988	25.7537	3.87875e-07	1.00323e-05
Atp11b	1.07978	5.40688	25.7144	3.95859e-07	1.02211e-05
H2-Aa	-4.56729	0.454429	25.6787	4.03249e-07	1.03735e-05
Igf2	2.59757	1.98816	25.6759	4.03844e-07	1.03735e-05
Gad2	-2.37859	1.40519	25.6759	4.03848e-07	1.03735e-05
Dmrtc2	3.6921	2.35016	25.6327	4.1298e-07	1.05899e-05
Lhx2	2.97185	0.278868	25.6271	4.14192e-07	1.06027e-05
Figla	4.04675	2.88614	25.6163	4.16509e-07	1.06438e-05
Tgtp1	-6.90976	2.59581	25.5596	4.28935e-07	1.09426e-05
Myo9a	1.3596	4.84448	25.5553	4.29883e-07	1.09481e-05
Tiparp	1.40066	4.85923	25.5346	4.34514e-07	1.10472e-05
Adamts16	-4.02276	1.2526	25.5033	4.41616e-07	1.1196e-05
Raet1b	2.08977	6.37586	25.5022	4.41868e-07	1.1196e-05
Atp1b1	1.47051	4.05604	25.4794	4.47129e-07	1.13101e-05
Mmd2	-5.16649	0.505351	25.4596	4.51749e-07	1.13893e-05
Hsd17b14	-5.59848	1.08967	25.4594	4.51788e-07	1.13893e-05
Emb	0.942966	7.56805	25.4511	4.53729e-07	1.1419e-05
Lhx1	-2.73473	2.18125	25.4359	4.57332e-07	1.14903e-05
A430093F15Rik	3.67623	0.0225389	25.414	4.62559e-07	1.15843e-05
Prkx	1.65585	1.88319	25.4137	4.62626e-07	1.15843e-05
Qtrt1	-1.45726	6.22777	25.4016	4.65528e-07	1.16374e-05
Gpr160	2.23615	3.76425	25.3936	4.67462e-07	1.16662e-05
Gtsf1l	-2.16672	5.92217	25.3864	4.69225e-07	1.16907e-05
Raet1a	2.08305	6.37759	25.3767	4.7158e-07	1.17298e-05
Nfya	-1.39981	2.29236	25.3408	4.80439e-07	1.19302e-05
2900056M20Rik	1.57001	2.38253	25.3345	4.82007e-07	1.19493e-05
Patl2	2.49078	1.56469	25.3072	4.88885e-07	1.20997e-05
Acot9	1.06337	7.32433	25.2915	4.92884e-07	1.21785e-05
Tex16	3.96273	1.78546	25.2773	4.96528e-07	1.22482e-05
Pih1d2	-1.44575	4.76347	25.2449	5.04932e-07	1.2435e-05
Bpifa6	-5.5475	-0.039356	25.2272	5.09574e-07	1.25286e-05
Tom1	-1.69571	2.81353	25.2165	5.12414e-07	1.25698e-05
Akap11	1.02357	5.14973	25.2146	5.12934e-07	1.25698e-05
Zfp235	1.65478	2.71536	25.1942	5.18377e-07	1.26824e-05
2810453I06Rik	-1.33732	2.3808	25.1885	5.19912e-07	1.26875e-05
Magi3	1.28756	3.33766	25.1871	5.20285e-07	1.26875e-05
4931428F04Rik	-2.10591	0.904631	25.1553	5.28929e-07	1.28669e-05
Atf4	-1.36229	4.78724	25.1538	5.29365e-07	1.28669e-05
Evi5	0.906664	6.60755	25.1091	5.41759e-07	1.31467e-05
Gadd45a	1.74338	3.10195	25.0825	5.4929e-07	1.33078e-05
Pxmp4	1.14545	5.59902	25.076	5.51149e-07	1.33104e-05
Glce	1.42804	3.8136	25.0759	5.51181e-07	1.33104e-05
Dusp4	-1.88868	1.88459	25.0289	5.64775e-07	1.36166e-05
Sat2	-1.90621	2.63157	25.022	5.6681e-07	1.36437e-05
Kcnk4	3.16932	-0.415266	24.9923	5.7561e-07	1.38332e-05
Dyx1c1	-2.65254	0.813015	24.9882	5.76812e-07	1.38344e-05
Celf2	2.37548	2.72429	24.9859	5.77517e-07	1.38344e-05
G0s2	2.56295	1.63116	24.9682	5.82852e-07	1.39399e-05
Cldn26	-5.02248	0.0814763	24.9633	5.84329e-07	1.39528e-05
Peli1	1.06579	4.52835	24.9284	5.94996e-07	1.41849e-05
Rev3l	1.39303	4.00626	24.9228	5.96717e-07	1.42032e-05
Rhox9	2.36973	8.88737	24.8914	6.06516e-07	1.43944e-05
Usp10	-1.44005	3.96266	24.8909	6.06681e-07	1.43944e-05
Tspan17	2.39008	1.52781	24.8373	6.23777e-07	1.47766e-05
Ccdc79	3.10419	2.48534	24.8209	6.29108e-07	1.48793e-05
Akap12	-1.28448	4.96596	24.7835	6.41442e-07	1.51441e-05
Enpep	-4.00625	3.04272	24.7808	6.42335e-07	1.51441e-05
Macrod1	2.38016	1.87232	24.7571	6.50276e-07	1.53071e-05
Rp9	1.16791	4.83485	24.7461	6.54015e-07	1.53709e-05
Cd2	2.41281	1.85765	24.7215	6.62394e-07	1.55433e-05
Serpina3a	-5.15033	1.18651	24.7081	6.67041e-07	1.56278e-05
Zfp277	-0.878332	5.63122	24.7035	6.68616e-07	1.56402e-05
Gmcl1	0.997733	4.91755	24.6877	6.74128e-07	1.57444e-05
Dusp6	-1.48327	3.59377	24.6819	6.76174e-07	1.57675e-05
Ptplad2	3.14332	1.06977	24.6746	6.78742e-07	1.57827e-05
Meiob	4.91449	3.24105	24.674	6.78939e-07	1.57827e-05
Cdx2	3.61422	-0.558132	24.6582	6.84532e-07	1.5888e-05
Tmem65	1.57749	3.63879	24.6414	6.90511e-07	1.599e-05
Gm15698	-5.27123	-0.138429	24.6399	6.91071e-07	1.599e-05
Eif2c4	2.0414	0.875621	24.5871	7.10241e-07	1.63973e-05
Cdh3	-1.92564	1.75032	24.5854	7.10873e-07	1.63973e-05
Ruvbl2	-1.30616	7.77854	24.5434	7.26562e-07	1.67334e-05
Tmem130	-4.59659	0.109481	24.533	7.30495e-07	1.6798e-05
Gstp1	1.1348	8.69756	24.5171	7.36519e-07	1.69105e-05
9930014A18Rik	-3.53465	-0.266361	24.5091	7.39586e-07	1.69548e-05
Axin2	1.75319	2.18171	24.479	7.51239e-07	1.71955e-05
Uba6	1.50936	5.10299	24.446	7.64206e-07	1.74656e-05
Bmpr1a	1.1711	5.69824	24.442	7.65816e-07	1.74755e-05
Zscan5b	-2.43296	2.00453	24.439	7.66982e-07	1.74755e-05
Mapk9	1.19594	5.07643	24.4172	7.75738e-07	1.7648e-05
Opn3	1.64108	3.40011	24.3867	7.88129e-07	1.78974e-05
Gm5868	-4.43302	1.11924	24.3843	7.89099e-07	1.78974e-05
8430427H17Rik	1.7961	1.53147	24.3674	7.96027e-07	1.80272e-05
AI662270	-2.67744	2.40629	24.3342	8.09862e-07	1.83127e-05
Hmox2	0.836816	7.22866	24.3052	8.22149e-07	1.85624e-05
Gpx8	-3.79904	3.28844	24.2903	8.28561e-07	1.86789e-05
Arfgef1	1.01863	5.54754	24.2604	8.41531e-07	1.89271e-05
Ulk2	1.52185	3.12168	24.2566	8.43173e-07	1.89271e-05
Rabl2	-0.966584	5.1054	24.2561	8.43376e-07	1.89271e-05
Pmel	-2.6503	0.627872	24.2298	8.54994e-07	1.91591e-05
Klk8	-2.04115	1.03801	24.2255	8.56908e-07	1.91732e-05
Arv1	-1.23622	5.25423	24.2154	8.61401e-07	1.92448e-05
Ccdc90a	1.80188	2.13047	24.2047	8.66189e-07	1.93229e-05
AI848285	2.80408	-0.372812	24.1861	8.74604e-07	1.94498e-05
Spp1	-2.17158	5.65973	24.1848	8.75192e-07	1.94498e-05
Sox15	-1.3738	6.3738	24.1835	8.75789e-07	1.94498e-05
Slc25a36	1.32948	3.95951	24.1801	8.77336e-07	1.94552e-05
Jsrp1	-3.741	-0.0553209	24.1605	8.8632e-07	1.96253e-05
Cib2	1.86831	3.66061	24.1551	8.88821e-07	1.96515e-05
Zfp781	-1.20454	6.21612	24.1476	8.92292e-07	1.96991e-05
Amh	-5.42518	-0.175514	24.1403	8.95644e-07	1.97439e-05
Zfp771	-1.76265	3.64787	24.1117	9.09056e-07	2.001e-05
Pdlim4	1.52692	5.67081	24.085	9.21737e-07	2.02592e-05
Strbp	0.926037	7.28742	24.0655	9.31123e-07	2.04354e-05
Rgn	-4.36517	1.31838	24.0434	9.41864e-07	2.06408e-05
Ids	2.03088	2.06277	24.0319	9.47504e-07	2.07339e-05
Plekhb2	1.14667	2.91166	24.0228	9.52022e-07	2.08023e-05
Hmgn3	2.24121	3.72252	24	9.63371e-07	2.09986e-05
Ctnnbip1	1.74664	5.46348	23.9991	9.63821e-07	2.09986e-05
Pik3c2a	1.40938	4.07986	23.9912	9.67786e-07	2.10543e-05
Psors1c2	-2.29524	3.06259	23.9774	9.74754e-07	2.1175e-05
Kctd9	1.00911	3.572	23.9644	9.81322e-07	2.12867e-05
Fgf5	-3.12084	0.656456	23.9198	1.00436e-06	2.17412e-05
Mxd4	2.4746	5.5842	23.9182	1.00519e-06	2.17412e-05
Snhg4	-1.3407	4.32284	23.9019	1.01371e-06	2.18682e-05
Dnahc8	1.78936	2.85567	23.9014	1.01399e-06	2.18682e-05
Triml2	-1.65118	3.4976	23.8954	1.01716e-06	2.19049e-05
Zc3hav1l	1.44711	4.45856	23.8764	1.02724e-06	2.20901e-05
Apobec2	-1.48597	2.18993	23.8558	1.03829e-06	2.22956e-05
Bax	-0.88817	7.86494	23.7833	1.07813e-06	2.31177e-05
4930562F07Rik	2.45532	0.275711	23.765	1.08842e-06	2.33049e-05
Dusp16	1.84471	1.45728	23.7601	1.09122e-06	2.33315e-05
Ugt8a	1.8962	3.49609	23.7276	1.10979e-06	2.36946e-05
Harbi1	-0.965181	4.45521	23.724	1.11185e-06	2.37047e-05
4932438A13Rik	1.15996	5.1789	23.7047	1.12309e-06	2.39101e-05
Akap17b	1.2966	3.50825	23.6959	1.12822e-06	2.39852e-05
Ccdc30	-1.59354	1.91683	23.69	1.13171e-06	2.40252e-05
Baz1a	1.73559	3.69335	23.6683	1.14454e-06	2.42629e-05
Atp6ap2	1.08592	6.80504	23.6599	1.14954e-06	2.43344e-05
Kctd14	-2.77063	4.05874	23.6351	1.16446e-06	2.46152e-05
Araf	1.16284	7.03921	23.6229	1.17186e-06	2.47366e-05
Slc13a2	-5.28921	-0.0739205	23.5684	1.20554e-06	2.5378e-05
Slc38a4	2.24258	4.25925	23.568	1.20577e-06	2.5378e-05
Fam160b1	-1.35862	3.06771	23.5655	1.20734e-06	2.5378e-05
Sos2	1.43489	2.38628	23.5378	1.22483e-06	2.57093e-05
Kdm2b	0.945718	5.21441	23.5192	1.23675e-06	2.59198e-05
Slco4a1	-4.37787	0.00988273	23.5167	1.23833e-06	2.59198e-05
Kng2	-4.30967	-0.0520019	23.4933	1.25348e-06	2.62002e-05
Arf6	-1.00019	5.57434	23.4858	1.25842e-06	2.6235e-05
Tex101	3.13653	5.94441	23.4854	1.25866e-06	2.6235e-05
Wdr44	1.4085	3.59349	23.4778	1.2636e-06	2.62731e-05
Rbmx2	1.05341	6.52926	23.4772	1.26401e-06	2.62731e-05
Alg11	-1.64322	5.11653	23.4683	1.2699e-06	2.63589e-05
Tmem50a	-0.83724	7.0425	23.4527	1.28022e-06	2.6507e-05
Sfrp1	-1.50865	2.9754	23.4522	1.28059e-06	2.6507e-05
BC016423	1.57228	5.35616	23.4475	1.2837e-06	2.65346e-05
Fibp	-1.16047	4.98164	23.44	1.28869e-06	2.66009e-05
Rps6ka3	1.04481	4.50379	23.4276	1.29701e-06	2.67356e-05
Fxyd6	-2.16044	4.61701	23.4202	1.30204e-06	2.68022e-05
Fam73a	-1.229	3.20793	23.3876	1.32432e-06	2.72234e-05
Rhou	2.32871	1.44105	23.3587	1.34434e-06	2.75448e-05
Nnmt	-4.5637	-1.00108	23.3585	1.34447e-06	2.75448e-05
1700048O20Rik	1.53132	4.11457	23.3571	1.34549e-06	2.75448e-05
2022-09-06	2.6962	0.299073	23.3442	1.3545e-06	2.76912e-05
Tspan8	-3.90951	0.571703	23.2937	1.39052e-06	2.83886e-05
Mpi	-1.74847	3.2337	23.2836	1.39785e-06	2.84848e-05
Thbs3	2.34123	2.26914	23.282	1.39905e-06	2.84848e-05
Fam183b	-1.92835	2.3404	23.2733	1.4054e-06	2.85751e-05
Baiap2l1	2.56881	1.064	23.2622	1.41348e-06	2.87004e-05
Tmem47	1.36941	3.10977	23.2385	1.43105e-06	2.90176e-05
Acer3	1.97967	6.55548	23.1782	1.47659e-06	2.99005e-05
Tfb2m	-1.13815	4.83953	23.17	1.48293e-06	2.99881e-05
Shbg	-3.89903	0.97034	23.0708	1.56144e-06	3.1533e-05
Tceal8	-1.2917	5.81963	23.0463	1.58148e-06	3.18945e-05
1500012F01Rik	-1.8974	4.74914	23.0418	1.58514e-06	3.19252e-05
Fam63b	1.83526	1.62076	23.0201	1.60319e-06	3.22453e-05
Cck	4.56507	-0.324952	23.0101	1.61155e-06	3.23697e-05
Mtcp1	1.81368	5.78476	22.9934	1.62563e-06	3.26087e-05
Ing2	-1.28598	4.45453	22.9816	1.63562e-06	3.2765e-05
Prickle3	1.0059	6.59264	22.9711	1.64458e-06	3.29004e-05
Ooep	-1.41471	6.31718	22.9542	1.65907e-06	3.31458e-05
Rel	2.64388	1.01344	22.9453	1.66681e-06	3.32559e-05
Asna1	-1.04628	6.3209	22.9291	1.68091e-06	3.34925e-05
1700123I01Rik	3.4016	2.3544	22.9108	1.69696e-06	3.37673e-05
Hey1	-2.24811	4.25066	22.8675	1.7356e-06	3.44901e-05
Etf1	-1.01344	6.8882	22.8363	1.76398e-06	3.50034e-05
Gstm6	-2.10302	7.36703	22.834	1.76612e-06	3.50034e-05
Bbs1	-2.97906	0.562775	22.8288	1.77095e-06	3.50527e-05
Trim23	1.3611	3.74671	22.8027	1.79512e-06	3.54839e-05
Klhl25	-2.33265	1.24957	22.7977	1.79979e-06	3.55292e-05
Prrg3	3.20169	0.91764	22.7929	1.80433e-06	3.55718e-05
Tgtp2	-6.88867	2.67509	22.786	1.81078e-06	3.56519e-05
Max	-1.10612	3.73122	22.7777	1.81863e-06	3.57592e-05
Crtap	1.06605	4.03566	22.7734	1.82267e-06	3.57914e-05
Nedd9	-3.44861	1.31076	22.7612	1.83432e-06	3.59729e-05
Dzip1	-1.94262	3.74514	22.7253	1.86889e-06	3.66027e-05
Mbl2	-1.6193	3.59174	22.7218	1.87228e-06	3.66211e-05
Gfra3	2.46157	0.587235	22.7126	1.88135e-06	3.67503e-05
Srfbp1	-0.88317	5.89844	22.7027	1.89099e-06	3.68904e-05
Psmc4	-0.941839	9.00435	22.6869	1.9066e-06	3.71464e-05
Fbln1	1.95597	2.88971	22.6797	1.91377e-06	3.72125e-05
Ovol1	2.47701	0.0937918	22.6785	1.91498e-06	3.72125e-05
Igsf9	-2.57282	0.648066	22.6599	1.93361e-06	3.75257e-05
2010109K11Rik	1.94866	1.93022	22.6393	1.95447e-06	3.78812e-05
Snx33	-6.10173	0.264309	22.6332	1.96062e-06	3.79511e-05
Dlg3	1.61327	3.80966	22.5942	2.00084e-06	3.86125e-05
Utp15	-1.4669	5.01354	22.5929	2.00227e-06	3.86125e-05
Cutc	1.31997	5.43927	22.5926	2.00255e-06	3.86125e-05
Dnajc5g	2.60812	3.31672	22.5736	2.02248e-06	3.89464e-05
Socs2	-1.51735	6.93122	22.5591	2.03782e-06	3.91912e-05
Dhrs11	-1.46124	2.46262	22.5194	2.0803e-06	3.99225e-05
Lcorl	1.01683	4.83255	22.5186	2.08119e-06	3.99225e-05
Htatip2	1.05479	3.57291	22.494	2.10802e-06	4.03852e-05
Pde6d	1.44273	7.31526	22.4826	2.12053e-06	4.05727e-05
Vdac1	-1.25514	5.1312	22.4679	2.13688e-06	4.08332e-05
Pex10	-1.57891	2.32833	22.4263	2.18368e-06	4.16742e-05
Fam92b	2.26035	1.53463	22.4148	2.19675e-06	4.18702e-05
Gabra5	3.74361	0.552688	22.3827	2.23376e-06	4.24917e-05
1810046J19Rik	1.13442	7.51336	22.3816	2.23506e-06	4.24917e-05
Zfp593	-1.27571	5.29675	22.3738	2.24415e-06	4.26103e-05
Hipk3	1.44699	3.70836	22.3675	2.25151e-06	4.26469e-05
Zfp943	1.78068	4.43321	22.3673	2.25179e-06	4.26469e-05
Ift57	-1.13472	4.45696	22.3507	2.27132e-06	4.29279e-05
Scaf1	-1.48561	2.37946	22.3494	2.27287e-06	4.29279e-05
Plagl1	2.99338	4.06878	22.3474	2.27526e-06	4.29279e-05
Emc7	1.0172	5.98479	22.3436	2.27977e-06	4.29588e-05
Fam3c	-1.19574	7.25505	22.3378	2.28662e-06	4.30335e-05
Hal	2.45411	2.67467	22.3303	2.29556e-06	4.31473e-05
Wnt6	-2.89157	0.828859	22.3002	2.33182e-06	4.37737e-05
Rhox6	2.34868	8.32793	22.2974	2.33517e-06	4.37814e-05
Tnnt3	3.15125	1.69967	22.2771	2.36006e-06	4.41926e-05
Bhmt	3.24849	0.502541	22.2555	2.38673e-06	4.46361e-05
Scrn1	-2.65628	1.39674	22.2371	2.40969e-06	4.5009e-05
Echdc3	1.84551	2.03037	22.2207	2.43043e-06	4.53397e-05
Sdc4	-2.9779	6.76374	22.2006	2.45599e-06	4.57593e-05
Atp8a2	-1.89727	1.89248	22.1892	2.47063e-06	4.59746e-05
Phyh	-1.01483	4.56797	22.1731	2.49142e-06	4.63039e-05
Dmxl2	1.17711	3.85428	22.1528	2.51788e-06	4.67375e-05
Grin2d	3.1259	1.16405	22.1059	2.58019e-06	4.78345e-05
Mir202	-4.23566	0.911018	22.0972	2.59189e-06	4.79918e-05
9530082P21Rik	-1.46561	2.76741	22.0918	2.59916e-06	4.80667e-05
Poll	-2.56164	1.30888	22.0836	2.61034e-06	4.81586e-05
Nip7	-0.863876	7.83872	22.0834	2.61058e-06	4.81586e-05
Ctdspl	2.22154	1.15157	22.0732	2.62442e-06	4.83541e-05
Tubb3	-2.62182	0.626114	22.0683	2.63115e-06	4.84183e-05
Lrrc51	1.77222	4.76413	22.032	2.68139e-06	4.9248e-05
Prom1	3.76368	1.0696	22.031	2.68283e-06	4.9248e-05
Uchl1	-1.28691	6.66998	21.9827	2.75119e-06	5.04407e-05
Slc16a4	-2.59289	3.09919	21.9675	2.77314e-06	5.07808e-05
Alg3	-0.90791	6.63884	21.9558	2.79006e-06	5.10279e-05
Bnc2	-2.27221	2.75223	21.9367	2.8179e-06	5.1474e-05
Pmm1	-0.933676	8.59286	21.934	2.82185e-06	5.14831e-05
Sdhaf1	-1.03879	4.02966	21.9263	2.83323e-06	5.16278e-05
Btbd10	1.38513	6.34438	21.9095	2.85814e-06	5.20182e-05
Gml	-1.78125	3.39952	21.9017	2.86977e-06	5.21661e-05
Gm16677	2.0214	4.47728	21.8912	2.88548e-06	5.23879e-05
Gm826	-3.76462	0.368016	21.8831	2.89767e-06	5.25454e-05
Fbxw9	-2.08181	2.28033	21.8795	2.90323e-06	5.25822e-05
Rapsn	-1.53617	2.59696	21.8394	2.96457e-06	5.35828e-05
Sc5d	1.30562	4.78546	21.8387	2.96565e-06	5.35828e-05
Dph1	-0.782371	5.23049	21.832	2.97593e-06	5.36681e-05
Cobll1	2.28677	1.50145	21.831	2.97756e-06	5.36681e-05
Ddhd1	1.1484	3.44127	21.8233	2.98943e-06	5.3817e-05
Tmbim6	-1.07584	6.00371	21.8127	3.006e-06	5.40501e-05
Th	-4.41298	-0.400144	21.763	3.08492e-06	5.54023e-05
Htatsf1	0.871871	6.10963	21.7464	3.11174e-06	5.57668e-05
Sdr42e1	2.69238	0.33532	21.7442	3.11527e-06	5.57668e-05
Zfp280c	1.60271	3.0374	21.7435	3.11643e-06	5.57668e-05
Mall	-5.28315	0.236272	21.6839	3.2148e-06	5.74583e-05
Cmah	-2.49729	0.643894	21.6676	3.24224e-06	5.78795e-05
Mpzl2	-5.571	-0.0154184	21.6643	3.24773e-06	5.79082e-05
Eif2c1	-1.23781	2.90937	21.6581	3.25832e-06	5.80276e-05
Tor1aip2	-0.894176	7.01653	21.6467	3.27777e-06	5.83045e-05
Mosc2	1.27756	6.07489	21.6342	3.29915e-06	5.86149e-05
Pacsin1	1.93476	3.10388	21.6284	3.30917e-06	5.8723e-05
Sall3	2.14257	0.831192	21.6025	3.35423e-06	5.94519e-05
Slc6a6	-1.75131	2.26734	21.5912	3.37399e-06	5.97313e-05
Pcsk6	1.82163	2.04663	21.5836	3.38736e-06	5.98968e-05
Exoc2	1.02412	3.44915	21.5731	3.40601e-06	6.01553e-05
Cdc42se1	-1.48534	2.98409	21.5557	3.43696e-06	6.06303e-05
Foxp4	-4.3506	-0.166902	21.5507	3.446e-06	6.07179e-05
Ak8	-2.34081	0.84516	21.54	3.46526e-06	6.09854e-05
Hspa4l	1.23623	4.81915	21.5096	3.5207e-06	6.1888e-05
Areg	3.55266	-0.949959	21.4557	3.62095e-06	6.35241e-05
Mkx	-2.23836	3.26604	21.455	3.62229e-06	6.35241e-05
Ccl17	-6.00775	-0.0906343	21.4415	3.64799e-06	6.38997e-05
Cpeb2	2.17184	2.54892	21.4142	3.70017e-06	6.47378e-05
Neb	-2.62561	1.8911	21.4079	3.71235e-06	6.48749e-05
Rnf128	2.5876	1.83042	21.3857	3.75557e-06	6.54934e-05
Rgs10	2.22513	3.04465	21.3852	3.75653e-06	6.54934e-05
H2-Oa	3.82789	0.0959775	21.3628	3.80065e-06	6.61854e-05
Fam117b	1.30078	3.95372	21.3566	3.81304e-06	6.63238e-05
Slc25a4	-0.951644	9.11026	21.3178	3.89101e-06	6.76012e-05
H2-K1	2.66721	2.58595	21.3093	3.90821e-06	6.78212e-05
Epha2	-2.2852	1.26805	21.306	3.91508e-06	6.78613e-05
Mbnl3	2.32215	4.38717	21.2997	3.92788e-06	6.80043e-05
Pikfyve	1.14617	4.25949	21.2892	3.94948e-06	6.8299e-05
Cchcr1	-1.55035	2.1726	21.269	3.99133e-06	6.89428e-05
Ercc1	-0.812156	7.01542	21.253	4.02484e-06	6.94413e-05
Mybphl	-5.36322	0.526248	21.2494	4.03231e-06	6.94898e-05
4933432B09Rik	-2.20215	0.88536	21.2377	4.05702e-06	6.9835e-05
Rnf130	1.36147	5.11417	21.2262	4.08154e-06	7.01761e-05
Sh3bgr	2.94221	1.40307	21.2238	4.08664e-06	7.0183e-05
Casp6	1.32094	7.16811	21.2011	4.1353e-06	7.0937e-05
Boll	1.61804	4.54261	21.1961	4.14611e-06	7.10408e-05
Cml2	-2.05881	1.85164	21.1865	4.16689e-06	7.1315e-05
Dtna	-3.14451	1.31152	21.1798	4.1815e-06	7.14831e-05
Tmem164	1.7629	2.74133	21.1645	4.21503e-06	7.19738e-05
Slc9a3r2	2.36269	2.18443	21.1512	4.24439e-06	7.23923e-05
Cphx	-1.73015	3.70622	21.1323	4.28646e-06	7.30263e-05
Gm2104	-1.73014	3.7065	21.1284	4.29517e-06	7.30913e-05
Psmb3	-1.22452	9.28993	21.0817	4.40114e-06	7.48093e-05
1110038B12Rik	-1.79112	3.56045	21.0587	4.45431e-06	7.5627e-05
Nipal1	-3.44702	0.927003	21.0519	4.46998e-06	7.58068e-05
Tmem100	-2.53432	1.70998	21.0353	4.50893e-06	7.63806e-05
Atp13a3	1.14853	3.67629	21.0298	4.522e-06	7.64512e-05
Pbx3	1.5486	3.15302	21.0292	4.52335e-06	7.64512e-05
Zfp827	-2.42163	0.816915	21.0228	4.53845e-06	7.66198e-05
Aga	0.975892	6.00887	21.012	4.56405e-06	7.69648e-05
Mbp	1.4673	2.73552	20.9952	4.60427e-06	7.75554e-05
Gyltl1b	2.38939	1.08677	20.9828	4.63422e-06	7.79719e-05
Nt5c3l	-1.68368	3.56134	20.9651	4.67715e-06	7.86057e-05
2410057H14Rik	-2.50281	1.03586	20.9193	4.79047e-06	8.04195e-05
Jak2	1.28918	3.0195	20.882	4.88452e-06	8.18365e-05
Slc6a17	2.16926	1.14435	20.8815	4.88584e-06	8.18365e-05
Lyn	2.3436	0.667934	20.8497	4.9676e-06	8.30502e-05
Tomm40	-1.79817	4.13453	20.849	4.96943e-06	8.30502e-05
Tmem40	-1.46752	3.29915	20.8086	5.07534e-06	8.47252e-05
Ranbp2	0.934184	5.73139	20.7921	5.11948e-06	8.53666e-05
Clip1	1.87486	1.12172	20.7551	5.21926e-06	8.69333e-05
Tmem138	-1.02528	4.50918	20.7466	5.24259e-06	8.72245e-05
5430416N02Rik	-1.34416	4.38983	20.7404	5.25949e-06	8.73515e-05
Ttc39b	0.820337	4.51472	20.7395	5.26193e-06	8.73515e-05
Mia3	0.958536	4.36724	20.7308	5.28577e-06	8.76498e-05
Gm4890	1.07591	3.9169	20.727	5.29628e-06	8.76766e-05
Napepld	-1.51744	2.0013	20.726	5.29913e-06	8.76766e-05
Rimbp2	-3.55012	0.101402	20.7213	5.31221e-06	8.77955e-05
Gm16197	2.5099	1.63741	20.7159	5.32717e-06	8.79455e-05
Polr2e	-1.14567	8.57293	20.7105	5.34224e-06	8.80967e-05
Epcam	-0.80404	7.73432	20.6916	5.39509e-06	8.88702e-05
Rasl12	-4.41656	-0.0924042	20.688	5.40535e-06	8.89409e-05
Vnn1	-6.34243	0.421679	20.6769	5.4369e-06	8.93616e-05
Ccdc59	-1.23975	5.69911	20.6725	5.44936e-06	8.94678e-05
Gm6787	1.84775	0.954192	20.6607	5.48304e-06	8.99219e-05
Wdr46	-1.47602	3.56025	20.6554	5.49825e-06	9.00723e-05
Usp31	1.49936	3.00743	20.6338	5.56061e-06	9.0994e-05
Btg2	-1.12606	4.19974	20.6144	5.61706e-06	9.18171e-05
Miox	-5.74922	0.0114009	20.6067	5.63985e-06	9.20295e-05
Pcolce	-3.93513	1.17216	20.6058	5.64239e-06	9.20295e-05
9930021D14Rik	-2.57775	2.97874	20.6016	5.65493e-06	9.21334e-05
Smad6	1.68983	2.39999	20.5945	5.67588e-06	9.23739e-05
Nkrf	1.31212	3.17209	20.5654	5.76277e-06	9.36859e-05
Prrc1	-1.73072	5.48039	20.5563	5.79032e-06	9.40312e-05
Reep2	-2.59636	0.188224	20.5337	5.85917e-06	9.4986e-05
Kif4	1.12326	4.70237	20.5328	5.86184e-06	9.4986e-05
Reep5	1.58142	4.44989	20.523	5.892e-06	9.53712e-05
2310036O22Rik	-0.950388	7.61291	20.5207	5.89904e-06	9.53817e-05
2010110P09Rik	-5.51937	0.149502	20.5136	5.92079e-06	9.56297e-05
5730403B10Rik	0.727578	6.16468	20.5106	5.93014e-06	9.56772e-05
Adrb3	1.30223	2.20153	20.5073	5.94038e-06	9.57388e-05
Nkd1	1.8014	1.83492	20.4945	5.98029e-06	9.62782e-05
Agps	1.08197	4.35058	20.4459	6.13397e-06	9.86459e-05
BC021891	-4.20641	0.223615	20.4138	6.23775e-06	0.000100207
Ttc13	-0.805557	4.26095	20.4052	6.26584e-06	0.00010055
Rfxank	-0.925946	4.81313	20.4023	6.27544e-06	0.000100596
Dzip3	1.19845	5.23664	20.3829	6.33936e-06	0.000101511
5730457N03Rik	-1.82687	1.23617	20.3791	6.35204e-06	0.000101605
Dgkz	1.40033	2.45183	20.3736	6.37019e-06	0.000101787
Armcx5	1.22235	3.8401	20.3092	6.58826e-06	0.000105159
Ormdl1	1.02002	6.77055	20.305	6.60284e-06	0.000105279
Dnajb1	-1.07044	6.95664	20.2959	6.63416e-06	0.000105665
Rpp14	-0.870057	6.47114	20.268	6.73174e-06	0.000107105
Ephx4	1.70431	2.18273	20.2626	6.75089e-06	0.000107295
Prpsap1	-1.49397	6.17173	20.2222	6.89479e-06	0.000109466
Ovca2	-0.812336	5.22628	20.1884	7.0177e-06	0.000111299
Heatr2	-1.25489	3.00651	20.1571	7.13367e-06	0.000113018
Nans	-1.27533	6.29624	20.1532	7.14789e-06	0.000113123
LOC100041346	-7.20303	-0.924726	20.1249	7.25461e-06	0.00011469
Tctex1d1	-4.87072	-1.05661	20.1216	7.26725e-06	0.000114769
6030498E09Rik	-4.27482	0.456647	20.1166	7.28611e-06	0.000114945
Gpx1	-1.01913	10.4914	20.0633	7.49216e-06	0.000118047
Aars	-1.06655	4.67367	20.0616	7.49855e-06	0.000118047
Yes1	1.59755	3.16673	20.0279	7.63203e-06	0.000120022
Thap4	-1.32132	3.5649	20.0036	7.72969e-06	0.000121429
Fam111a	1.78635	2.45275	19.9888	7.78983e-06	0.000122245
Dpm1	1.06257	7.07658	19.9767	7.83897e-06	0.000122842
Adam10	1.2529	3.91868	19.9755	7.84428e-06	0.000122842
Tpm3	-1.27628	7.34136	19.9689	7.87126e-06	0.000123135
Flywch2	1.40309	3.55235	19.9617	7.90104e-06	0.000123471
4933401D09Rik	-2.17607	0.0419593	19.9568	7.92104e-06	0.000123654
Trappc2	2.20343	7.36693	19.9421	7.9822e-06	0.000124479
Pou6f1	-3.46536	1.38359	19.9243	8.05677e-06	0.000125511
Pdxk	-1.00799	4.39041	19.9103	8.11605e-06	0.000126302
Gm4944	1.52746	3.10081	19.8962	8.17607e-06	0.000126984
Hccs	1.69875	6.64292	19.8961	8.17688e-06	0.000126984
Tmem154	-5.4511	0.790666	19.8758	8.26379e-06	0.0001282
Tgfa	2.11244	0.93076	19.8693	8.29202e-06	0.000128505
Pdk2	1.18742	2.74741	19.8644	8.31344e-06	0.000128703
Strn4	-1.26346	2.91327	19.8575	8.34352e-06	0.00012898
Necap2	-1.82295	2.81878	19.8563	8.34861e-06	0.00012898
Cnga1	-4.01653	0.107759	19.8512	8.37095e-06	0.000129191
Sfxn3	-3.21663	0.337266	19.8174	8.52034e-06	0.000131361
A330102I10Rik	-3.20501	0.445024	19.8072	8.56582e-06	0.000131926
Greb1l	2.60232	1.36489	19.8048	8.57652e-06	0.000131955
Susd3	-3.01643	2.83963	19.7805	8.68629e-06	0.000133506
Ccdc68	3.32933	1.38536	19.7597	8.78168e-06	0.000134833
Rbm20	-1.94889	0.961815	19.7411	8.86736e-06	0.000135839
Triml1	-1.6394	2.4831	19.7401	8.87206e-06	0.000135839
Mkrn1	-1.15479	7.98419	19.7396	8.87453e-06	0.000135839
Taf4b	0.930527	4.76143	19.7369	8.88704e-06	0.000135892
Lrba	1.4118	2.63137	19.7244	8.9451e-06	0.000136639
Ccdc103	-2.95545	0.732772	19.7202	8.96498e-06	0.000136803
Smurf2	1.17568	3.35973	19.7126	9.0006e-06	0.000137206
Rfx7	0.922943	4.07372	19.7063	9.03027e-06	0.000137518
Cep57	-1.01993	5.3698	19.6811	9.1503e-06	0.000139204
Hs3st6	3.02463	-0.0319828	19.6772	9.1691e-06	0.000139348
Uggt2	1.9166	2.55736	19.6476	9.31203e-06	0.000141376
Snord55	-1.95135	2.55924	19.6292	9.40233e-06	0.000142602
Ythdc2	1.30963	3.71384	19.6266	9.41479e-06	0.000142646
Stxbp1	1.63402	2.85137	19.6153	9.47096e-06	0.000143351
Apoc3	2.92389	-0.754139	19.5833	9.63052e-06	0.000145619
Rab9	0.935311	6.20309	19.5713	9.69153e-06	0.000146362
Gm600	-3.63186	-0.129185	19.5697	9.69929e-06	0.000146362
Sord	2.19224	1.3368	19.5371	9.86637e-06	0.000148733
Itgb1	0.904191	5.61242	19.527	9.91867e-06	0.000149357
4930480M12Rik	-2.65055	0.485408	19.5253	9.92777e-06	0.000149357
Gm10052	-1.22591	9.38389	19.5095	1.00102e-05	0.000150446
Twsg1	1.04977	2.76203	19.4843	1.01432e-05	0.000152291
Gm11194	-5.3781	-0.660006	19.4642	1.02501e-05	0.000153741
Myo1h	-1.28369	2.79888	19.4586	1.02802e-05	0.000154037
N4bp3	-2.66825	0.0803089	19.4273	1.04504e-05	0.000156431
6330409N04Rik	1.46319	4.47819	19.4071	1.05616e-05	0.000157937
Epb4.1l4b	0.943723	3.2631	19.4003	1.05992e-05	0.000158341
Mtmr10	1.32959	2.29561	19.3864	1.06764e-05	0.000159334
Sap30bp	-0.948132	6.04333	19.3771	1.07287e-05	0.000159956
Slc25a43	2.24974	1.7857	19.3605	1.08224e-05	0.000161192
Zfp942	1.07711	5.10198	19.3575	1.08392e-05	0.000161281
Pgpep1	-1.23942	4.84871	19.3344	1.09711e-05	0.000163002
Aftph	0.987072	4.27906	19.3334	1.09767e-05	0.000163002
Fblim1	-2.34302	2.37849	19.3158	1.10787e-05	0.000164353
Ebp	1.19586	5.02662	19.3089	1.11187e-05	0.000164782
Tcl1	-1.02377	8.19883	19.3016	1.1161e-05	0.000165245
Edn1	-4.60762	-0.68153	19.2882	1.12398e-05	0.000166247
Syce3	2.08691	3.66438	19.268	1.13595e-05	0.000167851
Ccr7	-3.47833	1.45164	19.2497	1.1469e-05	0.000169301
Cer1	-3.88246	-0.774151	19.2436	1.15056e-05	0.000169602
Rhox8	-2.83916	2.88489	19.2425	1.15121e-05	0.000169602
Slk	0.937883	4.40373	19.237	1.15452e-05	0.000169922
Egr4	-5.24627	-0.318697	19.233	1.15696e-05	0.000170113
Gstm1	-1.50243	9.12329	19.2189	1.16554e-05	0.000171206
Car7	2.67485	0.538248	19.212	1.16979e-05	0.000171661
4930564K09Rik	1.54647	1.2675	19.2066	1.17308e-05	0.000171974
Tmprss13	-4.32773	0.543767	19.1928	1.18158e-05	0.00017305
Myo5a	1.35565	3.26283	19.1833	1.18747e-05	0.000173743
Vasp	-1.18778	2.24772	19.1725	1.19419e-05	0.000174555
Shprh	1.06703	3.90865	19.1571	1.20391e-05	0.000175804
Alkbh1	-1.22784	4.80318	19.1491	1.20893e-05	0.000176364
Hebp2	-1.54196	3.36199	19.1411	1.21404e-05	0.000176936
Ngdn	-0.980588	7.20463	19.1358	1.21739e-05	0.000177252
4932415G12Rik	1.62045	2.29185	19.127	1.22303e-05	0.000177899
Arid5a	-2.41863	0.986479	19.1237	1.22516e-05	0.000178035
Afmid	2.56575	0.751832	19.0779	1.25492e-05	0.000182183
Klf7	-1.89181	1.67282	19.072	1.25876e-05	0.000182563
Casc4	0.825812	4.81364	19.07	1.26009e-05	0.000182578
Mllt3	2.04372	1.94886	19.0565	1.26903e-05	0.000183695
Wdr12	-0.836583	8.03591	19.0272	1.28865e-05	0.000186355
Hnrnpa1	-1.16581	9.63092	19.0196	1.29383e-05	0.000186923
Cul7	-1.58694	2.01862	19.0065	1.30273e-05	0.000188026
2610020H08Rik	1.16807	3.77242	19.0043	1.30427e-05	0.000188066
Med13	1.22166	4.06159	18.9838	1.31834e-05	0.000189912
6430527G18Rik	-2.442	1.17785	18.952	1.3405e-05	0.000192918
Rab6b	-0.840551	4.20385	18.9365	1.35145e-05	0.000194307
Clca1	-4.03885	0.249158	18.9228	1.36117e-05	0.000195515
Hmcn1	1.41749	2.99569	18.9108	1.36977e-05	0.000196394
1190002N15Rik	1.61793	2.61344	18.9106	1.36992e-05	0.000196394
Fam151b	-1.41026	1.94506	18.9085	1.37137e-05	0.000196414
Narg2	0.998034	4.97152	18.8985	1.37858e-05	0.000197257
Sh3glb1	1.00361	6.06964	18.8696	1.39963e-05	0.000200078
Cnksr2	2.53771	1.63013	18.8639	1.40387e-05	0.000200406
Gsta2	-3.61048	1.54229	18.8628	1.40462e-05	0.000200406
Serpina5	-4.62232	0.0485168	18.8516	1.41289e-05	0.000201394
1700086O06Rik	1.04191	3.38971	18.8445	1.41816e-05	0.000201953
Ctbp2	-1.06193	4.77732	18.8386	1.42258e-05	0.000202388
Rin2	-2.79222	0.545549	18.8366	1.42405e-05	0.000202404
Kin	-0.719529	4.83477	18.8115	1.44295e-05	0.000204896
S1pr1	-2.86345	-0.11348	18.8068	1.44648e-05	0.000205202
Ppifos	-1.6055	3.07099	18.7891	1.46002e-05	0.000206926
Msx3	3.1524	-0.530672	18.76	1.48247e-05	0.000209909
Bcl7c	-1.25526	5.07725	18.7521	1.48856e-05	0.000210531
Cdc26	-1.36495	6.78214	18.7507	1.48969e-05	0.000210531
Ptpla	1.43772	4.62966	18.732	1.50437e-05	0.000212405
Aqr	-0.961964	4.68168	18.7297	1.5062e-05	0.000212462
Acbd7	-1.95861	4.22497	18.7265	1.50872e-05	0.000212617
Zfp932	-0.792731	5.78508	18.7052	1.52567e-05	0.000214802
Cfl2	0.987157	6.14821	18.6642	1.55884e-05	0.000219266
2310003C23Rik	-0.86681	5.19242	18.6599	1.56237e-05	0.000219555
Cep152	-1.79082	1.97675	18.6248	1.59136e-05	0.000223228
Ptpdc1	1.40983	1.91957	18.6247	1.59149e-05	0.000223228
Prtg	1.79988	3.76731	18.6213	1.59427e-05	0.000223407
Got1l1	1.0298	3.9449	18.6186	1.59654e-05	0.000223516
Stt3b	0.818115	5.49259	18.6102	1.60362e-05	0.000224296
1700011F03Rik	2.32248	1.29411	18.6004	1.61184e-05	0.000225236
Mospd3	-1.43127	5.01244	18.5853	1.62468e-05	0.000226817
Ptgr1	-2.15555	3.83353	18.5694	1.63833e-05	0.000228509
Sgpl1	1.1503	4.49056	18.5534	1.65207e-05	0.000230091
Vmac	-1.84669	1.79128	18.5526	1.65276e-05	0.000230091
Pqlc2	-1.11481	3.13227	18.5382	1.66534e-05	0.000231626
Galr2	-1.49261	2.81095	18.4957	1.70288e-05	0.000236627
Slc16a1	0.907287	4.51637	18.4873	1.71043e-05	0.000237455
Smarca5	0.979442	7.53002	18.4407	1.75273e-05	0.000243101
Tceanc	1.47501	4.23769	18.4381	1.75515e-05	0.000243211
Mrpl46	-0.955491	7.48684	18.4149	1.77661e-05	0.000245957
Gm12409	-2.89172	0.493102	18.3935	1.79666e-05	0.000248502
Gm11426	-3.37891	-0.00314223	18.3707	1.81834e-05	0.0002511
Atr	1.21403	5.52551	18.3702	1.81881e-05	0.0002511
Fkbp11	-1.32669	2.18549	18.3604	1.82821e-05	0.000252165
Zfp566	-0.907362	5.73007	18.3573	1.83121e-05	0.000252345
Myh7b	1.71405	1.11799	18.3385	1.84929e-05	0.000254602
Ncoa1	1.60477	2.19406	18.3279	1.85968e-05	0.000255796
Suco	0.763582	4.8621	18.3256	1.86184e-05	0.000255858
Mdh1	-0.725588	8.8258	18.2899	1.8971e-05	0.000260463
Stx12	1.04166	6.24474	18.2648	1.92228e-05	0.000263677
Rit1	-0.838707	3.65527	18.2575	1.92969e-05	0.000264451
Psg22	-4.56002	0.361297	18.234	1.95365e-05	0.000267489
Il18	2.76765	0.526143	18.2078	1.9807e-05	0.000270944
Dmwd	-1.50265	2.85555	18.1992	1.98959e-05	0.000271911
Cinp	0.728381	7.64704	18.1728	2.0174e-05	0.000275302
Oxct1	1.11909	5.05558	18.1721	2.01811e-05	0.000275302
Slc25a33	-0.794446	6.77754	18.1704	2.01994e-05	0.000275302
Mon2	0.894571	3.47382	18.1599	2.03115e-05	0.000276578
Lmnb1	-1.5318	1.75265	18.1575	2.03362e-05	0.000276661
2310022B05Rik	-2.22659	1.50125	18.1451	2.04697e-05	0.000278224
F3	-4.20228	0.959745	18.1395	2.05296e-05	0.000278785
C2cd2l	-2.40169	0.0791233	18.1343	2.05862e-05	0.000279299
Pcdhgb2	-1.76581	1.26498	18.1289	2.06442e-05	0.000279831
Ccdc106	-2.50165	1.06231	18.1258	2.06776e-05	0.000279933
Fbln2	-2.79766	1.61602	18.1248	2.06892e-05	0.000279933
Pfkfb3	-1.54801	2.30481	18.1149	2.07967e-05	0.000281133
Coil	-0.917171	3.82993	18.0961	2.10031e-05	0.000283666
Perp	2.16532	2.45406	18.0823	2.11561e-05	0.000285474
Rspry1	1.33029	3.81148	18.0586	2.14211e-05	0.000288788
Tsc22d3	1.96097	3.50961	18.031	2.17339e-05	0.000292734
Kpna3	0.889864	6.22587	18.0293	2.1753e-05	0.000292734
Pusl1	-1.08581	4.96803	18.0272	2.17768e-05	0.00029279
Aldh1a2	-2.18385	0.940241	18.0226	2.18296e-05	0.000293235
1200011M11Rik	-1.10829	3.18929	18.0179	2.18843e-05	0.000293706
1810009A15Rik	-1.15643	8.27178	18.0104	2.197e-05	0.000294592
Rgs16	-3.02809	-0.510701	17.9773	2.23557e-05	0.000299495
Wdr55	-1.14468	5.4051	17.9681	2.24638e-05	0.000300672
Satb1	1.37449	2.39023	17.9581	2.25818e-05	0.000301981
1700066M21Rik	1.40018	2.67028	17.9467	2.27177e-05	0.000303527
Nqo2	0.951688	5.19993	17.9429	2.27638e-05	0.00030387
Prdm9	2.6196	3.15565	17.9411	2.27846e-05	0.000303876
Drd4	4.35957	-0.929799	17.9286	2.29352e-05	0.000305612
Nanos2	-5.84481	0.737864	17.9001	2.32805e-05	0.000309936
H2-D1	2.9884	1.75008	17.8919	2.33819e-05	0.000311009
Tank	1.27188	5.89621	17.8836	2.34835e-05	0.000312082
Chek1	1.01121	6.17997	17.8761	2.35761e-05	0.000313034
Fam70b	-5.07155	0.539663	17.8712	2.36369e-05	0.000313562
Akt2	-1.08595	3.29456	17.8668	2.36913e-05	0.000314005
Syap1	1.05623	5.31562	17.8606	2.37694e-05	0.00031476
Cyb5r1	-1.0912	5.00888	17.8557	2.38307e-05	0.000315292
Ier5	-1.76712	1.72873	17.8395	2.40339e-05	0.000317698
Hormad2	1.04402	5.13848	17.8314	2.41369e-05	0.000318779
Cul4b	0.95155	7.29239	17.793	2.46288e-05	0.000324647
Tmem22	3.07498	1.63374	17.7924	2.4636e-05	0.000324647
Chd3	2.54323	0.378456	17.7916	2.46465e-05	0.000324647
Acy3	1.15515	4.52592	17.7855	2.47255e-05	0.000325278
Ccdc93	1.14516	2.41184	17.7833	2.47552e-05	0.000325278
Gm5643	-1.11442	9.97247	17.7829	2.47598e-05	0.000325278
Cyb5d2	1.30402	2.92887	17.772	2.49021e-05	0.000326859
Zfp688	-0.797235	4.35899	17.7625	2.50269e-05	0.000328208
Cbln4	-5.5974	-0.731641	17.7473	2.52274e-05	0.000330547
Stoml2	-0.779919	8.0015	17.7452	2.52548e-05	0.000330577
Dmxl1	1.32464	4.61887	17.7438	2.5274e-05	0.000330577
D630045J12Rik	1.60782	1.38019	17.7395	2.5331e-05	0.000331033
Mgat5	-2.14719	0.400633	17.7148	2.56626e-05	0.000335073
Rundc3a	-1.7792	2.18866	17.7093	2.57367e-05	0.000335747
Grem2	-4.32575	-0.32527	17.7059	2.57826e-05	0.000336052
Nif3l1	-0.757864	6.62167	17.6686	2.62935e-05	0.000342412
Nos3	2.55893	0.770711	17.6347	2.67661e-05	0.000348263
2022-09-01	-1.65283	1.28226	17.6231	2.69296e-05	0.000350085
Pvt1	-1.58163	3.1582	17.6095	2.71234e-05	0.000352297
Dgkb	-3.70192	-0.306606	17.5827	2.75078e-05	0.00035698
Igf2r	1.0733	3.40948	17.5684	2.77162e-05	0.000359371
Olfm2	3.02676	-0.399303	17.5595	2.78461e-05	0.000360743
Lonrf1	1.31535	2.17628	17.5553	2.79076e-05	0.000361226
Ephx3	-4.38832	-0.476211	17.5423	2.80981e-05	0.000363376
Huwe1	0.938715	6.17162	17.5397	2.81369e-05	0.000363562
Gga2	-1.27218	3.78286	17.5222	2.83974e-05	0.000366612
BC051537	2.86614	-0.918271	17.5201	2.84287e-05	0.000366698
Pde4a	1.23719	1.51178	17.5135	2.85282e-05	0.000367664
Nr4a1	-2.42291	0.61355	17.4942	2.88184e-05	0.000371083
Parva	2.17718	1.18613	17.4812	2.90169e-05	0.000373317
Pdlim5	1.28976	3.19951	17.4757	2.91007e-05	0.000374073
Cplx4	-4.9689	-0.127214	17.4737	2.91304e-05	0.000374133
D430019H16Rik	2.59408	1.46287	17.4672	2.92311e-05	0.000375103
Tulp2	-3.01674	1.54139	17.4612	2.93224e-05	0.000375952
Etv5	-1.29781	5.36975	17.4548	2.94222e-05	0.000376633
Tmem180	-1.83215	0.578622	17.4538	2.94379e-05	0.000376633
Hsd17b10	0.939539	6.8986	17.4529	2.94513e-05	0.000376633
Dusp15	-2.99696	0.753802	17.4468	2.95462e-05	0.000377523
Wfdc18	-5.48449	-0.937696	17.4142	3.00571e-05	0.000383723
Ppcs	-1.15853	6.01636	17.4071	3.01695e-05	0.000384829
Cmip	-1.48113	1.90257	17.3945	3.03703e-05	0.00038688
Yaf2	1.03987	6.04058	17.3938	3.03821e-05	0.00038688
Tymp	-1.16459	3.11575	17.3918	3.04129e-05	0.000386941
Nanos3	-1.48607	6.5945	17.3574	3.09686e-05	0.000393552
Defb36	-4.46531	-0.109471	17.3564	3.09853e-05	0.000393552
Lat	-1.72241	2.99488	17.3331	3.13682e-05	0.000398077
Prss23	2.88969	-0.0991669	17.3223	3.15461e-05	0.000399994
Klhl5	1.74989	1.7	17.3041	3.18502e-05	0.000403508
Micalcl	-2.25616	2.94526	17.2562	3.26636e-05	0.000413461
Spesp1	2.40999	1.1807	17.2478	3.2807e-05	0.000414925
1110012L19Rik	0.699942	6.547	17.2399	3.29447e-05	0.000416087
Acvr1	1.19556	1.84896	17.2393	3.29546e-05	0.000416087
Neto2	0.953726	4.10888	17.2305	3.31086e-05	0.000417644
Churc1	1.32084	7.27323	17.229	3.31339e-05	0.000417644
G3bp1	-1.02884	6.58573	17.2005	3.36351e-05	0.000423603
Zfp259	-1.22287	5.85881	17.1986	3.36677e-05	0.000423656
Anxa9	2.01225	0.682879	17.1931	3.37654e-05	0.000424528
Ypel3	-1.07892	6.79257	17.1843	3.39223e-05	0.000426142
Tomm40l	-1.55314	2.42431	17.1734	3.41183e-05	0.000428243
BC003965	-1.14742	7.70017	17.1693	3.41918e-05	0.000428805
Ppp3cc	1.64902	3.64356	17.1664	3.42449e-05	0.00042911
Nr0b2	-4.02586	0.618118	17.1645	3.42775e-05	0.000429158
Dennd1b	1.21152	3.25225	17.1547	3.44551e-05	0.00043102
Lipg	-3.17261	-0.332603	17.1503	3.45347e-05	0.000431655
Plekhj1	-0.819102	7.38096	17.1454	3.46241e-05	0.00043241
Fabp3	-1.44057	4.42795	17.1357	3.48024e-05	0.000434273
Tomm5	-1.09079	7.71436	17.1194	3.51025e-05	0.000437652
Sgms2	2.23906	1.88022	17.0919	3.56132e-05	0.000443649
Sema4g	2.27813	0.400775	17.085	3.57434e-05	0.0004449
Etfdh	1.04406	5.37295	17.0733	3.59649e-05	0.000447284
Krtdap	-2.59541	1.04102	17.0704	3.60201e-05	0.000447597
Tspan7	-2.55333	2.08307	17.0621	3.61765e-05	0.000449166
Grap2	-3.54378	0.52317	17.0574	3.62671e-05	0.000449808
Zfp296	-1.66783	2.70393	17.0563	3.62884e-05	0.000449808
Cfc1	2.76527	1.05796	17.0449	3.65064e-05	0.000452134
Prss16	2.98039	-0.212363	17.0231	3.69275e-05	0.00045697
Ly6d	-2.28469	1.31279	17.0141	3.71027e-05	0.000458757
Eci2	1.01572	5.11976	17.0105	3.71733e-05	0.00045925
Med29	-1.13592	7.52224	17.0053	3.72762e-05	0.000459946
Ebf2	-4.82713	-0.26006	17.0045	3.72912e-05	0.000459946
Dst	-0.929572	4.16649	17.002	3.73399e-05	0.000460165
Rrs1	-1.00123	4.50232	16.9995	3.73888e-05	0.000460388
Camk1	1.34807	5.01733	16.9955	3.74693e-05	0.000460999
4930417G10Rik	2.30805	0.774548	16.9834	3.77088e-05	0.000463563
Clock	1.04107	3.15214	16.9813	3.77503e-05	0.000463692
Slc7a7	-2.44492	2.40198	16.9646	3.80842e-05	0.000467408
Ccdc114	-1.80672	0.979711	16.9592	3.81921e-05	0.000468348
4931408A02Rik	3.33381	1.2484	16.9572	3.8233e-05	0.000468464
Lpgat1	1.18721	4.25108	16.9414	3.85511e-05	0.000471974
AI316807	1.13722	4.42253	16.9319	3.87441e-05	0.000473948
Ndfip2	0.96975	5.73785	16.9064	3.92691e-05	0.000479977
Slx4	-1.06613	2.43456	16.9044	3.931e-05	0.000480083
Gstp2	1.05459	8.35182	16.9011	3.93788e-05	0.000480531
Tmem64	0.993848	3.58349	16.8865	3.96833e-05	0.000483851
Dhh	-4.16534	0.839862	16.8809	3.98008e-05	0.000484887
E330017L17Rik	-4.07403	0.0947821	16.8734	3.99586e-05	0.000486413
Tnrc18	-1.69956	1.61367	16.8716	3.99959e-05	0.00048647
Dbt	-1.54562	2.15889	16.8571	4.0302e-05	0.000489794
A230072C01Rik	1.14056	5.72663	16.8409	4.06484e-05	0.000493602
Tmed8	1.33299	2.05864	16.8358	4.07582e-05	0.000494532
Rfxap	0.797866	5.88231	16.8261	4.09668e-05	0.00049666
Bend5	1.17339	3.57989	16.8088	4.13409e-05	0.000500789
Med14	1.03321	4.43315	16.7934	4.16779e-05	0.000504462
1700097N02Rik	2.48276	3.06763	16.7844	4.18757e-05	0.000506445
Msh4	1.66036	2.36455	16.779	4.19963e-05	0.000507492
Ccdc122	2.76558	1.72011	16.7728	4.21331e-05	0.000508733
Tcof1	-1.12578	3.74864	16.7572	4.24805e-05	0.000512514
Kctd10	-1.09577	3.34821	16.7447	4.2761e-05	0.00051548
Mef2c	-3.48079	0.353228	16.7407	4.28519e-05	0.000516159
Haus7	1.16991	6.38609	16.7387	4.28967e-05	0.000516282
Banf2	-3.24289	-0.395727	16.7358	4.29635e-05	0.00051667
Bop1	-1.40402	3.68371	16.7321	4.30458e-05	0.000517243
Ptpn3	-1.60218	1.89634	16.7286	4.31261e-05	0.000517791
Coch	2.27405	1.47576	16.7168	4.33943e-05	0.000520592
Alkbh3	-0.858301	3.98738	16.6767	4.43225e-05	0.0005313
Krt19	-3.03245	-0.690126	16.6721	4.44293e-05	0.000532153
Tanc2	1.25338	3.19594	16.6702	4.44735e-05	0.000532255
2022-09-03	1.94084	0.511451	16.6634	4.46337e-05	0.000533745
Zfp13	-1.5946	1.17126	16.656	4.48082e-05	0.000535402
Fam122b	1.36486	2.42845	16.6435	4.51036e-05	0.000538293
Blvrb	1.42321	2.60515	16.6428	4.51222e-05	0.000538293
Rock2	0.751789	4.97732	16.64	4.51885e-05	0.000538652
Actn2	-1.27722	7.26863	16.6355	4.52954e-05	0.000539495
Ppic	1.61499	5.6889	16.6192	4.56855e-05	0.000543708
Exosc5	-0.823328	7.58052	16.6141	4.58082e-05	0.000544338
Cndp2	-1.46974	4.3168	16.614	4.58114e-05	0.000544338
Ngrn	-0.81452	4.45416	16.6063	4.59983e-05	0.000546124
Ddah1	1.39014	2.37046	16.5852	4.65132e-05	0.000551799
Bscl2	-1.2257	3.87662	16.5726	4.68234e-05	0.00055493
Atg4c	1.47476	2.25227	16.5714	4.68515e-05	0.00055493
Stard7	0.814204	4.7871	16.534	4.77859e-05	0.000565549
Klhl13	1.68268	4.19962	16.4997	4.86571e-05	0.000575403
Nfkbiz	-1.53834	2.81779	16.4805	4.91536e-05	0.000580814
2610005L07Rik	-1.39528	6.40905	16.4771	4.92404e-05	0.00058138
Cubn	2.48924	1.85576	16.4754	4.92844e-05	0.00058144
Zfp36	-2.55376	0.0658632	16.4721	4.93703e-05	0.000581992
Cldn6	2.17313	0.701738	16.4549	4.9821e-05	0.000586842
Psmg2	-0.8669	8.32494	16.4445	5.00961e-05	0.000589617
Lrrc27	1.9962	0.57185	16.4413	5.01806e-05	0.000589764
Ddc	1.10511	4.73779	16.441	5.01876e-05	0.000589764
Usf1	-2.05325	3.35206	16.4388	5.02457e-05	0.000589982
Tulp3	-1.82207	1.70866	16.4217	5.07001e-05	0.00059485
Ddb2	1.24922	3.31526	16.4051	5.11481e-05	0.000599634
Pja2	0.871285	4.89735	16.4022	5.12267e-05	0.000600084
Atp2b1	0.830515	5.31283	16.3976	5.13502e-05	0.000601059
Msl3	1.23803	3.87195	16.386	5.16641e-05	0.00060426
1700021C14Rik	-1.39388	5.66292	16.3664	5.22026e-05	0.000610079
A830052D11Rik	2.56503	0.0367291	16.3568	5.24688e-05	0.000612711
Cd9	0.892872	7.5008	16.3339	5.31067e-05	0.000619557
Ppp1r26	1.34932	1.97798	16.3323	5.31493e-05	0.000619557
Stk33	2.44139	1.3904	16.3313	5.31796e-05	0.000619557
0610005C13Rik	-4.06509	-0.656862	16.3241	5.33798e-05	0.000620845
Six5	2.16496	0.427084	16.3233	5.34023e-05	0.000620845
1700026D08Rik	3.67708	0.16585	16.3228	5.34164e-05	0.000620845
Bpi	2.32844	-0.308294	16.3214	5.34566e-05	0.000620845
Sycp1	2.14463	7.09952	16.3164	5.35981e-05	0.000621423
Tfrc	0.846207	5.82075	16.3158	5.36151e-05	0.000621423
B3galtl	1.16526	5.9143	16.3152	5.36313e-05	0.000621423
Gm2518	-1.54627	2.56907	16.3048	5.39282e-05	0.000624379
Snapc3	-0.918205	6.1947	16.2986	5.41041e-05	0.00062593
Frs3	-1.89587	1.32258	16.2777	5.47027e-05	0.000632223
Gins4	-0.658044	7.35785	16.2767	5.47328e-05	0.000632223
Ccdc138	0.923856	4.57877	16.2692	5.49501e-05	0.000634242
9130011J15Rik	-0.72189	7.56345	16.2566	5.53171e-05	0.000637985
Pirt	-3.68411	-0.946059	16.2504	5.54985e-05	0.000639583
Pcdhgc4	-1.67317	1.27943	16.2386	5.58445e-05	0.000643074
Tekt5	-3.35874	0.23933	16.2364	5.5909e-05	0.00064332
Inadl	-1.32233	2.51639	16.2172	5.64799e-05	0.000649389
Gpr146	4.24549	0.528205	16.2047	5.68518e-05	0.000652806
LOC100642166	-0.917391	3.31278	16.2043	5.68646e-05	0.000652806
Rab26	1.36243	3.06473	16.2019	5.69375e-05	0.00065314
Abi2	1.14685	4.6268	16.1508	5.84938e-05	0.000670477
Fryl	-1.3218	3.39812	16.1482	5.85738e-05	0.00067088
Rbks	1.03232	4.03634	16.1404	5.88155e-05	0.000673131
Zfand4	1.17767	3.58597	16.1365	5.89387e-05	0.000674023
Spcs1	-1.1552	7.70816	16.1329	5.90495e-05	0.000674774
Aard	-2.05702	6.33592	16.1179	5.95201e-05	0.000679631
Prdm4	-0.738613	3.86967	16.1095	5.97836e-05	0.000682118
Plcg2	1.14955	5.1542	16.0393	6.20399e-05	0.000707321
Ing1	-0.866104	4.25239	16.0367	6.21277e-05	0.000707782
Smpx	-3.11067	2.44603	16.0284	6.24005e-05	0.000710347
Synj1	1.27625	2.39328	16.0062	6.31338e-05	0.000718146
Iapp	-2.74678	0.140218	15.9983	6.3398e-05	0.000720603
Lmo4	1.73757	2.15919	15.9956	6.34885e-05	0.000721082
Klc4	-1.70117	1.44508	15.96	6.46944e-05	0.00073422
Gm12216	-1.96597	0.831448	15.9523	6.49578e-05	0.000736622
Fnip1	1.474	4.03641	15.951	6.50048e-05	0.000736622
Hpse	2.32782	-0.396646	15.9444	6.52307e-05	0.000738621
Uevld	0.967282	3.81418	15.9355	6.55377e-05	0.000741365
Gm14873	-3.54892	-0.153461	15.9339	6.55948e-05	0.000741365
Sestd1	0.886119	4.52968	15.9331	6.5622e-05	0.000741365
Sel1l3	-3.26987	0.768964	15.9083	6.64876e-05	0.000750576
Dedd2	-1.90067	2.86277	15.9038	6.66451e-05	0.000751347
Apoa2	-3.15863	1.60199	15.9035	6.66566e-05	0.000751347
Rab35	-1.34365	2.94774	15.8975	6.6868e-05	0.00075316
Phkg1	1.0367	3.13561	15.896	6.69193e-05	0.00075317
Aim1l	-1.22718	2.23817	15.8738	6.77079e-05	0.000760741
Stx17	1.19396	4.32915	15.8736	6.77182e-05	0.000760741
Gm5535	-4.75313	-1.20759	15.8728	6.77449e-05	0.000760741
Fmr1nb	1.09257	6.31322	15.8699	6.78493e-05	0.000761341
Chm	1.30473	3.29103	15.8589	6.82432e-05	0.000765186
Pdik1l	1.08163	4.49032	15.8568	6.83215e-05	0.000765488
Tmc6	-2.05107	0.563765	15.8473	6.86637e-05	0.000768745
Ino80b	-2.14804	2.27084	15.8455	6.87284e-05	0.000768892
Gzf1	0.812184	3.99316	15.841	6.88919e-05	0.000769736
Tshz3	3.11182	0.0594686	15.8406	6.89069e-05	0.000769736
Cyp2j6	-4.02779	-0.683893	15.8377	6.90121e-05	0.000770334
2810442I21Rik	1.26308	2.7795	15.8282	6.93597e-05	0.00077312
Nudt16	1.34908	2.74124	15.8281	6.93653e-05	0.00077312
Ppef1	3.23951	-0.765529	15.8071	7.01373e-05	0.000781006
Fig4	1.23153	2.22589	15.8061	7.01775e-05	0.000781006
Fastkd3	-0.913824	5.38661	15.7996	7.04181e-05	0.000783099
Usp32	1.05294	3.81599	15.7967	7.05255e-05	0.00078371
Homer2	1.04804	3.29136	15.794	7.06278e-05	0.000784262
Ntm	2.28834	-0.283627	15.7706	7.15038e-05	0.0007934
Klhl36	-2.59121	0.711917	15.7687	7.15756e-05	0.000793467
Set	-1.30479	9.64828	15.7677	7.16162e-05	0.000793467
Hist1h2bk	1.51286	5.09048	15.7521	7.22092e-05	0.000799444
Zfp872	2.92476	1.76464	15.7467	7.2416e-05	0.000801139
Dcaf5	1.46549	2.34542	15.7373	7.27765e-05	0.000804531
Tbcc	-0.805859	6.36102	15.7346	7.28802e-05	0.000805081
Shmt2	-1.43318	3.53136	15.7311	7.30141e-05	0.000805963
Eya2	-3.59916	1.46388	15.6984	7.42867e-05	0.000819405
Tfam	-0.773568	6.36982	15.6906	7.45948e-05	0.000822196
Prss29	-5.7445	-0.342198	15.6818	7.4943e-05	0.000825424
Fam199x	2.43722	-0.0983548	15.6648	7.56192e-05	0.000832171
Atp2a1	-3.647	-0.230823	15.6636	7.56671e-05	0.000832171
Rsu1	-0.891932	5.37169	15.658	7.5891e-05	0.000834019
Tnni2	2.87515	0.613547	15.6268	7.71513e-05	0.000847245
Usp43	-1.48228	1.53562	15.6224	7.73319e-05	0.000848604
Syngr1	-1.43245	3.45356	15.5789	7.91324e-05	0.000867724
Hpcal1	-1.15991	4.73054	15.5536	8.01988e-05	0.000878771
Arid4a	-1.10917	4.67439	15.5517	8.02799e-05	0.000879014
Trim69	2.74086	0.361497	15.5422	8.06829e-05	0.00088278
Dennd5a	1.03432	4.16786	15.5369	8.09096e-05	0.000884612
Atad2b	0.950322	3.64406	15.519	8.16809e-05	0.000892391
Rnf17	0.906162	7.22515	15.4912	8.2889e-05	0.000904927
Stoml1	-1.87552	2.7457	15.465	8.40459e-05	0.000916886
Kdm6a	1.16655	3.52928	15.4562	8.444e-05	0.000920513
3110070M22Rik	-3.24106	-0.616692	15.4544	8.45187e-05	0.000920698
D030028A08Rik	-1.34893	1.92918	15.4076	8.66386e-05	0.000943103
Maff	1.56216	2.07529	15.3906	8.74216e-05	0.000950932
Aldh3b1	-4.10193	0.49971	15.3888	8.75041e-05	0.000951138
Pla2g2d	2.8985	0.900872	15.3822	8.7811e-05	0.000953779
Hdac8	0.997166	3.12519	15.3707	8.83481e-05	0.000958914
Pgam1	-1.25489	8.02469	15.3667	8.85354e-05	0.000960249
BB557941	3.49639	-0.783017	15.3386	8.98594e-05	0.000973901
Alpl	1.39519	4.31204	15.3304	9.02541e-05	0.000977469
Rps6ka2	-1.51518	2.23186	15.3207	9.07146e-05	0.000981744
Spns1	-1.8907	2.83554	15.3175	9.08707e-05	0.00098272
Mir5117	-2.14953	1.71232	15.3154	9.09709e-05	0.000983091
Scamp5	0.937885	3.66158	15.3051	9.14714e-05	0.000987163
Zfp185	2.79211	0.537505	15.3049	9.14799e-05	0.000987163
Aifm2	0.870513	3.77591	15.2984	9.17943e-05	0.00098984
Zfp869	-1.14937	4.28714	15.2959	9.19141e-05	0.000990416
Pcdhga5	-1.70525	1.24826	15.2891	9.22495e-05	0.000993313
Notum	1.63949	1.0173	15.2562	9.3866e-05	0.00100999
Smtn	-1.81154	1.30566	15.2497	9.41895e-05	0.00101239
Ppapdc1b	-0.907062	3.57272	15.249	9.42243e-05	0.00101239
H2-Ab1	3.30898	2.73276	15.2422	9.45655e-05	0.00101532
Anxa11	-1.38796	2.82627	15.2338	9.49885e-05	0.00101913
Ppa2	0.735226	6.83552	15.2194	9.57149e-05	0.00102618
Ebf4	2.17593	-0.0923933	15.2133	9.60247e-05	0.00102877
Ptbp1	-1.09435	4.2665	15.202	9.66011e-05	0.00103373
B3gnt5	2.15363	1.03612	15.2015	9.66264e-05	0.00103373
Pdk1	-0.9571	4.72117	15.1834	9.75562e-05	0.00104293
Cnr1	2.1139	1.44748	15.1762	9.79297e-05	0.00104598
Grsf1	0.716781	6.68135	15.1752	9.79821e-05	0.00104598
Lin37	-0.851588	6.73038	15.1721	9.8145e-05	0.00104672
Ndnl2	-0.978453	4.06967	15.1705	9.8225e-05	0.00104672
Rpl7l1	-0.7786	8.17229	15.1698	9.82617e-05	0.00104672
Taf7l	2.92949	4.06464	15.1643	9.85465e-05	0.00104827
Ccdc43	-0.871272	3.72777	15.1643	9.85471e-05	0.00104827
Nid1	-2.04053	1.29561	15.1609	9.8729e-05	0.001049
Lypd4	5.23523	2.35695	15.1603	9.87564e-05	0.001049
Fam26f	2.38449	1.03696	15.156	9.89831e-05	0.00105066
2410131K14Rik	-1.50507	2.69482	15.1538	9.90973e-05	0.00105112
Rundc3b	0.82643	3.63747	15.1516	9.92143e-05	0.00105162
Chd9	0.992277	3.45615	15.129	0.00010041	0.00106353
Cst13	-4.04947	0.285948	15.1169	0.000101057	0.00106963
Tc2n	2.62524	2.31832	15.1155	0.000101132	0.00106966
Gadd45gip1	-0.98775	8.26419	15.1103	0.000101409	0.00107184
Tsta3	-0.696482	6.48911	15.0888	0.000102572	0.00108336
Rbm15b	-1.0745	2.95936	15.0866	0.000102688	0.00108382
Tmx2	-0.929306	7.76239	15.0796	0.000103068	0.00108706
Bccip	-0.709168	8.12261	15.0729	0.000103438	0.0010901
Fchsd2	1.25037	2.95089	15.0717	0.000103503	0.0010901
Arl8b	0.732856	5.44712	15.0675	0.000103735	0.00109178
Cdc42ep3	2.62129	1.29734	15.0568	0.000104322	0.00109711
Ccdc25	0.818043	6.59262	15.0556	0.000104388	0.00109711
Dgkk	2.04434	0.27868	15.0526	0.000104557	0.00109811
Zfp397	0.941705	3.27206	15.0242	0.00010614	0.00111394
Tma16	-1.58139	7.60399	15.0186	0.000106459	0.00111571
Dpp7	-1.5817	3.30354	15.0177	0.000106508	0.00111571
Zbtb33	1.34438	2.41668	15.0173	0.000106532	0.00111571
Gm7325	-2.52656	0.428781	15.0153	0.000106645	0.0011161
Asah1	0.797307	7.25963	15.0099	0.000106951	0.00111853
Gm3219	-1.33114	3.13671	14.9877	0.000108215	0.00112991
Cul1	0.845084	7.57106	14.9876	0.000108222	0.00112991
2022-03-06	0.9118	4.4623	14.9868	0.000108266	0.00112991
Pcgf1	-0.837812	5.06076	14.9836	0.000108452	0.00113043
6330418K02Rik	1.14395	3.15967	14.9833	0.000108468	0.00113043
Mogat1	2.66289	0.465473	14.9753	0.000108931	0.00113446
Kctd19	-3.03042	-0.34159	14.9739	0.000109006	0.00113446
Phc1	-0.98413	4.94572	14.955	0.000110104	0.00114508
Gde1	0.780723	5.88664	14.9502	0.000110389	0.00114725
Dnajb4	0.973131	4.32548	14.938	0.0001111	0.00115383
Kdm5a	1.17553	6.06487	14.935	0.000111282	0.00115492
Fam59b	-3.44402	0.15175	14.9304	0.00011155	0.0011569
Syne2	-1.86117	2.45631	14.9053	0.000113046	0.0011716
Scml2	1.24933	5.10568	14.8952	0.000113649	0.00117703
Stx1b	2.18584	0.776336	14.8835	0.000114361	0.00118344
Pcdhgb1	-1.67924	1.25407	14.8824	0.000114427	0.00118344
Spink2	1.80668	1.18381	14.8799	0.00011458	0.00118357
Atox1	1.1809	8.07637	14.8796	0.000114598	0.00118357
Gramd1b	-2.27775	0.719735	14.8668	0.000115375	0.00119078
Pcdhgb4	-1.68389	1.23094	14.8477	0.000116549	0.00120206
Rdx	0.720607	6.83027	14.8448	0.000116727	0.00120271
Prkar2b	0.896701	4.92592	14.8441	0.000116773	0.00120271
Dnajc4	0.846581	4.54108	14.832	0.000117527	0.00120963
Kat8	-0.793742	5.65945	14.8177	0.000118422	0.001218
Fgf13	1.91521	2.33504	14.8127	0.000118734	0.00122037
Ptbp2	0.978711	5.60386	14.8089	0.00011897	0.00122196
Mir762	-1.72135	1.86216	14.8071	0.000119085	0.0012223
Rab20	-2.87397	1.09936	14.7948	0.000119863	0.00122944
Ankrd44	3.1306	0.764079	14.7786	0.000120903	0.00123925
Aqp3	3.90962	-1.26557	14.7402	0.000123388	0.00126386
Arl5b	-1.3002	2.79432	14.7294	0.000124099	0.00127027
Vsig10	-1.80886	0.793912	14.7247	0.000124405	0.00127253
Rasa1	0.863556	5.85376	14.7143	0.000125094	0.00127871
Clmp	-1.39084	1.96631	14.6962	0.000126304	0.00129019
Pnck	2.54637	3.18411	14.6809	0.000127333	0.00129981
3110057O12Rik	2.54772	1.9629	14.6652	0.000128394	0.00130975
Ext1	-1.5008	2.4727	14.657	0.000128956	0.00131458
Psmb9	2.75429	0.231534	14.6517	0.000129318	0.00131736
Pkdcc	-1.57892	1.44198	14.6485	0.000129534	0.00131867
Evpl	-2.3189	0.375719	14.6464	0.000129681	0.00131927
Susd5	2.63061	-0.275873	14.6444	0.000129819	0.0013194
Ankrd37	-0.854555	4.1891	14.6437	0.000129871	0.0013194
Golm1	1.5709	2.44109	14.6419	0.000129993	0.00131974
Narfl	-1.18007	3.96768	14.6379	0.00013027	0.00132166
Copb2	0.940673	6.11105	14.6353	0.000130451	0.00132259
Pcdhga2	-1.70208	1.23356	14.6215	0.000131405	0.00133108
Hormad1	1.5365	8.09675	14.6206	0.000131467	0.00133108
Efhb	-2.01847	0.524594	14.6039	0.000132641	0.00134206
Creg2	-1.9032	1.45235	14.5858	0.000133916	0.00135404
Smc6	0.81539	7.74928	14.552	0.000136344	0.00137765
Srgap2	1.25893	2.52324	14.5339	0.000137659	0.00139001
Krt73	-3.66323	-0.195413	14.5234	0.000138433	0.00139687
Synj2	-1.96468	1.61312	14.514	0.000139125	0.0014029
Car9	-4.30048	-1.01158	14.499	0.000140237	0.00141317
Skp2	-1.24641	3.7108	14.494	0.000140604	0.0014159
Ptprs	1.26275	3.03625	14.4826	0.00014146	0.00142356
Sh3bgrl2	0.98164	3.9446	14.4791	0.000141723	0.00142525
Zfp672	1.79322	2.85025	14.4749	0.000142042	0.0014275
Dbil5	1.59098	2.16312	14.4675	0.000142602	0.00143216
Lrrc28	-0.92408	4.03506	14.4592	0.000143226	0.00143746
Zrsr2	0.840638	8.08283	14.4561	0.000143464	0.00143889
Pcdhgb5	-1.62708	1.24405	14.4419	0.000144547	0.00144877
Galntl2	-2.68052	-0.16628	14.4382	0.000144837	0.0014507
Rnf125	-1.11328	4.51666	14.4343	0.000145135	0.00145271
Brd4	-0.838996	5.19401	14.4316	0.000145343	0.00145333
Thyn1	0.646271	8.43952	14.431	0.000145391	0.00145333
Ddx60	-2.4698	0.690773	14.4241	0.000145925	0.00145769
Ptpmt1	0.91185	4.59144	14.4121	0.000146858	0.00146603
Kazn	-1.10281	2.89238	14.4071	0.000147247	0.00146849
Phf23	-0.880043	4.68492	14.4064	0.000147301	0.00146849
BB031773	-3.97788	-1.16418	14.3999	0.000147809	0.00147127
Snord58b	-2.07242	-0.657155	14.3999	0.000147812	0.00147127
Agbl2	2.8938	0.269255	14.3991	0.000147876	0.00147127
Ly96	-2.7519	0.707605	14.391	0.000148507	0.00147656
Gm17455	2.64226	2.07067	14.3795	0.000149423	0.00148302
Pdzk1	-2.75932	2.09189	14.3794	0.000149431	0.00148302
Lgals3	3.3281	0.190564	14.3791	0.000149455	0.00148302
Pin1	-0.960009	9.19876	14.3726	0.00014997	0.00148714
Hist1h2bj	1.51645	5.25376	14.3556	0.000151331	0.00149964
Trim67	-3.46712	0.264776	14.3483	0.000151916	0.00150444
Pcdhga10	-1.70328	1.2407	14.325	0.000153812	0.00152221
Slc39a7	-1.23525	3.75777	14.3126	0.000154822	0.00153119
Prss28	-5.27059	-0.0460975	14.3059	0.00015538	0.00153471
Gch1	1.01021	3.1296	14.3058	0.000155383	0.00153471
Pcdhgc5	-1.63951	1.25201	14.295	0.000156277	0.00154252
Pcdhga8	-1.66912	1.24087	14.292	0.000156527	0.00154396
Pik3r3	1.29361	4.26052	14.2597	0.000159236	0.00156964
Sdf2	-0.770777	6.81076	14.2567	0.000159494	0.00157114
Hdc	-4.13171	-1.0412	14.2458	0.000160416	0.00157828
Aldh5a1	1.10588	2.85531	14.2457	0.00016043	0.00157828
Rusc1	1.94758	0.778816	14.2354	0.00016131	0.0015859
Fnbp1	-1.14741	2.45207	14.2279	0.000161954	0.00159071
Gm5506	-1.61564	9.32724	14.2272	0.000162012	0.00159071
Phf16	1.75314	3.75203	14.2194	0.00016268	0.00159578
Aqp5	-4.53015	-1.13792	14.2187	0.000162743	0.00159578
Pcdhgc3	-1.67457	1.24319	14.2164	0.000162943	0.00159608
2010204K13Rik	-1.4681	4.89021	14.2159	0.000162988	0.00159608
Rgs19	1.22612	3.98885	14.2084	0.000163641	0.00160143
Tmem53	0.835471	4.78036	14.2043	0.000163997	0.00160386
Degs1	-0.889204	7.42889	14.1913	0.000165133	0.00161392
Kif23	0.9851	4.88331	14.1846	0.000165718	0.00161857
Fgfr1op2	0.649475	7.16842	14.1801	0.00016612	0.00162082
Art5	-1.92229	1.30738	14.1796	0.000166165	0.00162082
Dph5	-0.590694	5.60537	14.1582	0.00016806	0.00163823
Fam100a	-1.60618	2.03025	14.1559	0.000168266	0.00163917
Jak1	0.840299	5.73414	14.1544	0.000168398	0.00163939
Ccdc155	2.00133	0.340748	14.1494	0.000168854	0.00164275
Ppm1n	1.92352	0.937312	14.1269	0.000170884	0.00166141
Sycp3	2.04126	9.13331	14.123	0.000171241	0.0016638
Aif1l	1.7359	4.40176	14.1211	0.000171413	0.00166439
Pcdhga4	-1.65394	1.23569	14.1155	0.000171925	0.00166828
Mrps30	-1.05568	7.44477	14.1126	0.000172187	0.00166968
Rnpepl1	1.52401	1.66131	14.1113	0.000172307	0.00166968
Zswim6	1.60794	1.62526	14.1102	0.000172405	0.00166968
Rpgr	1.13823	4.40921	14.1042	0.00017296	0.00167397
Pcdhgb6	-1.65231	1.24102	14.0998	0.000173365	0.00167546
Srl	1.13869	2.7159	14.0996	0.000173378	0.00167546
Ogdhl	-1.82423	0.327761	14.0977	0.000173553	0.00167546
Gm5617	-1.19342	5.45605	14.0976	0.000173564	0.00167546
Psmc5	-0.9221	8.64819	14.0945	0.000173847	0.00167711
Snx25	1.05276	3.22705	14.0755	0.000175615	0.00169307
Dusp26	-3.31831	-0.511293	14.0633	0.000176763	0.00170304
Lipt1	-0.892949	4.07523	14.052	0.000177827	0.00171219
Zfp719	-1.00041	3.86184	14.0469	0.000178307	0.0017157
Rpf1	-0.736879	7.50161	14.039	0.000179054	0.00172178
Cradd	-0.902123	3.24143	14.0217	0.000180715	0.00173663
Lgmn	-1.16133	5.11903	14.0169	0.000181175	0.00173884
Prkd1	1.42506	2.52858	14.0169	0.000181178	0.00173884
Ubr3	1.03011	4.21412	14.0085	0.000181986	0.00174547
Ccdc89	-2.97576	0.341833	14.0065	0.000182176	0.00174618
Pde4c	-3.88189	-0.0995169	14.0002	0.000182788	0.00175079
Pigk	0.867923	5.39412	13.9987	0.000182938	0.00175079
Skap2	0.964	5.84818	13.9971	0.000183091	0.00175079
Unc119	-0.943148	5.37953	13.9968	0.000183127	0.00175079
0610007C21Rik	0.946997	7.00152	13.9783	0.00018493	0.00176689
Suds3	-0.804242	5.30645	13.9623	0.000186511	0.00178087
Gal3st4	1.1151	2.91238	13.9565	0.000187089	0.00178525
Arpc2	-0.941448	8.77778	13.9503	0.000187703	0.00178996
Pcdhga3	-1.65618	1.23529	13.9105	0.000191724	0.00182713
Pcdhga1	-1.6453	1.23962	13.907	0.000192081	0.00182936
Lmo1	-1.26637	4.91273	13.8984	0.000192966	0.00183663
Pcdhgb8	-1.66571	1.23721	13.8753	0.000195349	0.00185812
Efcab9	2.53149	-0.239426	13.8691	0.000195992	0.00186305
1500017E21Rik	3.20335	0.0917199	13.8657	0.000196353	0.00186529
Papolg	1.24811	4.90939	13.8637	0.000196554	0.00186602
Ap3m1	0.873049	7.10897	13.8578	0.000197178	0.00187075
Daxx	-0.884106	3.45502	13.8451	0.000198517	0.00188226
A430071A18Rik	-2.98639	-0.407387	13.8393	0.000199132	0.00188689
Prelid2	1.13979	5.24325	13.8354	0.00019954	0.00188956
Scara5	-3.5481	0.182788	13.831	0.000200005	0.00189275
Dopey2	1.00962	2.77317	13.8232	0.000200837	0.00189943
Cbx2	1.04881	2.84196	13.8116	0.000202082	0.00190999
Abca1	1.7671	2.65409	13.8025	0.000203065	0.00191806
Ccdc120	1.35799	1.0493	13.8007	0.000203263	0.00191872
Vps18	-1.74358	0.564346	13.7957	0.000203806	0.00192263
Atf7ip2	1.2518	4.70388	13.7763	0.000205915	0.00194129
Usp9x	1.28519	8.13987	13.7588	0.000207841	0.00195767
Syt12	1.94961	0.431585	13.7582	0.000207914	0.00195767
Gm10778	-0.967053	5.66537	13.7532	0.000208469	0.00196166
Pcdhga9	-1.66123	1.2375	13.7499	0.000208829	0.00196381
Sf3b4	-1.66841	6.92418	13.7397	0.000209966	0.00197325
2510009E07Rik	2.80146	0.538951	13.7277	0.000211313	0.00198466
Gprasp2	1.03887	3.07026	13.726	0.000211507	0.00198524
Pcdhga7	-1.67246	1.2302	13.7094	0.000213383	0.00200123
Phospho2	1.01185	5.73004	13.7086	0.000213478	0.00200123
Fbxo47	1.53808	4.52011	13.7002	0.000214432	0.00200758
Mtap1b	-1.40074	3.00132	13.6996	0.000214501	0.00200758
Vopp1	1.74749	0.933086	13.6972	0.000214771	0.00200758
Bre	-0.799799	5.03848	13.697	0.000214802	0.00200758
Nubp1	-0.663344	7.70006	13.6967	0.000214829	0.00200758
Pcdhga6	-1.66755	1.22707	13.6745	0.000217388	0.00203022
Cntln	1.02093	4.23285	13.6629	0.000218739	0.00204156
Slc35d3	-2.81127	-0.0627381	13.6578	0.000219324	0.00204574
Smad9	2.11983	-0.191753	13.6553	0.00021962	0.00204605
Zdhhc12	-0.921583	4.89677	13.6552	0.000219631	0.00204605
Cux1	1.13979	1.95623	13.6504	0.000220193	0.00205001
Abhd13	0.859147	3.46023	13.6421	0.000221174	0.00205786
Efna1	1.38471	4.67403	13.6408	0.000221324	0.00205796
Cspg5	1.7081	1.49581	13.6339	0.00022214	0.00206427
Gbp7	-2.86626	-0.195896	13.6322	0.000222336	0.0020648
Mesp1	2.17942	0.108132	13.6204	0.000223744	0.00207659
Zswim1	-1.6306	4.11074	13.6137	0.00022454	0.00208268
Gpbar1	-4.80267	-0.389954	13.5914	0.000227219	0.00210622
Phc2	1.22681	2.22075	13.5853	0.00022796	0.00211178
Snord52	-2.83735	-1.00471	13.5707	0.000229748	0.00212702
Gna13	-0.959566	4.11524	13.5617	0.000230854	0.00213594
Pea15a	-1.86568	1.35865	13.5603	0.000231021	0.00213616
Siah1b	0.923267	8.30044	13.5541	0.00023178	0.00214185
Senp7	1.73797	2.35819	13.5471	0.00023265	0.00214799
Sfxn4	1.21256	3.87161	13.5458	0.000232808	0.00214799
Ccdc77	-0.895785	4.16596	13.5453	0.000232876	0.00214799
Cd82	1.9978	0.468894	13.54	0.000233532	0.00215271
Trim32	-1.46091	2.13015	13.5286	0.000234952	0.00216446
BC004004	0.874709	5.93714	13.5193	0.000236122	0.0021728
Whsc1	0.855104	5.24338	13.5191	0.000236149	0.0021728
Elovl7	2.20511	0.40099	13.5175	0.000236344	0.00217326
Pcdhga11	-1.66123	1.23308	13.5113	0.00023713	0.00217914
Pcdhgb7	-1.66198	1.24984	13.5098	0.000237319	0.00217954
Hcfc2	0.998316	3.77283	13.505	0.000237932	0.00218382
1700108F19Rik	-2.48218	-0.241874	13.5014	0.000238387	0.00218665
Gm15417	2.01998	2.02504	13.4811	0.000240985	0.00220913
Gm2011	2.54681	0.631122	13.4704	0.000242357	0.00222034
Nt5e	-3.3307	-0.0904937	13.4663	0.000242883	0.00222379
Apbb3	-1.74155	1.07035	13.4639	0.000243199	0.00222532
Gm11696	-1.29296	1.19603	13.4551	0.000244337	0.00223437
4930578M01Rik	-3.04175	-0.86884	13.4408	0.000246206	0.00225008
Hells	0.898055	9.27249	13.4336	0.000247152	0.00225734
Bin2	-2.47802	1.00345	13.4288	0.000247785	0.00226174
Vezf1	0.797628	3.41742	13.4258	0.000248182	0.00226398
Cyb5r4	0.814139	4.90007	13.4225	0.000248628	0.00226581
Zar1	-4.55511	-0.528969	13.422	0.000248686	0.00226581
Aen	-1.01284	3.98493	13.4046	0.000251001	0.00228551
Sh2d4a	-2.82889	-0.0497436	13.4017	0.000251394	0.00228765
Gpc4	-1.96227	0.668213	13.4006	0.000251543	0.00228765
Il17rd	-0.997341	3.44686	13.384	0.000253777	0.00230656
Cyfip2	1.51623	1.84651	13.3766	0.000254779	0.00231425
Brd1	-0.853022	4.64687	13.3639	0.000256512	0.00232858
Trmt2b	0.932336	2.91652	13.3625	0.000256709	0.00232896
Prdx4	0.823075	8.5363	13.3555	0.000257666	0.00233621
2210409E12Rik	-3.75263	-1.33763	13.3482	0.000258678	0.00234396
Cr1l	0.666562	6.36532	13.3452	0.000259092	0.00234629
D930020B18Rik	-1.67991	0.513769	13.3426	0.00025944	0.00234802
Chmp2b	0.981528	5.10106	13.337	0.000260227	0.00235371
Odz4	2.23807	0.878877	13.3356	0.000260421	0.00235404
Zkscan17	-1.01052	2.48139	13.3277	0.000261509	0.00236245
Eif2b4	-0.947143	6.50001	13.3169	0.000263019	0.00237465
Ube3b	-0.903523	2.87476	13.296	0.00026597	0.00239984
Usp40	1.19939	3.75789	13.2936	0.000266307	0.00240143
Dnajb13	2.47302	0.783245	13.2903	0.000266786	0.00240429
Lsp1	2.91539	0.665998	13.2824	0.000267916	0.00241302
Cpne3	1.09139	4.42393	13.2752	0.000268947	0.00242033
Zfp612	1.33197	2.15904	13.2744	0.000269052	0.00242033
Trim26	0.922978	3.27693	13.2689	0.000269851	0.00242606
Dnajc30	-1.03991	4.0634	13.2664	0.000270211	0.00242741
Tm7sf3	0.987196	4.42616	13.2656	0.000270327	0.00242741
Gabarapl1	-1.37132	1.54647	13.2581	0.000271405	0.00243563
Trdmt1	0.827921	5.53091	13.2435	0.000273523	0.00245316
Zfp462	1.4456	3.42926	13.2399	0.000274055	0.00245646
Nbn	0.95926	4.94562	13.2341	0.000274907	0.00246262
Xiap	1.14612	3.89807	13.2328	0.000275087	0.00246275
Fam107b	1.27597	2.31458	13.2099	0.000278477	0.00249161
Manea	1.75155	2.14222	13.2085	0.00027869	0.00249201
Zfpm1	1.75457	0.220866	13.2008	0.000279833	0.00250073
Rasgrp1	-2.32481	1.15618	13.1933	0.000280953	0.00250894
A730020E08Rik	2.67953	-0.234128	13.1924	0.000281088	0.00250894
Zfp120	0.887802	3.82721	13.1796	0.000283006	0.00252455
Pcdhga12	-1.56346	1.29703	13.1706	0.000284377	0.0025346
H2-L	2.90795	1.11984	13.17	0.000284472	0.0025346
Bahcc1	0.842323	3.02084	13.1633	0.00028549	0.00254215
Tstd1	-1.66746	2.59316	13.1542	0.00028688	0.00255301
Adh4	-2.89132	-1.07371	13.1452	0.000288261	0.0025633
Cltb	-1.63711	2.3572	13.1444	0.000288379	0.0025633
Spag4	2.74646	-0.139858	13.1431	0.000288577	0.00256353
Cited2	-1.997	1.87884	13.1416	0.000288809	0.00256406
Tfap2a	2.46821	-0.608253	13.1327	0.000290185	0.00257474
Myof	-4.23857	0.139408	13.1275	0.000290991	0.00258036
Snord69	-2.74398	-0.70134	13.1244	0.000291481	0.00258317
Armc8	0.748687	6.15464	13.1231	0.00029167	0.00258332
Tnfsf12	-3.10199	-0.671622	13.1184	0.000292415	0.00258838
Nptxr	2.539	-0.499189	13.108	0.000294035	0.00260118
Pxk	1.09474	3.04513	13.0972	0.000295743	0.00261473
Ppid	-0.886119	8.24341	13.0956	0.000295989	0.00261536
Spna2	-0.672281	6.31417	13.0916	0.00029663	0.00261947
Tbc1d17	-1.22202	2.1968	13.0862	0.000297477	0.00262539
Arhgap5	1.11813	5.46751	13.0755	0.000299187	0.00263893
Helt	-2.82732	0.100948	13.0728	0.00029962	0.00263971
Ptgis	-1.2847	2.21987	13.0727	0.00029963	0.00263971
Mtx1	-0.601698	7.47311	13.0687	0.000300278	0.00264387
Ercc5	1.07199	2.59544	13.0572	0.000302122	0.00265853
Arhgap4	1.99661	0.0739474	13.0536	0.000302697	0.00266202
Serhl	0.987583	3.5999	13.0406	0.000304816	0.00267908
Capsl	-1.76639	3.51981	13.0348	0.000305748	0.00268569
Il17rb	-2.00121	1.24752	13.0268	0.00030706	0.00269563
Gm12942	0.95023	5.04983	13.0239	0.000307541	0.00269826
Eno1	-1.54866	8.78247	13.01	0.000309838	0.00271682
Gaa	1.7572	2.03764	13.0067	0.000310383	0.00271889
Frmd4b	-1.42157	1.32937	13.0063	0.000310439	0.00271889
Garnl3	1.29377	2.07519	12.9854	0.00031393	0.00274786
Shisa2	1.32584	1.90321	12.9812	0.000314632	0.00275238
Ptpn18	2.32197	-0.512595	12.9799	0.00031485	0.00275268
Wibg	-1.37977	2.76243	12.9769	0.000315365	0.00275452
Axl	-2.4375	1.74829	12.9765	0.00031543	0.00275452
Letmd1	1.77524	1.59717	12.9673	0.000316979	0.00276592
Pald1	-1.24427	3.80769	12.9665	0.000317106	0.00276592
Asl	-1.418	3.62209	12.9545	0.000319153	0.00278215
Gopc	1.0063	3.23231	12.952	0.000319587	0.00278358
Cited1	1.89612	6.81788	12.9514	0.00031969	0.00278358
Zfp408	-1.64089	0.265726	12.946	0.000320603	0.0027899
Phf14	0.703835	5.25617	12.9448	0.000320819	0.00279015
2310033P09Rik	-0.850612	5.78407	12.9327	0.000322897	0.00280659
Copb1	1.01627	6.7482	12.922	0.000324735	0.00282092
Asb14	-4.06857	0.184355	12.8972	0.000329071	0.0028559
Mcam	-1.04225	2.65898	12.8968	0.000329144	0.0028559
Cobl	2.21086	0.232205	12.8861	0.000331035	0.00287064
Map1lc3b	-0.947585	9.77709	12.8817	0.000331805	0.00287564
3110056K07Rik	0.821048	4.53043	12.8786	0.000332362	0.0028788
Crybb3	-3.81639	-1.06114	12.8761	0.0003328	0.00288075
Chmp4c	-1.41334	1.90573	12.8752	0.000332973	0.00288075
Acaca	1.17054	2.96451	12.8634	0.000335066	0.00289717
Cerk	-1.22869	2.56473	12.8621	0.000335309	0.0028976
Cpne9	1.76127	0.995824	12.8603	0.000335624	0.00289778
Cyp2ab1	2.95138	-0.583836	12.8597	0.00033574	0.00289778
Odc1	-0.703712	7.92879	12.8587	0.000335913	0.00289778
Arl6	-1.21232	4.40143	12.8524	0.000337049	0.0029059
Braf	1.00931	3.11295	12.8495	0.000337564	0.00290867
Slc38a5	-3.64098	1.35385	12.8369	0.000339853	0.00292669
Depdc7	0.828264	5.47506	12.8257	0.000341881	0.00294173
Ddx26b	1.5085	2.32374	12.8251	0.000341993	0.00294173
Sphk1	-3.8961	-0.48337	12.7978	0.000347027	0.00298332
Tcf12	0.797171	4.94439	12.7926	0.000347998	0.00298994
Gmds	0.83322	4.27908	12.7896	0.000348558	0.00299302
Sike1	-0.884766	6.05804	12.7867	0.000349092	0.00299589
Uba5	-0.691605	5.39585	12.7854	0.000349331	0.00299622
Tmx4	1.32793	3.83752	12.7742	0.000351442	0.00301259
Kitl	-2.2424	1.66882	12.7638	0.000353386	0.00302681
Calml4	2.2112	2.94075	12.7622	0.00035369	0.00302681
Fgfr2	-1.08672	3.80022	12.7621	0.00035371	0.00302681
Rnf122	-1.97809	-0.129546	12.7607	0.000353987	0.00302745
Itga2b	2.12026	0.321864	12.7479	0.000356417	0.00304539
Spnb2	0.803755	4.68709	12.7465	0.000356667	0.00304539
Mapk7	-1.26641	2.80185	12.746	0.000356764	0.00304539
Ankrd34b	2.69886	-0.473602	12.7453	0.000356901	0.00304539
Gm5483	-5.4091	-0.7122	12.7435	0.000357248	0.00304661
Pcp4l1	-4.04326	-0.46093	12.7398	0.000357957	0.00305091
A230065H16Rik	-3.77328	0.0180691	12.7322	0.000359422	0.00306047
Ifngr1	1.69569	3.47535	12.7318	0.000359488	0.00306047
Esrp1	-0.874023	4.79091	12.7286	0.000360115	0.00306406
Esyt1	2.1629	-0.0777205	12.7215	0.000361472	0.00307385
Fermt2	0.759769	5.10128	12.7195	0.000361857	0.00307537
Cct6b	-1.33237	1.69062	12.7172	0.000362303	0.00307741
Cbr4	-0.889765	5.57813	12.7142	0.000362897	0.00308071
Gm17296	-2.23081	0.0181068	12.7095	0.000363799	0.0030866
Mcart1	-0.893441	4.68996	12.7079	0.000364105	0.00308744
Tnfrsf13c	3.28487	-0.990214	12.6986	0.000365933	0.00309934
Slc16a9	2.13761	1.00408	12.6985	0.00036594	0.00309934
Zcwpw1	0.935578	7.16297	12.6976	0.000366131	0.00309934
BC026590	-0.840046	4.58412	12.6959	0.000366455	0.00310033
Utf1	-1.24336	8.0289	12.6853	0.000368546	0.00311625
Efr3a	0.91819	5.25215	12.6815	0.000369296	0.00312082
Smox	1.42706	3.43551	12.6795	0.000369682	0.00312232
Akt1s1	-1.56201	1.44372	12.6625	0.000373053	0.00314901
Lpin1	0.964705	2.36311	12.6598	0.000373594	0.00315179
Rad51ap2	3.03081	0.460561	12.6528	0.000375013	0.00316197
Hsdl2	1.01306	4.8773	12.6423	0.000377124	0.00317798
Nfat5	1.33838	2.41031	12.6316	0.000379273	0.00319428
Dvl2	-1.32756	2.28796	12.6278	0.000380054	0.00319906
Efcab10	-1.84475	4.85842	12.6162	0.000382425	0.0032172
Mphosph6	-0.943652	8.69192	12.61	0.000383684	0.00322597
Rpp25	-1.41255	4.77129	12.5953	0.000386728	0.00324913
Gabarapl2	-0.704182	7.90964	12.5945	0.000386874	0.00324913
Nemf	0.724857	7.2875	12.592	0.0003874	0.00325018
BC021767	-2.28025	1.3108	12.5918	0.000387434	0.00325018
Rsph3a	1.27984	4.31686	12.5818	0.000389532	0.00326483
Stk10	-0.943445	4.94966	12.5813	0.000389619	0.00326483
Got2	-1.12878	3.2574	12.5701	0.000391959	0.0032826
Osbp2	2.9164	0.226473	12.5641	0.000393231	0.00329141
Zfp27	-1.17864	1.39615	12.5508	0.000396028	0.00331296
Ttll6	2.938	-0.50949	12.5406	0.000398197	0.00332593
Zfp326	0.951091	4.78202	12.5399	0.000398358	0.00332593
Ctcf	-0.747943	4.76853	12.5395	0.000398435	0.00332593
Rplp0	-0.65358	10.5552	12.5392	0.000398503	0.00332593
Flywch1	-1.73484	1.52159	12.5383	0.000398692	0.00332593
1700025G04Rik	-0.764443	3.28115	12.5352	0.000399366	0.00332969
Wwc2	-0.986304	2.54347	12.5303	0.000400398	0.00333643
Use1	-0.717258	6.71316	12.5209	0.000402414	0.00335136
Pml	-0.88566	3.81796	12.5102	0.00040473	0.00336877
Trit1	-0.84933	4.10678	12.5039	0.000406105	0.00337832
Gm7854	-2.57077	-0.389615	12.4982	0.000407345	0.00338675
Stard4	0.604005	4.66245	12.4934	0.000408402	0.00339365
Gtl3	-0.814328	7.73027	12.4875	0.000409686	0.00340243
Eid2b	-1.28511	1.79728	12.4864	0.000409922	0.00340249
1700112E06Rik	2.2436	-0.245642	12.4795	0.000411442	0.00341321
Cldn18	1.41268	2.1627	12.4774	0.000411914	0.00341522
Snord42b	-1.3968	0.361359	12.4697	0.000413596	0.00342726
Clec12b	-4.51219	-1.2324	12.4586	0.000416069	0.00344584
Wdr19	-1.31595	1.48735	12.4552	0.000416835	0.00345028
Npr1	1.02928	3.13139	12.4533	0.000417254	0.00345183
Cxxc1	-1.17133	3.40137	12.4494	0.000418126	0.00345712
Rps6kl1	-1.86413	1.38106	12.443	0.000419566	0.00346711
Dcbld1	1.43526	1.83108	12.4387	0.000420521	0.00347308
Gm216	-2.07522	0.42319	12.4332	0.000421761	0.00348139
Mea1	-0.71176	8.76258	12.4304	0.000422399	0.00348474
Gsto1	-0.77039	4.53287	12.4233	0.000424004	0.00349604
Prkd3	0.81424	4.11576	12.4179	0.000425227	0.00350419
Cnot6l	1.15937	2.94557	12.4074	0.000427628	0.00352203
Kif27	1.34048	1.10802	12.4058	0.000427994	0.0035231
Scpep1	-1.06361	5.03762	12.3853	0.000432722	0.00356006
Tbc1d14	0.825586	4.33573	12.3833	0.000433185	0.0035619
Cd164l2	2.99255	1.23553	12.3793	0.000434128	0.00356769
Dcbld2	1.05062	3.25773	12.371	0.000436058	0.00358158
1700094D03Rik	-1.33414	2.81745	12.3678	0.000436809	0.00358577
Nfic	-1.33135	1.91571	12.3649	0.000437476	0.00358928
Ly6e	-0.94154	7.31406	12.3571	0.000439304	0.0036023
Lrrc42	0.76774	6.38898	12.348	0.000441466	0.00361803
1700011J10Rik	1.09419	6.64153	12.345	0.000442177	0.00362187
Gm1673	1.41191	5.24694	12.3348	0.000444592	0.00363966
3010026O09Rik	-0.664934	5.43886	12.2978	0.000453481	0.00370911
Efhd2	-0.980056	3.45314	12.2969	0.000453704	0.00370911
Irf6	1.24967	1.02523	12.2964	0.000453821	0.00370911
Casp7	-0.884755	3.43892	12.2949	0.000454205	0.00371021
Gpr125	1.1443	2.78769	12.2934	0.000454575	0.0037112
Plat	-3.36049	0.0417168	12.2885	0.000455752	0.00371877
Svopl	-3.15972	0.765449	12.2846	0.000456722	0.00372465
Tcf4	-0.980861	3.29368	12.2658	0.000461341	0.00376027
Bex1	0.735186	6.56727	12.2635	0.000461892	0.00376271
Kcnk1	-1.45586	3.53766	12.2579	0.000463303	0.00377214
Nr2f1	3.20422	-0.798172	12.2548	0.000464067	0.00377505
Gtpbp5	-1.34642	2.9901	12.2544	0.000464167	0.00377505
Snord45b	-2.23078	-0.724857	12.2501	0.000465234	0.00378167
Fem1a	-2.34168	0.304774	12.2482	0.000465715	0.00378352
C530008M17Rik	1.64398	0.869396	12.2388	0.000468065	0.00380055
Rab11a	0.717105	7.82778	12.2149	0.000474102	0.00384747
A030009H04Rik	1.21428	3.60687	12.1972	0.000478608	0.00388192
Klhl20	0.774558	2.82252	12.1951	0.000479144	0.00388235
Gli3	1.02157	4.14363	12.195	0.00047918	0.00388235
Mlst8	-1.3644	3.66355	12.189	0.000480734	0.00389282
Hagh	0.618178	6.37941	12.1712	0.000485324	0.00392786
Prim1	0.60447	8.17767	12.1612	0.000487947	0.00394584
Zfpl1	-1.04764	5.42148	12.16	0.000488246	0.00394584
Lrrc34	1.79361	7.29341	12.1597	0.000488339	0.00394584
H2-DMa	1.89	0.895147	12.1478	0.000491463	0.00396886
Eif2b2	-1.39903	4.96806	12.1468	0.000491719	0.00396886
S100a6	1.71039	3.49207	12.1351	0.000494804	0.00399159
Smarcc2	1.48659	2.16077	12.129	0.000496446	0.00400268
Coq4	-1.34037	3.44479	12.1245	0.000497625	0.00400794
C330027C09Rik	0.962085	6.00113	12.1245	0.000497636	0.00400794
Lrch2	1.87185	1.61197	12.1186	0.000499221	0.00401854
Fam82b	0.810448	5.52995	12.1156	0.000500008	0.00402271
Mpped2	-0.887806	3.33709	12.1128	0.00050076	0.00402658
1110054O05Rik	-0.846674	5.86897	12.099	0.000504502	0.00405449
Ikzf1	2.62857	0.727827	12.0967	0.000505112	0.0040567
A730090H04Rik	3.19962	-0.530344	12.0957	0.00050539	0.0040567
Tdrd5	-1.07378	4.59555	12.0937	0.000505911	0.0040567
Timm9	-0.661718	5.60348	12.0933	0.000506027	0.0040567
Wdr83	-0.715451	4.76233	12.0924	0.000506284	0.0040567
Pdgfrl	-3.10946	-0.791263	12.0919	0.000506408	0.0040567
Snhg5	-1.04025	6.01045	12.086	0.000508021	0.00406744
Cyp26b1	-2.56423	0.0633966	12.0788	0.00050997	0.00408086
Slc4a7	0.928291	3.11141	12.0734	0.000511469	0.00409065
Bod1l	0.904535	5.16145	12.0687	0.000512762	0.00409775
Ncrna00086	1.37639	1.66594	12.0682	0.000512905	0.00409775
Trim36	2.05654	-0.0973465	12.0634	0.000514218	0.00410604
Foxp1	-1.05589	2.54079	12.0455	0.000519166	0.00414333
Pola1	0.882853	6.113	12.0444	0.000519484	0.00414366
Spic	-3.0975	0.228063	12.0425	0.000520014	0.00414566
Mpdz	1.13292	2.97132	12.0362	0.000521783	0.00415755
Ssbp4	-1.56175	4.01286	12.024	0.00052521	0.00418255
Rap2c	1.02575	3.90317	12.023	0.000525481	0.00418255
Spag1	-1.14046	2.07883	12.0187	0.000526702	0.00419004
5033411D12Rik	1.33301	1.61403	12.0152	0.000527688	0.00419564
Hist2h2be	-2.67919	-0.847974	12.0129	0.000528347	0.00419824
Ino80d	-0.883887	2.39484	12.012	0.000528578	0.00419824
Mybbp1a	-1.20462	5.21381	12.006	0.000530293	0.00420963
3110082J24Rik	-2.98902	-0.251386	12.0004	0.0005319	0.00422014
Ormdl2	-0.748493	7.97121	11.9923	0.000534212	0.00423623
Rsph3b	1.25862	4.17035	11.989	0.000535169	0.00423855
Upp1	-2.55461	3.2447	11.9879	0.000535463	0.00423855
Zfp248	1.21943	3.40957	11.9878	0.000535494	0.00423855
AW146154	1.02278	3.84756	11.9873	0.000535641	0.00423855
Prss34	-4.51892	-0.728629	11.9766	0.000538738	0.00426079
Lins	-0.720123	3.4334	11.9739	0.000539498	0.00426455
Mettl7a1	-2.68166	0.305903	11.9625	0.000542831	0.00428863
Dppa5a	-1.29918	11.7443	11.9592	0.000543785	0.00429389
Fgf8	-1.9098	0.254942	11.9524	0.000545757	0.00430718
5430405H02Rik	-0.778897	3.93421	11.9345	0.000551048	0.00434664
Dapl1	1.84817	3.02379	11.9323	0.000551691	0.00434941
Prmt6	-1.09336	2.35657	11.9299	0.000552414	0.00435282
Slc22a4	-1.31506	1.66979	11.9273	0.000553186	0.00435659
Pfas	-1.36368	4.65642	11.9253	0.000553781	0.00435898
Tspo2	-2.40937	1.09054	11.9243	0.000554074	0.00435899
Troap	-1.04071	1.49844	11.9091	0.000558608	0.00439235
Gm4349	1.60873	2.3804	11.9045	0.000559993	0.00440091
9630033F20Rik	-0.970758	7.51723	11.8899	0.000564381	0.00443306
Snhg1	-1.03765	5.46473	11.8888	0.000564738	0.00443354
Nme7	-0.654306	5.332	11.8869	0.000565301	0.00443562
Armcx3	-3.03769	0.260554	11.8854	0.000565756	0.00443571
Ddo	-3.02009	-0.0415398	11.8849	0.000565907	0.00443571
Zfp318	0.768237	5.05685	11.8787	0.000567796	0.00444818
Asph	1.05657	4.65092	11.8726	0.000569661	0.00446045
Zfpm2	-3.94504	-0.0595022	11.8568	0.000574502	0.004496
Jup	-2.736	-0.648552	11.8531	0.000575653	0.00450264
Rab28	1.02438	5.82623	11.8515	0.000576149	0.00450417
Shoc2	0.691675	6.16344	11.8481	0.000577211	0.0045101
Lrriq4	1.54888	4.72279	11.843	0.000578799	0.00452014
Ddx54	-1.48329	3.5019	11.8306	0.000582645	0.0045478
Lass4	-1.57755	1.38444	11.8267	0.000583874	0.00455501
Ppp1r13b	1.12986	3.42381	11.8254	0.00058428	0.00455554
Nedd1	0.853189	4.699	11.8245	0.000584553	0.00455554
Luzp1	1.10614	4.58438	11.8221	0.000585333	0.00455924
Abca5	1.73988	1.05729	11.8139	0.000587892	0.00457679
Stxbp3a	0.781012	4.60976	11.8051	0.000590693	0.0045962
Wfdc10	-3.33026	0.899541	11.8034	0.000591232	0.00459799
Edem3	1.15731	3.2576	11.7985	0.000592773	0.00460757
Uckl1	2.12462	2.17593	11.7966	0.000593389	0.00460996
1700001L19Rik	1.51511	3.47467	11.795	0.000593887	0.00461005
Znhit2	-1.08991	4.68245	11.7946	0.000594018	0.00461005
Nek7	-1.00556	2.79375	11.7906	0.000595297	0.00461705
Flrt3	1.99692	1.95158	11.7899	0.000595539	0.00461705
Tcea2	1.32504	3.25762	11.7835	0.000597594	0.0046266
Psmd8	-0.548621	7.03223	11.7833	0.000597649	0.0046266
4930592A05Rik	-1.86181	0.291505	11.7831	0.000597701	0.0046266
Chfr	-0.744456	4.60576	11.782	0.000598049	0.0046269
Zfp811	-2.05257	0.285199	11.7799	0.000598726	0.00462974
Rbmxl1	-0.881583	7.31102	11.7741	0.000600608	0.00464188
Snapin	0.802495	7.6497	11.767	0.000602896	0.00465643
Papolb	-2.2246	-0.708785	11.7663	0.000603115	0.00465643
2700069I18Rik	-5.12104	-1.59792	11.7648	0.000603614	0.00465788
Med18	-0.956536	4.71553	11.748	0.000609071	0.00469756
Dopey1	0.703251	3.92513	11.7451	0.000610037	0.00470258
Zfp59	-1.13044	2.282	11.7416	0.000611184	0.00470899
Eif3f	-0.733451	6.16495	11.7329	0.000614034	0.00472851
Ephb4	-0.991972	2.47681	11.7155	0.000619826	0.00477064
Usp3	1.06022	4.46941	11.7121	0.000620952	0.00477606
6820431F20Rik	-1.07514	6.37972	11.71	0.000621642	0.00477606
Samd12	1.95704	1.22126	11.7096	0.000621774	0.00477606
Nr1h2	-1.55936	3.86634	11.7095	0.00062181	0.00477606
Evi5l	-1.06008	2.671	11.6919	0.00062774	0.00481913
1190003K10Rik	-4.49209	-0.950463	11.684	0.000630414	0.00483496
Txndc15	-0.956066	3.01079	11.6838	0.00063045	0.00483496
Fam73b	-1.69721	0.446052	11.6829	0.000630786	0.00483506
Mcee	0.962702	5.04054	11.6789	0.000632135	0.00484291
Tsku	-2.30077	-0.0550273	11.6766	0.000632911	0.00484637
Hdac9	2.16205	1.1392	11.6702	0.000635078	0.00485878
Capn7	0.861589	4.5371	11.6699	0.000635184	0.00485878
Dhrs4	-0.785694	5.1882	11.6545	0.000640476	0.00489676
Plekhb1	2.00234	0.900512	11.6488	0.000642453	0.00490935
Igf2bp2	0.686786	4.08064	11.6478	0.000642785	0.00490938
Nol3	-1.79642	0.401168	11.636	0.00064688	0.00493813
Pthlh	-4.14036	-1.5286	11.6333	0.00064782	0.00494278
Tmem41a	0.699051	5.84075	11.6292	0.000649244	0.00495111
Gpatch3	-1.39798	2.6251	11.6256	0.000650493	0.0049581
1700031F05Rik	3.103	-0.934739	11.6241	0.000651042	0.00495975
Dip2c	2.24691	1.74655	11.6205	0.000652273	0.0049666
Gcn1l1	-1.06468	4.02672	11.616	0.000653877	0.00497627
Sypl	0.851393	6.41096	11.6139	0.000654614	0.00497934
Rspo3	2.12418	-0.092846	11.6087	0.000656445	0.00499072
Itsn2	0.902479	3.22014	11.6027	0.00065857	0.00500433
Rabep2	-1.18928	1.49293	11.5914	0.000662572	0.00503218
Capn6	-3.43861	-0.386404	11.5894	0.000663295	0.00503511
Slc25a11	-0.778103	5.52881	11.5821	0.000665881	0.0050521
Gtpbp6	-1.16385	3.6558	11.5812	0.000666211	0.0050521
2810046L04Rik	-1.51105	1.99202	11.5751	0.000668418	0.00506447
Dusp22	1.23396	3.5047	11.5748	0.000668521	0.00506447
Pltp	-1.57967	1.56421	11.5658	0.000671769	0.00508649
Akr1b7	-2.39024	0.469259	11.5636	0.000672564	0.00508994
Sco2	-1.07418	3.44346	11.5496	0.000677645	0.00512368
Mfap4	-3.38463	0.698574	11.5485	0.000678032	0.00512368
Sh3bgrl3	0.854922	8.58707	11.5485	0.000678054	0.00512368
Shisa4	2.48162	-0.906335	11.5456	0.000679105	0.00512668
Srsf9	-0.636704	8.66717	11.5455	0.000679138	0.00512668
Trank1	2.07373	2.87622	11.543	0.000680048	0.00513096
Thg1l	-0.978347	2.92226	11.5406	0.000680939	0.00513508
Hspa1b	-2.49484	1.09895	11.5393	0.000681401	0.00513597
Bcat1	1.94908	1.14303	11.5382	0.000681792	0.00513633
Tex12	1.73813	6.90093	11.5366	0.000682378	0.00513815
Mapk8	0.952535	3.67231	11.5271	0.000685877	0.00516189
Arhgef1	-1.07872	2.02064	11.5227	0.000687498	0.00517148
Zbtb10	0.828519	4.18635	11.5091	0.000692568	0.005207
Enox1	-2.03967	0.0655507	11.5077	0.000693101	0.00520838
Hsd17b2	2.41941	-0.47703	11.5055	0.000693912	0.00521185
Mmachc	-0.861162	4.29375	11.5043	0.000694352	0.00521253
Bin1	1.90501	0.822947	11.4781	0.00070421	0.00528388
Frem2	1.55407	1.96968	11.475	0.000705394	0.0052901
Casp8ap2	0.791376	6.39118	11.4729	0.000706174	0.00529329
ORF61	-1.89293	1.62017	11.4709	0.000706944	0.0052964
Ncoa6	0.89246	3.5654	11.4681	0.000708024	0.00530183
4933421E11Rik	1.3059	3.68054	11.4591	0.000711464	0.00532254
Fam84b	-1.69242	0.654234	11.459	0.000711503	0.00532254
Smpd1	1.26795	1.17888	11.4486	0.000715478	0.00534959
Tmem141	1.82779	2.17316	11.4426	0.000717776	0.00536409
Tnni3	-1.27303	4.1372	11.4333	0.00072141	0.00538855
[truncated: 8,002 more rows]

## Sheet: MaleBaP_vs_MaleOil
Symbol	logFC	logCPM	LR	PValue	FDR
6430571L13Rik	-2.94613	-0.748835	14.3283	0.000153541	0.999917
6230409E13Rik	-2.77674	0.878835	13.9408	0.000188663	0.999917
1700010M22Rik	-3.79781	-1.07525	12.384	0.000433018	0.999917
Nrk	-1.94086	0.705491	12.143	0.000492712	0.999917
Lypd4	-4.2904	2.35695	12.0304	0.000523396	0.999917
Papss1	0.761438	3.08426	11.8158	0.000587299	0.999917
Syt5	-0.789598	5.33001	11.5344	0.000683199	0.999917
Gjb4	-3.45707	0.21648	11.0517	0.000886042	0.999917
Ly6h	-3.42149	-1.01867	10.8638	0.000980605	0.999917
St8sia4	-2.33416	-0.707112	10.7167	0.00106172	0.999917
Mpped1	-2.7929	0.110312	10.6693	0.00108929	0.999917
Nfib	1.26741	0.401659	10.5058	0.00118998	0.999917
Rhox4a	-1.53237	5.97117	10.2648	0.00135594	0.999917
Rhox4b	-1.56727	4.75228	10.0696	0.00150739	0.999917
Rims3	-0.975087	1.32924	9.92404	0.00163134	0.999917
Cphx	-0.951555	3.70622	9.92143	0.00163366	0.999917
Gm2104	-0.951555	3.7065	9.91961	0.00163527	0.999917
Tnnt3	-2.75686	1.69967	9.70999	0.00183269	0.999917
Birc3	-0.90334	1.16982	9.30836	0.00228111	0.999917
Cdk15	-2.52762	0.369953	9.08594	0.00257583	0.999917
Trpc2	-1.02899	0.996555	9.06104	0.00261114	0.999917
Rhox4e	-1.4796	4.87233	9.01888	0.00267205	0.999917
Slc6a20a	-2.14905	-0.642872	9.01155	0.00268279	0.999917
Rhox4d	-1.47399	4.07813	8.89546	0.00285881	0.999917
Rhox4c	-1.59526	4.77377	8.56633	0.00342436	0.999917
Zxdb	1.06286	1.90526	8.54473	0.00346524	0.999917
Cdkl5	-1.68447	0.0484467	8.5295	0.00349436	0.999917
Ddx19b	-0.648638	5.16132	8.44779	0.00365487	0.999917
2700069I18Rik	-3.49514	-1.59792	8.44396	0.00366258	0.999917
Gm12070	-1.12856	4.64227	8.43854	0.00367352	0.999917
Abcc2	-2.57634	0.602317	8.39617	0.00376012	0.999917
Efr3b	-0.976064	2.00233	8.12523	0.00436535	0.999917
1700008O03Rik	-1.28635	0.0321161	8.06632	0.00450956	0.999917
Entpd2	-1.06995	2.32529	7.9527	0.00480157	0.999917
4933401D09Rik	-1.0476	0.0419593	7.94536	0.00482107	0.999917
Fam160b2	1.23809	0.335464	7.92733	0.00486936	0.999917
Snord42b	-0.906249	0.361359	7.92402	0.00487828	0.999917
Tspan33	-1.35892	1.67386	7.8713	0.00502254	0.999917
Flt3l	-2.36407	-0.0772742	7.84587	0.0050937	0.999917
Kcnq2	-2.5495	0.177217	7.83232	0.00513201	0.999917
Zic3	-0.890218	3.03042	7.82586	0.00515038	0.999917
Mir762	-1.00213	1.86216	7.79824	0.00522971	0.999917
Itih5	-1.6725	0.252292	7.79363	0.00524306	0.999917
4930503E14Rik	-1.55841	1.1081	7.74238	0.00539396	0.999917
Tbc1d14	0.568325	4.33573	7.74237	0.005394	0.999917
Hpgd	-1.09214	2.0582	7.73927	0.00540327	0.999917
Nrsn1	-1.57227	2.00549	7.67247	0.00560697	0.999917
6330403K07Rik	1.35942	0.238951	7.56057	0.0059659	0.999917
Mmgt1	0.815145	2.45067	7.50795	0.00614273	0.999917
Ifnar2	1.11033	1.51168	7.50032	0.00616879	0.999917
Lgals3	2.15008	0.190564	7.41831	0.00645635	0.999917
Lamp2	0.46731	5.3741	7.39805	0.00652945	0.999917
Lgi2	-1.32656	0.569952	7.39407	0.00654393	0.999917
Gm364	-2.05565	-0.311962	7.36262	0.00665938	0.999917
Ccl12	4.23752	-0.798994	7.3598	0.00666982	0.999917
Itga8	-3.81939	-0.590437	7.35815	0.00667593	0.999917
Wdfy2	-0.97637	0.221977	7.33929	0.00674635	0.999917
Tmem90b	-1.72754	0.243078	7.32096	0.00681548	0.999917
Gm1140	-1.66975	5.204	7.31847	0.00682496	0.999917
Gm14692	-1.66888	5.09302	7.31261	0.00684722	0.999917
Bphl	0.485554	3.99626	7.28738	0.00694406	0.999917
Igf1	1.12716	0.704753	7.27717	0.00698364	0.999917
Cldn9	-2.14443	-1.06013	7.27343	0.00699819	0.999917
Ostb	2.24266	-1.36686	7.26199	0.00704293	0.999917
Slc2a8	-1.05713	0.639394	7.23924	0.0071327	0.999917
Snord22	-1.0093	0.461274	7.23448	0.00715166	0.999917
Xylb	-0.984161	1.14576	7.15765	0.00746451	0.999917
Gadd45b	-0.650354	2.60906	7.0329	0.00800255	0.999917
Rgs5	-2.35931	1.22444	7.02068	0.00805737	0.999917
Gm8267	-1.71095	-0.611404	7.00068	0.00814787	0.999917
Pkd1l3	-0.766815	3.50612	6.97565	0.00826261	0.999917
1700008P20Rik	1.14084	0.337531	6.97369	0.00827168	0.999917
Spag4	1.82373	-0.139858	6.96297	0.00832136	0.999917
Cdkl3	-0.589026	3.14162	6.90085	0.00861548	0.999917
Sgcg	-2.19797	-0.517265	6.87793	0.00872667	0.999917
Beta-s	-7.12741	3.23377	6.85429	0.00884289	0.999917
Tpsb2	-4.44667	-1.09112	6.83792	0.00892428	0.999917
Shisa3	-2.12038	-0.664178	6.74053	0.00942468	0.999917
1700030C10Rik	-0.587108	2.3268	6.72944	0.00948343	0.999917
AW551984	1.31386	1.0362	6.71128	0.00958051	0.999917
1700021K19Rik	-0.906921	1.50477	6.70539	0.00961217	0.999917
Cpox	-0.651299	3.16158	6.63608	0.00999334	0.999917
Chst8	1.92375	-0.838118	6.63284	0.0100116	0.999917
1700018G05Rik	2.30437	-1.82629	6.58219	0.0103004	0.999917
Adck4	-0.762009	4.08706	6.52853	0.0106158	0.999917
Tmod2	-0.49274	3.08308	6.52532	0.0106349	0.999917
Osbpl6	0.99883	2.21823	6.44398	0.0111329	0.999917
Prkaa2	-1.73529	-0.324998	6.42061	0.0112804	0.999917
Stra8	-1.56791	7.30034	6.38844	0.0114866	0.999917
Morc1	-0.753673	4.62421	6.3647	0.0116413	0.999917
Syvn1	0.552888	2.31887	6.35624	0.0116969	0.999917
Edar	-2.08307	-0.788831	6.34451	0.0117745	0.999917
Magea6	-1.6432	-0.974481	6.30805	0.0120191	0.999917
Cebpb	-0.772096	2.64823	6.27062	0.0122756	0.999917
Gypc	-1.8616	-0.198461	6.23911	0.0124959	0.999917
Agbl4	-2.71955	-0.740616	6.21549	0.0126637	0.999917
Dusp2	-2.21524	-0.141298	6.19976	0.0127767	0.999917
Slc22a18	-0.976722	4.19431	6.19944	0.0127791	0.999917
Gm14057	-0.938943	0.266681	6.12639	0.0133179	0.999917
D030056L22Rik	-0.491762	6.20291	6.11969	0.0133684	0.999917
Kif21a	0.455936	4.3138	6.09701	0.0135411	0.999917
Smarca2	0.442674	4.50507	6.08397	0.0136414	0.999917
E130309F12Rik	-1.35937	0.646564	6.08164	0.0136594	0.999917
Sgsm1	-2.20652	-0.0080744	6.0774	0.0136922	0.999917
Slc26a5	-2.60472	-1.05083	6.073	0.0137264	0.999917
Rhox4g	-1.13254	4.35738	6.06949	0.0137537	0.999917
Ankrd28	-0.654616	2.80221	6.04517	0.0139444	0.999917
Rhox4f	-1.17769	4.14987	6.0434	0.0139584	0.999917
Rfng	-1.37664	1.45763	6.02671	0.014091	0.999917
Rgs18	-4.01187	-0.322304	6.01689	0.0141696	0.999917
Matn3	-2.72412	-0.5323	6.01639	0.0141736	0.999917
Twsg1	0.514999	2.76203	6.01612	0.0141758	0.999917
Clec1b	-3.47189	-1.15613	5.98485	0.0144292	0.999917
Ildr1	-1.71062	0.213763	5.97935	0.0144743	0.999917
Eml1	-1.51513	-0.0767558	5.92753	0.0149061	0.999917
Slx1b	-0.725055	0.757666	5.92056	0.0149652	0.999917
Btg2	0.50398	4.19974	5.85187	0.0155605	0.999917
Sycp1-ps1	1.43954	-0.212214	5.84672	0.0156061	0.999917
Ddit4l	0.656939	3.59844	5.84595	0.015613	0.999917
B4galt6	-0.717356	2.49672	5.82637	0.0157877	0.999917
Plekha3	-0.538072	3.81714	5.8245	0.0158045	0.999917
Gm5071	-1.73991	-0.5924	5.81481	0.0158918	0.999917
Ptar1	-0.981952	2.04906	5.81013	0.0159342	0.999917
Lrrc34	-0.99415	7.29341	5.79274	0.0160925	0.999917
Eif4ebp2	-0.857394	0.671932	5.74735	0.0165135	0.999917
Spon1	-2.5335	-1.08198	5.73803	0.0166014	0.999917
Umodl1	-0.974994	4.47604	5.73483	0.0166317	0.999917
Akr1c13	-1.5028	-0.423659	5.71946	0.0167779	0.999917
Fxyd3	1.6083	-0.554571	5.70394	0.0169269	0.999917
Nupl2	-0.643585	3.11164	5.70333	0.0169328	0.999917
Lef1	-0.660085	3.21622	5.68706	0.0170905	0.999917
Ccdc57	-0.532063	2.00879	5.64504	0.0175048	0.999917
Gm8989	-3.5838	-1.19234	5.62445	0.0177116	0.999917
Pf4	-3.34428	1.85801	5.61913	0.0177654	0.999917
Plagl1	-1.19574	4.06878	5.60413	0.0179182	0.999917
Phlda2	-1.02008	9.27082	5.604	0.0179196	0.999917
Ddx19a	-0.484622	4.431	5.60209	0.0179391	0.999917
Cd3g	-2.90415	-1.41301	5.60205	0.0179394	0.999917
Klf4	0.971718	1.79256	5.60043	0.0179561	0.999917
Gm2518	-0.728121	2.56907	5.58926	0.0180709	0.999917
Mcam	0.56761	2.65898	5.58625	0.018102	0.999917
H2-Bl	-2.21954	-0.443557	5.5706	0.0182645	0.999917
Ppbp	-4.88334	2.17791	5.55764	0.0184002	0.999917
Il17re	-2.12095	-0.416885	5.55433	0.0184351	0.999917
Il17d	-0.83977	1.94867	5.52872	0.0187068	0.999917
Zfp532	0.471237	3.05621	5.51797	0.0188221	0.999917
Naf1	-0.634056	2.31913	5.49866	0.019031	0.999917
4930402H24Rik	-0.800257	1.26371	5.48749	0.019153	0.999917
Mitd1	0.423453	5.65395	5.44093	0.0196702	0.999917
Tmem177	-0.47143	4.16065	5.43478	0.0197395	0.999917
Cyp26a1	-2.8217	-1.09253	5.43204	0.0197706	0.999917
Dlec1	-0.843781	0.674062	5.37794	0.020393	0.999917
Dusp10	-1.06795	-0.297555	5.34752	0.0207518	0.999917
Spata5l1	-2.10233	-1.04652	5.34545	0.0207764	0.999917
Cpne3	-0.584788	4.42393	5.34502	0.0207815	0.999917
Rhox6	-0.905907	8.32793	5.33944	0.0208481	0.999917
A730056A06Rik	-2.18275	-0.512714	5.33415	0.0209116	0.999917
Gm16880	-0.895447	1.74738	5.33276	0.0209282	0.999917
Ppt1	0.541497	5.819	5.33173	0.0209405	0.999917
Jam2	0.694836	3.787	5.31632	0.0211266	0.999917
Lpxn	-1.00001	0.446395	5.30394	0.0212772	0.999917
Cln6	-0.69865	2.41883	5.29575	0.0213775	0.999917
Casz1	-0.810662	1.58281	5.28809	0.0214718	0.999917
Polr3gl	-0.504624	2.79901	5.28672	0.0214887	0.999917
Rbmxl2	-0.852139	2.58709	5.28173	0.0215503	0.999917
Ptpn18	1.36326	-0.512595	5.26306	0.0217826	0.999917
Exosc6	-0.496813	5.46613	5.24648	0.0219912	0.999917
Zbtb1	-0.485138	3.20032	5.20257	0.0225535	0.999917
Thpo	-2.38939	-0.820954	5.1863	0.0227657	0.999917
Dkkl1	-2.1408	-0.150106	5.17741	0.0228824	0.999917
Lrrk2	-0.97433	2.52083	5.17563	0.0229059	0.999917
Slco4c1	-1.6621	-0.541568	5.17009	0.022979	0.999917
Hbb-b2	-5.75654	3.11748	5.16768	0.0230109	0.999917
Hbb-b1	-5.75654	3.11748	5.16768	0.0230109	0.999917
Ttc14	-0.373812	5.05241	5.1618	0.023089	0.999917
Mapk8ip2	-0.939427	0.259377	5.15784	0.0231417	0.999917
Lypla2	-1.48982	2.53346	5.14521	0.0233106	0.999917
Scd2	0.483644	4.85264	5.1394	0.0233887	0.999917
Crat	0.802904	1.51189	5.13737	0.0234161	0.999917
Sdcbp2	-1.54396	-0.368721	5.13583	0.0234368	0.999917
Smarcc2	0.84712	2.16077	5.0975	0.0239604	0.999917
Gm10474	1.63259	0.407674	5.09678	0.0239703	0.999917
Exoc8	0.623147	1.65339	5.08843	0.024086	0.999917
Uap1l1	-0.803749	2.7836	5.08703	0.0241054	0.999917
Cfd	-0.798439	1.4917	5.08686	0.0241078	0.999917
Glis1	-2.15225	-0.119965	5.07609	0.0242581	0.999917
Rhox9	-0.842682	8.88737	5.0705	0.0243363	0.999917
Cma1	-4.11633	0.942133	5.06229	0.024452	0.999917
Hba-a2	-4.24886	6.41763	5.03814	0.0247951	0.999917
Hba-a1	-4.24886	6.41762	5.03754	0.0248037	0.999917
Sms	-0.352045	5.97131	5.0324	0.0248773	0.999917
Csrnp2	0.697583	3.86791	5.0282	0.0249377	0.999917
Fyn	0.74599	2.53485	5.02232	0.0250227	0.999917
Itpka	1.55854	0.0282316	5.01478	0.0251318	0.999917
AI662270	-0.930837	2.40629	4.99726	0.0253874	0.999917
Ms4a6c	1.87757	-0.235285	4.98405	0.025582	0.999917
Ccdc106	-1.00375	1.06231	4.97612	0.0256995	0.999917
2900056M20Rik	0.617925	2.38253	4.97412	0.0257293	0.999917
Gm5113	1.32032	0.534113	4.96816	0.0258181	0.999917
Lpar1	0.754511	2.3458	4.95743	0.0259787	0.999917
Ginm1	0.653057	5.0894	4.9333	0.026344	0.999917
Nt5dc3	-0.757969	1.17368	4.93294	0.0263495	0.999917
Csf1r	1.21114	-0.264243	4.92872	0.0264139	0.999917
Sp2	-0.49124	3.21437	4.92813	0.0264228	0.999917
Rapgefl1	-2.09671	-0.766868	4.92714	0.0264381	0.999917
Mir21	-2.09002	-0.979731	4.9225	0.0265092	0.999917
BC065397	-0.460619	3.3563	4.91632	0.0266041	0.999917
Nuak1	-0.896813	1.02367	4.90165	0.026831	0.999917
Zfp521	-0.752831	2.85438	4.89771	0.0268924	0.999917
Magea10	-1.44587	0.413018	4.8961	0.0269174	0.999917
Nkap	-0.355999	4.87662	4.89114	0.0269948	0.999917
Marveld3	-1.11836	-0.304042	4.89018	0.0270099	0.999917
Snord16a	-1.06421	0.264381	4.88103	0.0271534	0.999917
Dennd3	-1.06184	0.796096	4.8755	0.0272406	0.999917
E130304F04Rik	-1.35291	-0.181118	4.85109	0.0276287	0.999917
Zfp346	-0.507182	2.5756	4.85108	0.0276289	0.999917
Ly86	1.47182	0.733459	4.84746	0.0276869	0.999917
Ccdc69	-1.36794	0.167242	4.83433	0.0278984	0.999917
Gprc5a	-2.07769	-0.729999	4.83427	0.0278995	0.999917
Spata22	-2.22807	0.0132403	4.8315	0.0279443	0.999917
Egr1	1.13147	1.01449	4.82511	0.028048	0.999917
Abcd1	-0.754941	1.25669	4.82285	0.0280849	0.999917
2410017I17Rik	-1.33707	-0.190967	4.81633	0.0281913	0.999917
Slc17a9	-1.10946	-0.473445	4.81234	0.0282566	0.999917
2010107G23Rik	-0.621638	1.33913	4.80725	0.0283402	0.999917
Pgam5	-0.378394	4.23271	4.79107	0.0286076	0.999917
Mtmr1	0.968999	2.29133	4.78638	0.0286857	0.999917
Ncmap	-0.600031	3.04973	4.75976	0.0291327	0.999917
Npepps	-0.448382	4.10216	4.73761	0.02951	0.999917
Krt23	-1.63676	-1.57313	4.73319	0.0295859	0.999917
2810453I06Rik	-0.466277	2.3808	4.71268	0.0299409	0.999917
Nfkbid	-0.757051	1.52592	4.71248	0.0299444	0.999917
Xk	-0.567445	2.97593	4.71206	0.0299517	0.999917
Cyp4f17	-1.60677	-1.05724	4.69564	0.0302393	0.999917
Gng10	0.55512	3.25531	4.69534	0.0302446	0.999917
Sprr2a2	-0.829805	4.09545	4.69055	0.030329	0.999917
Sprr2a1	-0.829805	4.09545	4.69055	0.030329	0.999917
Nxn	-0.645712	2.84836	4.67622	0.030583	0.999917
Matn2	-1.32057	-0.533527	4.67545	0.0305967	0.999917
Map3k5	0.626717	2.50323	4.66835	0.0307234	0.999917
Tmem132c	-1.48997	-0.418194	4.6606	0.0308624	0.999917
Kdm2b	0.363091	5.21441	4.65611	0.0309433	0.999917
Stard8	-1.10323	1.24582	4.64885	0.0310744	0.999917
Gcnt4	-1.89278	-0.727117	4.64173	0.0312035	0.999917
Shisa2	0.69834	1.90321	4.63625	0.0313034	0.999917
Acacb	-0.969301	1.13088	4.6323	0.0313754	0.999917
Fcrls	1.79142	-0.438781	4.63216	0.0313781	0.999917
Reep5	0.645964	4.44989	4.63115	0.0313966	0.999917
Akirin2	-0.428145	5.53987	4.62609	0.0314892	0.999917
Zbtb8b	-0.776431	0.654561	4.616	0.031675	0.999917
E330020D12Rik	0.60771	3.51477	4.61491	0.0316952	0.999917
Sirt4	-0.430837	4.28161	4.59863	0.0319976	0.999917
P4htm	-1.34149	-0.658498	4.58439	0.0322645	0.999917
Sox11	1.3255	0.715113	4.58436	0.032265	0.999917
Tmem176a	0.895031	1.42235	4.58402	0.0322715	0.999917
Lims1	-0.45116	6.26758	4.57776	0.0323896	0.999917
Lars2	-0.773895	4.74195	4.57323	0.0324753	0.999917
4930403N07Rik	0.650618	1.36211	4.57053	0.0325265	0.999917
6030405A18Rik	-1.04648	-0.157135	4.56637	0.0326056	0.999917
Pik3cg	1.58723	-0.695481	4.56605	0.0326117	0.999917
Ptpru	-1.71198	-0.369242	4.56563	0.0326197	0.999917
Hmha1	-1.02472	0.067939	4.55446	0.0328331	0.999917
C2cd2	0.555346	2.46823	4.54978	0.0329229	0.999917
Cd59a	0.959148	4.54911	4.54305	0.0330526	0.999917
LOC622124	-1.00854	1.92487	4.5406	0.0330999	0.999917
Anxa4	0.795996	2.9336	4.53877	0.0331354	0.999917
6430550D23Rik	-1.40458	-0.656065	4.53607	0.0331877	0.999917
Idua	0.686043	1.92399	4.53074	0.0332913	0.999917
Arxes1	0.427349	4.88723	4.52637	0.0333764	0.999917
Gpx6	1.41524	-0.277637	4.5252	0.0333991	0.999917
Rgs19	0.59886	3.98885	4.51694	0.0335607	0.999917
Slc20a2	0.401414	2.45441	4.49404	0.0340131	0.999917
Sacs	-0.943274	0.818878	4.48564	0.0341808	0.999917
Mitf	-1.41	0.341433	4.48045	0.0342847	0.999917
Selplg	1.21865	-0.600448	4.47935	0.0343067	0.999917
Myo5c	-0.642053	2.29569	4.47432	0.0344079	0.999917
Ptprf	0.606809	3.4667	4.46864	0.0345224	0.999917
Eno4	0.696939	1.49349	4.46602	0.0345754	0.999917
Hectd2	-1.0326	1.17518	4.46113	0.0346745	0.999917
Krt79	1.19237	-0.915981	4.45101	0.0348807	0.999917
Med18	-0.486838	4.71553	4.44205	0.0350642	0.999917
Pla1a	-0.848986	3.54372	4.441	0.0350856	0.999917
1700019L03Rik	-0.571562	2.01821	4.43642	0.03518	0.999917
Hfe	1.50455	-1.29466	4.43351	0.03524	0.999917
Mdfic	-1.26053	0.955961	4.43079	0.0352961	0.999917
Sft2d3	-0.633803	2.03913	4.42868	0.0353399	0.999917
Limch1	0.953441	0.680323	4.42504	0.0354153	0.999917
1700001O22Rik	-1.90482	-0.0234648	4.41939	0.0355328	0.999917
Ero1l	-0.48726	6.574	4.41374	0.0356506	0.999917
Lbh	0.744939	2.34499	4.41353	0.0356549	0.999917
Prrc1	-0.646314	5.48039	4.40723	0.0357869	0.999917
Hoxa10	-2.16925	-1.11839	4.3939	0.0360678	0.999917
2310034G01Rik	0.617519	2.44131	4.38269	0.0363057	0.999917
Cercam	0.798711	1.07318	4.38159	0.0363292	0.999917
Gm13287	-4.2827	-1.67092	4.37889	0.0363867	0.999917
Fbxl2	-0.477194	2.65646	4.37323	0.0365078	0.999917
Acsl4	1.38356	1.47168	4.36927	0.0365927	0.999917
Apoc4	1.74531	-1.26422	4.36636	0.0366552	0.999917
Reps1	-0.346009	4.63059	4.36126	0.0367652	0.999917
Met	0.98045	1.34626	4.35812	0.036833	0.999917
Wfdc3	1.42883	-0.551177	4.3546	0.0369092	0.999917
Camkk1	0.72322	1.09178	4.34193	0.0371847	0.999917
4932416H05Rik	-0.796529	0.10829	4.33935	0.0372411	0.999917
Adam23	-2.08848	-0.292019	4.33554	0.0373245	0.999917
Fam73a	-0.433354	3.20793	4.32102	0.0376444	0.999917
P2ry6	1.84239	-1.37814	4.31057	0.0378763	0.999917
Rnf122	-0.874823	-0.129546	4.30865	0.0379189	0.999917
A230072E10Rik	1.7056	-0.994122	4.30219	0.0380633	0.999917
Extl1	-2.02759	-0.9101	4.29203	0.0382915	0.999917
AK129341	-0.6932	2.04002	4.28101	0.0385403	0.999917
Acpl2	-2.03941	0.279989	4.27808	0.038607	0.999917
Vpreb1	-1.35748	-0.0395578	4.25454	0.0391456	0.999917
Fkbp7	0.871181	1.54616	4.24621	0.0393381	0.999917
Hspa4l	0.472376	4.81915	4.23351	0.0396333	0.999917
Mtus1	0.763094	2.02268	4.23069	0.0396994	0.999917
Susd5	-2.05558	-0.275873	4.22511	0.0398301	0.999917
Il10	1.49155	-0.938247	4.22412	0.0398533	0.999917
Gnb5	0.720738	1.50928	4.21529	0.0400611	0.999917
Bmp1	0.975585	-0.057462	4.20121	0.0403952	0.999917
Fam98c	-0.906797	2.56528	4.19736	0.040487	0.999917
Acta2	1.05334	-0.227794	4.19693	0.0404972	0.999917
Abtb2	1.35467	0.364366	4.18721	0.0407302	0.999917
Itga1	-1.39919	0.940371	4.18535	0.0407747	0.999917
F8	0.807309	1.05883	4.16275	0.0413222	0.999917
Setd6	-0.409717	4.83937	4.14961	0.0416442	0.999917
Ltbp2	-2.54097	-0.486016	4.14625	0.0417269	0.999917
Srfbp1	-0.313596	5.89844	4.14437	0.0417732	0.999917
Spred2	-1.07994	0.00976556	4.14415	0.0417787	0.999917
Timp1	0.67292	3.12363	4.13374	0.0420362	0.999917
AI848285	1.08722	-0.372812	4.12849	0.042167	0.999917
Eogt	-1.40061	-0.144862	4.12617	0.0422248	0.999917
Prrg3	1.20013	0.91764	4.12148	0.042342	0.999917
Hsd17b13	1.82604	-1.16369	4.11775	0.0424355	0.999917
Exog	-0.600072	2.15801	4.11102	0.0426047	0.999917
Fam92b	-0.931119	1.53463	4.10428	0.0427748	0.999917
Aars	-0.397299	4.67367	4.09789	0.0429368	0.999917
Fads3	-1.34872	-0.0224056	4.09147	0.0431002	0.999917
Ptpro	-2.57852	-1.01137	4.06734	0.0437201	0.999917
Lrp8	-0.874364	1.12587	4.06263	0.0438421	0.999917
Rnf149	-0.235845	5.89253	4.05876	0.0439429	0.999917
5430407P10Rik	-0.665332	1.09452	4.05805	0.0439613	0.999917
Emp3	0.911956	3.75145	4.04921	0.0441921	0.999917
Mlc1	-1.28251	-0.575377	4.04745	0.044238	0.999917
1700029P11Rik	-0.739834	1.5631	4.04714	0.0442462	0.999917
A730020E08Rik	-1.60981	-0.234128	4.04344	0.0443434	0.999917
Col9a1	-0.908428	0.890082	4.03	0.044698	0.999917
Zfp534	-0.600528	5.42726	4.01677	0.0450499	0.999917
Nr1h3	-1.83526	-0.58846	4.0163	0.0450625	0.999917
Zfp777	-0.796242	0.637094	4.01239	0.0451672	0.999917
Lpcat1	-0.855581	1.05938	3.99822	0.0455482	0.999917
Rbm47	-0.924387	3.06774	3.99811	0.0455513	0.999917
Zfp13	-0.626135	1.17126	3.99525	0.0456287	0.999917
Zbed6	-0.801822	0.177435	3.99204	0.0457156	0.999917
Srsf6	-0.247758	7.16165	3.98828	0.0458177	0.999917
Mrc1	1.43935	0.367917	3.98726	0.0458455	0.999917
Tmem37	0.495253	4.34643	3.98196	0.0459901	0.999917
Chmp4c	-0.646693	1.90573	3.96462	0.046466	0.999917
Efcab9	-1.93462	-0.239426	3.95922	0.0466154	0.999917
Pea15a	0.787169	1.35865	3.95893	0.0466233	0.999917
Ins2	-1.48854	2.31436	3.95719	0.0466715	0.999917
Klf6	-0.46971	3.09436	3.95636	0.0466946	0.999917
Trim7	-0.564282	4.96462	3.95591	0.0467069	0.999917
Pion	-0.811329	1.06766	3.95014	0.0468674	0.999917
Cd81	0.491883	6.62288	3.94434	0.0470294	0.999917
Cmah	-0.795177	0.643894	3.94251	0.0470804	0.999917
Ccrl1	-0.933339	-0.523716	3.93492	0.0472934	0.999917
Manba	0.925119	0.794979	3.93343	0.0473352	0.999917
Cxx1c	1.3481	0.480322	3.93226	0.0473682	0.999917
Scai	-0.683428	2.46849	3.92702	0.0475162	0.999917
Zfp939	-0.898075	0.365211	3.91942	0.0477314	0.999917
Mef2a	-0.523693	2.47119	3.91505	0.0478555	0.999917
Eps8l2	-0.944448	-0.319552	3.91255	0.0479267	0.999917
Nova2	-2.0422	-0.384272	3.91049	0.0479857	0.999917
Cmtm2a	1.65872	-0.954059	3.9052	0.048137	0.999917
Cryab	0.749287	1.9376	3.89049	0.0485602	0.999917
Mctp1	-2.01947	-0.428387	3.88686	0.0486652	0.999917
Raph1	-0.367262	4.64516	3.88629	0.0486819	0.999917
Aldh1a7	1.4304	0.0177166	3.88077	0.0488422	0.999917
Ccnl1	-0.33225	5.72598	3.87329	0.0490601	0.999917
H2afy2	-0.754302	1.84924	3.87291	0.0490715	0.999917
Plcd1	-0.789381	3.56242	3.87093	0.0491294	0.999917
Nt5c3l	0.602341	3.56134	3.86182	0.0493968	0.999917
Myst4	-0.401496	3.41574	3.8573	0.0495299	0.999917
Mfsd6	1.08135	0.044845	3.85598	0.049569	0.999917
Arhgef12	-0.498788	2.72214	3.84888	0.0497792	0.999917
B2m	0.840965	3.77553	3.84541	0.0498823	0.999917
4930523C07Rik	-0.809796	1.28926	3.84348	0.0499398	0.999917
Pls1	-0.57998	5.28749	3.84143	0.0500008	0.999917
Shcbp1	-0.443392	5.96615	3.84093	0.0500159	0.999917
Mug-ps1	-2.96175	-0.749679	3.83736	0.0501224	0.999917
E330009J07Rik	-1.91128	-0.882191	3.82989	0.0503463	0.999917
Gm15471	-0.754089	0.864445	3.82689	0.0504365	0.999917
Trib2	-0.969429	1.66911	3.82534	0.0504832	0.999917
Tsnaxip1	-1.13555	-0.744419	3.81696	0.0507363	0.999917
Cda	-1.00391	-0.146709	3.81122	0.0509105	0.999917
Def6	0.812081	-0.19834	3.7962	0.0513691	0.999917
Hand1	-1.87041	-0.423792	3.79523	0.0513987	0.999917
Itga6	0.535138	2.53743	3.79254	0.0514814	0.999917
C330006A16Rik	-0.692643	2.28255	3.78948	0.0515758	0.999917
Relb	-0.751089	0.861512	3.78744	0.0516386	0.999917
Slc16a10	-1.14235	0.512133	3.78288	0.0517794	0.999917
Trank1	1.02741	2.87622	3.77874	0.0519076	0.999917
1700001G11Rik	0.66026	1.98137	3.76865	0.0522217	0.999917
Man2a2	0.639911	1.92352	3.76862	0.0522227	0.999917
Zfp692	-0.595135	2.27482	3.75809	0.0525525	0.999917
Cyp2u1	-0.703907	1.0617	3.74962	0.0528195	0.999917
Wdr25	-0.761892	0.809534	3.73065	0.0534227	0.999917
Ceacam2	1.19675	0.233749	3.72664	0.0535509	0.999917
Mms22l	-0.35328	5.37503	3.72656	0.0535536	0.999917
Slc22a20	-1.98486	-0.73316	3.71854	0.0538116	0.999917
Mir686	-0.318164	6.84501	3.71391	0.0539608	0.999917
Fgf9	1.25487	-0.133873	3.71166	0.0540335	0.999917
Prr24	-0.679743	2.16579	3.71064	0.0540665	0.999917
Metrn	-0.807022	-0.27489	3.70947	0.0541045	0.999917
Hs3st1	-1.54458	-0.948824	3.69734	0.0544992	0.999917
Clnk	-1.76944	-1.38588	3.68948	0.0547566	0.999917
Pon2	0.419995	3.17653	3.68264	0.0549817	0.999917
Slc16a7	-1.82093	-1.11929	3.68222	0.0549955	0.999917
Trappc10	0.436243	3.00907	3.68031	0.0550585	0.999917
Ccl4	2.06481	0.770119	3.67012	0.0553963	0.999917
Mtus2	-0.55705	1.49065	3.66785	0.0554718	0.999917
2410004I01Rik	0.87471	2.33018	3.65925	0.0557586	0.999917
Rras2	-0.33486	5.74048	3.65819	0.0557942	0.999917
Cideb	-1.30394	-0.95102	3.65531	0.0558906	0.999917
Nipal2	-1.03118	0.848364	3.65084	0.056041	0.999917
Padi2	0.954228	-0.0070417	3.63804	0.0564734	0.999917
Stab2	-1.10082	0.183379	3.63564	0.0565549	0.999917
Cbx5	0.270849	7.41432	3.63226	0.05667	0.999917
Atp8a2	0.61041	1.89248	3.62948	0.0567646	0.999917
Traf1	-1.20162	-0.297088	3.62748	0.0568328	0.999917
S100a10	0.703549	3.75012	3.62553	0.0568995	0.999917
Bcl2l2	0.901338	0.594966	3.61912	0.0571191	0.999917
Disp1	-0.442047	3.10254	3.61893	0.0571256	0.999917
Rbm45	-0.483773	1.47188	3.61039	0.0574197	0.999917
Vegfa	-0.743506	1.25097	3.60372	0.0576503	0.999917
Slc10a4	1.35324	-0.762892	3.59301	0.0580231	0.999917
St5	0.737559	1.12833	3.5877	0.0582089	0.999917
Hist1h3f	-0.627685	2.10404	3.585	0.0583035	0.999917
Rab43	-0.7784	0.589087	3.58183	0.0584147	0.999917
Ccdc115	-0.404696	5.17845	3.5816	0.0584229	0.999917
4930562F07Rik	-1.14081	0.275711	3.57913	0.05851	0.999917
Hpgds	1.54361	0.264444	3.56891	0.0588708	0.999917
Ttc21b	-0.344957	3.48841	3.56562	0.0589876	0.999917
Cd52	1.45964	0.04453	3.56372	0.0590552	0.999917
Aurkc	-0.595662	5.51496	3.56239	0.0591025	0.999917
Dpep3	-1.72399	-0.892844	3.55471	0.0593766	0.999917
L2hgdh	-0.514095	3.45771	3.55304	0.0594365	0.999917
Gdap1l1	-1.88505	-0.416322	3.55224	0.059465	0.999917
6330578E17Rik	0.370526	5.07022	3.5512	0.0595024	0.999917
2900005J15Rik	-1.03588	0.416215	3.54695	0.0596551	0.999917
Ppp1r27	1.14654	-0.880295	3.54119	0.0598626	0.999917
Bai3	-2.19561	-0.567014	3.53993	0.059908	0.999917
Irx3	-1.89894	-0.680512	3.53569	0.0600615	0.999917
Scnn1a	-1.08557	-0.109153	3.53408	0.0601198	0.999917
Gnai1	-0.529935	3.53371	3.5338	0.0601298	0.999917
2610034B18Rik	-0.751218	1.4462	3.53198	0.060196	0.999917
E330013P04Rik	-1.21706	-0.883284	3.53081	0.0602382	0.999917
Tmem80	0.574715	3.43224	3.52995	0.0602697	0.999917
Col6a6	-1.66249	-0.547235	3.52902	0.0603033	0.999917
Ebna1bp2	-0.293354	8.05669	3.52883	0.0603103	0.999917
2410066E13Rik	-0.560269	1.65707	3.52736	0.060364	0.999917
Aim2	-1.22262	-0.379063	3.5229	0.0605265	0.999917
Itgb7	1.44401	-0.684981	3.52282	0.0605295	0.999917
Srcrb4d	0.857938	1.35503	3.5199	0.060636	0.999917
Lrriq4	-0.694922	4.72279	3.51896	0.0606705	0.999917
Ppm1l	1.03627	-0.626267	3.51533	0.0608037	0.999917
4933426M11Rik	0.537911	1.84843	3.51487	0.0608205	0.999917
Gm14354	-3.25558	-1.52002	3.51459	0.0608306	0.999917
Ppp1r16b	0.871234	3.65135	3.51385	0.0608579	0.999917
Hey1	-0.695941	4.25066	3.51329	0.0608783	0.999917
C5ar1	1.79045	-1.01741	3.5075	0.0610914	0.999917
Zbtb24	-0.33283	4.25006	3.5052	0.0611763	0.999917
Bcl7a	-0.56958	1.60164	3.50132	0.0613201	0.999917
Rgs8	-2.17814	-0.965888	3.49853	0.0614233	0.999917
Erap1	0.827369	0.506757	3.49584	0.0615234	0.999917
Mrpl19	-0.30873	5.3742	3.48885	0.0617834	0.999917
Xist	-1.00704	-0.174891	3.48798	0.0618161	0.999917
Snx4	-0.306487	5.80436	3.48582	0.0618968	0.999917
Pkmyt1	-0.543743	2.88017	3.48495	0.0619293	0.999917
Dsel	-0.681593	1.85952	3.48466	0.06194	0.999917
Rel	0.910319	1.01344	3.4804	0.0620998	0.999917
Prtg	0.668373	3.76731	3.47373	0.0623505	0.999917
Arf6	-0.318654	5.57434	3.47128	0.0624428	0.999917
Pak1ip1	-0.284647	7.20141	3.47053	0.0624714	0.999917
Fnip2	-0.592394	2.6706	3.46434	0.0627057	0.999917
Pla2g4a	0.892349	2.18555	3.46315	0.0627508	0.999917
Pde3b	0.758872	2.36035	3.45725	0.0629748	0.999917
Mtap1b	0.585782	3.00132	3.45542	0.0630448	0.999917
Kcnc4	-1.7923	-0.531943	3.45437	0.0630848	0.999917
Raet1e	0.563132	5.37047	3.45001	0.0632515	0.999917
Irf9	-0.595425	2.26115	3.43981	0.0636432	0.999917
Mia3	0.338116	4.36724	3.43852	0.0636927	0.999917
Tcf7l1	0.567797	1.83427	3.43608	0.0637867	0.999917
Cd53	1.54722	0.511302	3.4293	0.0640494	0.999917
Agtpbp1	0.347466	3.56963	3.42736	0.0641246	0.999917
Tes	-0.596449	5.32749	3.42648	0.0641589	0.999917
Gm9926	1.32663	-0.928447	3.42419	0.0642476	0.999917
Napepld	-0.497461	2.0013	3.42291	0.0642974	0.999917
Ccdc163	-0.382965	2.64624	3.41803	0.0644878	0.999917
Sh3gl2	0.580311	1.83741	3.41531	0.0645943	0.999917
Gm4792	-2.09683	-1.25779	3.41463	0.064621	0.999917
Alpk2	-2.73886	-1.31415	3.41391	0.0646489	0.999917
Gm3833	0.445671	2.99677	3.40947	0.0648232	0.999917
1700001K23Rik	0.998676	-0.814598	3.40508	0.0649961	0.999917
Ctss	1.55788	1.82013	3.40351	0.0650578	0.999917
AU015836	0.675085	3.56845	3.39576	0.0653641	0.999917
Rbbp5	-0.368441	3.92283	3.39366	0.0654476	0.999917
Sntb2	-0.417734	3.482	3.39039	0.0655774	0.999917
Tlr2	1.06257	-0.687709	3.37774	0.0660826	0.999917
Slc16a11	-0.96455	-0.718038	3.37709	0.0661085	0.999917
Agbl2	-1.87856	0.269255	3.37502	0.066192	0.999917
D330028D13Rik	-0.263747	5.22693	3.36922	0.0664253	0.999917
Tmem191c	-0.796237	1.2128	3.36882	0.0664415	0.999917
Gm13154	-0.627729	5.28614	3.3666	0.0665309	0.999917
Itgb4	-2.02981	-0.80896	3.36531	0.0665829	0.999917
Fabp3	0.53776	4.42795	3.36258	0.0666935	0.999917
Ogdhl	-0.711924	0.327761	3.36227	0.0667062	0.999917
Trpc1	-1.12813	-0.110791	3.36067	0.0667708	0.999917
3000002C10Rik	-0.998758	0.526414	3.36029	0.0667864	0.999917
Ldoc1	-0.911085	1.72388	3.35548	0.0669816	0.999917
Dclk1	1.14388	0.33231	3.35457	0.0670186	0.999917
Itpa	-0.271602	5.80199	3.35381	0.0670497	0.999917
Rell2	-0.821078	-0.638975	3.34922	0.067237	0.999917
Cpt1a	0.411126	3.33133	3.34608	0.0673653	0.999917
Gm16157	1.05464	-0.9706	3.34065	0.0675878	0.999917
Cd83	1.56462	0.139505	3.33948	0.0676359	0.999917
Ddr2	0.592144	2.05096	3.33861	0.0676716	0.999917
Gm17455	-1.12306	2.07067	3.33846	0.0676781	0.999917
Rps6ka5	-0.417946	3.22881	3.33576	0.0677892	0.999917
Vmn2r47	-3.3467	0.343515	3.33533	0.0678067	0.999917
Pycard	0.514201	4.30758	3.33439	0.0678457	0.999917
9530053A07Rik	-1.15533	0.608442	3.33412	0.0678566	0.999917
C8a	-1.9386	-0.930401	3.33357	0.0678794	0.999917
Ppef2	-1.18315	0.536963	3.33112	0.0679806	0.999917
Vmn2r30	-2.72255	-1.31384	3.31871	0.0684955	0.999917
Peg12	-0.785723	2.0003	3.31562	0.0686245	0.999917
Aff1	1.0519	0.12378	3.31334	0.0687199	0.999917
Aif1	1.54784	0.839197	3.30466	0.0690835	0.999917
Cnpy1	-0.895063	0.473859	3.29618	0.0694411	0.999917
Gadd45a	-0.542143	3.10195	3.29455	0.0695101	0.999917
Pcnt	-0.332625	3.81147	3.28998	0.0697039	0.999917
Sel1l	0.335685	4.14278	3.28837	0.0697721	0.999917
Arhgef7	-0.420215	2.66219	3.28749	0.0698099	0.999917
Ccdc126	-0.514426	3.84801	3.28715	0.0698243	0.999917
Ppm1b	-0.322576	4.79199	3.28412	0.0699533	0.999917
A930024E05Rik	0.827889	0.973818	3.28231	0.0700305	0.999917
Mast4	-0.559524	1.6823	3.28025	0.0701183	0.999917
Sdc1	-0.763413	2.8728	3.27937	0.0701557	0.999917
Alkbh4	-0.62532	1.72357	3.27601	0.0702996	0.999917
Ccl2	2.03121	-0.878902	3.26919	0.0705926	0.999917
Rnase6	1.08067	0.116889	3.26565	0.0707452	0.999917
Nudt13	-0.587535	1.27348	3.26523	0.0707631	0.999917
Cpa3	-3.59579	2.12118	3.26467	0.0707874	0.999917
Snora68	-0.39144	3.6087	3.26459	0.0707908	0.999917
Prlr	-1.58462	-0.563541	3.25715	0.0711126	0.999917
Ank	-0.861046	1.27956	3.25603	0.0711612	0.999917
Timp3	0.872787	0.91858	3.25518	0.0711982	0.999917
D330023K18Rik	0.582166	2.58924	3.25059	0.0713975	0.999917
Glis3	-0.992813	-0.117815	3.24777	0.0715209	0.999917
Slc34a3	0.920061	0.0307579	3.24066	0.0718317	0.999917
Dapk1	-0.382378	3.36035	3.23892	0.0719082	0.999917
1700003M07Rik	1.29938	-0.924982	3.23879	0.0719137	0.999917
Mageb18	-1.46933	-0.700426	3.23763	0.0719646	0.999917
Ptgs1	-1.38217	-0.304804	3.23296	0.07217	0.999917
E030011O05Rik	-1.32236	-1.0866	3.23092	0.0722601	0.999917
Slc30a1	-0.473739	2.43308	3.23043	0.0722819	0.999917
Gfap	-2.54101	-1.4223	3.23041	0.0722825	0.999917
Gm5091	-0.576409	3.38996	3.22815	0.0723823	0.999917
Sash1	-0.575955	2.63374	3.22721	0.072424	0.999917
Ccdc155	-0.991177	0.340748	3.22686	0.0724394	0.999917
Gm13275	-3.62932	-0.802662	3.22276	0.0726209	0.999917
Notum	-0.703862	1.0173	3.22189	0.0726598	0.999917
Zfp715	-0.382367	4.17123	3.21801	0.0728323	0.999917
Elovl4	-0.878585	0.350519	3.20854	0.0732547	0.999917
1700125G22Rik	-0.925575	-0.909537	3.20719	0.0733152	0.999917
Taf1	0.314091	5.19087	3.2068	0.0733326	0.999917
Apoc3	1.16825	-0.754139	3.20289	0.0735081	0.999917
Fsd1l	0.319815	4.1633	3.20214	0.0735419	0.999917
LOC100862314	-3.42356	-1.16421	3.19545	0.0738432	0.999917
Cd63	0.51818	6.31432	3.19258	0.0739731	0.999917
Snord14a	-1.29698	-1.15084	3.19116	0.0740374	0.999917
Klf10	-0.348696	4.24366	3.19077	0.0740552	0.999917
Arhgap24	-1.80167	-0.995972	3.18681	0.0742348	0.999917
Zfp330	-0.252926	6.1777	3.18401	0.0743621	0.999917
Prr15l	-0.564373	3.20183	3.18363	0.0743793	0.999917
Ppt2	-0.856704	0.184307	3.1783	0.0746222	0.999917
Gapdh	-0.37472	8.45448	3.17671	0.0746951	0.999917
Phox2a	-0.916164	-0.0545737	3.17595	0.0747297	0.999917
Micalcl	0.793245	2.94526	3.17192	0.0749142	0.999917
Esyt1	1.01878	-0.0777205	3.17101	0.0749559	0.999917
Tm9sf3	0.373317	5.46244	3.16306	0.0753219	0.999917
Aif1l	-0.674891	4.40176	3.1626	0.0753432	0.999917
Gm12942	0.402828	5.04983	3.1602	0.0754539	0.999917
Rnase4	1.17905	0.456188	3.15619	0.0756397	0.999917
Srsf12	-0.307262	3.75989	3.15407	0.0757378	0.999917
Fgf13	0.76971	2.33504	3.15143	0.0758605	0.999917
Slc22a5	-0.425701	2.48589	3.14716	0.0760592	0.999917
Gm13298	-2.52654	0.889045	3.14655	0.0760879	0.999917
Ccdc164	-1.41315	-1.12	3.14378	0.076217	0.999917
Nck2	0.393765	3.24272	3.13449	0.0766524	0.999917
Stk4	-0.291868	5.12502	3.13393	0.0766786	0.999917
Mgst1	0.881757	5.41213	3.12807	0.0769546	0.999917
Ppp1r15a	-0.63706	3.1925	3.12657	0.0770256	0.999917
Tmem216	0.343024	5.10442	3.12501	0.0770995	0.999917
Zfp865	0.681579	0.980236	3.12282	0.0772032	0.999917
2022-09-10	-0.415457	2.89551	3.12271	0.0772083	0.999917
Dcbld1	0.641862	1.83108	3.1202	0.0773273	0.999917
Ipmk	-0.292497	5.01581	3.1195	0.0773604	0.999917
2610035D17Rik	0.938524	1.36754	3.11584	0.0775346	0.999917
6330545A04Rik	-0.835934	0.371663	3.11479	0.0775846	0.999917
Rab39	-1.11732	0.0859832	3.10816	0.077901	0.999917
D630037F22Rik	0.319976	3.36307	3.10446	0.0780781	0.999917
Dmrtc2	-1.08046	2.35016	3.10345	0.0781265	0.999917
Cyp26b1	0.967187	0.0633966	3.09596	0.0784868	0.999917
Ccl25	0.484582	4.50188	3.09567	0.0785006	0.999917
Ets2	0.639299	0.896283	3.09496	0.0785351	0.999917
C3ar1	1.40746	0.706071	3.09325	0.0786176	0.999917
Efhc2	-0.8031	1.73669	3.09324	0.0786181	0.999917
Slfn3	-1.97397	-0.250619	3.09247	0.0786551	0.999917
Fbxl21	0.661577	2.71694	3.08807	0.0788683	0.999917
Snord33	-0.960427	-0.5661	3.08657	0.0789409	0.999917
E030030I06Rik	0.788031	1.989	3.08396	0.0790677	0.999917
Emc1	0.325136	3.90089	3.08275	0.0791267	0.999917
Tnn	-2.7742	-0.939472	3.07672	0.0794206	0.999917
Apoa5	-1.82624	-1.42321	3.07593	0.0794592	0.999917
Ccl3	1.77524	0.93209	3.07535	0.0794873	0.999917
Mug2	-2.84962	-0.757972	3.07445	0.0795313	0.999917
Col5a2	-2.24042	-1.06063	3.07366	0.0795702	0.999917
Schip1	0.428444	5.86644	3.06897	0.0797998	0.999917
1810013D10Rik	0.373729	6.07601	3.06703	0.0798955	0.999917
Sox2ot	-0.710934	0.561142	3.06683	0.0799049	0.999917
Zfp185	1.11056	0.537505	3.06279	0.0801039	0.999917
Acbd4	-0.751991	-0.285677	3.05926	0.0802784	0.999917
Gm5617	0.472937	5.45605	3.05899	0.0802917	0.999917
Dusp16	0.592575	1.45728	3.05889	0.0802967	0.999917
Lyrm1	0.459059	4.63985	3.05821	0.08033	0.999917
Slc25a4	-0.299595	9.11026	3.05606	0.0804365	0.999917
Tsen54	-0.76275	1.58716	3.05418	0.0805299	0.999917
Hmga1-rs1	-0.363722	5.84752	3.04824	0.0808248	0.999917
Gprasp2	0.426227	3.07026	3.04492	0.0809902	0.999917
Tigd2	0.331874	4.14694	3.04423	0.0810246	0.999917
Pzp	0.743436	2.48649	3.04376	0.0810481	0.999917
2610306M01Rik	0.469376	2.52133	3.04291	0.0810904	0.999917
Zfp111	0.593275	1.12978	3.04185	0.0811433	0.999917
Zfp287	0.748781	0.545935	3.0418	0.0811457	0.999917
Apobec1	0.955009	0.157639	3.04056	0.0812078	0.999917
Exoc4	0.370377	3.55141	3.04034	0.0812191	0.999917
Arhgef25	-0.785555	0.793415	3.04018	0.0812267	0.999917
Mdm1	-0.418933	3.70948	3.0373	0.0813713	0.999917
Ccne1	-0.469975	5.83326	3.03721	0.0813759	0.999917
Spats1	1.15291	-0.259112	3.03528	0.0814725	0.999917
Hmga1	-0.362574	5.84937	3.03447	0.0815132	0.999917
Gm10814	-1.80682	-1.10816	3.03273	0.0816008	0.999917
6430573F11Rik	-1.78049	-0.213907	3.03201	0.0816371	0.999917
Filip1	-1.07863	-0.403253	3.03008	0.0817341	0.999917
Mon2	0.320257	3.47382	3.02757	0.0818603	0.999917
Mep1b	-0.541525	2.4812	3.02704	0.0818875	0.999917
2022-03-06	0.354066	4.4623	3.02479	0.0820009	0.999917
Eml6	-0.865089	0.407276	3.01841	0.0823239	0.999917
Arl2bp	0.38309	2.67134	3.0142	0.0825383	0.999917
Ceacam10	-0.754421	3.09285	3.01397	0.0825497	0.999917
Gng2	0.475513	1.72549	3.01253	0.082623	0.999917
Ccdc78	-0.621101	0.12783	3.01201	0.0826498	0.999917
Apbb3	-0.654946	1.07035	3.00833	0.0828378	0.999917
Tnfaip3	-1.40302	-1.13406	3.00507	0.0830044	0.999917
Idnk	0.529575	3.77558	3.00112	0.0832071	0.999917
Ids	0.627591	2.06277	2.99631	0.0834545	0.999917
Dpysl5	-0.639627	1.53028	2.99609	0.0834657	0.999917
Epb4.1l1	1.13958	-0.160581	2.99301	0.0836247	0.999917
Dennd4c	-0.540138	2.72619	2.99232	0.0836605	0.999917
Vstm2b	-1.0802	0.275621	2.98858	0.0838538	0.999917
Fam69b	-0.981273	1.51174	2.98783	0.0838924	0.999917
1700034H15Rik	-0.771743	-0.172973	2.98722	0.083924	0.999917
Zfp14	0.613564	1.46861	2.98419	0.0840812	0.999917
Lpcat4	-0.532846	1.40885	2.98296	0.0841452	0.999917
Iqca	-1.63655	-1.05429	2.98263	0.0841624	0.999917
Gnas	0.441511	6.28878	2.9797	0.0843149	0.999917
Fgf18	-0.906633	0.360548	2.97726	0.0844423	0.999917
Alg10b	-0.662451	1.56456	2.9767	0.0844713	0.999917
Fut11	-0.348728	3.41374	2.97618	0.0844986	0.999917
Wls	1.07747	0.685592	2.96869	0.0848904	0.999917
1810046J19Rik	0.351865	7.51336	2.96417	0.0851279	0.999917
Cd200r1	1.73564	-0.830611	2.95811	0.085448	0.999917
Wfdc2	-0.563705	3.86543	2.9576	0.0854747	0.999917
Cited1	0.771904	6.81788	2.95732	0.0854893	0.999917
Hpn	-1.87896	-0.760156	2.9553	0.0855967	0.999917
Cage1	-0.63554	0.0202801	2.95523	0.0856003	0.999917
Pfkfb4	0.860229	0.173897	2.95411	0.0856593	0.999917
Il28ra	-0.996293	-0.0058491	2.95207	0.0857675	0.999917
Sult5a1	0.941603	-0.699639	2.94682	0.0860469	0.999917
Arhgap6	-1.94172	-1.31748	2.94272	0.0862652	0.999917
Acbd7	0.647812	4.22497	2.94254	0.0862747	0.999917
Yrdc	-0.382284	6.16813	2.94194	0.0863071	0.999917
Sult4a1	-0.765453	0.230895	2.94099	0.0863577	0.999917
Gm5591	-2.59553	-1.0221	2.94048	0.086385	0.999917
Synj1	-0.484447	2.39328	2.93962	0.086431	0.999917
Mx2	-1.31249	-1.14612	2.93914	0.0864567	0.999917
Bag4	-0.321289	4.55537	2.93733	0.0865538	0.999917
4930544O15Rik	1.30235	-0.908893	2.93633	0.0866073	0.999917
Thnsl2	1.19127	0.283805	2.93526	0.0866646	0.999917
Mapk10	-1.50085	-0.535182	2.93418	0.0867227	0.999917
Ctla2a	-1.88252	-0.300512	2.93013	0.0869405	0.999917
Mfap5	0.547194	3.19564	2.92564	0.0871826	0.999917
Heatr2	-0.389549	3.00651	2.91687	0.0876579	0.999917
Mrps26	-0.304412	6.30696	2.91361	0.0878352	0.999917
Fcgbp	-2.31111	-1.00794	2.91282	0.0878783	0.999917
Dydc1	0.574122	0.953313	2.91087	0.0879842	0.999917
Rab31	0.736752	2.16304	2.90994	0.0880352	0.999917
Cd22	-1.73381	-0.912909	2.90752	0.0881672	0.999917
Rab3b	0.455799	5.41047	2.90585	0.0882586	0.999917
Ccdc17	-0.582177	1.03722	2.90508	0.0883009	0.999917
Stag2	0.430632	4.00683	2.90442	0.0883368	0.999917
B4galt3	-0.707274	0.0947333	2.90146	0.0884996	0.999917
Anxa3	0.687614	2.22481	2.90018	0.0885695	0.999917
Nrg1	-0.899263	-0.193583	2.89824	0.0886765	0.999917
Gm606	-1.69633	0.220302	2.89707	0.0887405	0.999917
Snora70	-1.04627	-0.618469	2.89134	0.0890569	0.999917
Cirbp	-0.360687	5.68732	2.88832	0.0892238	0.999917
Srek1ip1	0.558384	3.56408	2.88733	0.0892788	0.999917
Sec14l3	-2.41677	-1.16324	2.8871	0.0892917	0.999917
Frat2	-0.395635	1.73026	2.88494	0.0894114	0.999917
Ankrd11	-0.253404	4.83879	2.87438	0.0899994	0.999917
Jun	0.792795	0.67424	2.87406	0.0900175	0.999917
Gpatch3	-0.564035	2.6251	2.87218	0.0901227	0.999917
Ppfia4	-0.660986	0.951556	2.87077	0.0902017	0.999917
Rasgrp4	-0.655539	1.84845	2.86998	0.090246	0.999917
Plaur	0.844801	1.33284	2.86504	0.0905234	0.999917
Phf20l1	-0.304704	4.44425	2.86473	0.0905411	0.999917
Mesdc1	0.567427	1.50011	2.86453	0.0905523	0.999917
Plxnb2	0.631862	1.34797	2.86423	0.0905688	0.999917
Cldn7	-0.520635	3.41948	2.86397	0.090584	0.999917
Galt	-0.342236	4.98447	2.86083	0.0907606	0.999917
Polg2	-0.285126	4.94428	2.85783	0.0909298	0.999917
Prkra	0.463658	3.85544	2.856	0.0910335	0.999917
Parp3	1.37002	-0.736208	2.8526	0.0912262	0.999917
Clic1	0.393077	4.29902	2.85209	0.0912554	0.999917
Alg14	0.377192	4.31993	2.85029	0.0913574	0.999917
Hspe1	0.357014	10.0032	2.8497	0.091391	0.999917
Eid2	-0.339451	4.0482	2.8496	0.0913967	0.999917
Shisa7	-1.09018	-0.238749	2.84847	0.091461	0.999917
1110037F02Rik	0.402504	3.87535	2.84574	0.0916162	0.999917
Zfp786	-1.41045	-0.899557	2.84542	0.0916346	0.999917
Rasl12	1.07958	-0.0924042	2.83906	0.091998	0.999917
Fxyd1	1.05781	-1.16493	2.83156	0.0924287	0.999917
Fam49a	-0.579105	3.1519	2.82992	0.0925227	0.999917
1700110I01Rik	-2.77847	0.91401	2.82913	0.0925683	0.999917
Rhox2d	-0.510122	6.6582	2.82794	0.0926373	0.999917
Atp11a	0.314636	2.84287	2.8267	0.0927089	0.999917
U05342	-0.280541	3.98617	2.82091	0.0930438	0.999917
4930429F24Rik	0.962982	-0.73167	2.81761	0.0932352	0.999917
Pde12	-0.356838	3.88254	2.81729	0.0932535	0.999917
Fyco1	-0.391477	2.61072	2.8165	0.0932996	0.999917
B230208H11Rik	-0.533193	1.79491	2.81164	0.0935826	0.999917
Lyn	0.841297	0.667934	2.81154	0.0935884	0.999917
Slc39a13	0.67653	0.127155	2.81141	0.0935958	0.999917
Ankrd23	-1.16851	-0.991691	2.81061	0.093643	0.999917
Ptpn22	-0.597196	2.16819	2.81	0.0936786	0.999917
Trim2	0.907068	-0.744012	2.80973	0.0936942	0.999917
Bri3bp	-0.324052	4.26613	2.80709	0.0938483	0.999917
C030016D13Rik	1.13617	-0.378179	2.80661	0.0938768	0.999917
Klhdc8b	1.20428	-1.05728	2.80644	0.0938865	0.999917
Sf3b4	-0.609825	6.92418	2.80146	0.0941782	0.999917
Gprasp1	0.28376	4.85425	2.79323	0.094663	0.999917
Spock2	1.0199	-0.158349	2.79199	0.0947368	0.999917
Sfrs18	-0.284334	5.42042	2.78962	0.0948768	0.999917
Smgc	-1.4334	0.68847	2.78925	0.0948985	0.999917
Egfl8	0.924485	-0.252008	2.78581	0.0951027	0.999917
Rbmxl1	-0.356249	7.31102	2.78378	0.0952232	0.999917
Zfp329	0.36044	3.73904	2.78224	0.0953149	0.999917
Ryr3	-2.33309	0.306863	2.78073	0.0954045	0.999917
Cdh2	0.732754	1.87653	2.78026	0.0954325	0.999917
Fuca2	0.989617	0.68638	2.77765	0.0955884	0.999917
Ctcf	-0.293798	4.76853	2.77742	0.0956023	0.999917
AA415398	-0.910396	0.0958481	2.77722	0.0956139	0.999917
Dynll1	0.340443	10.2296	2.77683	0.0956374	0.999917
A530032D15Rik	-2.3614	1.27008	2.77609	0.0956817	0.999917
Rab27b	-2.14292	-1.19393	2.77588	0.0956943	0.999917
Muc5ac	-2.60172	-0.639195	2.77399	0.0958072	0.999917
Smndc1	-0.25521	6.02141	2.77305	0.0958636	0.999917
Fzd8	0.750526	-0.218396	2.77244	0.0958999	0.999917
Slc35e1	0.442565	2.23851	2.77078	0.0959992	0.999917
Ppp2r2c	-1.0962	0.108618	2.77057	0.0960119	0.999917
Creb3l1	0.973529	-0.215201	2.76596	0.0962891	0.999917
Gpr146	1.48178	0.528205	2.76588	0.0962935	0.999917
Mrs2	-0.337962	5.06453	2.76535	0.0963257	0.999917
9630033F20Rik	-0.388017	7.51723	2.7653	0.0963289	0.999917
Kifc5b	-0.54034	0.479189	2.76518	0.0963356	0.999917
Nhsl2	-0.697755	0.49601	2.76422	0.0963935	0.999917
Unc5b	0.583167	0.758751	2.7577	0.096787	0.999917
Slc25a37	-0.692177	0.849029	2.75665	0.0968508	0.999917
A430093F15Rik	1.15073	0.0225389	2.75394	0.0970152	0.999917
B4galt7	-0.608206	0.74077	2.75388	0.097019	0.999917
Padi6	-1.2144	-0.462869	2.75374	0.0970272	0.999917
Slc38a8	-1.78797	-0.683741	2.75288	0.0970793	0.999917
Tdpoz5	-2.28795	-1.60975	2.75141	0.0971688	0.999917
Gm10697	-2.28795	-1.60975	2.75141	0.0971688	0.999917
Wdr64	-0.862611	0.487197	2.74997	0.097256	0.999917
Fndc7	-1.94873	-1.24309	2.74891	0.0973206	0.999917
Sh3bp5	1.02236	-0.0950494	2.74646	0.09747	0.999917
Fxn	-0.541069	5.54826	2.7462	0.0974862	0.999917
Gpha2	0.652234	3.29899	2.74512	0.0975517	0.999917
Shank3	-1.89032	-0.644383	2.74125	0.0977882	0.999917
Serf1	0.458014	8.35943	2.73754	0.0980155	0.999917
Ephb2	0.653241	0.652411	2.73448	0.0982033	0.999917
Slc25a40	-0.378433	3.17157	2.73278	0.098308	0.999917
Igfbp1	-1.52411	-0.497624	2.73269	0.0983134	0.999917
Mtmr10	0.442579	2.29561	2.731	0.0984179	0.999917
St6galnac6	-0.798742	0.447791	2.72859	0.0985663	0.999917
Vmn2r46	-1.9291	-0.279838	2.7259	0.0987326	0.999917
Tbrg1	-0.30072	7.48409	2.72387	0.0988578	0.999917
Socs1	-0.948472	1.0205	2.71801	0.0992214	0.999917
Scn2a1	-1.14459	-0.421509	2.71338	0.0995098	0.999917
Fndc1	-0.802501	1.03337	2.71002	0.0997195	0.999917
Nqo2	0.317565	5.19993	2.70931	0.0997638	0.999917
Cyld	-0.441028	3.76566	2.70631	0.0999518	0.999917
Farp1	0.452759	2.29581	2.70568	0.0999916	0.999917
Zfp933	0.421345	2.8279	2.70401	0.100096	0.999917
Zfp697	0.724551	0.519842	2.70274	0.100176	0.999917
Rpl10l	-0.311398	5.51441	2.70265	0.100182	0.999917
Gm16515	0.399898	2.56521	2.7022	0.10021	0.999917
Foxo4	-0.87552	-0.518894	2.70154	0.100251	0.999917
Rab5b	0.486775	1.62147	2.70096	0.100288	0.999917
Ttyh3	0.738243	0.287338	2.69803	0.100472	0.999917
Tgif1	0.435827	6.62948	2.69677	0.100552	0.999917
Mgclh	-2.82868	-1.19757	2.69603	0.100598	0.999917
BC061212	-2.81358	0.428466	2.69495	0.100667	0.999917
Gm7978	-2.81358	0.428466	2.69495	0.100667	0.999917
Impa1	0.324686	4.33141	2.69303	0.100788	0.999917
Dync2h1	-0.400081	2.66261	2.69274	0.100806	0.999917
1700067K01Rik	-0.61906	1.29607	2.69225	0.100837	0.999917
Npr2	1.03971	0.14869	2.69068	0.100936	0.999917
Cdk2ap1	-0.369786	7.19016	2.68877	0.101058	0.999917
Ccnd2	0.424062	2.85138	2.68818	0.101095	0.999917
Scn5a	-1.93168	-0.653719	2.68789	0.101114	0.999917
Gna15	1.03493	0.189491	2.68536	0.101275	0.999917
Ppp1r14b	-0.350564	6.76842	2.68238	0.101464	0.999917
Cnpy4	0.274551	4.5805	2.6821	0.101482	0.999917
1810020D17Rik	0.297068	5.58352	2.67826	0.101727	0.999917
Akt1s1	-0.575103	1.44372	2.67821	0.10173	0.999917
C1ql1	-0.904921	2.85968	2.67541	0.101909	0.999917
Slc35d2	0.501098	3.51201	2.67445	0.10197	0.999917
Boc	-1.76044	-0.600306	2.67443	0.101972	0.999917
Timp2	0.634411	2.83331	2.66867	0.102341	0.999917
Tomm40	-0.517492	4.13453	2.66738	0.102425	0.999917
Lsr	0.568536	1.42279	2.66593	0.102518	0.999917
Ppm1d	-0.32463	3.68135	2.66355	0.102671	0.999917
Leprel4	0.97322	0.89834	2.6614	0.10281	0.999917
Bhlha15	-1.79739	-1.0047	2.65855	0.102995	0.999917
Lrp12	-0.578336	1.22705	2.65629	0.103141	0.999917
Tesc	0.62498	3.57419	2.65597	0.103162	0.999917
1700021C14Rik	0.475515	5.66292	2.65515	0.103215	0.999917
5730528L13Rik	-0.332493	5.56555	2.6546	0.103251	0.999917
Mpzl3	1.05644	-0.666799	2.65236	0.103396	0.999917
Zfp599	-0.757832	1.30897	2.65093	0.10349	0.999917
Ankdd1b	-0.707469	0.0480848	2.65093	0.10349	0.999917
Npr3	-2.49013	-1.17549	2.64928	0.103597	0.999917
Trpm2	-2.6104	-0.884086	2.64926	0.103598	0.999917
Ms4a7	1.45292	2.04774	2.64775	0.103696	0.999917
Cep68	-0.38994	3.01027	2.6477	0.1037	0.999917
0610040F04Rik	-0.911029	0.805019	2.64745	0.103716	0.999917
Pycrl	-0.343928	5.31085	2.64513	0.103868	0.999917
Zbtb41	-0.345889	3.54986	2.64336	0.103983	0.999917
Pold3	-0.259159	6.11828	2.64051	0.10417	0.999917
Bcl7c	-0.387016	5.07725	2.64037	0.10418	0.999917
Cdo1	-0.399236	3.36613	2.63432	0.104577	0.999917
Peo1	0.362136	3.69418	2.6281	0.104987	0.999917
Zc3hav1l	-0.40393	4.45856	2.62641	0.105099	0.999917
Kank2	0.483303	1.83632	2.62457	0.105221	0.999917
Endog	-0.336369	6.30963	2.62072	0.105476	0.999917
Abat	0.53524	1.23774	2.62053	0.105489	0.999917
Dzip1	0.544641	3.74514	2.61883	0.105602	0.999917
3110045C21Rik	0.514486	4.96015	2.6185	0.105625	0.999917
Nagk	0.374857	4.03014	2.61762	0.105683	0.999917
Plcg2	-0.388867	5.1542	2.61743	0.105695	0.999917
Pinx1	-0.276264	4.65116	2.6156	0.105818	0.999917
Tmem110	-0.392187	4.19861	2.61428	0.105906	0.999917
Greb1	0.789036	1.09362	2.61341	0.105963	0.999917
Htr3a	1.19766	-0.799671	2.61204	0.106055	0.999917
Atp6v0e	0.426858	7.39561	2.60862	0.106284	0.999917
Sap25	-0.495429	2.42961	2.60766	0.106349	0.999917
Gem	-1.03323	-1.0044	2.60723	0.106377	0.999917
Ccdc41	-0.307982	4.42914	2.60224	0.106713	0.999917
Acaca	0.457581	2.96451	2.60081	0.106809	0.999917
D1Bwg0212e	-0.333821	5.42212	2.59997	0.106866	0.999917
Ccr8	-1.8763	-1.24212	2.59799	0.106999	0.999917
Sergef	-0.429567	2.74431	2.59598	0.107135	0.999917
Mars2	-0.616157	2.14706	2.59591	0.10714	0.999917
Usp53	-0.500663	2.41325	2.59131	0.107452	0.999917
Dmkn	0.758359	0.438015	2.59114	0.107463	0.999917
Atp2a1	-1.04914	-0.230823	2.59003	0.107538	0.999917
Zfp612	0.514839	2.15904	2.58968	0.107562	0.999917
4930422G04Rik	-0.336916	3.42204	2.58805	0.107673	0.999917
Hist1h3g	-0.493056	2.30715	2.58565	0.107836	0.999917
Gca	-0.470142	5.65665	2.58439	0.107922	0.999917
Ptplad2	0.932646	1.06977	2.58296	0.108019	0.999917
Bbs7	0.450571	3.16843	2.57665	0.108451	0.999917
Jam3	0.543086	2.21702	2.57562	0.108521	0.999917
Hdac4	-0.564147	1.23838	2.57513	0.108555	0.999917
Adamts9	0.675503	1.76155	2.57345	0.108671	0.999917
Mapt	-0.945041	0.0840958	2.57269	0.108723	0.999917
3632451O06Rik	-0.509433	2.07979	2.56982	0.10892	0.999917
Capg	-0.521006	4.32138	2.56904	0.108974	0.999917
Ccdc86	-0.463366	5.44247	2.56747	0.109082	0.999917
Braf	-0.392346	3.11295	2.56605	0.10918	0.999917
Ccdc120	0.528544	1.0493	2.56519	0.109239	0.999917
Lyrm2	0.412327	5.49544	2.56246	0.109428	0.999917
1700031F05Rik	-1.85934	-0.934739	2.56151	0.109494	0.999917
Alox12	-1.91404	-0.953568	2.5614	0.109502	0.999917
Dock11	0.432036	3.27818	2.56094	0.109534	0.999917
Klf5	-0.391498	3.63886	2.56077	0.109545	0.999917
Myl9	0.682445	3.29733	2.56016	0.109588	0.999917
Pdgfrb	-2.07084	-1.01663	2.55972	0.109618	0.999917
Chd1	-0.282973	4.69191	2.55873	0.109687	0.999917
Ppp1r14c	-0.538122	2.0612	2.55606	0.109872	0.999917
Gm18853	-2.84167	-0.621984	2.55479	0.10996	0.999917
Npnt	-0.814789	1.66411	2.55438	0.109989	0.999917
Gm17757	-2.84167	-0.628197	2.55427	0.109997	0.999917
Shank2	-2.12977	-0.816947	2.55394	0.11002	0.999917
Six5	0.77274	0.427084	2.55316	0.110074	0.999917
Slfn9	1.54005	-1.09957	2.54884	0.110375	0.999917
A330041J22Rik	0.967473	-0.413189	2.54838	0.110407	0.999917
Rspo4	-1.01969	0.204022	2.54213	0.110845	0.999917
Plxna1	0.378155	2.44747	2.54127	0.110906	0.999917
Fam63a	-0.455701	2.65166	2.53985	0.111005	0.999917
Ctif	1.02253	-0.670831	2.53791	0.111142	0.999917
Pacrg	-0.805948	0.508726	2.53682	0.111218	0.999917
Fam111a	0.554536	2.45275	2.53546	0.111314	0.999917
Fam171b	-0.774875	0.533723	2.53516	0.111335	0.999917
Gm5072	-1.4533	0.929452	2.53516	0.111336	0.999917
Mob3a	-0.488762	1.44709	2.52995	0.111703	0.999917
Myo16	-2.32178	-0.911533	2.52979	0.111715	0.999917
Cc2d1a	-0.481969	1.26745	2.52871	0.111791	0.999917
Sdccag8	0.369484	2.94847	2.52703	0.111911	0.999917
Csnk2a2	-0.264473	4.00234	2.52424	0.112109	0.999917
Tmem126a	0.424374	7.1881	2.52417	0.112114	0.999917
Ifrd2	-0.526475	2.70267	2.52345	0.112165	0.999917
Tmed8	0.455139	2.05864	2.52164	0.112294	0.999917
Ubc	-0.46819	9.55511	2.51853	0.112515	0.999917
Gabra5	-1.6416	0.552688	2.51496	0.112771	0.999917
Mageb16	-0.263083	7.12849	2.51305	0.112907	0.999917
Atp7a	0.386309	3.37095	2.50806	0.113265	0.999917
Tmem87a	-0.697671	3.54795	2.50778	0.113285	0.999917
Recql5	-0.393264	2.48924	2.5071	0.113334	0.999917
E230019M04Rik	0.748502	2.13161	2.50356	0.113589	0.999917
Taf3	-0.402759	3.62989	2.50021	0.113831	0.999917
1700019E19Rik	0.381023	6.21039	2.49991	0.113853	0.999917
Gm6981	-0.700551	0.97161	2.49768	0.114014	0.999917
Hamp2	1.37898	-0.822005	2.49588	0.114144	0.999917
Prcp	-0.534975	1.84185	2.49567	0.11416	0.999917
Vwc2	-1.32351	-1.0221	2.49546	0.114175	0.999917
1700030K09Rik	0.497434	2.9307	2.49443	0.11425	0.999917
Wdr4	-0.629567	4.06725	2.49331	0.114331	0.999917
Creg1	0.3303	6.24357	2.49313	0.114344	0.999917
Gm648	1.23715	-0.749703	2.49245	0.114394	0.999917
Pnpla2	-0.426833	2.29961	2.49051	0.114535	0.999917
Gbp6	-2.34484	-1.40303	2.49017	0.11456	0.999917
H2afy	-0.222955	7.23028	2.48992	0.114578	0.999917
Crygn	1.01228	-0.0981285	2.48883	0.114657	0.999917
Ggt1	-1.57741	-0.0434591	2.4885	0.114681	0.999917
Nbeal2	-0.702651	0.698326	2.4874	0.114761	0.999917
Gm13057	-3.06901	1.33448	2.48539	0.114908	0.999917
Gm13040	-3.06901	1.33448	2.48539	0.114908	0.999917
Cpne1	-0.34731	3.33511	2.48512	0.114928	0.999917
Ube2v1	-0.466814	7.59384	2.48388	0.115018	0.999917
Gm10591	-2.55502	0.189298	2.48238	0.115128	0.999917
Gm13304	-2.55502	0.189298	2.48238	0.115128	0.999917
Ccl21c	-2.55502	0.189298	2.48238	0.115128	0.999917
LOC100862177	-2.55502	0.189298	2.48238	0.115128	0.999917
Ccl21b	-2.54696	0.156937	2.479	0.115376	0.999917
Wt1	0.679962	1.36977	2.47897	0.115378	0.999917
Trpm5	-2.2095	-1.16439	2.47889	0.115383	0.999917
Slc22a4	-0.492872	1.66979	2.47879	0.115391	0.999917
Dgke	-0.412904	3.17137	2.47761	0.115477	0.999917
Dbi	0.414802	8.80066	2.47545	0.115636	0.999917
Slc25a22	-0.531132	0.983081	2.47529	0.115648	0.999917
Clybl	0.42839	7.34051	2.4731	0.115809	0.999917
Tmem8b	0.642913	0.353129	2.47212	0.115882	0.999917
Csnk2b	0.275795	7.12656	2.46911	0.116103	0.999917
Kirrel	-0.406873	1.53999	2.46836	0.116159	0.999917
Col4a2	0.807565	1.32519	2.46714	0.116249	0.999917
6030429G01Rik	-0.515545	1.68654	2.46338	0.116528	0.999917
Rundc3a	-0.529145	2.18866	2.46256	0.116588	0.999917
BC032203	-0.393527	1.90379	2.45991	0.116786	0.999917
Nhlrc3	-0.501272	1.52075	2.45893	0.116858	0.999917
Magea4	-1.81049	-1.3397	2.45805	0.116924	0.999917
Oxr1	0.265548	5.03923	2.45714	0.116992	0.999917
Flna	0.386113	3.48306	2.4568	0.117017	0.999917
Npb	1.41769	-0.644111	2.45637	0.117049	0.999917
Tssk6	-0.569702	0.46735	2.45156	0.117408	0.999917
Cmtm4	-0.416586	3.57916	2.45064	0.117477	0.999917
Dffa	0.644521	1.25936	2.44628	0.117804	0.999917
Raet1c	0.512006	5.71813	2.44512	0.117891	0.999917
Trpc3	-0.888529	-0.58388	2.44399	0.117976	0.999917
Kank1	-0.349975	3.40452	2.44054	0.118235	0.999917
Tnnc2	1.06563	1.44863	2.43922	0.118335	0.999917
Tfb2m	-0.304999	4.83953	2.43881	0.118366	0.999917
Tsga10	0.33376	3.04351	2.43714	0.118492	0.999917
Tmem81	1.4134	-1.19542	2.43578	0.118595	0.999917
2410137F16Rik	0.869845	-0.0442842	2.4333	0.118783	0.999917
Gm10778	-0.337483	5.66537	2.43225	0.118862	0.999917

## Sheet: BaP_vs_Oil
Symbol	logFC	logCPM	LR	PValue	FDR
Nfib	1.17521	0.401659	15.4192	8.61101e-05	0.999869
Cyp2j6	2.11128	-0.683893	13.0904	0.000296821	0.999869
A230072E10Rik	2.17328	-0.994122	12.6758	0.000370416	0.999869
Lypd4	-2.52871	2.35695	10.9834	0.000919337	0.999869
Tlr2	1.56912	-0.687709	10.3428	0.00129982	0.999869
Ppbp	-4.50426	2.17791	9.97081	0.00159042	0.999869
Abcc2	-1.61861	0.602317	9.37555	0.00219899	0.999869
Lbh	0.824022	2.34499	9.06593	0.00260416	0.999869
Ccl2	2.33849	-0.878902	9.05449	0.0026205	0.999869
Krt79	1.32857	-0.915981	8.92056	0.00281978	0.999869
Mapk8ip2	-0.885553	0.259377	8.83214	0.00295971	0.999869
Ppp1r27	1.53216	-0.880295	8.71267	0.00316005	0.999869
Csf1r	1.14497	-0.264243	8.548	0.00345901	0.999869
Ly6h	-1.76599	-1.01867	8.42343	0.00370416	0.999869
Cd59a	0.93597	4.54911	8.41645	0.0037184	0.999869
6230409E13Rik	-1.32002	0.878835	8.32164	0.00391756	0.999869
Tdgf1	1.13685	3.6454	8.31602	0.0039297	0.999869
Ifnar2	0.830515	1.51168	8.15666	0.00429034	0.999869
Bphl	0.357554	3.99626	7.83822	0.0051153	0.999869
Mpped1	-1.45838	0.110312	7.80167	0.00521981	0.999869
Dusp10	-0.913635	-0.297555	7.77192	0.00530647	0.999869
Hfe	1.75018	-1.29466	7.70827	0.00549683	0.999869
1700030C10Rik	-0.450053	2.3268	7.61246	0.00579664	0.999869
Cdk15	-1.38046	0.369953	7.44001	0.00637896	0.999869
Zic3	-0.620308	3.03042	7.41262	0.00647678	0.999869
Cldn18	0.652957	2.1627	7.20168	0.00728352	0.999869
Cyp26b1	1.1857	0.0633966	7.18335	0.00735832	0.999869
Cldn26	1.54921	0.0814763	7.18269	0.00736101	0.999869
Ccdc57	-0.425746	2.00879	7.17513	0.0073921	0.999869
Gm648	1.58843	-0.749703	7.11136	0.00765969	0.999869
Cphx	-0.586617	3.70622	7.03954	0.00797294	0.999869
Gm2104	-0.5857	3.7065	7.01618	0.00807766	0.999869
Ccl12	2.53849	-0.798994	7.0141	0.00808705	0.999869
1700010M22Rik	-1.62135	-1.07525	7.00971	0.00810688	0.999869
Zfp551	-1.09709	-0.502203	6.99703	0.00816451	0.999869
Atp8a2	0.642614	1.89248	6.98927	0.00819996	0.999869
Cyp2u1	-0.661139	1.0617	6.91691	0.00853843	0.999869
Phactr3	0.533489	2.05271	6.89457	0.0086458	0.999869
Pkd1l3	-0.543514	3.50612	6.85112	0.00885856	0.999869
Fcrls	1.52566	-0.438781	6.82862	0.00897088	0.999869
Wdfy2	-0.691341	0.221977	6.75203	0.0093641	0.999869
Igf1	0.776351	0.704753	6.74001	0.00942742	0.999869
Syt5	-0.427577	5.33001	6.72996	0.00948067	0.999869
1700008P20Rik	0.83704	0.337531	6.7257	0.00950333	0.999869
Capn6	1.55678	-0.386404	6.71794	0.00954479	0.999869
Synj1	-0.498063	2.39328	6.59837	0.0102072	0.999869
4930486L24Rik	1.11527	2.27239	6.5759	0.0103368	0.999869
Dkkl1	-1.29569	-0.150106	6.5557	0.0104549	0.999869
Gjb4	-1.69275	0.21648	6.53608	0.0105708	0.999869
Nrk	-0.919537	0.705491	6.40302	0.0113926	0.999869
Klf6	-0.42757	3.09436	6.36553	0.0116359	0.999869
Snord22	-0.698531	0.461274	6.34708	0.0117575	0.999869
Adck4	-0.5416	4.08706	6.27787	0.0122255	0.999869
Tspan33	-0.815759	1.67386	6.18263	0.012901	0.999869
Rims3	-0.525559	1.32924	6.16885	0.0130019	0.999869
Jmjd7	-0.372138	3.50951	6.08962	0.0135978	0.999869
Dydc1	0.608548	0.953313	6.07024	0.0137478	0.999869
Pmepa1	0.640579	1.90068	6.04092	0.013978	0.999869
Fkbp7	0.77068	1.54616	6.0294	0.0140695	0.999869
Hist2h2be	1.13448	-0.847974	6.02592	0.0140973	0.999869
Apoa2	1.15259	1.60199	6.02069	0.0141391	0.999869
Ppargc1b	1.42347	-0.795898	5.96467	0.0145954	0.999869
Cda	-0.864788	-0.146709	5.88485	0.0152717	0.999869
Exog	-0.524323	2.15801	5.87296	0.0153752	0.999869
Ctsw	1.30466	2.26716	5.8714	0.0153888	0.999869
Trpc2	-0.587114	0.996555	5.83514	0.0157091	0.999869
4932416H05Rik	-0.651573	0.10829	5.82926	0.0157618	0.999869
3000002C10Rik	-0.958913	0.526414	5.82913	0.0157629	0.999869
Ceacam2	1.16255	0.233749	5.80806	0.0159529	0.999869
Gm14692	-1.06113	5.09302	5.78574	0.0161567	0.999869
Gm1140	-1.0591	5.204	5.75978	0.0163971	0.999869
6430571L13Rik	-1.21982	-0.748835	5.73871	0.016595	0.999869
Kcnq2	-1.32676	0.177217	5.71337	0.0168362	0.999869
Slc16a5	1.6173	-1.19758	5.7017	0.0169484	0.999869
Tmem177	-0.345773	4.16065	5.68097	0.0171499	0.999869
Pgam5	-0.296701	4.23271	5.67801	0.0171788	0.999869
Ttc14	-0.278757	5.05241	5.64773	0.0174779	0.999869
Ddx19b	-0.378837	5.16132	5.58027	0.0181639	0.999869
P4htm	-0.93284	-0.658498	5.56948	0.0182761	0.999869
Spag4	1.05338	-0.139858	5.52241	0.0187743	0.999869
Nrp1	1.0723	-0.65702	5.47477	0.0192929	0.999869
Cd59b	0.507107	3.26254	5.46378	0.0194146	0.999869
Nova1	0.518175	1.86733	5.44169	0.0196617	0.999869
Aim2	-1.36795	-0.379063	5.42262	0.0198775	0.999869
Shisa3	-1.42537	-0.664178	5.421	0.019896	0.999869
Flt3l	-1.14726	-0.0772742	5.32741	0.0209925	0.999869
Sycp1-ps1	0.923261	-0.212214	5.32187	0.0210594	0.999869
E030030I06Rik	0.747659	1.989	5.26317	0.0217814	0.999869
Stra8	-1.00757	7.30034	5.23215	0.0221731	0.999869
Spata22	-1.55254	0.0132403	5.23123	0.0221849	0.999869
Pappa	1.0857	0.181834	5.22718	0.0222366	0.999869
Nkd2	0.599742	0.609366	5.22698	0.0222392	0.999869
Papss1	0.344793	3.08426	5.19041	0.0227118	0.999869
Pea15a	0.697981	1.35865	5.18946	0.0227243	0.999869
Casz1	-0.543468	1.58281	5.17187	0.0229554	0.999869
Gchfr	0.762611	5.24105	5.16401	0.0230596	0.999869
1700125G22Rik	-0.831584	-0.909537	5.1546	0.0231849	0.999869
Spata5l1	-1.32635	-1.04652	5.14298	0.0233406	0.999869
C1qtnf1	0.561757	4.69951	5.12963	0.0235208	0.999869
Dmd	-0.518219	2.01542	5.12101	0.0236379	0.999869
2610037D02Rik	0.417772	3.8715	5.11238	0.0237557	0.999869
Rarres2	1.0595	-0.396285	5.10193	0.0238992	0.999869
Rspo4	-1.00962	0.204022	5.0951	0.0239936	0.999869
Gm12070	-0.634334	4.64227	5.09393	0.0240097	0.999869
Gm11747	0.601303	6.61258	5.01685	0.0251018	0.999869
Rgs18	-2.3539	-0.322304	4.96045	0.0259334	0.999869
Pafah2	-0.578659	0.203423	4.95751	0.0259776	0.999869
Pacrg	-0.76493	0.508726	4.91734	0.0265884	0.999869
Birc3	-0.482604	1.16982	4.90896	0.0267177	0.999869
Ppm1d	-0.313146	3.68135	4.86967	0.0273328	0.999869
Reps1	-0.262166	4.63059	4.86731	0.0273701	0.999869
Gm5617	0.425608	5.45605	4.83601	0.0278712	0.999869
Lgi2	-0.710226	0.569952	4.8014	0.0284366	0.999869
Cldn9	-1.23625	-1.06013	4.78734	0.0286696	0.999869
Aff1	0.95484	0.12378	4.77795	0.0288264	0.999869
Cst11	1.65189	0.934774	4.77436	0.0288867	0.999869
D330023K18Rik	0.500219	2.58924	4.77304	0.0289088	0.999869
Snora64	-0.551689	-0.0102812	4.77244	0.0289188	0.999869
Tmem216	0.308771	5.10442	4.76734	0.0290046	0.999869
Clec1b	-2.13583	-1.15613	4.75887	0.0291476	0.999869
Zbtb1	-0.330038	3.20032	4.74548	0.0293754	0.999869
Itga8	-1.99596	-0.590437	4.74307	0.0294165	0.999869
Ccdc115	-0.333616	5.17845	4.74278	0.0294215	0.999869
Matn3	-1.50586	-0.5323	4.71804	0.0298478	0.999869
Abcc9	1.06533	-0.146801	4.71574	0.0298877	0.999869
Eps8l2	-0.70413	-0.319552	4.71547	0.0298923	0.999869
Cyp26a1	-1.63351	-1.09253	4.69771	0.0302029	0.999869
Ttc21b	-0.277373	3.48841	4.69655	0.0302233	0.999869
Gm5083	0.764867	1.1372	4.6958	0.0302364	0.999869
Slc22a20	-1.32366	-0.73316	4.67671	0.0305743	0.999869
Mertk	1.32125	-0.98417	4.66468	0.0307892	0.999869
Nkx6-2	-0.512075	0.638614	4.64625	0.0311215	0.999869
Entpd2	-0.573252	2.32529	4.63874	0.031258	0.999869
Cebpb	-0.467392	2.64823	4.63591	0.0313095	0.999869
Slc39a13	0.622002	0.127155	4.587	0.0322154	0.999869
S1pr1	0.865198	-0.11348	4.58178	0.0323137	0.999869
Frat2	0.404879	1.73026	4.57796	0.0323857	0.999869
Mtus2	-0.444734	1.49065	4.55797	0.032766	0.999869
Nt5dc3	-0.521618	1.17368	4.55772	0.0327707	0.999869
Stk10	0.346177	4.94966	4.55715	0.0327816	0.999869
Neurog3	-1.36899	-0.935167	4.55703	0.0327839	0.999869
Klf10	-0.297812	4.24366	4.5555	0.0328132	0.999869
Rbm45	-0.388259	1.47188	4.55423	0.0328376	0.999869
Ginm1	0.443823	5.0894	4.55347	0.0328521	0.999869
A330102I10Rik	0.926593	0.445024	4.55131	0.0328935	0.999869
3010001F23Rik	0.761239	1.08368	4.54657	0.0329848	0.999869
Sgcg	-1.53078	-0.517265	4.53472	0.0332139	0.999869
Itgb7	1.17739	-0.684981	4.53107	0.0332848	0.999869
St5	0.587902	1.12833	4.52374	0.0334277	0.999869
Csrnp2	0.465316	3.86791	4.51334	0.0336315	0.999869
Stk4	-0.250574	5.12502	4.50658	0.0337647	0.999869
A730056A06Rik	-1.20394	-0.512714	4.50627	0.0337708	0.999869
Krtdap	0.801373	1.04102	4.50548	0.0337864	0.999869
2900056M20Rik	0.400288	2.38253	4.50208	0.0338536	0.999869
Rras2	-0.266493	5.74048	4.49977	0.0338994	0.999869
Creb3l1	0.903302	-0.215201	4.49844	0.0339257	0.999869
Fut11	-0.30714	3.41374	4.49732	0.0339481	0.999869
Zxdb	0.508742	1.90526	4.47864	0.034321	0.999869
Fabp3	0.445448	4.42795	4.46278	0.0346411	0.999869
Sms	-0.235859	5.97131	4.46052	0.0346869	0.999869
Cpne3	-0.378432	4.42393	4.45994	0.0346987	0.999869
Stxbp4	-0.45266	2.728	4.4534	0.0348319	0.999869
2410004I01Rik	0.731028	2.33018	4.44512	0.0350011	0.999869
Uap1l1	-0.536254	2.7836	4.4338	0.035234	0.999869
F8	0.568954	1.05883	4.426	0.0353953	0.999869
E130309F12Rik	-0.798472	0.646564	4.42586	0.0353983	0.999869
3632451O06Rik	-0.481232	2.07979	4.41021	0.0357243	0.999869
S100a10	0.555444	3.75012	4.39782	0.035985	0.999869
Snora7a	-0.409917	1.63653	4.39644	0.036014	0.999869
Mpzl2	1.47728	-0.0154184	4.38043	0.0363538	0.999869
Ppm1l	0.89685	-0.626267	4.37829	0.0363996	0.999869
Gm8989	-2.0532	-1.19234	4.37172	0.03654	0.999869
Mitd1	0.269489	5.65395	4.36556	0.0366725	0.999869
Ppp1r15a	-0.547047	3.1925	4.36419	0.0367019	0.999869
Fam160b2	0.672658	0.335464	4.36269	0.0367342	0.999869
Hist1h1e	-0.378295	4.42018	4.36246	0.0367393	0.999869
Ppp1r16b	0.692535	3.65135	4.35894	0.0368152	0.999869
Schip1	0.378435	5.86644	4.35206	0.0369642	0.999869
Pf4	-1.97917	1.85801	4.3495	0.0370198	0.999869
Pls1	-0.441099	5.28749	4.34163	0.0371913	0.999869
Paox	-0.515456	3.29443	4.32944	0.0374586	0.999869
Ctsk	1.61399	-1.20615	4.31996	0.0376679	0.999869
Gabbr2	1.05513	-0.418781	4.31689	0.0377358	0.999869
Disc1	0.767425	-0.0806426	4.29897	0.0381355	0.999869
Msl3l2	-0.480991	1.7246	4.2943	0.0382404	0.999869
Tmem110	-0.359583	4.19861	4.28071	0.0385473	0.999869
1700001G11Rik	0.490249	1.98137	4.28016	0.0385597	0.999869
2410017I17Rik	-0.953169	-0.190967	4.2694	0.0388047	0.999869
Lpxn	-0.623261	0.446395	4.26074	0.039003	0.999869
Ly86	0.942158	0.733459	4.25836	0.0390576	0.999869
Apoa5	-1.25888	-1.42321	4.25399	0.0391582	0.999869
Kcnc4	-1.12539	-0.531943	4.25296	0.0391821	0.999869
Selplg	0.872167	-0.600448	4.25239	0.0391952	0.999869
1110004E09Rik	-0.305236	6.26542	4.24957	0.0392602	0.999869
Kcnn3	0.713586	0.0714626	4.24947	0.0392626	0.999869
Rdm1	-0.338003	4.46901	4.24767	0.0393042	0.999869
Hpgds	1.16212	0.264444	4.246	0.0393428	0.999869
C5ar1	1.29603	-1.01741	4.24372	0.0393958	0.999869
Rnase4	0.967319	0.456188	4.23605	0.0395742	0.999869
Rab39	-0.839663	0.0859832	4.2239	0.0398585	0.999869
Gadd45b	-0.354735	2.60906	4.22243	0.039893	0.999869
Sod3	-0.792176	0.229985	4.22124	0.0399209	0.999869
Hectd2	-0.683516	1.17518	4.21605	0.0400433	0.999869
Lmnb1	0.447625	1.75265	4.2138	0.0400964	0.999869
Mybpc3	1.14458	0.0128693	4.20855	0.0402208	0.999869
Gm11627	0.477786	0.418942	4.20273	0.040359	0.999869
Iqcj-schip1	0.394152	5.74751	4.1882	0.0407062	0.999869
Atp6v0e	0.384497	7.39561	4.16728	0.0412119	0.999869
Hemt1	0.365932	4.991	4.1634	0.0413065	0.999869
Cxcr2	1.02818	-0.639472	4.15972	0.0413962	0.999869
Arxes1	0.291652	4.88723	4.15494	0.0415132	0.999869
Itih5	-0.800465	0.252292	4.14541	0.0417475	0.999869
1700021C14Rik	0.424943	5.66292	4.14283	0.0418111	0.999869
Tnnt3	-1.09985	1.69967	4.14267	0.0418151	0.999869
Lrrc1	-0.309639	2.19475	4.13559	0.0419903	0.999869
Map3k8	0.433404	3.50632	4.11548	0.0424925	0.999869
Cd83	1.20613	0.139505	4.10691	0.0427083	0.999869
Pcsk1	1.40355	-1.47215	4.10678	0.0427116	0.999869
Susd5	-1.14733	-0.275873	4.10042	0.0428726	0.999869
Ubc	-0.427674	9.55511	4.09858	0.0429191	0.999869
1700008O03Rik	-0.634936	0.0321161	4.0954	0.043	0.999869
Sox11	0.895493	0.715113	4.09478	0.0430158	0.999869
Fzd1	0.748715	-0.402512	4.09097	0.0431128	0.999869
Klf4	0.587274	1.79256	4.08053	0.04338	0.999869
Ap4m1	-0.463804	3.375	4.0623	0.0438508	0.999869
Slc16a7	-1.27376	-1.11929	4.04586	0.0442798	0.999869
Cxx1c	0.963293	0.480322	4.04304	0.0443539	0.999869
P2ry6	1.27461	-1.37814	4.03445	0.0445802	0.999869
Uty	-1.01533	2.18868	4.02955	0.0447099	0.999869
Rhox4a	-0.689562	5.97117	4.0134	0.04514	0.999869
Ndst2	0.474288	1.31997	4.01264	0.0451605	0.999869
Plcb2	0.671238	1.1229	4.00874	0.045265	0.999869
Hnrnpa2b1	-0.228542	9.13763	4.0087	0.045266	0.999869
Tcf7l1	0.431681	1.83427	4.0076	0.0452957	0.999869
Rhox4b	-0.708371	4.75228	3.99587	0.0456119	0.999869
Dnmbp	-0.441939	0.724192	3.98779	0.045831	0.999869
Pdk2	0.324425	2.74741	3.98451	0.0459205	0.999869
Shcbp1	-0.324366	5.96615	3.98318	0.0459567	0.999869
Timp1	0.468252	3.12363	3.96954	0.0463305	0.999869
Hspe1	0.299521	10.0032	3.9563	0.0466962	0.999869
Zeb2	1.25393	-0.782205	3.95605	0.0467031	0.999869
Cln6	-0.398472	2.41883	3.95272	0.0467956	0.999869
Snord42b	-0.50135	0.361359	3.94861	0.04691	0.999869
Klk7	1.08227	-0.688449	3.94332	0.0470579	0.999869
Ly96	0.867541	0.707605	3.93503	0.0472903	0.999869
Pbld2	-0.776993	-0.526745	3.93481	0.0472966	0.999869
1700123I01Rik	-0.796263	2.3544	3.933	0.0473474	0.999869
Slfn9	1.43342	-1.09957	3.92724	0.0475099	0.999869
Lgals3	1.00735	0.190564	3.91551	0.0478425	0.999869
Srsf6	-0.176196	7.16165	3.91386	0.0478895	0.999869
Rab39b	0.617396	0.996794	3.90763	0.0480673	0.999869
Gm16157	0.848561	-0.9706	3.90141	0.0482457	0.999869
Fgd6	-0.368492	2.89883	3.90113	0.0482536	0.999869
Zfp865	0.532136	0.980236	3.89801	0.0483433	0.999869
Zfp954	-0.602118	1.4289	3.89557	0.0484137	0.999869
Cyb5	0.32933	7.45869	3.88688	0.0486649	0.999869
1700021K19Rik	-0.494052	1.50477	3.88536	0.0487089	0.999869
Cyld	-0.368735	3.76566	3.88074	0.0488431	0.999869
Phox2a	-0.722379	-0.0545737	3.87815	0.0489184	0.999869
Nfya	0.334129	2.29236	3.86775	0.0492223	0.999869
Lyn	0.630391	0.667934	3.8656	0.0492856	0.999869
Col5a1	0.785696	0.564483	3.86128	0.0494127	0.999869
Zbtb8b	-0.545333	0.654561	3.86082	0.0494261	0.999869
Ears2	-0.313694	3.74677	3.86002	0.0494497	0.999869
Zfp39	-0.346244	3.70516	3.85478	0.0496046	0.999869
Krt10	0.439057	3.39729	3.85397	0.0496282	0.999869
Hspa1a	0.934677	0.415423	3.8472	0.0498291	0.999869
Mitf	-0.874609	0.341433	3.8417	0.0499929	0.999869
Tex16	-0.877683	1.78546	3.83864	0.0500843	0.999869
Kcnma1	0.876814	0.0163194	3.8348	0.0501989	0.999869
Src	0.87228	-0.642429	3.83432	0.0502134	0.999869
Gdap1l1	-1.14502	-0.416322	3.83417	0.0502179	0.999869
BC028528	0.335382	4.38383	3.82803	0.0504021	0.999869
Pcmtd2	-0.303733	3.19623	3.82473	0.0505016	0.999869
Ddx23	-0.601619	0.562868	3.81889	0.0506778	0.999869
Rac2	0.916478	-0.219116	3.81352	0.0508405	0.999869
Cd53	1.12632	0.511302	3.81278	0.0508631	0.999869
Ppef1	0.956133	-0.765529	3.81251	0.0508712	0.999869
Clec16a	0.295411	2.88966	3.81026	0.0509397	0.999869
2900005J15Rik	-0.723775	0.416215	3.80988	0.0509512	0.999869
Gm5918	0.31398	5.43732	3.80707	0.0510367	0.999869
Acot11	0.915205	-0.584622	3.80692	0.0510411	0.999869
D030056L22Rik	-0.279004	6.20291	3.80184	0.0511962	0.999869
Ms4a6c	1.10336	-0.235285	3.80164	0.0512025	0.999869
Gm2518	-0.444384	2.56907	3.80075	0.0512296	0.999869
Alox5ap	0.789936	0.484224	3.79958	0.0512654	0.999869
Rab31	0.643224	2.16304	3.79267	0.0514776	0.999869
Scara5	1.10192	0.182788	3.79204	0.0514968	0.999869
Xrn1	-0.345683	3.48986	3.78778	0.0516281	0.999869
D14Abb1e	-0.258134	4.87165	3.78227	0.0517984	0.999869
Gapdh	-0.293046	8.45448	3.7763	0.0519834	0.999869
Pak1ip1	-0.212889	7.20141	3.77261	0.0520983	0.999869
Rab27b	-1.72054	-1.19393	3.76791	0.0522448	0.999869
Mgat5	0.612189	0.400633	3.76274	0.0524065	0.999869
Tusc2	-0.284336	5.13751	3.75774	0.0525635	0.999869
Micalcl	0.629817	2.94526	3.74899	0.0528396	0.999869
Thpo	-1.25688	-0.820954	3.74606	0.0529322	0.999869
Scrn1	0.64583	1.39674	3.73259	0.0533606	0.999869
Odz4	0.71677	0.878877	3.72909	0.0534725	0.999869
Mef2a	-0.365566	2.47119	3.72882	0.0534812	0.999869
Nphs1as	0.469571	3.4184	3.72858	0.0534888	0.999869
Agbl4	-1.31828	-0.740616	3.72621	0.0535647	0.999869
C030006K11Rik	0.698984	-0.556199	3.72076	0.0537399	0.999869
Cdkl3	-0.307617	3.14162	3.7164	0.0538805	0.999869
Ccnl1	-0.234915	5.72598	3.70405	0.0542806	0.999869
Cdkn2aip	-0.232726	4.97239	3.70401	0.0542817	0.999869
Mctp1	-1.17093	-0.428387	3.70375	0.0542903	0.999869
Cytip	1.56109	-1.31861	3.6995	0.0544286	0.999869
1810009A15Rik	0.31747	8.27178	3.69274	0.0546497	0.999869
Map3k5	0.397156	2.50323	3.69226	0.0546656	0.999869
Traf1	-0.77185	-0.297088	3.69062	0.0547194	0.999869
Yrdc	-0.306512	6.16813	3.68606	0.0548692	0.999869
Mms22l	-0.250557	5.37503	3.67663	0.0551802	0.999869
Mrc1	0.93692	0.367917	3.6764	0.055188	0.999869
AK129341	-0.458229	2.04002	3.67265	0.0553121	0.999869
Nupl2	-0.372031	3.11164	3.67158	0.0553476	0.999869
B4galt6	-0.401372	2.49672	3.67021	0.0553931	0.999869
Slc6a20a	-1.03349	-0.642872	3.66939	0.0554206	0.999869
Prss12	1.03113	-1.13587	3.66788	0.0554706	0.999869
Zfp819	-0.557478	2.36952	3.65433	0.0559236	0.999869
Rhox4d	-0.676032	4.07813	3.6531	0.0559648	0.999869
Mir686	-0.226231	6.84501	3.6495	0.0560861	0.999869
Abcd1	-0.451982	1.25669	3.64671	0.05618	0.999869
Hsd17b14	1.17832	1.08967	3.64345	0.05629	0.999869
Pde12	-0.293702	3.88254	3.64265	0.0563171	0.999869
3110009E18Rik	0.426601	5.61228	3.63972	0.0564164	0.999869
Sntb2	-0.310712	3.482	3.63849	0.0564582	0.999869
Fam36a	0.431211	5.68623	3.63513	0.0565721	0.999869
Fermt1	0.453748	2.71615	3.62862	0.0567937	0.999869
Pcbd2	0.352257	6.28567	3.62691	0.0568523	0.999869
Cfd	-0.468916	1.4917	3.62476	0.0569257	0.999869
Zfp346	-0.313279	2.5756	3.62187	0.0570248	0.999869
Snord16a	-0.680073	0.264381	3.62135	0.0570427	0.999869
Sft2d2	0.304103	4.76107	3.61981	0.0570954	0.999869
Tmem51	-0.734565	0.0495945	3.61676	0.0572003	0.999869
E330020D12Rik	0.392929	3.51477	3.6157	0.0572365	0.999869
Ephb2	0.503196	0.652411	3.61551	0.0572432	0.999869
Idua	0.427534	1.92399	3.61218	0.0573578	0.999869
Vnn1	1.39765	0.421679	3.61028	0.0574236	0.999869
Plekha1	-0.233796	6.15484	3.60424	0.0576324	0.999869
Pnpla2	-0.369094	2.29961	3.59681	0.0578907	0.999869
5430407P10Rik	-0.435238	1.09452	3.59617	0.0579128	0.999869
Gm10591	-2.08892	0.189298	3.59338	0.05801	0.999869
Gm13304	-2.08892	0.189298	3.59338	0.05801	0.999869
Ccl21c	-2.08892	0.189298	3.59338	0.05801	0.999869
LOC100862177	-2.08892	0.189298	3.59338	0.05801	0.999869
Lars2	-0.494538	4.74195	3.5891	0.0581598	0.999869
Lsm10	0.32268	7.61807	3.58499	0.0583039	0.999869
Cxadr	0.778662	0.984249	3.58391	0.0583417	0.999869
D630037F22Rik	0.247185	3.36307	3.58326	0.0583643	0.999869
Ccl21b	-2.07607	0.156937	3.57015	0.0588271	0.999869
Zbtb41	-0.284568	3.54986	3.56936	0.0588549	0.999869
Got1l1	-0.271455	3.9449	3.55551	0.0593482	0.999869
C1qtnf3	1.1379	-1.01915	3.53428	0.0601123	0.999869
2310034G01Rik	0.390766	2.44131	3.53015	0.0602622	0.999869
Trappc10	0.301172	3.00907	3.53013	0.0602632	0.999869
Prkaa2	-0.871457	-0.324998	3.52969	0.0602792	0.999869
Ric8	-0.320594	3.07196	3.52713	0.0603722	0.999869
Bcl11a	0.387688	3.02563	3.52128	0.0605858	0.999869
F2rl2	-1.65961	-0.0755882	3.51048	0.0609818	0.999869
Mageb16	-0.222337	7.12849	3.50874	0.0610458	0.999869
Ckmt1	-0.955759	-0.549716	3.50625	0.0611378	0.999869
Xylb	-0.496488	1.14576	3.50591	0.0611502	0.999869
1700001O22Rik	-0.926694	-0.0234648	3.50364	0.0612342	0.999869
Tmem90b	-0.780955	0.243078	3.50121	0.0613241	0.999869
Med18	-0.311988	4.71553	3.49188	0.0616706	0.999869
Mcm9	-0.290137	2.9849	3.48937	0.0617639	0.999869
Efcab9	-1.04239	-0.239426	3.4818	0.0620474	0.999869
Extl1	-1.10747	-0.9101	3.48014	0.0621093	0.999869
Anxa3	0.53805	2.22481	3.47958	0.0621305	0.999869
Rapgefl1	-1.02311	-0.766868	3.47303	0.0623768	0.999869
Ankrd23	-0.982968	-0.991691	3.47274	0.062388	0.999869
Shisa7	-0.778508	-0.238749	3.47254	0.0623954	0.999869
AW551984	0.639584	1.0362	3.4682	0.0625592	0.999869
Mfap5	0.425736	3.19564	3.46434	0.0627056	0.999869
Laptm5	1.35203	-0.645314	3.46208	0.0627912	0.999869
Sorbs3	0.78826	-0.376242	3.45929	0.0628973	0.999869
6330578E17Rik	0.261562	5.07022	3.45622	0.0630143	0.999869
Cc2d2a	0.832612	0.0997317	3.45589	0.0630267	0.999869
Dsel	-0.468802	1.85952	3.4535	0.063118	0.999869
Cdhr1	0.616925	0.578988	3.4513	0.0632022	0.999869
Rwdd2b	-0.495878	1.77053	3.44864	0.0633037	0.999869
1500011K16Rik	0.392991	3.64773	3.4464	0.0633896	0.999869
Abtb2	0.850026	0.364366	3.43897	0.0636754	0.999869
Polr3gl	-0.292393	2.79901	3.43765	0.0637263	0.999869
6030408B16Rik	0.877989	2.32195	3.43713	0.0637462	0.999869
Tsx	1.09246	-1.34259	3.43644	0.0637728	0.999869
Ltbp2	-1.51228	-0.486016	3.42781	0.0641072	0.999869
Fxyd3	0.816937	-0.554571	3.4236	0.0642707	0.999869
Zfp619	-0.702543	0.563732	3.41681	0.0645356	0.999869
Mageb18	-1.08884	-0.700426	3.41123	0.064754	0.999869
Rhox4e	-0.653552	4.87233	3.4094	0.0648261	0.999869
Slc29a1	-0.453617	4.57087	3.40764	0.064895	0.999869
Fam69b	-0.732272	1.51174	3.40642	0.0649434	0.999869
Gm364	-0.98658	-0.311962	3.4016	0.0651331	0.999869
Rassf4	1.01384	-0.0666135	3.40144	0.0651394	0.999869
Mlc1	-0.808658	-0.575377	3.39979	0.0652049	0.999869
Tmem176a	0.54522	1.42235	3.39895	0.0652381	0.999869
Gm3833	0.318525	2.99677	3.3881	0.0656685	0.999869
Ildr1	-0.893426	0.213763	3.3868	0.0657205	0.999869
Dusp2	-0.99128	-0.141298	3.384	0.065832	0.999869
Tnfrsf22	0.430131	1.69164	3.38099	0.0659524	0.999869
Dbi	0.344794	8.80066	3.38014	0.0659863	0.999869
Pot1b	0.318732	4.15242	3.37837	0.0660574	0.999869
Spaca7	1.11955	-0.64176	3.37721	0.066104	0.999869
D3Bwg0562e	1.08371	-0.640783	3.36693	0.0665176	0.999869
Glis1	-1.04879	-0.119965	3.36645	0.0665369	0.999869
3110045C21Rik	0.413515	4.96015	3.36639	0.0665393	0.999869
Snx4	-0.215072	5.80436	3.36409	0.0666323	0.999869
Slc12a8	-0.836454	-0.723366	3.36051	0.0667773	0.999869
Eif4ebp2	-0.469705	0.671932	3.35773	0.0668902	0.999869
Lmo4	0.479921	2.15919	3.356	0.0669607	0.999869
Hand1	-0.976021	-0.423792	3.35576	0.0669704	0.999869
Syt6	-1.14627	-0.738901	3.35361	0.0670576	0.999869
Slpi	-1.68593	-1.89558	3.35332	0.0670694	0.999869
Tmem80	0.399935	3.43224	3.35117	0.0671573	0.999869
Commd5	-0.226389	4.20538	3.34957	0.0672226	0.999869
Met	0.550141	1.34626	3.34825	0.0672766	0.999869
Tmsb4x	0.657282	5.61724	3.34729	0.0673159	0.999869
A430093F15Rik	0.793006	0.0225389	3.34364	0.0674652	0.999869
Jam2	0.387862	3.787	3.34048	0.0675949	0.999869
Setd6	-0.263668	4.83937	3.33792	0.0677	0.999869
Mrpl22	0.282907	7.79414	3.33704	0.0677362	0.999869
LOC100504703	0.663978	1.5078	3.33232	0.067931	0.999869
H2-Bl	-1.05023	-0.443557	3.32869	0.0680812	0.999869
Npepps	-0.271647	4.10216	3.32839	0.0680934	0.999869
Adh1	0.644134	3.87715	3.32786	0.0681153	0.999869
Rhox4c	-0.712476	4.77377	3.32261	0.0683331	0.999869
Acyp1	0.333888	5.45857	3.31924	0.0684734	0.999869
2010107G23Rik	-0.382544	1.33913	3.31766	0.0685394	0.999869
Rbbp5	-0.261574	3.92283	3.31545	0.0686314	0.999869
BC021891	1.08512	0.223615	3.31451	0.0686707	0.999869
Dopey1	-0.227148	3.92513	3.31186	0.0687816	0.999869
Ddit4l	0.352678	3.59844	3.31098	0.0688186	0.999869
Stau1	-0.240381	4.4764	3.31007	0.0688566	0.999869
Hal	0.56008	2.67467	3.30513	0.0690639	0.999869
Zfp1	-0.222525	4.59789	3.30143	0.0692194	0.999869
Btg1	0.416964	6.18814	3.29411	0.0695288	0.999869
Gem	-0.86082	-1.0044	3.29285	0.0695821	0.999869
Hoxa10	-1.26331	-1.11839	3.29081	0.0696688	0.999869
Xk	-0.335879	2.97593	3.28895	0.0697475	0.999869
Endog	-0.269513	6.30963	3.28862	0.0697617	0.999869
Rapgef4	1.00086	-0.12299	3.28548	0.0698954	0.999869
Calb1	1.05242	-1.15448	3.28403	0.0699569	0.999869
Ubxn10	-0.822782	-0.591685	3.28157	0.070062	0.999869
C920021L13Rik	0.297236	4.08761	3.2791	0.0701675	0.999869
Dpm3	0.504512	6.32573	3.27661	0.070274	0.999869
Tmod2	-0.250171	3.08308	3.27299	0.0704292	0.999869
Gml	0.413217	3.39952	3.27122	0.0705053	0.999869
Dtx4	0.580414	0.309845	3.26718	0.0706791	0.999869
Ccdc45	-0.27075	3.04972	3.26262	0.0708759	0.999869
Cnpy1	-0.594247	0.473859	3.2554	0.0711885	0.999869
Lrp1	0.880263	0.958419	3.25264	0.0713084	0.999869
Bbx	-0.248682	5.54973	3.25017	0.071416	0.999869
Ptpn5	1.45046	-0.852557	3.24768	0.0715245	0.999869
Ppp1r14d	1.36881	-0.194494	3.24331	0.0717157	0.999869
Nin	0.701604	0.585274	3.24081	0.0718253	0.999869
Zfp280b	-0.281399	3.01057	3.23815	0.071942	0.999869
Akirin2	-0.258234	5.53987	3.23767	0.0719628	0.999869
Cpeb3	-0.554941	0.196734	3.23293	0.0721714	0.999869
Cth	-0.399711	1.73407	3.23264	0.0721844	0.999869
Lcmt1	-0.177015	5.62228	3.23163	0.0722288	0.999869
Pml	-0.271739	3.81796	3.22959	0.0723188	0.999869
Ccdc79	-0.650382	2.48534	3.22791	0.0723929	0.999869
Zfp341	0.890589	-0.317012	3.22341	0.0725923	0.999869
Plcd1	-0.510158	3.56242	3.22327	0.0725985	0.999869
Kif5a	0.420248	2.31428	3.21968	0.0727578	0.999869
Klhl25	0.52948	1.24957	3.21758	0.0728511	0.999869
Ifi204	-1.27293	-1.28741	3.21356	0.0730306	0.999869
Raph1	-0.23828	4.64516	3.21183	0.0731078	0.999869
Tuft1	-0.394308	2.23845	3.20731	0.0733101	0.999869
Timp3	0.630784	0.91858	3.20634	0.0733534	0.999869
Epc2	-0.2632	2.98425	3.20564	0.0733849	0.999869
Eml1	-0.75931	-0.0767558	3.20315	0.0734966	0.999869
Skor1	1.10719	-0.885507	3.2028	0.0735124	0.999869
Htr3a	0.90211	-0.799671	3.20066	0.0736084	0.999869
Prtg	0.448049	3.76731	3.20041	0.07362	0.999869
Plcg2	-0.305073	5.1542	3.18605	0.0742695	0.999869
Emp3	0.571483	3.75145	3.18256	0.074428	0.999869
Phf20l1	-0.229271	4.44425	3.18231	0.0744394	0.999869
E330009J07Rik	-1.01319	-0.882191	3.17755	0.0746566	0.999869
Rock2	-0.198293	4.97732	3.17451	0.0747959	0.999869
Spint5	0.787981	0.615632	3.17407	0.0748158	0.999869
Duoxa2	1.36971	-1.1074	3.17198	0.0749118	0.999869
H2-DMb2	-1.28434	-0.97448	3.17095	0.074959	0.999869
Aars	-0.254056	4.67367	3.17066	0.074972	0.999869
Lyrm7	0.32507	2.56452	3.16181	0.0753798	0.999869
Shq1	-0.298466	4.73661	3.15905	0.0755069	0.999869
Ypel2	0.313507	3.66325	3.1584	0.075537	0.999869
Dpysl5	-0.474103	1.53028	3.15628	0.0756354	0.999869
Ttll9	0.58488	-0.54464	3.15012	0.0759215	0.999869
Dapk1	-0.268891	3.36035	3.14721	0.0760571	0.999869
Aif1	1.0357	0.839197	3.14695	0.076069	0.999869
Stard8	-0.62822	1.24582	3.14253	0.0762754	0.999869
Pou6f2	0.75962	0.320234	3.14247	0.0762781	0.999869
Cct6b	0.403331	1.69062	3.14028	0.0763809	0.999869
Gpha2	0.49047	3.29899	3.13611	0.0765762	0.999869
Gm15471	-0.476683	0.864445	3.13449	0.0766524	0.999869
Cmtm2a	1.01294	-0.954059	3.13234	0.0767537	0.999869
Ccl7	1.85676	-1.53035	3.13141	0.0767973	0.999869
Dennd4c	-0.391338	2.72619	3.13084	0.0768242	0.999869
Nedd8	0.274949	9.16724	3.12899	0.0769112	0.999869
E130018N17Rik	-0.549443	1.3027	3.12898	0.0769116	0.999869
Tyw3	0.17402	5.52988	3.12459	0.0771193	0.999869
Pycard	0.353617	4.30758	3.1228	0.077204	0.999869
Gm10474	0.815793	0.407674	3.12002	0.0773356	0.999869
Cercam	0.477004	1.07318	3.11854	0.0774062	0.999869
Fstl1	0.330816	3.73818	3.1166	0.0774982	0.999869
Mgst3	0.322749	6.99676	3.1137	0.0776364	0.999869
Dmrtc2	-0.728766	2.35016	3.11138	0.077747	0.999869
Chchd5	0.268615	5.30331	3.111	0.0777654	0.999869
Itgb4	-1.32975	-0.80896	3.10884	0.0778684	0.999869
Hspa12b	0.856649	-0.742255	3.10078	0.078255	0.999869
Capg	-0.412017	4.32138	3.09652	0.0784597	0.999869
Vstm2b	-0.726024	0.275621	3.09599	0.0784856	0.999869
Eps8	0.528691	2.29973	3.09381	0.0785904	0.999869
Angptl2	0.729003	-0.63359	3.0933	0.0786153	0.999869
Iqce	0.549807	0.731641	3.09135	0.0787096	0.999869
Epdr1	0.797924	0.922395	3.08215	0.0791558	0.999869
Slc16a10	-0.65327	0.512133	3.07992	0.0792642	0.999869
AA415398	-0.661677	0.0958481	3.07844	0.0793365	0.999869
Spock2	0.710773	-0.158349	3.07624	0.0794442	0.999869
Gm18853	-2.08801	-0.621984	3.07619	0.0794466	0.999869
Btg2	0.264204	4.19974	3.07323	0.0795913	0.999869
Nxn	-0.37348	2.84836	3.06982	0.0797584	0.999869
Gldn	1.12097	-0.983513	3.06797	0.0798494	0.999869
Gm20257	1.2332	-1.90564	3.06638	0.0799273	0.999869
Tmem14a	0.407163	1.62759	3.06564	0.0799637	0.999869
Lef1	-0.348956	3.21622	3.06418	0.0800353	0.999869
Mir3064	-0.257607	4.2023	3.06055	0.0802147	0.999869
H2afy2	-0.490662	1.84924	3.05906	0.0802883	0.999869
2310030G06Rik	0.252022	4.85612	3.05493	0.0804926	0.999869
Tsen54	-0.542783	1.58716	3.05089	0.0806929	0.999869
Smarcc2	0.45095	2.16077	3.04763	0.0808551	0.999869
Eogt	-0.867757	-0.144862	3.04719	0.0808767	0.999869
Dolpp1	-0.449322	1.73914	3.04109	0.0811814	0.999869
A230065H16Rik	1.05777	0.0180691	3.03961	0.0812555	0.999869
Gmds	-0.244985	4.27908	3.037	0.0813861	0.999869
Itpa	-0.185285	5.80199	3.0359	0.0814412	0.999869
Plekhg6	1.10018	-1.14501	3.03431	0.081521	0.999869
Rbmxl2	-0.470065	2.58709	3.03307	0.0815837	0.999869
Jmjd4	-0.34717	2.93883	3.03089	0.0816933	0.999869
Mll1	-0.26376	4.01842	3.01892	0.0822984	0.999869
Slc20a2	0.238581	2.45441	3.01788	0.0823513	0.999869
Setd1a	-0.224018	3.65584	3.01588	0.0824525	0.999869
Gm12942	0.277833	5.04983	3.0138	0.0825585	0.999869
Rbm34	-0.194123	4.77305	3.01267	0.0826159	0.999869
Dgcr8	-0.279038	5.10349	3.01242	0.0826291	0.999869
Vsig2	-1.18106	-1.27015	3.01105	0.0826986	0.999869
5033406O09Rik	-0.902071	-8.13995e-05	3.01001	0.0827519	0.999869
4930564K09Rik	0.373116	1.2675	3.00982	0.0827614	0.999869
Meig1	0.499154	3.21022	3.00978	0.0827633	0.999869
Syne2	0.504751	2.45631	3.00784	0.0828628	0.999869
1700029P11Rik	-0.466034	1.5631	3.00466	0.0830253	0.999869
Gm14057	-0.458083	0.266681	3.00459	0.0830289	0.999869
Manba	0.561565	0.794979	3.00112	0.0832068	0.999869
Jsrp1	0.805734	-0.0553209	2.99865	0.0833341	0.999869
Acsl4	0.782637	1.47168	2.99734	0.0834011	0.999869
B3gnt4	-0.241131	3.01909	2.99672	0.0834335	0.999869
Slc39a14	0.423093	1.91818	2.98807	0.0838798	0.999869
Ucma	0.65406	2.18081	2.98798	0.0838845	0.999869
Eftud1	-0.245943	3.14515	2.98672	0.0839499	0.999869
Rngtt	-0.239016	5.4974	2.98566	0.084005	0.999869
4930402H24Rik	-0.423972	1.26371	2.9844	0.0840705	0.999869
Tbc1d13	-0.422918	1.33257	2.98104	0.084245	0.999869
Trim2	0.788729	-0.744012	2.97738	0.0844359	0.999869
Lypla2	-0.817947	2.53346	2.97603	0.0845062	0.999869
Gm17757	-2.04743	-0.628197	2.97422	0.0846007	0.999869
B3gnt5	-0.572659	1.03612	2.97367	0.0846294	0.999869
Sox18	-1.08778	-0.673045	2.97351	0.084638	0.999869
E130317F20Rik	0.373002	1.81957	2.97219	0.0847072	0.999869
Zswim7	0.300719	7.63362	2.9666	0.0850002	0.999869
BC026590	0.247229	4.58412	2.96522	0.0850727	0.999869
Nphs1	0.416083	3.31502	2.96402	0.0851362	0.999869
Tbc1d14	0.245811	4.33573	2.96054	0.0853195	0.999869
Acp6	-0.348079	4.03518	2.96045	0.0853243	0.999869
Ipmk	-0.203685	5.01581	2.95874	0.0854142	0.999869
Apobec1	0.678523	0.157639	2.95777	0.085466	0.999869
Ccdc155	-0.595034	0.340748	2.95287	0.0857252	0.999869
Ndufa7	0.332677	9.75802	2.95229	0.085756	0.999869
Prr15l	-0.394778	3.20183	2.95084	0.0858327	0.999869
Arhgef7	-0.284924	2.66219	2.95072	0.0858396	0.999869
Slc2a8	-0.484249	0.639394	2.95041	0.085856	0.999869
Ptk7	0.542559	0.405407	2.94695	0.08604	0.999869
Adam23	-1.01698	-0.292019	2.94158	0.0863264	0.999869
Acoxl	1.00736	-1.19328	2.94132	0.0863404	0.999869
Cklf	0.308658	5.06445	2.93423	0.0867201	0.999869
1700054N08Rik	-0.40433	2.17796	2.93236	0.0868204	0.999869
5430405G05Rik	-0.663484	-0.326472	2.92961	0.0869686	0.999869
Ifitm2	0.259704	10.1818	2.92884	0.0870097	0.999869
2310003F16Rik	0.317948	8.95411	2.92776	0.0870682	0.999869
Nr1h3	-0.885649	-0.58846	2.92689	0.0871152	0.999869
Mdm1	-0.292677	3.70948	2.92635	0.0871446	0.999869
Tinagl1	0.898693	1.29545	2.92374	0.0872852	0.999869
Zfp777	-0.481995	0.637094	2.91993	0.0874916	0.999869
Serhl	-0.281978	3.5999	2.91926	0.087528	0.999869
Pon2	0.270816	3.17653	2.9174	0.087629	0.999869
Ccne1	-0.329844	5.83326	2.91445	0.0877894	0.999869
Cd84	-1.04416	-0.892582	2.914	0.087814	0.999869
Mir5109	-0.936147	-0.689983	2.90844	0.0881171	0.999869
Agbl2	-1.00633	0.269255	2.90797	0.0881427	0.999869
4930578M01Rik	0.825687	-0.86884	2.90719	0.0881851	0.999869
Raet1e	0.363384	5.37047	2.90607	0.0882465	0.999869
Glyatl3	1.36941	-1.34282	2.90545	0.0882806	0.999869
Nuak1	-0.481305	1.02367	2.90423	0.0883475	0.999869
Aldh1a7	1.07512	0.0177166	2.90078	0.0885368	0.999869
4933433P14Rik	0.284912	5.10542	2.90067	0.0885429	0.999869
Lzts2	-0.464422	1.28602	2.89445	0.0888849	0.999869
Stim1	-0.401498	1.11122	2.89305	0.0889621	0.999869
Plxdc2	0.588744	1.04617	2.8925	0.0889925	0.999869
Itpka	0.807	0.0282316	2.89228	0.0890048	0.999869
Tsku	0.706975	-0.0550273	2.8864	0.0893305	0.999869
Proc	0.891121	0.70552	2.88579	0.0893643	0.999869
Sepsecs	-0.438741	2.05512	2.8852	0.0893969	0.999869
2900076A07Rik	0.343874	3.72697	2.88403	0.0894621	0.999869
Ssr4	0.216106	7.57819	2.87959	0.0897086	0.999869
Evpl	0.625876	0.375719	2.87929	0.0897257	0.999869
2210013O21Rik	0.24347	4.89534	2.87686	0.0898612	0.999869
Iqsec2	0.691783	-0.275615	2.87626	0.0898947	0.999869
Dpp7	-0.409283	3.30354	2.87389	0.0900268	0.999869
Hsbp1	0.273786	8.80289	2.87313	0.0900698	0.999869
2810429I04Rik	0.294301	3.22145	2.87307	0.0900731	0.999869
Rilpl2	-0.323848	2.56917	2.867	0.0904135	0.999869
Spcs1	0.294968	7.70816	2.86642	0.0904458	0.999869
Bmp1	0.561157	-0.057462	2.86625	0.0904556	0.999869
Cyp4f17	-0.942069	-1.05724	2.86253	0.0906645	0.999869
Sgce	0.546475	1.83171	2.86023	0.0907948	0.999869
Ptar1	-0.492572	2.04906	2.85683	0.0909864	0.999869
Ptpn9	-0.226894	2.87103	2.85283	0.0912132	0.999869
Zfp532	0.240329	3.05621	2.85245	0.0912351	0.999869
Acadl	-0.205858	5.14462	2.85184	0.0912692	0.999869
Brcc3	0.331215	7.84728	2.85043	0.0913494	0.999869
Timm8b	0.310697	8.53711	2.85011	0.0913679	0.999869
B4galt3	-0.529958	0.0947333	2.84957	0.0913987	0.999869
Tmem223	0.27708	7.31007	2.84667	0.0915635	0.999869
Dhx33	-0.198014	4.31121	2.84578	0.0916139	0.999869
Ndufc1	0.347904	8.89308	2.84391	0.0917208	0.999869
Srfbp1	-0.187587	5.89844	2.84288	0.0917794	0.999869
Ptpn18	0.650696	-0.512595	2.84026	0.0919295	0.999869
Magea4	-1.14441	-1.3397	2.83753	0.0920855	0.999869
Tmcc1	0.346528	2.2668	2.83669	0.0921338	0.999869
Il17rc	-0.643968	-0.213758	2.83537	0.0922096	0.999869
Il1rap	0.425237	1.6677	2.83445	0.0922622	0.999869
Rps6kb2	-0.564577	1.76394	2.8335	0.0923169	0.999869
Ell2	-0.366763	3.08502	2.83197	0.0924052	0.999869
Vmac	0.432794	1.79128	2.83067	0.09248	0.999869
Rnf149	-0.140677	5.89253	2.83052	0.0924885	0.999869
Npdc1	-0.590016	1.7693	2.82993	0.0925222	0.999869
Ncmap	-0.328077	3.04973	2.82733	0.0926724	0.999869
Gtf2h5	0.285784	8.21865	2.82535	0.0927868	0.999869
Cd52	0.87419	0.04453	2.819	0.0931542	0.999869
Dpcd	0.210471	6.25665	2.81509	0.0933816	0.999869
Rpl3l	-0.484912	0.386409	2.81176	0.0935757	0.999869
Bcam	0.972731	-0.927487	2.81131	0.0936017	0.999869
Zc3h8	-0.173186	6.03633	2.81081	0.0936313	0.999869
Rn45s	-0.425744	8.42807	2.80549	0.0939419	0.999869
Fundc2	0.36119	4.79931	2.80418	0.0940188	0.999869
Dynll1	0.243172	10.2296	2.80344	0.0940622	0.999869
Clec4n	1.43162	-0.83239	2.79598	0.0945011	0.999869
Zfp330	-0.169872	6.1777	2.79594	0.0945035	0.999869
Apip	0.224044	7.29705	2.7945	0.0945886	0.999869
Ccr1	1.19864	-1.67224	2.79179	0.0947485	0.999869
Gcnt4	-1.02115	-0.727117	2.78938	0.0948909	0.999869
Tyrobp	0.633663	1.97444	2.78605	0.0950886	0.999869
Lamp2	0.201915	5.3741	2.78604	0.0950888	0.999869
St7	-0.242148	4.29844	2.78459	0.0951749	0.999869
Sri	0.246334	7.38236	2.7815	0.0953588	0.999869
Mcts2	0.272007	5.80807	2.77856	0.0955339	0.999869
Ccdc71	-0.371061	2.11864	2.77531	0.0957281	0.999869
Fut10	-0.310853	2.41577	2.77325	0.0958514	0.999869
Gm8909	-0.669776	0.995481	2.76955	0.096073	0.999869
Fxyd2	0.461055	2.91675	2.76865	0.096127	0.999869
Anxa4	0.437025	2.9336	2.76525	0.0963314	0.999869
B930041F14Rik	-0.599136	0.143743	2.76418	0.0963961	0.999869
Zfp771	-0.351645	3.64787	2.7626	0.0964914	0.999869
Glis3	-0.671191	-0.117815	2.76148	0.0965586	0.999869
1810030N24Rik	0.323984	6.1201	2.75277	0.0970859	0.999869
2610035D17Rik	0.640314	1.36754	2.75267	0.0970924	0.999869
Ier2	-0.464917	4.57882	2.75219	0.097121	0.999869
Stx8	0.293985	6.19206	2.75111	0.0971867	0.999869
Wdr4	-0.476	4.06725	2.74723	0.0974231	0.999869
Gnai1	-0.335928	3.53371	2.74553	0.0975266	0.999869
Hmha1	-0.577081	0.067939	2.7433	0.0976629	0.999869
Abhd1	-0.42747	2.08551	2.74099	0.097804	0.999869
Nedd9	0.701078	1.31076	2.73854	0.0979545	0.999869
Ddx19a	-0.244361	4.431	2.73695	0.0980518	0.999869
Cstf2	-0.189231	5.48208	2.73504	0.0981691	0.999869
Zfp534	-0.356325	5.42726	2.73351	0.0982631	0.999869
Gabrr1	-1.28478	-1.36094	2.73265	0.0983162	0.999869
Pzp	0.494459	2.48649	2.73131	0.0983984	0.999869
Sufu	0.793971	-0.875117	2.73118	0.0984068	0.999869
Rufy2	-0.203727	6.49638	2.72903	0.0985392	0.999869
Cradd	-0.242104	3.24143	2.72379	0.0988631	0.999869
Igfbp5	0.965211	0.0866863	2.72046	0.0990692	0.999869
Mtap1b	0.378557	3.00132	2.72004	0.0990958	0.999869
Mtap7d2	-0.202696	5.57901	2.71931	0.0991408	0.999869
Spred2	-0.660748	0.00976556	2.71893	0.0991642	0.999869
LOC622552	-0.520907	0.372573	2.71718	0.0992731	0.999869
Ctif	0.800068	-0.670831	2.71567	0.099367	0.999869
Pcnt	-0.216387	3.81147	2.71455	0.0994369	0.999869
Shroom2	-0.353851	3.4529	2.71079	0.0996715	0.999869
Clmn	0.635412	0.47719	2.71047	0.0996919	0.999869
Bri3bp	-0.227144	4.26613	2.70958	0.0997474	0.999869
B9d1	0.256029	5.56338	2.70947	0.0997539	0.999869
2010106G01Rik	0.290414	3.28608	2.70909	0.0997781	0.999869
Purg	0.362578	1.90477	2.70815	0.0998367	0.999869
Gm14436	-0.227709	3.99203	2.70767	0.0998665	0.999869
Snhg10	0.447351	2.77087	2.70616	0.0999614	0.999869
Gclc	-0.227501	5.00493	2.70438	0.100073	0.999869
Oxsr1	-0.253451	3.38604	2.70382	0.100108	0.999869
Dmc1	-0.289241	5.01431	2.70303	0.100158	0.999869
Klhdc8b	0.897748	-1.05728	2.70065	0.100307	0.999869
C1qa	0.932667	-0.0749286	2.69926	0.100395	0.999869
Fcgr3	0.784412	1.63984	2.69866	0.100433	0.999869
Ptpn6	-0.473629	4.25041	2.69862	0.100435	0.999869
Gm14827	-0.708063	-0.284533	2.69824	0.100459	0.999869
Rgs5	-0.897887	1.22444	2.697	0.100538	0.999869
Mrpl53	0.243566	6.38243	2.69652	0.100568	0.999869
Adamts19	1.04731	-0.846829	2.6958	0.100613	0.999869
0610009D07Rik	0.249719	7.80308	2.69577	0.100615	0.999869
Ctdnep1	-0.248877	3.08429	2.69425	0.100711	0.999869
Rab8b	-0.273103	3.11332	2.69286	0.100799	0.999869
Serf1	0.322073	8.35943	2.69259	0.100816	0.999869
Nanos3	0.352556	6.5945	2.6918	0.100866	0.999869
Gm13287	-2.00983	-1.67092	2.68999	0.100981	0.999869
S100z	-1.18029	-0.883887	2.68821	0.101094	0.999869
Zfp599	-0.551419	1.30897	2.68809	0.101101	0.999869
Hexa	-0.368414	5.02107	2.68692	0.101175	0.999869
Wscd1	0.603986	0.251747	2.68294	0.101428	0.999869
Hmcn1	0.323813	2.99569	2.67712	0.1018	0.999869
Tmx3	-0.202936	3.68429	2.67569	0.101891	0.999869
Gabra5	-0.970491	0.552688	2.67421	0.101986	0.999869
Atf6b	0.386785	1.69031	2.67379	0.102013	0.999869
Ppt1	0.273129	5.819	2.67153	0.102158	0.999869
Wdr27	0.734085	-0.597789	2.67122	0.102178	0.999869
Pogk	-0.303325	1.88938	2.66837	0.102361	0.999869
Kremen2	-0.729833	0.451314	2.66656	0.102478	0.999869
2400003C14Rik	-0.260912	6.56035	2.66633	0.102492	0.999869
Ggta1	-0.415782	0.8841	2.66597	0.102516	0.999869
Fkbp1b	0.230245	5.57474	2.66373	0.10266	0.999869
Ppip5k1	-0.303909	2.70804	2.66181	0.102783	0.999869
Zc3h7b	0.345367	2.11713	2.66005	0.102898	0.999869
Scai	-0.398107	2.46849	2.6597	0.10292	0.999869
Cnih4	0.352673	8.11923	2.65932	0.102945	0.999869
Rad51l3	-0.266659	2.97932	2.65848	0.102999	0.999869
Efna4	-0.549327	1.69471	2.65626	0.103143	0.999869
Clk4	0.227565	7.36516	2.65597	0.103162	0.999869
Aif1l	-0.440372	4.40176	2.65581	0.103172	0.999869
Fam171b	-0.552195	0.533723	2.65295	0.103358	0.999869
Nkap	-0.18615	4.87662	2.64763	0.103704	0.999869
Lrrk2	-0.500323	2.52083	2.64305	0.104004	0.999869
Unc119b	-0.206813	3.54301	2.6428	0.10402	0.999869
Prcp	-0.387943	1.84185	2.64147	0.104107	0.999869
Apbb1	0.462745	0.784502	2.63506	0.104528	0.999869
Bdh2	0.702526	0.169278	2.6306	0.104822	0.999869
Smarca2	0.205515	4.50507	2.62913	0.104919	0.999869
Fam63a	-0.328422	2.65166	2.62593	0.105131	0.999869
Nt5c2	-0.299038	4.79587	2.62575	0.105143	0.999869
Arhgap6	-1.10429	-1.31748	2.62355	0.105289	0.999869
Slc17a9	-0.632405	-0.473445	2.62344	0.105296	0.999869
Tcerg1	-0.190284	6.16499	2.61749	0.105691	0.999869
2310009A05Rik	0.341728	5.72597	2.61696	0.105727	0.999869
Cpne1	-0.251304	3.33511	2.61566	0.105814	0.999869
Clybl	0.312551	7.34051	2.61561	0.105817	0.999869
Mesdc1	0.37543	1.50011	2.61439	0.105898	0.999869
Fubp1	-0.234307	6.93146	2.6121	0.106051	0.999869
2410007B07Rik	-0.65063	0.638891	2.61087	0.106133	0.999869
Rrp36	-0.290582	5.36752	2.61073	0.106143	0.999869
Lims1	-0.244649	6.26758	2.6079	0.106332	0.999869
Nrsn1	-0.658783	2.00549	2.60664	0.106417	0.999869
St8sia4	-0.878986	-0.707112	2.60536	0.106503	0.999869
Dnajb11	-0.254574	6.13205	2.60478	0.106542	0.999869
Bola1	0.341012	7.91235	2.60117	0.106785	0.999869
Radil	0.427631	2.2234	2.59829	0.106979	0.999869
Atp8b4	1.27134	-1.06974	2.59609	0.107128	0.999869
Acmsd	0.46367	1.38742	2.59541	0.107174	0.999869
Tomm40	-0.371637	4.13453	2.5949	0.107208	0.999869
Armc1	-0.213341	6.14413	2.59417	0.107258	0.999869
Ctse	1.15334	-0.818691	2.59206	0.1074	0.999869
Bod1	-0.189265	6.04021	2.58872	0.107627	0.999869
Ankrd28	-0.309113	2.80221	2.58678	0.107759	0.999869
2010012O05Rik	0.265127	6.1074	2.58595	0.107816	0.999869
Gng5	0.302392	9.58108	2.585	0.10788	0.999869
Cmc1	0.265485	5.09105	2.58376	0.107965	0.999869
Cldn6	-0.529961	0.701738	2.58196	0.108088	0.999869
Zfp397	-0.23636	3.27206	2.58157	0.108115	0.999869
Polr3k	0.303415	7.97933	2.58135	0.108129	0.999869
Mmgt1	0.312136	2.45067	2.57884	0.108301	0.999869
Gm7903	-0.533646	2.46915	2.57816	0.108348	0.999869
Gm5128	-0.533646	2.46915	2.57816	0.108348	0.999869
Srcrb4d	0.516984	1.35503	2.57729	0.108407	0.999869
Robo1	0.441478	2.33306	2.57717	0.108415	0.999869
Mylpf	0.328008	6.35865	2.57665	0.108451	0.999869
Lrrn4	-0.392936	1.46445	2.57604	0.108493	0.999869
Sema7a	0.810771	-0.817254	2.57568	0.108517	0.999869
Zfp7	-0.298668	3.17961	2.574	0.108633	0.999869
Nphp4	0.376728	1.75589	2.57179	0.108785	0.999869
Ephb4	-0.28555	2.47681	2.56937	0.108951	0.999869
Fcf1	0.300282	9.29073	2.56726	0.109097	0.999869
Cks1b	0.296726	9.30691	2.5642	0.109308	0.999869
Spata24	0.359775	5.09965	2.5596	0.109627	0.999869
Ccdc56	0.273114	8.5505	2.55688	0.109815	0.999869
Scrn2	0.602226	0.576298	2.55533	0.109923	0.999869
Apobec3	0.556692	-0.395161	2.55308	0.110079	0.999869
Tcp11l2	-0.562832	1.60463	2.55304	0.110083	0.999869
2610034B18Rik	-0.44968	1.4462	2.55156	0.110186	0.999869
Gm4956	0.566684	0.983254	2.55123	0.110208	0.999869
Nop56	-0.30922	8.00344	2.5496	0.110322	0.999869
Mdk	0.319073	8.67018	2.54563	0.1106	0.999869
Foxo4	-0.650711	-0.518894	2.54543	0.110614	0.999869
S100a1	0.446626	2.31052	2.54496	0.110647	0.999869
Atg10	0.320182	6.19808	2.54274	0.110802	0.999869
4732491K20Rik	0.365498	1.69728	2.54121	0.11091	0.999869
1300014I06Rik	0.478677	0.725753	2.53988	0.111003	0.999869
2900010M23Rik	0.288954	9.23112	2.53955	0.111026	0.999869
Acbd7	0.430998	4.22497	2.5382	0.111121	0.999869
Tsga10	0.2395	3.04351	2.53718	0.111193	0.999869
Scg5	0.869949	-0.760581	2.53448	0.111384	0.999869
Tex15	-0.329471	5.65572	2.53276	0.111505	0.999869
H2-L	-0.731647	1.11984	2.53186	0.111569	0.999869
Nrg1	-0.546423	-0.193583	2.53036	0.111675	0.999869
Trp53bp2	-0.27727	2.32631	2.52691	0.111919	0.999869
Lrp12	-0.407508	1.22705	2.52686	0.111923	0.999869
Gm14354	-1.76035	-1.52002	2.52663	0.111939	0.999869
Myd88	-0.684093	-0.27247	2.52627	0.111964	0.999869
Gm11744	0.587037	2.48262	2.52576	0.112001	0.999869
Gorab	-0.273054	3.54683	2.52494	0.112059	0.999869
Gm16702	0.428461	2.71598	2.52392	0.112132	0.999869
Rin1	0.681147	-0.626611	2.52368	0.112148	0.999869
Glipr2	-0.375589	3.08591	2.52284	0.112208	0.999869
Ndufaf3	0.261854	5.18028	2.51971	0.112431	0.999869
Dusp15	0.684912	0.753802	2.51895	0.112485	0.999869
Osbpl6	0.408328	2.21823	2.51855	0.112514	0.999869
Nphp1	0.355448	2.99635	2.51818	0.11254	0.999869
Prdm11	-1.08792	-0.955031	2.51757	0.112584	0.999869
Anks1b	-1.36544	-0.995493	2.51438	0.112812	0.999869
N6amt2	0.247511	8.04971	2.51147	0.11302	0.999869
Commd6	0.281494	6.09117	2.51074	0.113073	0.999869
Mgst1	0.56146	5.41213	2.51032	0.113103	0.999869
Oaz2	-0.216386	5.4041	2.50944	0.113166	0.999869
Fam118a	-0.273575	4.45206	2.50921	0.113183	0.999869
Snapc5	0.236977	6.76047	2.50887	0.113207	0.999869
Kif19a	-0.487155	0.916797	2.50726	0.113323	0.999869
Vill	-0.576569	0.568451	2.50668	0.113364	0.999869
Aard	0.483104	6.33592	2.50554	0.113447	0.999869
Pde1a	0.748309	-0.446811	2.50506	0.113481	0.999869
Idnk	0.342759	3.77558	2.50352	0.113592	0.999869
Lpar1	0.353166	2.3458	2.50338	0.113602	0.999869
Klf5	-0.278436	3.63886	2.50282	0.113643	0.999869
Ndufb8	0.253026	10.3734	2.50204	0.113699	0.999869
2410137F16Rik	0.613071	-0.0442842	2.5017	0.113724	0.999869
0610010K14Rik	0.202567	8.32049	2.50078	0.11379	0.999869
Calcoco2	-0.475767	4.6004	2.49924	0.113902	0.999869
Trib1	0.432035	0.868252	2.49862	0.113946	0.999869
1700020N15Rik	0.507154	1.85481	2.49739	0.114035	0.999869
Ptplad2	0.592264	1.06977	2.49604	0.114133	0.999869
Itga1	-0.722805	0.940371	2.49348	0.114319	0.999869
Bola3	0.276556	5.44389	2.49347	0.114319	0.999869
Snip1	-0.196075	5.23096	2.49125	0.114481	0.999869
Tmbim6	0.219904	6.00371	2.4871	0.114783	0.999869
LOC100862314	-1.90431	-1.16421	2.48463	0.114963	0.999869
Aatf	-0.251109	6.64243	2.48169	0.115178	0.999869
Ccdc23	0.26941	7.49138	2.48145	0.115196	0.999869
Slc22a18	-0.387502	4.19431	2.48104	0.115226	0.999869
Cst3	0.252176	9.07546	2.47939	0.115347	0.999869
BC033916	0.232395	4.65299	2.47572	0.115617	0.999869
2010315B03Rik	-0.22385	3.42941	2.4754	0.11564	0.999869
Tomm6	0.269582	9.18745	2.4743	0.115721	0.999869
Mppe1	0.75604	-0.298039	2.47372	0.115763	0.999869
Fcer1g	0.801005	2.22847	2.47206	0.115886	0.999869
Creld1	-0.362833	1.71509	2.47197	0.115893	0.999869
Vars2	0.433604	1.4983	2.47171	0.115912	0.999869
Grhpr	-0.252463	6.54745	2.47081	0.115978	0.999869
Pgk1	-0.225624	7.30921	2.46935	0.116086	0.999869
Blm	-0.167232	4.52195	2.46731	0.116237	0.999869
Arhgdib	0.741717	2.4634	2.46582	0.116347	0.999869
Med29	0.261759	7.52224	2.46575	0.116352	0.999869
Pspc1	-0.202918	5.71373	2.4638	0.116497	0.999869
Krt23	-1.15054	-1.57313	2.46326	0.116536	0.999869
Hmgn3	0.424704	3.72252	2.46254	0.11659	0.999869
Tcp11l1	0.356078	5.11864	2.46	0.116779	0.999869
Rpp38	0.269641	8.10425	2.45911	0.116845	0.999869
Disp1	-0.260963	3.10254	2.45852	0.116889	0.999869
Mrpl19	-0.187862	5.3742	2.45638	0.117048	0.999869
Metap1	-0.227465	5.10149	2.45424	0.117208	0.999869
Prr13	0.304738	6.06973	2.45106	0.117446	0.999869
Stk19	-0.321719	2.49551	2.45043	0.117493	0.999869
Wdr64	-0.570479	0.487197	2.4495	0.117563	0.999869
1700034H15Rik	-0.515171	-0.172973	2.44745	0.117716	0.999869
Brwd3	-0.471762	0.311812	2.44523	0.117882	0.999869
Vps28	0.224049	7.39609	2.4435	0.118012	0.999869
4930562F07Rik	-0.558478	0.275711	2.44333	0.118025	0.999869
Zfp280d	-0.214746	3.83169	2.44254	0.118085	0.999869
1110058L19Rik	0.272263	8.60166	2.44171	0.118147	0.999869
Cplx4	1.09574	-0.127214	2.4414	0.118171	0.999869
Nudt13	-0.37852	1.27348	2.44005	0.118272	0.999869
Ilf2	-0.207362	7.06585	2.43717	0.11849	0.999869
Afmid	-0.563024	0.751832	2.43652	0.118539	0.999869
Batf3	0.33442	4.32608	2.43536	0.118627	0.999869
Aldh1b1	0.494175	0.869928	2.43295	0.118809	0.999869
Ndufs6	0.301486	9.3705	2.43264	0.118833	0.999869
Twf2	-0.421091	3.06844	2.43197	0.118883	0.999869
E330017L17Rik	0.901858	0.0947821	2.43188	0.118891	0.999869
Tmbim4	0.249925	7.24866	2.43136	0.11893	0.999869
Anapc11	0.220726	8.92495	2.43055	0.118991	0.999869
1810046J19Rik	0.225871	7.51336	2.43026	0.119013	0.999869
2410003L11Rik	0.364864	2.33245	2.4283	0.119162	0.999869
Trim62	0.816604	0.154941	2.42661	0.119291	0.999869
Wnt6	0.569969	0.828859	2.42635	0.119311	0.999869
Gpx8	0.683378	3.28844	2.42534	0.119387	0.999869
Vps18	0.441254	0.564346	2.42356	0.119523	0.999869
Melk	-0.233459	5.3959	2.42353	0.119525	0.999869
Kank1	-0.250603	3.40452	2.42336	0.119539	0.999869
Chchd1	0.263984	8.02401	2.42028	0.119774	0.999869
Hspa1b	0.687213	1.09895	2.41974	0.119815	0.999869
Tjp3	0.300828	2.8773	2.41919	0.119857	0.999869
Plac8	0.834928	-0.745178	2.41786	0.119959	0.999869
Pm20d2	-0.301897	2.52015	2.41652	0.120061	0.999869
Mrps21	0.329391	8.4375	2.41423	0.120237	0.999869
Best1	-0.428289	1.50408	2.41287	0.120342	0.999869
Kcnk1	-0.382661	3.53766	2.4114	0.120455	0.999869
Npb	0.786449	-0.644111	2.40966	0.120589	0.999869
Dlg4	-0.324463	1.83685	2.40931	0.120615	0.999869
Kis2	0.793978	-0.248089	2.40821	0.1207	0.999869
Zfp715	-0.237141	4.17123	2.40793	0.120722	0.999869
Adamts1	1.26879	-1.07313	2.40633	0.120846	0.999869
Zfp712	-0.433389	1.41433	2.40427	0.121004	0.999869
Pold3	-0.177159	6.11828	2.4024	0.121149	0.999869
Tmed6	0.937541	-1.22931	2.40224	0.121162	0.999869
Creg1	0.230305	6.24357	2.4017	0.121204	0.999869
Spdya	-0.511519	4.1569	2.40093	0.121263	0.999869
Atp5j	0.286821	9.77395	2.39987	0.121345	0.999869
2022-03-02	-0.264743	5.37727	2.39906	0.121409	0.999869
8430406I07Rik	-0.225066	5.80429	2.39477	0.121741	0.999869
2810459M11Rik	-0.885399	-0.966934	2.39474	0.121744	0.999869
Ncoa4	-0.232214	5.95041	2.39432	0.121777	0.999869
6030498E09Rik	0.86562	0.456647	2.39365	0.121829	0.999869
Ptpn22	-0.392986	2.16819	2.39283	0.121893	0.999869
Gtpbp4	-0.222061	7.06469	2.38777	0.122288	0.999869
Gcdh	-0.298818	3.0632	2.38697	0.12235	0.999869
Dkk1	0.438473	1.26095	2.386	0.122427	0.999869
Slfn3	-1.0649	-0.250619	2.38545	0.122469	0.999869
Arnt	-0.344309	2.44346	2.3839	0.122591	0.999869
Abt1	-0.24783	5.76704	2.38351	0.122622	0.999869
Banf1	0.244842	10.4143	2.38189	0.122749	0.999869
Ndufa6	0.262297	9.34523	2.38187	0.122751	0.999869
Lmnb2	-0.33926	1.70617	2.38137	0.12279	0.999869
Tmem138	0.210809	4.50918	2.37908	0.12297	0.999869
Mug-ps1	-1.51077	-0.749679	2.37744	0.123099	0.999869
Utp6	-0.240179	4.35914	2.37303	0.123447	0.999869
Arf1	-0.227575	6.98711	2.3696	0.123719	0.999869
Vps13b	-0.223746	3.77683	2.36679	0.123942	0.999869
Skap2	-0.236814	5.84818	2.36669	0.12395	0.999869
Zranb3	-0.249357	3.74313	2.3655	0.124044	0.999869
Exoc4	0.230297	3.55141	2.3649	0.124092	0.999869
Sike1	0.231185	6.05804	2.36466	0.124111	0.999869
Mrps18c	0.302835	8.63403	2.36442	0.12413	0.999869
Plekho2	-0.390095	0.154687	2.36416	0.124151	0.999869
Tmem29	0.283348	6.19495	2.36356	0.124198	0.999869
Cpox	-0.277449	3.16158	2.36306	0.124238	0.999869
Hnrnpf	-0.204902	7.79888	2.36222	0.124305	0.999869
Casc1	0.838771	-1.06171	2.36105	0.124398	0.999869
Fam165b	0.307076	5.72571	2.35994	0.124487	0.999869
Gm600	0.742149	-0.129185	2.35836	0.124613	0.999869
Rad21l	-1.19716	-0.651569	2.35704	0.124719	0.999869
A230050P20Rik	-0.235087	2.86228	2.35703	0.124719	0.999869
Ccr8	-1.1228	-1.24212	2.3532	0.125026	0.999869
Gmeb1	-0.286754	3.2049	2.35154	0.125159	0.999869
Klf7	-0.397248	1.67282	2.35131	0.125178	0.999869
Lyrm2	0.280711	5.49544	2.35065	0.125231	0.999869
Nr3c1	-0.26114	3.46053	2.34838	0.125414	0.999869
Yod1	-0.670098	0.0778969	2.34708	0.125518	0.999869
Pcsk5	0.648942	0.559086	2.34609	0.125597	0.999869
Mall	1.02719	0.236272	2.34551	0.125644	0.999869
Ncam1	0.716019	-0.344113	2.34544	0.12565	0.999869
Ankrd54	-0.477104	2.22252	2.34309	0.12584	0.999869
Dbr1	-0.475582	2.26889	2.34163	0.125958	0.999869
1810058I24Rik	0.236521	7.11944	2.34043	0.126055	0.999869
Zmynd19	-0.213017	6.60587	2.33944	0.126135	0.999869
Tex101	-0.544452	5.94441	2.33922	0.126153	0.999869
Mir3057	-0.745306	-1.03531	2.33743	0.126297	0.999869
Ppm1b	-0.19514	4.79199	2.33403	0.126573	0.999869
1700031F05Rik	-1.00206	-0.934739	2.33054	0.126858	0.999869
Akr1c12	0.918039	-0.978082	2.32979	0.126919	0.999869
Sfrs18	-0.18601	5.42042	2.32974	0.126923	0.999869
Fam98c	-0.481387	2.56528	2.32928	0.126961	0.999869
Bcr	-0.30582	2.53396	2.32788	0.127075	0.999869
Otc	0.633758	0.210707	2.32656	0.127183	0.999869
Tmem161b	-0.210302	4.50797	2.3265	0.127187	0.999869
Myst4	-0.225136	3.41574	2.32513	0.1273	0.999869
Afp	0.866514	1.03056	2.32473	0.127332	0.999869
Yeats4	-0.150295	6.42929	2.32248	0.127516	0.999869
Gm10814	-0.905428	-1.10816	2.3209	0.127646	0.999869
Bag5	-0.223892	5.46814	2.31983	0.127734	0.999869
Ctss	0.880754	1.82013	2.31964	0.12775	0.999869
Cox6a1	0.272078	9.71237	2.31894	0.127807	0.999869
Snai3	-0.619785	0.0726746	2.31775	0.127905	0.999869
Zfp830	-0.302477	3.77403	2.3172	0.12795	0.999869
Col20a1	-1.38439	-0.928954	2.31709	0.127959	0.999869
Sat2	0.349345	2.63157	2.31622	0.128031	0.999869

## Sheet: FemaleBaP_vs_FemaleOil
Symbol	logFC	logCPM	LR	PValue	FDR
Frat2	1.20539	1.73026	16.4629	4.96106e-05	0.740389
Cyp2j6	3.47078	-0.683893	12.4394	0.000420381	0.999887
Tdgf1	2.29261	3.6454	11.6373	0.000646408	0.999887
Phactr3	1.02971	2.05271	10.44	0.00123318	0.999887
Gm600	2.32876	-0.129185	9.08626	0.00257537	0.999887
Pou6f2	2.1275	0.320234	8.60062	0.00336048	0.999887
A230072E10Rik	2.64096	-0.994122	8.55551	0.00344478	0.999887
Apoa2	2.11566	1.60199	8.50247	0.00354666	0.999887
Hist2h2be	2.1716	-0.847974	8.47545	0.00359971	0.999887
Ctsw	2.69104	2.26716	8.42598	0.00369897	0.999887
Cpa3	8.32218	2.12118	8.19388	0.00420319	0.999887
Nphs1as	1.12352	3.4184	8.15243	0.00430035	0.999887
Hba-a2	7.12519	6.41763	7.62884	0.00574423	0.999887
Hba-a1	7.12517	6.41762	7.62791	0.00574719	0.999887
Nphs1	1.0524	3.31502	7.48269	0.00622951	0.999887
Zfp551	-1.55942	-0.502203	7.33431	0.00676507	0.999887
Ifi204	-2.8805	-1.28741	7.24363	0.00711531	0.999887
Nrp1	1.85528	-0.65702	7.11925	0.00762605	0.999887
Hbb-b2	8.96297	3.11748	7.06278	0.00787018	0.999887
Hbb-b1	8.96297	3.11748	7.06278	0.00787018	0.999887
Beta-s	8.86878	3.23377	7.0539	0.00790929	0.999887
Tlr2	2.07568	-0.687709	6.96939	0.00829158	0.999887
Wscd1	1.42767	0.251747	6.96878	0.00829442	0.999887
4933401D09Rik	1.18967	0.0419593	6.64772	0.00992825	0.999887
Ttc26	-0.785917	1.81466	6.52125	0.0106593	0.999887
4930578M01Rik	1.9891	-0.86884	6.50845	0.0107363	0.999887
Enox1	1.40393	0.0655507	6.46164	0.0110228	0.999887
Fuk	0.857333	1.72892	6.38353	0.0115184	0.999887
Gm5083	1.43323	1.1372	6.30664	0.0120287	0.999887
Ccl2	2.64576	-0.878902	6.12393	0.0133364	0.999887
Nkd2	0.914029	0.609366	6.05101	0.0138984	0.999887
Mgat5	1.23896	0.400633	5.97709	0.0144929	0.999887
Cldn26	2.36238	0.0814763	5.95294	0.0146928	0.999887
Capn6	2.30634	-0.386404	5.84021	0.015664	0.999887
Ptprb	1.08214	0.301237	5.81164	0.0159204	0.999887
Mnda	-2.54318	-1.15882	5.75067	0.0164824	0.999887
Nfib	1.08301	0.401659	5.69075	0.0170545	0.999887
Atp8b4	3.05204	-1.06974	5.65689	0.017387	0.999887
Cldn18	0.799392	2.1627	5.60336	0.0179261	0.999887
Acvr1b	1.41223	-0.389607	5.54918	0.0184893	0.999887
Gm5635	0.669839	2.07521	5.47696	0.0192687	0.999887
Skor1	2.17875	-0.885507	5.42862	0.0198093	0.999887
Fgf5	1.4049	0.656456	5.41654	0.0199468	0.999887
Pmepa1	1.00607	1.90068	5.39357	0.0202111	0.999887
Gm9268	1.54589	-0.106076	5.35617	0.0206491	0.999887
Ppp1r27	1.91778	-0.880295	5.20544	0.0225163	0.999887
Acot11	1.5992	-0.584622	5.1991	0.0225986	0.999887
Cma1	4.99047	0.942133	5.15553	0.0231725	0.999887
Vnn1	2.75333	0.421679	5.1219	0.0236257	0.999887
Ppip5k1	-0.594419	2.70804	5.08508	0.0241326	0.999887
4930486L24Rik	1.58359	2.27239	5.08502	0.0241334	0.999887
Tspan32	-2.43546	1.48769	5.07233	0.0243107	0.999887
Nfya	0.579185	2.29236	5.03828	0.024793	0.999887
Hemt1	0.585584	4.991	5.02697	0.0249555	0.999887
Best1	-0.863853	1.50408	4.99649	0.0253988	0.999887
Ankrd45	0.815654	3.58616	4.989	0.0255089	0.999887
Gchfr	1.08286	5.24105	4.96916	0.0258031	0.999887
Casc1	1.80068	-1.06171	4.89506	0.0269336	0.999887
Setd1a	-0.408386	3.65584	4.89444	0.0269433	0.999887
Stau1	-0.412675	4.4764	4.87888	0.0271872	0.999887
Ppargc1b	1.9829	-0.795898	4.86339	0.0274325	0.999887
Timp4	-1.36723	-1.15863	4.84862	0.0276682	0.999887
Zfp71-rs1	-0.623779	2.29867	4.83227	0.0279319	0.999887
Irx3	1.18594	-0.680512	4.80412	0.0283918	0.999887
Brd1	0.450675	4.64687	4.79628	0.0285212	0.999887
Slc16a5	2.31664	-1.19758	4.78916	0.0286393	0.999887
Prss12	1.95756	-1.13587	4.78444	0.028718	0.999887
A230065H16Rik	2.07034	0.0180691	4.77448	0.0288846	0.999887
Rgs9	1.16305	0.0173027	4.75177	0.0292682	0.999887
Neurog3	-2.33646	-0.935167	4.72814	0.0296729	0.999887
Spg11	-0.450625	3.61246	4.72388	0.0297466	0.999887
4930503E14Rik	1.37891	1.1081	4.70865	0.0300111	0.999887
Oplah	1.42882	-0.799518	4.69731	0.0302098	0.999887
Lbh	0.903104	2.34499	4.68809	0.0303724	0.999887
Kcnn3	1.12884	0.0714626	4.68261	0.0304693	0.999887
Gm648	1.93972	-0.749703	4.67633	0.030581	0.999887
C1qtnf1	0.774902	4.69951	4.67028	0.0306889	0.999887
Gm6787	-0.69825	0.954192	4.61332	0.0317245	0.999887
Tbc1d2	1.28559	-0.615116	4.60665	0.0318482	0.999887
Kis2	1.44492	-0.248089	4.54115	0.0330894	0.999887
Krt79	1.46478	-0.915981	4.53968	0.0331177	0.999887
Rarres2	1.43302	-0.396285	4.5176	0.0335478	0.999887
Pdgfrl	1.82326	-0.791263	4.50519	0.0337922	0.999887
Ino80d	0.487844	2.39484	4.48309	0.0342317	0.999887
Vcpip1	-0.402678	3.56074	4.47526	0.034389	0.999887
Kng2	1.7744	-0.0520019	4.45082	0.0348845	0.999887
Zc3h8	-0.309285	6.03633	4.44554	0.0349926	0.999887
Nphp4	0.767008	1.75589	4.44362	0.035032	0.999887
Ppbp	-4.12517	2.17791	4.417	0.0355825	0.999887
Slc30a4	-0.525245	3.22608	4.40731	0.0357851	0.999887
Vill	-1.04311	0.568451	4.32678	0.0375171	0.999887
Morc1	0.654441	4.62421	4.27739	0.0386227	0.999887
Pappa	1.48646	0.181834	4.26229	0.0389675	0.999887
Agtpbp1	-0.384402	3.56963	4.25055	0.0392377	0.999887
Cc2d2a	1.36965	0.0997317	4.24858	0.0392832	0.999887
Cage1	0.845675	0.0202801	4.24469	0.0393733	0.999887
Ccl28	1.0328	-0.21329	4.22385	0.0398597	0.999887
Adcy5	-1.383	-0.423453	4.19396	0.0405682	0.999887
Glyatl3	2.85047	-1.34282	4.19371	0.0405742	0.999887
Uty	-2.07984	2.18868	4.1695	0.0411579	0.999887
Zfp397	-0.416742	3.27206	4.11714	0.0424509	0.999887
Cyp26b1	1.4042	0.0633966	4.10234	0.0428238	0.999887
Btla	1.8582	-1.37655	4.0821	0.0433399	0.999887
Aox4	2.19236	-0.593319	4.07135	0.0436164	0.999887
Stim1	-0.666766	1.11122	4.05228	0.0441117	0.999887
Gm11747	0.777857	6.61258	4.04961	0.0441816	0.999887
Gm8267	1.48242	-0.611404	4.03655	0.0445248	0.999887
Rufy2	-0.351327	6.49638	4.02313	0.0448805	0.999887
BC021767	1.15017	1.3108	3.98716	0.0458483	0.999887
Bcl11a	0.64745	3.02563	3.972	0.0462629	0.999887
Gm5936	2.1772	-1.35129	3.96592	0.0464303	0.999887
Snora64	-0.817824	-0.0102812	3.96055	0.0465785	0.999887
Evpl	1.15363	0.375719	3.94496	0.0470121	0.999887
Kif5a	0.668703	2.31428	3.93877	0.0471854	0.999887
Klc4	0.765207	1.44508	3.92228	0.0476503	0.999887
Akr1c14	1.69074	-0.799757	3.91676	0.0478071	0.999887
Ephb4	-0.521783	2.47681	3.91258	0.047926	0.999887
Iqce	0.921873	0.731641	3.90258	0.0482119	0.999887
Cd59a	0.912792	4.54911	3.89454	0.0484434	0.999887
Tmem87a	0.942348	3.54795	3.89364	0.0484693	0.999887
Pcp4l1	2.0819	-0.46093	3.89176	0.0485234	0.999887
Il7	1.62258	0.0443542	3.88425	0.0487411	0.999887
Hlf	1.18586	0.724273	3.86796	0.0492164	0.999887
Aldh1b1	1.02335	0.869928	3.86677	0.0492512	0.999887
1300014I06Rik	0.932166	0.725753	3.85135	0.0497059	0.999887
Jmjd7	-0.426362	3.50951	3.85018	0.0497408	0.999887
Gabbr2	1.46799	-0.418781	3.84196	0.049985	0.999887
Mpzl2	2.36397	-0.0154184	3.82116	0.0506093	0.999887
Ppp1r3c	1.78991	-1.08563	3.81341	0.0508439	0.999887
Pcsk1	1.85352	-1.47215	3.80364	0.0511412	0.999887
Cst11	2.53206	0.934774	3.80098	0.0512226	0.999887
Gtsf1l	0.716976	5.92217	3.76668	0.0522832	0.999887
Mapk8ip2	-0.831678	0.259377	3.76217	0.0524244	0.999887
Cd8a	1.9804	-1.37402	3.75499	0.05265	0.999887
Akap6	1.38148	-0.448962	3.73613	0.0532477	0.999887
Synm	1.32579	0.0233505	3.72856	0.0534895	0.999887
Gm101	1.27966	-0.447232	3.72401	0.0536355	0.999887
Ppp1r14d	2.02009	-0.194494	3.72381	0.0536418	0.999887
Tuft1	-0.601982	2.23845	3.72364	0.0536474	0.999887
Hfe	1.99582	-1.29466	3.71627	0.0538845	0.999887
Cxcr2	1.44565	-0.639472	3.71403	0.0539571	0.999887
Trp63	1.12931	0.732161	3.71189	0.054026	0.999887
Synj1	-0.511679	2.39328	3.71151	0.0540385	0.999887
Proc	1.89889	0.70552	3.69805	0.054476	0.999887
Plekhg6	1.86957	-1.14501	3.69671	0.0545198	0.999887
Abcc9	1.37965	-0.146801	3.69056	0.0547211	0.999887
Csf1r	1.07881	-0.264243	3.68198	0.0550036	0.999887
Cstf2	-0.307509	5.48208	3.67215	0.0553286	0.999887
Zfp954	-0.848474	1.4289	3.6662	0.0555267	0.999887
Pml	-0.420737	3.81796	3.66497	0.0555677	0.999887
1700108F19Rik	1.23791	-0.241874	3.65925	0.0557586	0.999887
Krt10	0.618109	3.39729	3.65004	0.0560677	0.999887
Zfp783	1.00158	-0.542442	3.64743	0.0561558	0.999887
Sdc3	-0.85276	0.665233	3.64362	0.0562846	0.999887
Adh1	1.12358	3.87715	3.63609	0.0565395	0.999887
Tgoln1	-0.28194	4.77571	3.62916	0.0567753	0.999887
Gm4836	4.72723	0.0847416	3.62711	0.0568456	0.999887
Gm10487	4.72723	0.0847416	3.62711	0.0568456	0.999887
Col4a3	1.52351	-0.105224	3.62708	0.0568466	0.999887
Hopx	0.67373	0.248422	3.62598	0.056884	0.999887
2610037D02Rik	0.540589	3.8715	3.6213	0.0570442	0.999887
Aqp3	-1.48449	-1.26557	3.61879	0.0571303	0.999887
Tex16	-1.10993	1.78546	3.61863	0.0571358	0.999887
Syt6	-1.94507	-0.738901	3.61677	0.0571998	0.999887
2022-09-03	-0.727826	0.511451	3.61356	0.0573103	0.999887
Ccl7	2.86468	-1.53035	3.56567	0.0589859	0.999887
Snip1	-0.332975	5.23096	3.52932	0.0602925	0.999887
Dmrtc1a	-1.35093	-1.41696	3.51481	0.0608226	0.999887
Scn2a1	1.22678	-0.421509	3.51288	0.0608934	0.999887
Plp1	-0.661938	1.1906	3.51173	0.060936	0.999887
Pcmtd2	-0.411984	3.19623	3.50521	0.0611759	0.999887
Ubxn10	-1.28535	-0.591685	3.486	0.0618899	0.999887
Cd59b	0.587385	3.26254	3.48339	0.0619876	0.999887
Rapgef4	1.63546	-0.12299	3.47548	0.0622845	0.999887
Sun3	1.67226	-1.04083	3.47516	0.0622966	0.999887
Cxcr7	1.90347	-0.953936	3.47151	0.0624343	0.999887
Ccdc120	-0.56784	1.0493	3.46555	0.0626599	0.999887
Gpc4	-0.973619	0.668213	3.45649	0.0630038	0.999887
Gm10488	4.5624	0.000523991	3.44997	0.0632531	0.999887
Pafah2	-0.675756	0.203423	3.43937	0.0636599	0.999887
Plxna2	0.954359	0.268379	3.43576	0.0637994	0.999887
Sncaip	1.66767	-0.86729	3.43379	0.0638752	0.999887
Mir5109	-1.44176	-0.689983	3.43194	0.0639471	0.999887
Rpl3l	-0.742384	0.386409	3.42984	0.0640285	0.999887
2210013O21Rik	0.382366	4.89534	3.42816	0.0640934	0.999887
Prkacb	-0.436707	3.1294	3.42659	0.0641545	0.999887
Dgkb	1.63804	-0.306606	3.416	0.0645673	0.999887
Gm10096	4.74634	0.398069	3.41574	0.0645774	0.999887
Gm10486	4.74645	0.39984	3.41391	0.0646492	0.999887
Atp8a2	0.674817	1.89248	3.40494	0.0650017	0.999887
Ccdc33	2.87311	-1.3815	3.40463	0.0650136	0.999887
Gm10147	4.72591	0.38765	3.39619	0.0653473	0.999887
Dnahc8	0.567197	2.85567	3.39541	0.0653781	0.999887
Tas1r1	2.14843	-1.38394	3.39495	0.0653965	0.999887
Gm14632	4.72616	0.391306	3.39204	0.0655117	0.999887
Gm10230	4.72616	0.391306	3.39204	0.0655117	0.999887
Gm14819	4.72616	0.391306	3.39204	0.0655117	0.999887
Gm10058	4.72616	0.391306	3.39204	0.0655117	0.999887
Ddx23	-0.815924	0.562868	3.38924	0.0656233	0.999887
Col6a6	1.80508	-0.547235	3.37645	0.0661346	0.999887
Acoxl	1.6725	-1.19328	3.37186	0.0663187	0.999887
Ramp3	-1.18781	0.811129	3.37035	0.0663798	0.999887
Nova1	0.568575	1.86733	3.36038	0.0667827	0.999887
Ephb6	1.02328	-0.539036	3.34572	0.0673801	0.999887
Sufu	1.34867	-0.875117	3.34268	0.0675044	0.999887
Nkx6-2	-0.604034	0.638614	3.33607	0.0677763	0.999887
Fermt1	0.692223	2.71615	3.33302	0.067902	0.999887
Sod3	-0.973809	0.229985	3.32782	0.0681171	0.999887
Smurf2	-0.404388	3.35973	3.32778	0.0681187	0.999887
Neb	0.924916	1.8911	3.3228	0.0683255	0.999887
Vps18	0.794832	0.564346	3.29265	0.0695905	0.999887
Duoxa2	2.16423	-1.1074	3.28298	0.0700017	0.999887
Slc7a3	1.25719	1.10081	3.26923	0.0705906	0.999887
Leng1	-0.282848	4.42641	3.26084	0.0709526	0.999887
Scube2	1.53922	-0.586336	3.25503	0.0712047	0.999887
Hs3st1	1.64172	-0.948824	3.24739	0.0715371	0.999887
Cct6b	0.613113	1.69062	3.23921	0.0718954	0.999887
Col3a1	1.91256	-0.719502	3.23789	0.0719532	0.999887
Radil	0.747024	2.2234	3.2318	0.0722214	0.999887
Urb1	-0.409325	3.09204	3.22997	0.0723021	0.999887
Fes	1.03868	-0.589745	3.22938	0.0723282	0.999887
Gpr39	1.39185	-0.835294	3.22779	0.0723983	0.999887
Mcm8	-0.433977	5.19965	3.21127	0.0731329	0.999887
Dnmbp	-0.515161	0.724192	3.20172	0.0735609	0.999887
Lmnb2	-0.573321	1.70617	3.19487	0.0738695	0.999887
St3gal4	-0.492435	3.34344	3.18875	0.0741467	0.999887
Nmnat1	-0.416314	3.29337	3.1863	0.0742579	0.999887
Cyp2u1	-0.61837	1.0617	3.16971	0.0750157	0.999887
Gm4956	0.881084	0.983254	3.16103	0.0754154	0.999887
Dydc1	0.642974	0.953313	3.16059	0.0754359	0.999887
Slc44a5	2.38371	-1.14289	3.15467	0.0757102	0.999887
Lhx1	-0.880953	2.18125	3.15222	0.0758239	0.999887
Tbc1d22a	-0.624601	1.06072	3.15084	0.0758879	0.999887
Vcan	0.884434	0.570998	3.13878	0.0764512	0.999887
Ttc21a	1.06034	-0.331085	3.12871	0.0769247	0.999887
Hspa1a	1.28859	0.415423	3.12462	0.0771177	0.999887
Olig3	0.647321	0.531965	3.12239	0.0772234	0.999887
Lins	0.327022	3.4334	3.11913	0.0773779	0.999887
Ptpn9	-0.328373	2.87103	3.1126	0.0776889	0.999887
Cyp51	-0.302024	4.49997	3.10401	0.0780996	0.999887
Fut9	0.895116	0.912717	3.1013	0.0782299	0.999887
Mmrn2	1.31032	-0.763252	3.06621	0.0799356	0.999887
Rassf4	1.41678	-0.0666135	3.06486	0.0800023	0.999887
Pdk2	0.394209	2.74741	3.06154	0.0801656	0.999887
Cd5	0.885381	0.533958	3.05134	0.0806707	0.999887
Myo1a	1.65614	-1.16052	3.05076	0.0806991	0.999887
Clec16a	0.38477	2.88966	3.04422	0.0810249	0.999887
Smcr8	-0.447122	2.01343	3.04378	0.0810468	0.999887
Scarb2	0.773359	1.43613	3.02669	0.0819049	0.999887
Th	1.58282	-0.400144	3.01473	0.082511	0.999887
Tsx	1.6595	-1.34259	3.00465	0.0830258	0.999887
Sorbs3	1.1395	-0.376242	2.99686	0.0834258	0.999887
Hsd17b14	1.722	1.08967	2.99343	0.0836029	0.999887
Otc	1.09661	0.210707	2.99073	0.0837425	0.999887
Gm14005	1.29068	-0.929089	2.97982	0.0843087	0.999887
F2rl2	-2.35038	-0.0755882	2.97197	0.0847187	0.999887
Frs3	0.741476	1.32258	2.9648	0.0850948	0.999887
Apbb1	0.707987	0.784502	2.96344	0.0851667	0.999887
Bcam	1.46899	-0.927487	2.95775	0.0854667	0.999887
Hnrnph3	-0.356443	6.65626	2.95584	0.0855679	0.999887
Ap3b1	-0.283778	4.04561	2.94463	0.0861637	0.999887
Gypa	2.20653	-1.75499	2.94391	0.0862019	0.999887
Zfp273	-0.432631	2.36219	2.94359	0.0862189	0.999887
Dlx4	-0.933821	-0.411423	2.93857	0.0864875	0.999887
Zcchc6	0.392067	2.68899	2.91997	0.0874892	0.999887
Arid5a	0.856238	0.986479	2.91674	0.0876649	0.999887
Scara5	1.49975	0.182788	2.91459	0.0877817	0.999887
Arsa	1.19081	-0.708791	2.91299	0.087869	0.999887
Dysf	1.58949	-0.228616	2.91253	0.0878937	0.999887
Nle1	0.835813	0.744936	2.91187	0.0879298	0.999887
Col6a5	1.52788	-0.472227	2.91143	0.0879536	0.999887
Abcc3	1.58025	-0.72801	2.91104	0.0879751	0.999887
Hnrnpa2b1	-0.277895	9.13763	2.91031	0.0880149	0.999887
Pxk	-0.436616	3.04513	2.90946	0.0880612	0.999887
Cytip	2.19237	-1.31861	2.90553	0.0882762	0.999887
Rwdd2b	-0.65635	1.77053	2.88665	0.0893167	0.999887
Acat1	-0.26774	6.20332	2.86835	0.0903372	0.999887
Tmed6	1.13673	-1.22931	2.86606	0.0904658	0.999887
Mep1b	0.630893	2.4812	2.85683	0.0909868	0.999887
Slc1a2	2.60362	-0.790653	2.8552	0.0910791	0.999887
Nanos3	0.523025	6.5945	2.85213	0.0912529	0.999887
1110004E09Rik	-0.356188	6.26542	2.84738	0.091523	0.999887
Vmn2r47	3.47396	0.343515	2.84569	0.091619	0.999887
Cdc26	0.460987	6.78214	2.83598	0.0921744	0.999887
Trim62	1.3575	0.154941	2.82769	0.0926518	0.999887
Gm5535	2.00994	-1.20759	2.82707	0.0926873	0.999887
Dmd	-0.558563	2.01542	2.82315	0.0929138	0.999887
C1qtnf3	1.47998	-1.01915	2.82306	0.0929192	0.999887
Pdgfra	1.55309	-0.641222	2.81469	0.0934048	0.999887
Mcart6	0.823077	0.119885	2.81037	0.0936571	0.999887
Lama5	1.55271	0.122084	2.80568	0.0939308	0.999887
Wdfy4	1.43119	0.203886	2.80015	0.0942556	0.999887
6720456H20Rik	-0.453179	1.51479	2.79055	0.0948219	0.999887
Scrn1	0.855617	1.39674	2.7741	0.0958006	0.999887
Ptger2	1.07628	-0.0358644	2.76841	0.0961417	0.999887
1700020N15Rik	0.783133	1.85481	2.76419	0.0963954	0.999887
Tcte2	0.402547	2.48103	2.75746	0.0968017	0.999887
Copa	-0.237053	5.20483	2.75491	0.0969562	0.999887
Rn45s	-0.600464	8.42807	2.75227	0.0971162	0.999887
Galntl2	1.12215	-0.16628	2.75081	0.0972054	0.999887
1810062G17Rik	-1.72442	-1.00369	2.74496	0.0975614	0.999887
Prss46	-2.01905	-1.24689	2.7446	0.0975837	0.999887
Grhl1	-0.464304	2.38058	2.74388	0.0976275	0.999887
Xrra1	-0.704869	-0.327854	2.74292	0.0976859	0.999887
Cela1	1.24612	-0.922192	2.7425	0.0977119	0.999887
Ptch1	0.634215	1.58062	2.74091	0.097809	0.999887
Cspg4	2.20426	-0.744479	2.74088	0.0978112	0.999887
Slco4a1	1.45614	0.00988273	2.74062	0.0978265	0.999887
Lmnb1	0.545057	1.75265	2.73315	0.0982855	0.999887
Ccr1	1.66089	-1.67224	2.72656	0.0986914	0.999887
Phex	2.22927	-1.33268	2.72422	0.0988364	0.999887
Zfp36	0.99699	0.0658632	2.72297	0.0989141	0.999887
Msl3l2	-0.538819	1.7246	2.72039	0.0990735	0.999887
Krt42	-1.83385	2.98203	2.71569	0.0993659	0.999887
B9d1	0.371946	5.56338	2.71457	0.0994358	0.999887
A330102I10Rik	1.13886	0.445024	2.71119	0.0996468	0.999887
Tm9sf4	-0.305071	4.19903	2.70457	0.100061	0.999887
Rab39b	0.809705	0.996794	2.70378	0.100111	0.999887
Tti1	-0.317237	3.82378	2.70348	0.10013	0.999887
Snrk	0.450937	2.0311	2.68524	0.101282	0.999887
Hist1h1e	-0.422669	4.42018	2.68223	0.101474	0.999887
Mll1	-0.35145	4.01842	2.67729	0.101789	0.999887
Map3k8	0.503366	3.50632	2.67456	0.101963	0.999887
Dusp10	-0.75932	-0.297555	2.67252	0.102094	0.999887
Zfp13	0.585284	1.17126	2.672	0.102128	0.999887
Afp	1.37772	1.03056	2.67117	0.102181	0.999887
Tert	1.17016	-0.270962	2.66638	0.102489	0.999887
Ptpdc1	-0.44047	1.91957	2.66507	0.102573	0.999887
Cldn6	-0.697889	0.701738	2.66258	0.102734	0.999887
Msn	-0.387814	3.36956	2.66209	0.102766	0.999887
Camk2d	-0.428301	1.73856	2.6547	0.103244	0.999887
Bank1	1.48372	-1.21406	2.6546	0.103251	0.999887
Snora7a	-0.475371	1.63653	2.64919	0.103603	0.999887
Qrich1	-0.587786	5.14086	2.64038	0.104179	0.999887
Pbld2	-0.874002	-0.526745	2.63977	0.104219	0.999887
Acadl	-0.281921	5.14462	2.63623	0.104451	0.999887
Pop1	-0.392176	3.13747	2.63455	0.104562	0.999887
C430002E04Rik	0.545532	4.83666	2.63154	0.10476	0.999887
Rspry1	-0.425492	3.81148	2.63128	0.104777	0.999887
Aatf	-0.368866	6.64243	2.62975	0.104878	0.999887
D930020B18Rik	0.707009	0.513769	2.62905	0.104925	0.999887
Plcb2	0.815104	1.1229	2.62861	0.104953	0.999887
Afap1l2	-1.4397	0.238718	2.62682	0.105072	0.999887
Spaca7	1.48419	-0.64176	2.62105	0.105455	0.999887
Tnfsf12	1.32561	-0.671622	2.61723	0.105709	0.999887
Mertk	1.41777	-0.98417	2.61118	0.106113	0.999887
Pgrmc1	-0.433967	3.85198	2.60976	0.106208	0.999887
Ttc17	-0.450723	1.71992	2.60817	0.106314	0.999887
Parp16	0.716125	0.472949	2.60781	0.106338	0.999887
Fam83b	-1.26943	-0.758512	2.60266	0.106684	0.999887
Zeb2	1.50988	-0.782205	2.60186	0.106739	0.999887
Fmn1	0.946313	1.4193	2.5998	0.106877	0.999887
Mxd1	0.73782	0.844776	2.59842	0.10697	0.999887
Med29	0.385979	7.52224	2.59659	0.107094	0.999887
Lrrc1	-0.348801	2.19475	2.59479	0.107216	0.999887
Dgkg	0.620012	0.924871	2.58906	0.107604	0.999887
Lama3	0.797507	1.27454	2.58814	0.107667	0.999887
Zfp39	-0.400623	3.70516	2.58719	0.107732	0.999887
Cradd	-0.345374	3.24143	2.58216	0.108074	0.999887
Disc1	0.859288	-0.0806426	2.57847	0.108326	0.999887
Kcnip1	1.19357	-0.119756	2.57802	0.108357	0.999887
1810009A15Rik	0.379824	8.27178	2.57565	0.10852	0.999887
Shprh	-0.329869	3.90865	2.5752	0.10855	0.999887
Fgd4	-0.43404	2.26724	2.57233	0.108748	0.999887
Klhl25	0.73559	1.24957	2.56664	0.109139	0.999887
Ctsk	1.89197	-1.20615	2.56513	0.109243	0.999887
Tusc2	-0.336039	5.13751	2.56381	0.109335	0.999887
Rbm20	0.663188	0.961815	2.55862	0.109694	0.999887
Snx33	1.90295	0.264309	2.55825	0.10972	0.999887
Rspo4	-0.999548	0.204022	2.55405	0.110012	0.999887
Zfp341	1.17317	-0.317012	2.54446	0.110681	0.999887
Xist	0.947689	-0.174891	2.54201	0.110854	0.999887
Ctdnep1	-0.343995	3.08429	2.53711	0.111198	0.999887
Hyi	-0.741652	0.114761	2.53475	0.111365	0.999887
3000002C10Rik	-0.919068	0.526414	2.53008	0.111695	0.999887
Camk4	1.63063	-0.63819	2.52979	0.111715	0.999887
Chchd5	0.352937	5.30331	2.52672	0.111933	0.999887
Sox3	1.04395	-0.630215	2.52223	0.112252	0.999887
Sh3bp1	-0.657189	-0.118406	2.51841	0.112524	0.999887
Btg1	0.52267	6.18814	2.51378	0.112855	0.999887
Klf6	-0.38543	3.09436	2.51367	0.112863	0.999887
C630043F03Rik	0.549447	1.40941	2.51055	0.113086	0.999887
Egr4	1.71861	-0.318697	2.50789	0.113277	0.999887
Rab8b	-0.377472	3.11332	2.50368	0.11358	0.999887
Mapk4	0.730378	3.01312	2.50241	0.113672	0.999887
Tma7	0.610095	9.38826	2.49874	0.113937	0.999887
Akr1c12	1.41487	-0.978082	2.49451	0.114244	0.999887
Pard6g	-0.914496	-0.64974	2.49076	0.114516	0.999887
9930014A18Rik	1.22002	-0.266361	2.48931	0.114622	0.999887
Naif1	1.10094	-0.786522	2.48898	0.114646	0.999887
Iqca	1.59035	-1.05429	2.48887	0.114654	0.999887
Ptpn4	-0.489934	2.00004	2.48576	0.114881	0.999887
Gm11627	0.523352	0.418942	2.48535	0.11491	0.999887
Tmem101	-0.448579	3.76932	2.48419	0.114996	0.999887
Cdh3	0.564364	1.75032	2.48291	0.115089	0.999887
Magi2	0.740168	0.126156	2.48124	0.115211	0.999887
Tmem180	0.66	0.578622	2.47694	0.115527	0.999887
Gm6329	1.56179	-1.36567	2.47479	0.115685	0.999887
Ipo7	-0.417766	2.78013	2.47402	0.115742	0.999887
Adamts19	1.42705	-0.846829	2.45796	0.116931	0.999887
Mir3473	1.89765	-1.26503	2.45731	0.116979	0.999887
Tnfrsf1a	-0.838	-0.667197	2.45287	0.11731	0.999887
Spata6	-0.404291	3.11796	2.44997	0.117527	0.999887
4930507D05Rik	0.579714	0.939138	2.44811	0.117667	0.999887
Zfp292	-0.307538	4.79968	2.44424	0.117957	0.999887
Cfh	1.5078	-0.53332	2.44002	0.118274	0.999887
C2cd2l	0.835067	0.0791233	2.43981	0.118291	0.999887
Foxp4	1.56927	-0.166902	2.43848	0.118391	0.999887
Dyx1c1	0.778401	0.813015	2.43845	0.118393	0.999887
4930444P10Rik	-0.929303	-0.481547	2.43361	0.118759	0.999887
Tbrg4	0.316502	5.07542	2.43249	0.118844	0.999887
Stk10	0.363667	4.94966	2.43116	0.118945	0.999887
Kif19a	-0.728725	0.916797	2.4311	0.11895	0.999887
E130218I03Rik	0.356515	4.77463	2.43075	0.118976	0.999887
Il2rg	0.514527	2.50438	2.43047	0.118997	0.999887
Aim2	-1.51328	-0.379063	2.42864	0.119136	0.999887
Rdm1	-0.364716	4.46901	2.42431	0.119466	0.999887
Tktl2	-0.798705	0.328975	2.42321	0.11955	0.999887
Plin5	0.71012	0.556176	2.42026	0.119775	0.999887
5830416P10Rik	1.23108	-0.706904	2.41055	0.12052	0.999887
Sp140	1.60143	1.69328	2.41025	0.120543	0.999887
Sp110	1.87044	1.24438	2.40746	0.120758	0.999887
1700001P01Rik	1.1356	-0.749532	2.4025	0.121142	0.999887
Hspa12b	1.13194	-0.742255	2.40195	0.121184	0.999887
Cyb5r4	-0.292761	4.90007	2.39298	0.121881	0.999887
Dcn	1.83478	0.0601719	2.38983	0.122127	0.999887
Bdh2	0.996518	0.169278	2.38895	0.122196	0.999887
A230050P20Rik	-0.335915	2.86228	2.38872	0.122214	0.999887
Notch3	0.924634	1.52843	2.38867	0.122218	0.999887
Prss30	1.61987	-0.678005	2.384	0.122583	0.999887
Pacrg	-0.723913	0.508726	2.3836	0.122615	0.999887
Nkain4	0.416201	3.85669	2.37752	0.123093	0.999887
Nfxl1	-0.28633	4.47172	2.3771	0.123126	0.999887
Zc3h3	0.817544	0.331554	2.37509	0.123284	0.999887
P4ha1	-0.310321	3.90802	2.37413	0.12336	0.999887
Fgg	1.70342	-0.859101	2.37107	0.123602	0.999887
Gm16516	0.572268	0.00461588	2.36678	0.123942	0.999887
Pmpcb	-0.226561	6.00214	2.36465	0.124112	0.999887
Gad2	0.6838	1.40519	2.36388	0.124173	0.999887
Nnmt	1.63634	-1.00108	2.36313	0.124233	0.999887
Slc28a3	1.02232	0.407087	2.35819	0.124627	0.999887
Bin1	-0.70053	0.822947	2.35714	0.12471	0.999887
Fcrls	1.25989	-0.438781	2.35676	0.124741	0.999887
Stxbp4	-0.470536	2.728	2.35276	0.125062	0.999887
Lct	1.38885	-0.231185	2.35267	0.125069	0.999887
2900076A07Rik	0.446338	3.72697	2.34773	0.125465	0.999887
N6amt2	0.343102	8.04971	2.34752	0.125482	0.999887
S1pr1	1.00902	-0.11348	2.34637	0.125575	0.999887
Myo16	2.30562	-0.911533	2.34503	0.125683	0.999887
Slc7a6os	-0.300165	3.80967	2.34343	0.125812	0.999887
Tekt5	-1.62107	0.23933	2.34183	0.125942	0.999887
Ubr1	-0.408463	3.17015	2.34132	0.125983	0.999887
Tmed8	-0.411694	2.05864	2.33454	0.126533	0.999887
Igsf9b	1.11959	-0.443252	2.33262	0.126688	0.999887
Lrp1	1.07858	0.958419	2.33132	0.126794	0.999887
Ceacam2	1.12835	0.233749	2.32817	0.127051	0.999887
Slc4a7	-0.344336	3.11141	2.32354	0.12743	0.999887
Vamp3	-0.278499	6.75386	2.31819	0.127869	0.999887
4931428L18Rik	0.721555	0.0731805	2.31778	0.127902	0.999887
Pla2g4e	0.999078	0.524838	2.31603	0.128046	0.999887
Tmem29	0.402385	6.19495	2.31481	0.128147	0.999887
Lrrn4	-0.526497	1.46445	2.31297	0.128299	0.999887
Gml	0.509643	3.39952	2.31185	0.128391	0.999887
2610306M01Rik	-0.40475	2.52133	2.30474	0.12898	0.999887
Sgsm1	0.89817	-0.0080744	2.3004	0.129341	0.999887
Pgam2	0.616569	2.0858	2.29991	0.129381	0.999887
Krtdap	0.889953	1.04102	2.29922	0.129439	0.999887
Bves	-0.591086	1.42797	2.2973	0.129599	0.999887
Galnt3	-0.615239	0.359559	2.29215	0.130029	0.999887
Lig4	-0.462872	1.54181	2.28812	0.130368	0.999887
Mcf2	0.994742	-0.813889	2.28745	0.130424	0.999887
Noxo1	0.529687	1.68732	2.28136	0.130937	0.999887
Cdk18	1.34282	-1.01359	2.27952	0.131093	0.999887
Skap2	-0.329469	5.84818	2.27023	0.13188	0.999887
Zfp429	-0.590366	1.53729	2.26961	0.131933	0.999887
Cbr3	-0.911128	-0.225612	2.26764	0.132101	0.999887
Cc2d1a	0.505757	1.26745	2.2668	0.132173	0.999887
C030006K11Rik	0.860954	-0.556199	2.26673	0.132179	0.999887
Meig1	0.667614	3.21022	2.26215	0.13257	0.999887
Hhex	-0.354887	2.59338	2.25901	0.132839	0.999887
Tgm4	1.03663	-0.332269	2.25872	0.132864	0.999887
3010001F23Rik	0.742815	1.08368	2.25868	0.132867	0.999887
Haus5	-0.481108	2.35531	2.25744	0.132974	0.999887
Mblac1	-0.595628	1.2102	2.25376	0.13329	0.999887
Abca4	0.726422	0.771441	2.25128	0.133504	0.999887
Tmco5b	1.64323	-0.588591	2.24972	0.133639	0.999887
LOC545261	1.01195	-0.570644	2.24332	0.134192	0.999887
Bbs12	-0.439723	2.1713	2.23861	0.134602	0.999887
E030030I06Rik	0.707287	1.989	2.23712	0.134732	0.999887
Bola1	0.453411	7.91235	2.23294	0.135097	0.999887
Pkd1l2	0.830577	0.825411	2.23102	0.135265	0.999887
B3gnt4	-0.294259	3.01909	2.22988	0.135365	0.999887
Vmn2r30	2.35806	-1.31384	2.22743	0.135579	0.999887
Pstpip1	0.849375	-0.591841	2.22339	0.135934	0.999887
Ppm1d	-0.301661	3.68135	2.22065	0.136176	0.999887
Acyp1	0.390707	5.45857	2.21906	0.136316	0.999887
Ric8	-0.367599	3.07196	2.21635	0.136555	0.999887
Lgsn	0.773576	0.0203685	2.21475	0.136698	0.999887
Gm3925	0.699631	0.408229	2.20753	0.137339	0.999887
Gltscr1	0.824375	0.236436	2.20703	0.137383	0.999887
Nrn1l	0.709953	0.471319	2.20701	0.137385	0.999887
Map3k7	-0.301583	4.53957	2.2049	0.137573	0.999887
Usp49	0.309195	2.4268	2.20339	0.137708	0.999887
Vmac	0.575017	1.79128	2.19426	0.138526	0.999887
Gzf1	-0.257118	3.99316	2.1926	0.138675	0.999887
Acot4	-0.640604	0.754495	2.18951	0.138953	0.999887
Gm11426	1.10424	-0.00314223	2.18793	0.139096	0.999887
Cox7b2	0.538442	2.1983	2.18604	0.139267	0.999887
Gm5640	2.02711	-1.30301	2.18417	0.139436	0.999887
Zfp819	-0.658684	2.36952	2.18233	0.139603	0.999887
Fut8	-0.321907	4.14409	2.18099	0.139725	0.999887
Ptk7	0.684626	0.405407	2.17741	0.14005	0.999887
Guca1b	1.06339	-1.13076	2.17579	0.140197	0.999887
Khdrbs1	-0.222557	4.09359	2.17572	0.140204	0.999887
Lrrc8e	1.5917	-1.34756	2.16882	0.140834	0.999887
Eef2k	1.26225	-0.814024	2.166	0.141093	0.999887
Setd3	-0.223895	5.02905	2.16447	0.141233	0.999887
Cda	-0.725663	-0.146709	2.16447	0.141233	0.999887
Tpsb2	2.6285	-1.09112	2.16216	0.141446	0.999887
Vav1	1.68653	-1.11687	2.16184	0.141475	0.999887
Gng3	0.549387	4.56024	2.16151	0.141506	0.999887
Spire2	0.893514	-0.324945	2.16107	0.141546	0.999887
Ccdc75	-0.260127	5.63372	2.16034	0.141613	0.999887
1110054O05Rik	0.312666	5.86897	2.15966	0.141676	0.999887
Cmya5	0.790692	0.426779	2.15828	0.141804	0.999887
Rsf1	-0.233745	4.45614	2.1581	0.14182	0.999887
Ly96	0.987008	0.707605	2.15742	0.141883	0.999887
Pkhd1	2.05421	-0.34693	2.15518	0.14209	0.999887
Synpo2	1.57496	-1.11096	2.15373	0.142224	0.999887
Gng11	0.936852	-0.278813	2.15249	0.142339	0.999887
6030408B16Rik	1.09266	2.32195	2.1521	0.142375	0.999887
Ap4m1	-0.487166	3.375	2.15111	0.142467	0.999887
Clca1	1.23597	0.249158	2.14593	0.142948	0.999887
Cplx4	1.72446	-0.127214	2.14426	0.143104	0.999887
Tubgcp5	-0.263368	4.21891	2.13913	0.143584	0.999887
Fzd1	0.753818	-0.402512	2.13796	0.143693	0.999887
Bcl2l1	-0.468162	1.78808	2.13671	0.14381	0.999887
Aldh1a2	0.700633	0.940241	2.13465	0.144004	0.999887
Acsbg2	0.658201	0.507667	2.13404	0.14406	0.999887
Tlcd1	0.331764	5.01722	2.13348	0.144113	0.999887
3110070M22Rik	1.17168	-0.616692	2.13337	0.144124	0.999887
Myt1l	0.411137	1.85597	2.1329	0.144167	0.999887
Pla2g15	0.679712	-0.597265	2.13188	0.144263	0.999887
Pctp	-0.459023	2.18149	2.12944	0.144493	0.999887
Ptpn5	1.72203	-0.852557	2.12439	0.144971	0.999887
4732491K20Rik	0.481132	1.69728	2.12406	0.145002	0.999887
Tmbim6	0.292378	6.00371	2.12382	0.145025	0.999887
BC055324	-0.339328	4.92787	2.12258	0.145142	0.999887
Hn1	0.250815	8.68748	2.12191	0.145206	0.999887
Elavl3	1.72129	-1.32269	2.12183	0.145213	0.999887
Ucma	0.949487	2.18081	2.12145	0.145249	0.999887
Acadsb	-0.406947	3.84894	2.1199	0.145396	0.999887
Sbsn	0.669586	0.528441	2.11917	0.145466	0.999887
3110009E18Rik	0.465349	5.61228	2.1188	0.1455	0.999887
Uba2	-0.253051	6.68188	2.11397	0.14596	0.999887
Fam107a	-0.771891	-0.246399	2.10943	0.146394	0.999887
Pik3c2a	-0.348939	4.07986	2.10743	0.146585	0.999887
Tmem43	-0.375616	2.06207	2.10484	0.146833	0.999887
Nek11	-1.20623	-0.960393	2.10418	0.146897	0.999887
Papolb	0.914198	-0.708785	2.10381	0.146933	0.999887
4933409K07Rik	0.831241	1.75062	2.09946	0.147351	0.999887
Gm14436	-0.284607	3.99203	2.0987	0.147424	0.999887
Aoah	0.558242	2.75115	2.09627	0.147659	0.999887
Dpm3	0.577516	6.32573	2.09573	0.147711	0.999887
Khdc3	-0.648995	4.14732	2.09522	0.14776	0.999887
Lsm7	0.556209	11.083	2.08317	0.14893	0.999887
Myh7	2.0413	-0.549866	2.08253	0.148993	0.999887
Fkbp7	0.670178	1.54616	2.08252	0.148994	0.999887
Lax1	1.36206	-1.42101	2.08252	0.148994	0.999887
Rad51	-0.361469	6.63031	2.08025	0.149215	0.999887
AA987161	-0.264758	3.95532	2.07844	0.149393	0.999887
Slco4c1	1.08808	-0.541568	2.0782	0.149417	0.999887
A330035P11Rik	0.963965	-0.799719	2.07805	0.149431	0.999887
BC017612	0.562207	1.7934	2.07396	0.149832	0.999887
Vash2	0.619101	0.181651	2.07144	0.15008	0.999887
Oat	-0.310172	5.22604	2.0713	0.150094	0.999887
Meis2	0.622976	1.34889	2.0666	0.150557	0.999887
Klk7	1.07628	-0.688449	2.06451	0.150764	0.999887
Acot9	-0.257704	7.32433	2.0618	0.151032	0.999887
Dsc2	0.680697	-0.11801	2.06103	0.151108	0.999887
Chuk	-0.259921	5.59188	2.05359	0.151848	0.999887
Col5a1	0.82503	0.564483	2.05358	0.151848	0.999887
Sec24b	-0.316619	2.94901	2.04991	0.152215	0.999887
Cd84	-1.43263	-0.892582	2.04948	0.152258	0.999887
Ifi27l2a	-0.919956	-0.17753	2.0492	0.152286	0.999887
Scaf1	0.407587	2.37946	2.0487	0.152336	0.999887
1700123M08Rik	0.47693	1.64353	2.04818	0.152388	0.999887
Vsig2	-1.5352	-1.27015	2.04523	0.152684	0.999887
Dnajc10	-0.24153	5.72292	2.04448	0.152759	0.999887
Zfp408	0.61133	0.265726	2.04339	0.152869	0.999887
Taf1	-0.246998	5.19087	2.04329	0.152879	0.999887
Mcm9	-0.315518	2.9849	2.0423	0.152979	0.999887
Tmc4	0.679922	0.488309	2.04204	0.153004	0.999887
A230046K03Rik	-0.26478	4.37013	2.04047	0.153162	0.999887
Commd5	-0.253467	4.20538	2.03985	0.153225	0.999887
Tmem35	-1.51717	-1.28826	2.03348	0.153868	0.999887
S100g	0.626288	-0.0276544	2.03302	0.153914	0.999887
Ip6k1	-0.391732	2.94622	2.03294	0.153923	0.999887
Top2b	-0.370413	4.40746	2.03133	0.154085	0.999887
Zfp593	0.335218	5.29675	2.03124	0.154095	0.999887
Edem3	-0.404639	3.2576	2.03036	0.154184	0.999887
S1pr2	-0.658621	0.704252	2.02963	0.154258	0.999887
Tmc2	1.00127	0.140737	2.02798	0.154426	0.999887
Cib1	0.305733	8.46073	2.02796	0.154428	0.999887
Zfp105	-0.322333	5.10229	2.026	0.154627	0.999887
Klhdc9	-0.496639	2.45484	2.02198	0.155037	0.999887
Exog	-0.448575	2.15801	2.02099	0.155138	0.999887
Grin2a	1.39116	-0.809898	2.01924	0.155317	0.999887
Paox	-0.506304	3.29443	2.0179	0.155454	0.999887
1700125G22Rik	-0.737593	-0.909537	2.01657	0.15559	0.999887
Tmem14a	0.470714	1.62759	2.0125	0.156008	0.999887
Lmbrd2	-0.548692	1.64315	2.0105	0.156214	0.999887
BC021891	1.40258	0.223615	2.00707	0.156567	0.999887
Ccdc57	-0.319429	2.00879	2.00621	0.156656	0.999887
Bhlhb9	-0.248773	5.24671	2.00585	0.156693	0.999887
Slc6a5	1.77543	-1.16163	2.00372	0.156914	0.999887
Zfp61	-0.53342	2.08747	2.0033	0.156958	0.999887
Pias3	0.509766	0.590935	1.99825	0.157481	0.999887
Golph3l	-0.385643	3.88099	1.99789	0.157519	0.999887
Sarm1	0.854043	-0.72473	1.99716	0.157594	0.999887
4933417E11Rik	0.980152	-1.25333	1.99051	0.158287	0.999887
Tmem223	0.331615	7.31007	1.99039	0.1583	0.999887
Zfp143	-0.371501	3.87714	1.98438	0.15893	0.999887
Usp13	0.472666	1.08087	1.97951	0.159442	0.999887
Gm7367	0.417865	4.31472	1.97894	0.159502	0.999887
Hsp90b1	-0.237095	9.07308	1.97846	0.159553	0.999887
2310003H01Rik	-0.463774	2.0801	1.97675	0.159733	0.999887
Cd34	-1.17516	-1.24858	1.97624	0.159787	0.999887
Ankrd27	-0.287592	4.50168	1.97551	0.159864	0.999887
Parp8	-1.47657	-0.390027	1.97423	0.16	0.999887
Rab38	1.00316	-0.171749	1.97386	0.160038	0.999887
Gtf2h5	0.341539	8.21865	1.96982	0.160467	0.999887
Ncapg	-0.307402	5.874	1.96965	0.160485	0.999887
Gm885	0.712752	0.709346	1.9678	0.160682	0.999887
1700097N02Rik	0.709049	3.06763	1.9672	0.160745	0.999887
D14Abb1e	-0.264478	4.87165	1.96669	0.1608	0.999887
AI314180	-0.23655	4.28681	1.96637	0.160834	0.999887
Ndst2	0.481114	1.31997	1.96559	0.160917	0.999887
Myo1h	0.364236	2.79888	1.96489	0.160991	0.999887
Src	0.936684	-0.642429	1.96349	0.161141	0.999887
Fam120b	-0.402541	3.24824	1.96277	0.161218	0.999887
Carm1	-0.281099	3.76315	1.96251	0.161245	0.999887
Tceal8	0.32716	5.81963	1.96072	0.161437	0.999887
4930405P13Rik	-0.457544	2.14142	1.9607	0.161438	0.999887
Zap70	1.12466	-0.971791	1.96047	0.161463	0.999887
Brcc3	0.39287	7.84728	1.95817	0.161709	0.999887
Oxsr1	-0.307257	3.38604	1.95664	0.161873	0.999887
Nox4	-0.63991	0.216852	1.95189	0.162383	0.999887
Gm5918	0.325562	5.43732	1.94936	0.162656	0.999887
Tsku	0.918673	-0.0550273	1.94871	0.162726	0.999887
Spcs1	0.34833	7.70816	1.94847	0.162752	0.999887
Pnma2	1.62984	-1.38916	1.94707	0.162903	0.999887
Gm8801	-0.537929	1.58353	1.94617	0.163	0.999887
Zfp623	-0.424184	3.06875	1.94397	0.163238	0.999887
Slc34a3	-0.736694	0.0307579	1.94366	0.163271	0.999887
Psmb3	0.321198	9.28993	1.93986	0.163683	0.999887
Pnkd	0.370395	8.52347	1.93478	0.164237	0.999887
A430071A18Rik	1.06488	-0.407387	1.93321	0.164407	0.999887
Ercc6l	-0.313936	4.68176	1.93192	0.164549	0.999887
Dpy30	0.374542	9.16007	1.93177	0.164564	0.999887
Astn1	0.702917	-0.0456206	1.92735	0.165049	0.999887
Fam100b	0.412931	4.32327	1.92709	0.165077	0.999887
4930500J02Rik	0.288883	4.71404	1.92654	0.165137	0.999887
Vars2	0.550816	1.4983	1.9262	0.165175	0.999887
Pacs1	-0.368563	2.98219	1.92283	0.165545	0.999887
Nlrp14	1.10565	-0.968422	1.92138	0.165704	0.999887
Zswim7	0.346101	7.63362	1.92033	0.165821	0.999887
Rpp25	-0.46789	4.77129	1.91894	0.165973	0.999887
Gpr137	0.696485	0.0644317	1.91389	0.166532	0.999887
Tmx3	-0.244124	3.68429	1.91389	0.166532	0.999887
Etfdh	-0.296197	5.37295	1.91353	0.166572	0.999887
Eftud1	-0.278646	3.14515	1.91349	0.166576	0.999887
S100z	-1.50836	-0.883887	1.912	0.166742	0.999887
Rac2	0.948592	-0.219116	1.91179	0.166765	0.999887
Yipf2	-0.248942	4.51215	1.91091	0.166862	0.999887
0610040F04Rik	0.831447	0.805019	1.91069	0.166887	0.999887
Snx32	-0.758057	0.851714	1.90968	0.166999	0.999887
Tlk1	-0.20837	5.15111	1.90966	0.167001	0.999887
Zfp3	-0.446814	3.90668	1.90687	0.167312	0.999887
Ddx20	-0.328865	4.70932	1.9053	0.167486	0.999887
Tns1	0.87701	0.178849	1.9051	0.167509	0.999887
Grik5	0.708013	0.134104	1.90283	0.167762	0.999887
Polr2b	-0.288776	6.36854	1.90166	0.167892	0.999887
Ppp1r37	1.12563	-0.571485	1.9015	0.16791	0.999887
Acsl6	1.31393	-1.19191	1.90046	0.168027	0.999887
Blm	-0.208811	4.52195	1.89968	0.168114	0.999887
Npy	0.86846	-0.607533	1.89945	0.16814	0.999887
Dolpp1	-0.500991	1.73914	1.8992	0.168168	0.999887
Gm18756	-0.534073	0.327529	1.89914	0.168174	0.999887
Ncam1	0.991318	-0.344113	1.89899	0.168191	0.999887
Gcfc1	-0.2617	4.74924	1.89836	0.168262	0.999887
Clmn	0.761046	0.47719	1.89559	0.168572	0.999887
Mmp2	0.864735	0.125959	1.89496	0.168643	0.999887
Ptpn21	0.534147	0.896929	1.8932	0.168842	0.999887
Prx	0.765824	-0.352121	1.89312	0.168851	0.999887
2310003F16Rik	0.365738	8.95411	1.89273	0.168895	0.999887
Atp13a3	-0.290062	3.67629	1.89192	0.168986	0.999887
Slpi	-1.69076	-1.89558	1.89157	0.169025	0.999887
Pth1r	-0.781566	-0.223993	1.88951	0.169257	0.999887
Kank3	0.306511	4.98832	1.8881	0.169417	0.999887
Bdnf	-0.849516	-0.464353	1.88743	0.169492	0.999887
Cgn	0.462176	2.44327	1.88737	0.169499	0.999887
Mtap7d2	-0.23833	5.57901	1.8856	0.169699	0.999887
Rin1	0.837691	-0.626611	1.8855	0.169711	0.999887
Iqcj-schip1	0.390425	5.74751	1.88312	0.16998	0.999887
3632451O06Rik	-0.453032	2.07979	1.88282	0.170014	0.999887
Copb1	-0.328744	6.7482	1.88062	0.170263	0.999887
Was	0.953879	-0.853295	1.87932	0.170412	0.999887
Ppp2r2b	0.564797	1.47462	1.87801	0.170561	0.999887
Adcy8	1.98711	-1.3666	1.87758	0.170609	0.999887
Spnb4	1.09644	-0.326455	1.87616	0.170771	0.999887
Mall	1.55208	0.236272	1.87597	0.170793	0.999887
Fxr1	-0.232543	6.66235	1.87597	0.170793	0.999887
Kat2a	-0.503686	4.04806	1.87588	0.170803	0.999887
4930548H24Rik	0.51288	4.35093	1.87374	0.171047	0.999887
Gapvd1	-0.219173	4.34797	1.87341	0.171085	0.999887
Map1lc3b	0.31407	9.77709	1.87322	0.171106	0.999887
Epdr1	0.942365	0.922395	1.87129	0.171328	0.999887
Mybpc3	1.13281	0.0128693	1.87008	0.171466	0.999887
Tmem51	-0.689623	0.0495945	1.86919	0.171568	0.999887
Adrb3	-0.327573	2.20153	1.86781	0.171726	0.999887
Daf2	-0.674888	-0.117795	1.86733	0.171781	0.999887
Arv1	0.299337	5.25423	1.86677	0.171846	0.999887
BC003965	0.328115	7.70017	1.8665	0.171877	0.999887
Gm5617	0.378278	5.45605	1.86445	0.172112	0.999887
Bcr	-0.394056	2.53396	1.86362	0.172208	0.999887
Obsl1	0.645405	0.987801	1.86267	0.172317	0.999887
Crtc2	0.570627	0.72313	1.86253	0.172333	0.999887
Mir207	0.51796	1.24816	1.86135	0.172469	0.999887
2310039H08Rik	0.391865	6.67999	1.86077	0.172536	0.999887
Dopey1	-0.239131	3.92513	1.86019	0.172603	0.999887
Kcnma1	0.879818	0.0163194	1.85895	0.172746	0.999887
Sft2d2	0.312196	4.76107	1.85699	0.172973	0.999887
Lrrc4	0.665368	0.227378	1.85661	0.173016	0.999887
Pirt	1.36123	-0.946059	1.85618	0.173066	0.999887
Sike1	0.294202	6.05804	1.85618	0.173067	0.999887
Zhx1	-0.445101	2.95564	1.85548	0.173148	0.999887
Cdx2	0.671748	-0.558132	1.85529	0.173169	0.999887
Fgd6	-0.347764	2.89883	1.85522	0.173177	0.999887
Fam36a	0.440498	5.68623	1.85501	0.173202	0.999887
Gm2382	0.430418	7.18101	1.85439	0.173274	0.999887
Mylpf	0.398418	6.35865	1.85315	0.173417	0.999887
Wasf3	0.501128	1.89195	1.85149	0.17361	0.999887
Synpo	1.59695	-0.842072	1.85094	0.173674	0.999887
Mosc2	-0.314874	6.07489	1.85004	0.173778	0.999887
Ctnnal1	-0.503462	3.34395	1.84868	0.173937	0.999887
F3	1.24748	0.959745	1.84843	0.173966	0.999887
D0H4S114	-0.476474	2.50698	1.84824	0.173988	0.999887
Slc39a13	0.567473	0.127155	1.84307	0.174592	0.999887
Wac	-0.230743	4.95163	1.84305	0.174594	0.999887
Zfp229	-0.425675	2.56517	1.8428	0.174623	0.999887
Cnot10	-0.363814	4.97857	1.84198	0.174719	0.999887
AI450353	0.811101	1.43762	1.84127	0.174802	0.999887
Abp1	1.1774	-0.750389	1.84067	0.174872	0.999887
Nav3	1.75241	-1.00261	1.84017	0.174931	0.999887
Smpd1	-0.423347	1.17888	1.83948	0.175012	0.999887
Dzip3	-0.303999	5.23664	1.83941	0.17502	0.999887
N4bp3	0.794271	0.0803089	1.83906	0.175062	0.999887
Bmp2k	-0.445136	1.36725	1.83874	0.175098	0.999887
1500011K16Rik	0.411381	3.64773	1.83739	0.175257	0.999887
Srd5a1	-0.358448	1.85493	1.83738	0.175259	0.999887
Tex15	-0.398433	5.65572	1.83573	0.175452	0.999887
Slc26a5	1.30572	-1.05083	1.83542	0.175489	0.999887
Rock2	-0.212978	4.97732	1.83439	0.175609	0.999887
Traf5	-0.95554	-1.24163	1.83325	0.175744	0.999887
Clca4	-1.29715	-0.233303	1.83257	0.175824	0.999887
Gmeb1	-0.361454	3.2049	1.82922	0.17622	0.999887
Olfml2a	-1.49675	-1.32271	1.82883	0.176266	0.999887
Tpp1	-0.404523	2.88117	1.82686	0.176498	0.999887
Tgoln2	-0.323477	4.00738	1.82461	0.176765	0.999887
Dph3	0.337651	8.03614	1.82336	0.176914	0.999887
Chm	-0.369892	3.29103	1.82263	0.177	0.999887
Fcgbp	1.74929	-1.00794	1.82157	0.177126	0.999887
Fchsd1	0.662198	0.00829801	1.8212	0.177171	0.999887
Zfp771	-0.416348	3.64787	1.82111	0.177182	0.999887
Nipbl	-0.302089	4.7906	1.81842	0.177501	0.999887
Man2a1	-0.463421	0.934658	1.81814	0.177534	0.999887
Doc2g	-0.857052	-0.980027	1.81785	0.177569	0.999887
Hist1h1b	-0.387094	4.20553	1.81532	0.177871	0.999887
Foxn3	0.552063	3.33511	1.81387	0.178045	0.999887
Il17re	0.678123	-0.416885	1.81289	0.178162	0.999887
Rnf185	-0.387497	3.3382	1.81201	0.178267	0.999887
Zbtb8os	0.424616	7.56313	1.81156	0.178322	0.999887
Creb3l1	0.833074	-0.215201	1.81084	0.178408	0.999887
Top1mt	-0.530129	1.44677	1.80937	0.178584	0.999887
Serf2	0.425907	11.3275	1.80887	0.178643	0.999887
Arhgdib	0.912964	2.4634	1.80792	0.178757	0.999887
Mkks	0.293609	7.4156	1.80684	0.178887	0.999887
Tspan17	-0.51591	1.52781	1.80284	0.179369	0.999887
Zfp622	-0.245693	5.40621	1.80266	0.179391	0.999887
Vstm2l	1.13616	-0.6794	1.8021	0.179458	0.999887
Gm15760	0.707984	0.0981181	1.80094	0.179599	0.999887
Pmvk	-0.245884	5.06755	1.80049	0.179653	0.999887
1700054N08Rik	-0.458179	2.17796	1.79957	0.179765	0.999887
Rpp38	0.330335	8.10425	1.79944	0.17978	0.999887
Mtr	-0.33463	3.90377	1.79744	0.180022	0.999887
Tecpr1	1.14407	-0.533464	1.79596	0.180202	0.999887
Fam50a	-0.195385	6.58009	1.79569	0.180234	0.999887
Tinagl1	1.15089	1.29545	1.79451	0.180377	0.999887
Capsl	0.571568	3.51981	1.79289	0.180575	0.999887
Peli3	0.663995	0.141356	1.79245	0.180628	0.999887
Kcna7	-0.672866	-0.20941	1.79097	0.180807	0.999887
Zkscan3	-0.260086	3.06937	1.78977	0.180954	0.999887
Fam178a	-0.21502	4.88205	1.78915	0.181029	0.999887
Stag3	-0.2857	5.39088	1.78816	0.181151	0.999887
Nmrk1	0.345605	6.33116	1.78583	0.181435	0.999887
Ccdc146	0.934362	0.190757	1.78358	0.18171	0.999887
Bst2	-0.263086	5.86143	1.78193	0.181912	0.999887
Parp12	-0.2516	4.08643	1.77897	0.182276	0.999887
Tmem216	0.274519	5.10442	1.77881	0.182296	0.999887
Cog7	-0.453407	2.44799	1.77855	0.182328	0.999887
Mrpl41	0.29562	8.2546	1.77845	0.182339	0.999887
Zfp750	0.544383	1.21436	1.7779	0.182407	0.999887
Snord55	0.523212	2.55924	1.77706	0.182511	0.999887
1700030C10Rik	-0.312998	2.3268	1.77605	0.182635	0.999887
Dnahc7a	0.772008	0.774512	1.77495	0.182771	0.999887
4932416H05Rik	-0.506616	0.10829	1.77378	0.182915	0.999887
Muc5ac	2.23535	-0.639195	1.77309	0.183001	0.999887
Ears2	-0.307312	3.74677	1.77109	0.183247	0.999887
Pard6a	-0.390138	3.95358	1.77081	0.183282	0.999887
Ankrd17	-0.291002	5.50631	1.77059	0.183308	0.999887
0610010K14Rik	0.243654	8.32049	1.76875	0.183536	0.999887
Cks1b	0.352476	9.30691	1.76647	0.183819	0.999887
Frs2	-0.243026	3.41969	1.765	0.184002	0.999887
Mrpl22	0.293843	7.79414	1.76308	0.18424	0.999887
Tecpr2	-0.481993	1.22305	1.76161	0.184424	0.999887
Rnf152	1.33687	-1.0405	1.75975	0.184655	0.999887
Cyb561	-0.339994	2.70519	1.75417	0.185354	0.999887
Tm9sf2	-0.257313	6.50151	1.7539	0.185388	0.999887
Clk4	0.264422	7.36516	1.75381	0.185399	0.999887
Lztr1	-0.432529	2.13157	1.75288	0.185515	0.999887
Ccdc58	0.290725	7.37812	1.7528	0.185525	0.999887
Cerkl	0.677603	0.478923	1.75168	0.185665	0.999887
9530080O11Rik	0.344188	2.99079	1.75124	0.185721	0.999887
Fam73b	0.607204	0.446052	1.75006	0.185869	0.999887
Tpm4	-0.44042	3.40659	1.74723	0.186225	0.999887
Otub2	0.53516	-0.156249	1.74689	0.186268	0.999887
Rnf25	0.419773	2.76647	1.74664	0.1863	0.999887
Rps6kb2	-0.641053	1.76394	1.74591	0.186391	0.999887
Eras	-1.47085	-0.848499	1.74554	0.186438	0.999887
Dhdds	-0.30555	4.50674	1.74391	0.186644	0.999887
Tyk2	-0.274936	3.38587	1.74378	0.18666	0.999887
Pop5	0.30297	8.18075	1.74374	0.186665	0.999887
Rangrf	0.311945	7.8873	1.74341	0.186707	0.999887
Dnajb11	-0.297067	6.13205	1.74309	0.186747	0.999887
Cdh23	0.782564	0.872671	1.74266	0.186802	0.999887
Spg20	-0.396657	2.63394	1.74219	0.186862	0.999887
Cdk8	-0.203558	5.01782	1.74035	0.187095	0.999887
Dpy19l1	-0.238113	4.31794	1.73989	0.187153	0.999887
Zfp451	-0.219325	5.63944	1.73971	0.187176	0.999887
Ushbp1	0.706656	-0.201137	1.73797	0.187397	0.999887
Kdr	2.00759	-1.21795	1.73781	0.187416	0.999887
H2-L	-0.832744	1.11984	1.73645	0.18759	0.999887
Ifnar2	0.550703	1.51168	1.73628	0.187611	0.999887
Mboat2	-0.267773	4.89674	1.73411	0.187886	0.999887
Cdkn2aip	-0.229489	4.97239	1.73288	0.188044	0.999887
Lrch4	-0.40832	1.65203	1.73183	0.188177	0.999887
Trpm4	-0.936999	-0.698235	1.7308	0.188308	0.999887
Ddx55	-0.317254	3.559	1.73039	0.188361	0.999887
Srgap1	0.64816	0.781038	1.72853	0.188598	0.999887
2022-03-02	-0.320787	5.37727	1.72833	0.188624	0.999887
Serp1	0.291311	6.11483	1.72769	0.188706	0.999887
D11Wsu99e	0.367262	7.48564	1.72669	0.188834	0.999887
Ttc29	-0.640327	-0.412943	1.72613	0.188905	0.999887
Ephb1	0.504848	0.0488411	1.72579	0.18895	0.999887
Tmem47	-0.311758	3.10977	1.72573	0.188957	0.999887
Tmem110	-0.326979	4.19861	1.72517	0.189028	0.999887
Tctn1	-0.504306	0.897194	1.72277	0.189337	0.999887
Nin	0.719194	0.585274	1.72254	0.189367	0.999887
Fstl1	0.347209	3.73818	1.72217	0.189414	0.999887
2310015A10Rik	0.645727	-0.0600447	1.72188	0.189451	0.999887
4933432B09Rik	0.584684	0.88536	1.7209	0.189578	0.999887
Mrps33	0.412347	9.39984	1.7206	0.189616	0.999887
Traf3ip1	-0.353028	1.79112	1.71989	0.189707	0.999887
Uqcrc1	-0.393444	9.07761	1.71894	0.18983	0.999887
Rfx8	-0.64044	0.639133	1.71862	0.18987	0.999887
A930001N09Rik	-0.386249	2.91881	1.71839	0.1899	0.999887
Gm20257	1.54805	-1.90564	1.71792	0.189961	0.999887
Plac8	1.09554	-0.745178	1.71764	0.189997	0.999887
Trpc4ap	-0.427059	3.68544	1.71628	0.190173	0.999887
D6Wsu163e	-0.393073	3.30694	1.7154	0.190287	0.999887
Mbtps1	0.21556	5.39779	1.71456	0.190395	0.999887
Ddx50	-0.246382	5.89561	1.71442	0.190413	0.999887
Aff1	0.85778	0.12378	1.7137	0.190506	0.999887
Plcd4	1.1591	-1.10313	1.71348	0.190534	0.999887
Pias2	-0.278746	5.84565	1.71339	0.190547	0.999887
Eppk1	1.91002	0.924166	1.71298	0.190599	0.999887
Tmem17	0.402755	3.81556	1.71241	0.190673	0.999887
Tcp10a	2.15662	-1.12644	1.71125	0.190824	0.999887
Pank3	-0.33821	3.60607	1.71042	0.190931	0.999887
Lama4	1.02002	-0.0595712	1.71031	0.190945	0.999887
Lsm10	0.318255	7.61807	1.71008	0.190975	0.999887
Sall1	0.68949	0.101436	1.71007	0.190976	0.999887
Ankrd34a	0.739854	0.0730247	1.70972	0.191021	0.999887
Fez2	-0.300066	4.70923	1.70855	0.191174	0.999887
Armc1	-0.246711	6.14413	1.70681	0.1914	0.999887
Lad1	1.13014	-0.607976	1.70589	0.19152	0.999887
Fuom	0.392509	4.06186	1.7035	0.191831	0.999887
Atp5g1	0.364716	11.0576	1.70329	0.191859	0.999887
Sgol2	-0.245641	5.63892	1.70122	0.192128	0.999887
Rtl1	2.30657	-1.18793	1.69877	0.192449	0.999887
2310035C23Rik	-0.27465	4.66284	1.69858	0.192474	0.999887
Lypd1	0.940779	-0.568984	1.69773	0.192585	0.999887
Orai3	-0.504449	2.79329	1.69717	0.192658	0.999887
Mgst3	0.340208	6.99676	1.69563	0.19286	0.999887
Tnnc2	-1.06623	1.44863	1.69542	0.192888	0.999887
Gm3143	0.462202	4.80636	1.69492	0.192954	0.999887
Cnih4	0.402661	8.11923	1.69447	0.193012	0.999887
Gm16702	0.524644	2.71598	1.69396	0.193079	0.999887
Ifnar1	-0.291394	3.63207	1.69344	0.193148	0.999887
Spp1	-0.474801	5.65973	1.69189	0.193351	0.999887
Gstt3	-0.615613	1.57084	1.69115	0.19345	0.999887
Uba6	-0.331839	5.10299	1.69103	0.193465	0.999887
Ptrf	1.14903	-1.33357	1.69073	0.193505	0.999887
6530411M01Rik	-0.652826	-0.285851	1.68875	0.193766	0.999887
Pea15a	0.608794	1.35865	1.68858	0.193788	0.999887
Dis3l2	-0.370336	1.53209	1.68842	0.19381	0.999887
Tcf19	0.251556	4.07976	1.68573	0.194165	0.999887
Arl8b	-0.209298	5.44712	1.684	0.194394	0.999887
Srp14	0.240707	8.70536	1.68253	0.194589	0.999887
Zfp658	-0.524851	1.16127	1.68225	0.194626	0.999887
Gm4944	-0.368609	3.10081	1.68175	0.194691	0.999887
Cyb5	0.30974	7.45869	1.68143	0.194734	0.999887
P2rx7	0.748392	0.00493833	1.68055	0.194852	0.999887
Zim1	-0.886628	-1.2012	1.68049	0.194859	0.999887
Slc35a1	-0.248319	4.42149	1.68044	0.194867	0.999887
Zfp296	0.466788	2.70393	1.67853	0.19512	0.999887
Evi5l	-0.360221	2.671	1.67836	0.195142	0.999887
Efcab11	0.229969	4.70604	1.67835	0.195144	0.999887
C330027C09Rik	-0.303894	6.00113	1.67816	0.195169	0.999887
Zfp704	-0.272799	3.12547	1.67633	0.195413	0.999887
Suclg2	-0.347692	5.12239	1.6757	0.195497	0.999887
Myom3	1.94377	-1.01156	1.67362	0.195774	0.999887
Gorab	-0.316326	3.54683	1.67315	0.195838	0.999887
Gm14685	1.4698	0.0234432	1.67214	0.195972	0.999887
Npffr2	1.1612	-0.551075	1.67149	0.196059	0.999887
Gys1	0.389687	1.62544	1.67122	0.196095	0.999887
Sik3	-0.280175	4.03424	1.66663	0.196711	0.999887
Psme4	-0.238925	5.14587	1.66554	0.196856	0.999887
Atad2b	-0.263885	3.64406	1.66507	0.19692	0.999887
Hsdl1	-0.299661	3.58858	1.66474	0.196964	0.999887
Cxadr	0.781689	0.984249	1.66473	0.196966	0.999887
Zfp53	-0.25687	4.36226	1.66414	0.197046	0.999887
Fubp1	-0.266876	6.93146	1.66408	0.197053	0.999887
Ccdc130	-0.240052	4.91514	1.66388	0.19708	0.999887
Purg	0.400896	1.90477	1.66366	0.197109	0.999887
Sssca1	0.283189	7.04466	1.66365	0.197111	0.999887
Myd88	-0.782713	-0.27247	1.66219	0.197308	0.999887
Trib1	0.515641	0.868252	1.66204	0.197329	0.999887
Ddah2	-0.418497	3.27908	1.66203	0.197329	0.999887
Fbxo9	-0.290143	4.25882	1.66159	0.197388	0.999887
Cast	-0.31652	3.98415	1.6615	0.197401	0.999887
Adamts1	1.62035	-1.07313	1.66147	0.197405	0.999887
Pttg1	0.284555	8.26263	1.6601	0.19759	0.999887
Ndrg2	1.17744	-1.03278	1.65993	0.197613	0.999887
Pde1a	0.905375	-0.446811	1.65982	0.197627	0.999887
Got1l1	-0.260467	3.9449	1.65947	0.197675	0.999887
D330023K18Rik	0.418271	2.58924	1.65839	0.19782	0.999887
Txnl4a	0.284629	10.041	1.65831	0.197832	0.999887
Mthfs	0.344039	7.54851	1.65771	0.197913	0.999887
Siglec1	1.92456	-1.05849	1.65745	0.197948	0.999887
Pdzd7	-0.620167	0.277685	1.65444	0.198356	0.999887
Dnajc7	-0.23644	5.83024	1.65413	0.198398	0.999887
Celsr3	1.75938	-0.649958	1.65407	0.198406	0.999887
Xrn1	-0.32481	3.48986	1.65328	0.198513	0.999887
Stam2	-0.278136	5.59106	1.65227	0.198651	0.999887
Pus3	-0.189716	5.62567	1.65183	0.19871	0.999887
Pkhd1l1	1.08673	-0.110649	1.65047	0.198896	0.999887
Prr11	-0.374245	1.67585	1.65036	0.19891	0.999887
Leo1	-0.323777	5.46431	1.65	0.198959	0.999887
Birc2	-0.243301	5.11095	1.64996	0.198965	0.999887
2022-03-06	-0.256523	4.4623	1.6491	0.199081	0.999887
Slc19a2	-0.371875	2.69305	1.64884	0.199116	0.999887
Cited4	-0.783615	-0.152987	1.64657	0.199427	0.999887
Hexa	-0.412135	5.02107	1.64619	0.199479	0.999887
1810037I17Rik	0.387203	8.74271	1.64587	0.199523	0.999887
Grid2ip	1.6841	-1.36158	1.64547	0.199577	0.999887
Zfp781	0.272524	6.21612	1.6452	0.199614	0.999887
Wiz	-0.273365	2.86576	1.6435	0.199845	0.999887
Cthrc1	0.647367	6.16317	1.64349	0.199848	0.999887
Gm4285	-0.58478	-0.489436	1.64241	0.199995	0.999887
4930502E18Rik	0.739471	0.908007	1.64186	0.20007	0.999887
Zc3h7b	0.392692	2.11713	1.64015	0.200305	0.999887
Ubc	-0.387159	9.55511	1.63905	0.200456	0.999887
Ccdc113	0.535375	0.57642	1.63893	0.200472	0.999887
Fut11	-0.265551	3.41374	1.63876	0.200495	0.999887
Dio3os	0.770839	-0.494551	1.63872	0.200501	0.999887
Irak1bp1	0.30218	3.61475	1.63844	0.20054	0.999887
Tnfrsf22	0.435784	1.69164	1.63838	0.200548	0.999887
AA465934	0.704769	0.353071	1.63836	0.20055	0.999887
Apobec3	0.640326	-0.395161	1.63828	0.200562	0.999887
Glipr2	-0.447584	3.08591	1.63764	0.200649	0.999887
Zfp72	-0.431792	2.36846	1.63745	0.200676	0.999887
Net1	-0.495031	1.09008	1.63743	0.200679	0.999887
Exosc4	0.281613	6.99395	1.63604	0.200869	0.999887
Lix1	0.464513	3.65456	1.63343	0.201229	0.999887
Tmem106a	-0.402777	3.15105	1.62981	0.201729	0.999887
Anapc4	-0.22513	6.9305	1.62909	0.201829	0.999887
2410003L11Rik	0.425202	2.33245	1.62663	0.202169	0.999887
Snx14	-0.242648	4.94815	1.62611	0.202241	0.999887

## Sheet: Male_Low_vs_Oil
Symbol	logFC	logCPM	LR	PValue	FDR
Ifnar2	2.50898	1.51168	20.3583	6.42124e-06	0.0958306
6230409E13Rik	-7.4848	0.878835	17.7053	2.57911e-05	0.192453
Rgs5	-7.54474	1.22444	13.8031	0.000202997	0.597626
Fam160b2	2.20061	0.335464	13.319	0.000262736	0.597626
Nfib	1.98121	0.401659	13.1618	0.000285709	0.597626
1700018G05Rik	4.02747	-1.82629	12.9421	0.000321279	0.597626
B2m	2.12397	3.77553	12.5063	0.000405575	0.597626
Ppt1	1.20015	5.819	12.4371	0.000420878	0.597626
Trpc2	-2.36828	0.996555	12.3667	0.000437062	0.597626
Fabp3	1.47301	4.42795	12.1716	0.000485218	0.597626
Syt5	-1.41568	5.33001	12.0391	0.000520962	0.597626
Cdk15	-6.89106	0.369953	11.9668	0.000541573	0.597626
Reep5	1.48084	4.44989	11.8396	0.000579858	0.597626
Scd2	1.07244	4.85264	11.8001	0.000592274	0.597626
Papss1	1.12403	3.08426	11.7544	0.000607006	0.597626
Pkd1l3	-1.78513	3.50612	11.6538	0.000640714	0.597626
1810013D10Rik	1.06004	6.07601	11.4267	0.000723943	0.605017
Abcc2	-7.01044	0.602317	11.2935	0.000777796	0.605017
Mpped1	-6.85667	0.110312	11.2778	0.000784388	0.605017
Klhl10	3.05269	-1.19523	11.1526	0.000839119	0.605017
S100a10	1.7397	3.75012	11.0095	0.000906457	0.605017
AU015836	1.71785	3.56845	10.9016	0.000960809	0.605017
Fkbp7	1.93956	1.54616	10.7401	0.00104841	0.605017
Gpha2	1.82157	3.29899	10.6417	0.00110568	0.605017
Bphl	0.872265	3.99626	10.6308	0.00111221	0.605017
6430571L13Rik	-6.38347	-0.748835	10.5855	0.00113979	0.605017
Bag4	-1.03728	4.55537	10.5418	0.00116703	0.605017
Sgsm1	-6.66681	-0.0080744	10.249	0.0013676	0.605017
E330020D12Rik	1.30329	3.51477	10.1899	0.00141209	0.605017
Rhox4a	-2.92268	5.97117	10.1099	0.00147474	0.605017
Ddit4l	1.24253	3.59844	10.0219	0.00154687	0.605017
Fxyd3	2.84951	-0.554571	10.0159	0.00155191	0.605017
St5	1.74147	1.12833	9.91547	0.00163895	0.605017
Cited1	1.98464	6.81788	9.83911	0.0017084	0.605017
Lgi2	-3.1601	0.569952	9.73809	0.00180489	0.605017
Bace2	1.90418	0.116339	9.67199	0.00187098	0.605017
Me1	1.40721	3.74978	9.65809	0.00188519	0.605017
Zcchc16	2.85373	-1.26679	9.62397	0.00192054	0.605017
Nenf	1.72306	3.76165	9.55645	0.00199248	0.605017
Timp1	1.465	3.12363	9.55262	0.00199665	0.605017
Flt3l	-6.19407	-0.0772742	9.50514	0.00204897	0.605017
Jsrp1	2.11708	-0.0553209	9.46391	0.00209553	0.605017
Cnpy1	-3.11338	0.473859	9.45722	0.0021032	0.605017
Idua	1.43254	1.92399	9.44857	0.00211313	0.605017
Bex2	1.5571	6.46514	9.42924	0.00213552	0.605017
Itga1	-4.47158	0.940371	9.42773	0.00213729	0.605017
Ptar1	-2.35972	2.04906	9.42082	0.00214536	0.605017
Fyn	1.46337	2.53485	9.42029	0.00214598	0.605017
Pycard	1.2524	4.30758	9.38349	0.00218949	0.605017
Spats1	2.75686	-0.259112	9.36792	0.00220816	0.605017
Kcnq2	-6.6163	0.177217	9.35596	0.00222262	0.605017
Cphx	-1.64074	3.70622	9.3559	0.00222269	0.605017
Gm2104	-1.64074	3.7065	9.35421	0.00222474	0.605017
Btg2	0.93729	4.19974	9.33409	0.0022493	0.605017
Dusp2	-6.35483	-0.141298	9.28543	0.00230984	0.605017
Tnni3	1.40212	4.1372	9.27184	0.00232704	0.605017
Timp3	2.05615	0.91858	9.2373	0.00237134	0.605017
Umodl1	-2.27626	4.47604	9.18136	0.00244492	0.605017
Tmem176a	1.78277	1.42235	9.13872	0.00250256	0.605017
Cln6	-1.75446	2.41883	9.13591	0.00250641	0.605017
Tesc	1.65082	3.57419	9.09058	0.00256929	0.605017
Gprasp2	1.08479	3.07026	9.06804	0.00260115	0.605017
Casz1	-2.02547	1.58281	9.02829	0.00265833	0.605017
6330403K07Rik	2.05295	0.238951	8.9938	0.00270897	0.605017
Cpne3	-1.31902	4.42393	8.97598	0.00273552	0.605017
Ctsl	1.68313	6.52173	8.93078	0.00280404	0.605017
Ly86	2.67867	0.733459	8.89227	0.0028638	0.605017
Krt79	2.3403	-0.915981	8.89104	0.00286574	0.605017
Dusp15	2.28451	0.753802	8.86009	0.00291474	0.605017
1190007F08Rik	1.24295	5.62004	8.85052	0.00293006	0.605017
Lamp2	0.757943	5.3741	8.80205	0.00300892	0.605017
Itga6	1.18668	2.53743	8.72093	0.00314578	0.605017
Lgals3	3.06272	0.190564	8.71624	0.00315388	0.605017
Gstm6	1.55529	7.36703	8.68938	0.0032007	0.605017
Rims3	-1.73098	1.32924	8.68565	0.00320725	0.605017
Lyrm2	1.10983	5.49544	8.66349	0.00324649	0.605017
Rhox4c	-3.12168	4.77377	8.6406	0.00328753	0.605017
Hfe	2.82109	-1.29466	8.63404	0.0032994	0.605017
Ccl12	5.52813	-0.798994	8.61443	0.00333511	0.605017
Lims1	-1.0365	6.26758	8.51042	0.00353118	0.605017
Stk10	0.970252	4.94966	8.48866	0.00357367	0.605017
Cxx1c	2.67234	0.480322	8.46811	0.00361426	0.605017
Bmp1	1.95543	-0.057462	8.45672	0.00363697	0.605017
1810020D17Rik	0.78718	5.58352	8.43838	0.00367383	0.605017
2410004I01Rik	1.86127	2.33018	8.39426	0.00376408	0.605017
Gnb5	1.4698	1.50928	8.38667	0.00377982	0.605017
Mitd1	0.777048	5.65395	8.32283	0.00391499	0.605017
Apoc4	3.15912	-1.26422	8.31279	0.00393668	0.605017
Decr1	1.09413	2.62692	8.30402	0.00395575	0.605017
Tspan33	-2.76696	1.67386	8.26898	0.00403281	0.605017
Emp3	1.82527	3.75145	8.25275	0.00406902	0.605017
Tsx	2.66737	-1.34259	8.24991	0.0040754	0.605017
Tnnt3	-6.19045	1.69967	8.24431	0.00408799	0.605017
Smarca2	0.768809	4.50507	8.24385	0.00408903	0.605017
9930021D14Rik	1.86751	2.97874	8.24043	0.00409674	0.605017
Ginm1	1.21676	5.0894	8.22126	0.00414024	0.605017
A230072E10Rik	3.08968	-0.994122	8.21578	0.00415276	0.605017
Cd63	1.20531	6.31432	8.19121	0.00420938	0.605017
Mlst8	1.36211	3.66355	8.18285	0.00422882	0.605017
Rhox4e	-2.66781	4.87233	8.16582	0.00426872	0.605017
Plcd1	-2.10184	3.56242	8.1572	0.00428906	0.605017
Spag4	2.66566	-0.139858	8.14286	0.00432311	0.605017
Spp1	1.50475	5.65973	8.14114	0.00432721	0.605017
Acpl2	-6.44809	0.279989	8.09932	0.0044282	0.605017
Acbd7	1.53625	4.22497	8.09226	0.00444547	0.605017
Cldn18	1.44215	2.1627	8.08849	0.00445473	0.605017
Prkra	1.13972	3.85544	8.07165	0.00449632	0.605017
Ptprf	1.18482	3.4667	8.04652	0.00455912	0.605017
Jam2	1.23303	3.787	8.03857	0.00457917	0.605017
Nxn	-1.50302	2.84836	8.02049	0.00462509	0.605017
Defb36	2.76999	-0.109471	8.01615	0.0046362	0.605017
Plekha3	-1.08517	3.81714	8.01168	0.00464765	0.605017
1700008P20Rik	1.72888	0.337531	7.99911	0.00468004	0.605017
Itih5	-3.59782	0.252292	7.98953	0.00470487	0.605017
1810046J19Rik	0.855148	7.51336	7.98255	0.00472304	0.605017
Csrnp2	1.26538	3.86791	7.97751	0.0047362	0.605017
H2-Bl	-6.19638	-0.443557	7.97485	0.00474317	0.605017
Chmp4c	-1.64837	1.90573	7.94245	0.00482884	0.608553
Gprc5a	-6.17854	-0.729999	7.93363	0.00485244	0.608553
Aldh1a7	2.74867	0.0177166	7.903	0.0049353	0.613787
Zxdb	1.48684	1.90526	7.87092	0.00502362	0.615781
P2ry6	3.28839	-1.37814	7.85288	0.00507399	0.615781
Lbh	1.41924	2.34499	7.82074	0.00516501	0.615781
Gas7	1.68751	0.255036	7.81522	0.00518079	0.615781
Cercam	1.52759	1.07318	7.81014	0.0051954	0.615781
Cd59a	1.75875	4.54911	7.78693	0.00526257	0.615781
Limch1	1.81487	0.680323	7.78525	0.00526746	0.615781
Gm5617	1.1014	5.45605	7.78046	0.00528142	0.615781
Rhox4b	-2.59343	4.75228	7.75973	0.00534239	0.61806
Akr1b8	1.63097	4.25195	7.72094	0.0054584	0.626624
Xk	-1.27446	2.97593	7.70247	0.00551453	0.628236
Nrsn1	-3.07518	2.00549	7.68337	0.00557319	0.630108
Mgst1	1.93485	5.41213	7.6588	0.00564962	0.633946
Ppp1r27	2.31218	-0.880295	7.64518	0.00569243	0.633983
Ccne1	-1.27125	5.83326	7.59413	0.00585587	0.636851
Tmem80	1.21954	3.43224	7.55746	0.00597621	0.636851
Unc13b	1.39301	2.74809	7.5035	0.00615794	0.636851
Idnk	1.21627	3.77558	7.50202	0.00616298	0.636851
Sp2	-1.04449	3.21437	7.50005	0.00616974	0.636851
Man2a2	1.3087	1.92352	7.47744	0.00624769	0.636851
Plin3	2.08508	0.249258	7.45514	0.00632556	0.636851
Rhox4d	-2.539	4.07813	7.4364	0.00639175	0.636851
Trappc6a	0.965714	4.23021	7.43223	0.00640658	0.636851
Efr3b	-1.69872	2.00233	7.4239	0.00643631	0.636851
4930486L24Rik	1.9745	2.27239	7.38385	0.00658122	0.636851
Gstm1	1.15074	9.12329	7.38372	0.00658168	0.636851
Pla2g4a	1.83104	2.18555	7.37539	0.00661225	0.636851
Slc16a10	-3.35778	0.512133	7.36859	0.00663731	0.636851
Atp8a2	1.26267	1.89248	7.36834	0.00663823	0.636851
Tigd2	0.774488	4.14694	7.36742	0.00664163	0.636851
Glis1	-6.06929	-0.119965	7.36563	0.00664822	0.636851
Reps1	-0.751082	4.63059	7.35231	0.00669768	0.636851
Gjb4	-6.79844	0.21648	7.34628	0.00672018	0.636851
Mitf	-3.81782	0.341433	7.34291	0.00673279	0.636851
2310034G01Rik	1.16574	2.44131	7.33971	0.00674477	0.636851
Acta2	1.94212	-0.227794	7.33552	0.0067605	0.636851
Aif1	3.07589	0.839197	7.32089	0.00681576	0.636851
Ocel1	1.13866	2.37881	7.3138	0.00684272	0.636851
Anxa4	1.43974	2.9336	7.28881	0.00693853	0.636851
Ankrd28	-1.25785	2.80221	7.28707	0.00694528	0.636851
A730056A06Rik	-5.98629	-0.512714	7.28069	0.00696998	0.636851
Gpc1	1.28492	1.23436	7.27809	0.00698006	0.636851
Ipmk	-0.743509	5.01581	7.278	0.0069804	0.636851
Ero1l	-1.05407	6.574	7.27339	0.00699836	0.636851
Igf1	1.61255	0.704753	7.26223	0.00704199	0.636937
Cox19	0.972731	4.59332	7.23538	0.00714805	0.639986
Gm11627	1.30923	0.418942	7.23148	0.00716363	0.639986
Spata5l1	-5.82077	-1.04652	7.2213	0.00720434	0.639986
Morc1	-1.39536	4.62421	7.18349	0.00735773	0.642859
Lef1	-1.29334	3.21622	7.17189	0.00740546	0.642859
Eif4ebp2	-1.83184	0.671932	7.15974	0.00745581	0.642859
Egr1	1.91576	1.01449	7.1582	0.00746222	0.642859
Adamts9	1.60923	1.76155	7.14834	0.00750334	0.642859
Tmem176b	1.39349	2.93119	7.14021	0.00753742	0.642859
Gm606	-6.01852	0.220302	7.14002	0.00753822	0.642859
Myl9	1.62169	3.29733	7.11576	0.00764091	0.644825
Tmem179b	0.828586	6.22963	7.10585	0.00768326	0.644825
Cryab	1.44883	1.9376	7.08456	0.00777508	0.644825
Spa17	0.974117	5.77229	7.08022	0.00779394	0.644825
Hspb1	1.27938	4.35154	7.06779	0.00784821	0.644825
Rgs19	1.09268	3.98885	7.06146	0.00787597	0.644825
Rhox6	-1.86115	8.32793	7.05534	0.00790292	0.644825
1110032A03Rik	1.00106	4.90277	7.05213	0.00791711	0.644825
Pls1	-1.35399	5.28749	7.02738	0.00802726	0.644825
Cacna2d3	2.19362	0.329249	7.00934	0.00810854	0.644825
Gm10474	2.63677	0.407674	7.00742	0.00811724	0.644825
Il17re	-5.67235	-0.416885	6.99507	0.00817343	0.644825
Anxa5	1.71456	4.53888	6.98294	0.00822902	0.644825
Creg1	0.821078	6.24357	6.98095	0.00823821	0.644825
Ins2	-4.16334	2.31436	6.96902	0.0082933	0.644825
Ddx19b	-0.997401	5.16132	6.9635	0.0083189	0.644825
Raet1e	1.16263	5.37047	6.96028	0.0083339	0.644825
Syvn1	0.875669	2.31887	6.95919	0.008339	0.644825
Rab39	-3.47077	0.0859832	6.92805	0.00848539	0.650987
Slc6a20a	-3.97957	-0.642872	6.91541	0.00854561	0.650987
Cst12	2.65017	0.0917391	6.91459	0.00854955	0.650987
Gsr	-0.771312	6.7209	6.85737	0.00882763	0.668749
St8sia4	-3.93797	-0.707112	6.82836	0.00897218	0.672262
Tspan6	1.13978	5.1563	6.82541	0.008987	0.672262
Mir762	-1.69814	1.86216	6.82101	0.00900914	0.672262
Ccnd2	0.996588	2.85138	6.78678	0.00918356	0.681868
Pzp	1.57656	2.48649	6.76419	0.00930049	0.685411
Npnt	-2.67696	1.66411	6.75985	0.00932314	0.685411
Hoxa10	-6.20091	-1.11839	6.74636	0.0093939	0.687228
Gm11744	1.90247	2.48262	6.72725	0.00949509	0.688191
Gm5918	0.854276	5.43732	6.72646	0.00949929	0.688191
Slc20a2	0.753459	2.45441	6.71286	0.00957202	0.688796
Wnt6	1.67595	0.828859	6.70766	0.00959995	0.688796
Gstm2	1.38993	8.7896	6.68695	0.00971211	0.692786
Rhox9	-1.70971	8.88737	6.67972	0.00975159	0.692786
A930005H10Rik	1.20015	1.74906	6.67184	0.00979482	0.692786
Slc22a4	-1.44703	1.66979	6.63537	0.00999732	0.700322
Arhgap42	-0.735376	4.80336	6.61079	0.0101363	0.700322
Gm15471	-1.88763	0.864445	6.60121	0.0101909	0.700322
Dusp16	1.2895	1.45728	6.60068	0.010194	0.700322
1700021C14Rik	1.09455	5.66292	6.59944	0.0102011	0.700322
1700019E19Rik	0.913273	6.21039	6.5896	0.0102576	0.700322
Tstd1	1.40892	2.59316	6.5873	0.0102709	0.700322
Rab3b	1.0066	5.41047	6.58628	0.0102768	0.700322
Taf3	-1.12087	3.62989	6.57348	0.010351	0.701451
Kazald1	2.00538	2.86793	6.54941	0.0104919	0.701451
Gm12070	-1.77563	4.64227	6.54745	0.0105035	0.701451
Abat	1.23998	1.23774	6.54467	0.0105199	0.701451
Sms	-0.663581	5.97131	6.53002	0.0106069	0.701451
Rhox4f	-2.26376	4.14987	6.52863	0.0106152	0.701451
Rab31	1.5709	2.16304	6.52743	0.0106224	0.701451
4933431E20Rik	1.11868	4.63873	6.50535	0.0107551	0.705383
Pla2g16	1.25683	3.77226	6.49399	0.010824	0.705383
Hey1	-1.66733	4.25066	6.48531	0.010877	0.705383
0610011F06Rik	0.831387	5.83154	6.47452	0.0109432	0.705383
Ly6k	1.22886	2.24975	6.47197	0.0109589	0.705383
1700021K19Rik	-1.62318	1.50477	6.4709	0.0109655	0.705383
2700046G09Rik	1.60216	1.66455	6.45044	0.0110925	0.710491
Gadd45b	-1.09298	2.60906	6.43106	0.0112141	0.71227
Wls	2.19095	0.685592	6.43081	0.0112157	0.71227
AW551984	1.7937	1.0362	6.42006	0.0112838	0.713558
Tmem90b	-3.40058	0.243078	6.4022	0.0113979	0.716875
Serpinb6a	0.88718	5.36822	6.39684	0.0114323	0.716875
Spint5	2.07771	0.615632	6.38763	0.0114918	0.717591
D330023K18Rik	1.18571	2.58924	6.3696	0.0116092	0.719165
Bloc1s1	1.03232	7.00277	6.36809	0.0116191	0.719165
Sat2	1.13164	2.63157	6.34595	0.0117649	0.719165
Slc26a5	-6.27707	-1.05083	6.34287	0.0117854	0.719165
Nova2	-6.0713	-0.384272	6.33857	0.011814	0.719165
Farp1	1.02868	2.29581	6.3348	0.0118392	0.719165
AI848285	1.99484	-0.372812	6.32914	0.011877	0.719165
Myo5c	-1.35968	2.29569	6.32377	0.011913	0.719165
1700009P17Rik	1.72952	-0.388595	6.3159	0.011966	0.719165
1700027A23Rik	1.79511	1.31863	6.31103	0.0119989	0.719165
1190002F15Rik	1.79529	2.45886	6.28988	0.0121429	0.722494
Nr1d1	1.12412	1.34956	6.28866	0.0121513	0.722494
Gm14057	-1.86479	0.266681	6.27341	0.0122563	0.725223
Hcfc1r1	0.706638	6.80983	6.26096	0.0123427	0.725223
Sult5a1	1.93351	-0.699639	6.2577	0.0123655	0.725223
Kit	-0.871596	5.18688	6.24773	0.0124353	0.725223
Srek1ip1	1.19165	3.56408	6.24703	0.0124402	0.725223
Clic1	0.861671	4.29902	6.23397	0.0125322	0.725329
2900056M20Rik	1.03298	2.38253	6.23299	0.0125392	0.725329
Nupl2	-1.16267	3.11164	6.2129	0.0126823	0.729724
Rgs2	1.85076	1.83032	6.20805	0.0127171	0.729724
Lrrc34	-1.83825	7.29341	6.19675	0.0127985	0.729724
Fam195a	1.03592	4.50881	6.18711	0.0128684	0.729724
Cdkl3	-0.959215	3.14162	6.18553	0.0128799	0.729724
Ly96	1.95598	0.707605	6.1676	0.0130111	0.729724
Sgce	1.5794	1.83171	6.15253	0.0131224	0.729724
Tmem37	0.912552	4.34643	6.14694	0.013164	0.729724
A430093F15Rik	2.40285	0.0225389	6.14365	0.0131885	0.729724
Gm10345	1.81196	-0.885735	6.14009	0.0132151	0.729724
Nt5c3l	1.10499	3.56134	6.13707	0.0132377	0.729724
Atp6v0e	0.96131	7.39561	6.12512	0.0133274	0.729724
Timp2	1.38815	2.83331	6.11504	0.0134036	0.729724
A830052D11Rik	2.01896	0.0367291	6.11493	0.0134045	0.729724
Axl	1.91281	1.74829	6.11425	0.0134097	0.729724
Cmtm2a	2.74798	-0.954059	6.1138	0.0134131	0.729724
Slfn3	-6.41412	-0.250619	6.10941	0.0134464	0.729724
Lyrm1	0.9534	4.63985	6.09205	0.0135791	0.734058
Gml	1.12348	3.39952	6.0637	0.0137989	0.734058
Arxes1	0.73647	4.88723	6.06161	0.0138152	0.734058
Erap1	1.56873	0.506757	6.06041	0.0138246	0.734058
Ppef1	2.67833	-0.765529	6.03177	0.0140507	0.734058
Arhgdig	1.03448	6.85898	6.02189	0.0141295	0.734058
Mt1	1.90552	5.00064	6.02161	0.0141317	0.734058
Cyba	1.34097	4.29672	6.0207	0.014139	0.734058
Tmem216	0.710314	5.10442	6.01553	0.0141805	0.734058
Gdap1l1	-5.63664	-0.416322	6.00878	0.0142349	0.734058
Ech1	0.854908	5.53083	6.00406	0.014273	0.734058
Scd3	1.57695	0.61641	6.00162	0.0142928	0.734058
Cd109	-2.84201	0.205376	5.99453	0.0143503	0.734058
Lsr	1.24611	1.42279	5.99128	0.0143768	0.734058
Ggt1	-5.6107	-0.0434591	5.98261	0.0144476	0.734058
4930452B06Rik	-0.757513	4.54821	5.97926	0.0144751	0.734058
Acn9	0.932975	4.56956	5.96	0.0146341	0.734058
Folr1	1.18582	3.88911	5.9533	0.0146898	0.734058
Lpcat1	-1.93941	1.05938	5.94927	0.0147234	0.734058
Nagk	0.841461	4.03014	5.93973	0.0148033	0.734058
1500011K16Rik	1.05661	3.64773	5.93394	0.014852	0.734058
E030030I06Rik	1.55242	1.989	5.93281	0.0148615	0.734058
Snx4	-0.658998	5.80436	5.9317	0.0148709	0.734058
Tnp1	2.70715	-1.40539	5.92972	0.0148876	0.734058
Ankrd33b	-5.77626	0.0304229	5.92356	0.0149398	0.734058
D030056L22Rik	-0.804661	6.20291	5.92291	0.0149453	0.734058
Arl16	0.721621	4.63377	5.91966	0.0149729	0.734058
Serpine2	1.3029	6.20068	5.91551	0.0150082	0.734058
Fam171b	-2.29045	0.533723	5.90227	0.0151214	0.734058
Afm	-5.3139	-0.474122	5.89329	0.0151986	0.734058
Alcam	1.82736	-0.166728	5.88822	0.0152425	0.734058
Mir21	-5.41166	-0.979731	5.88683	0.0152545	0.734058
Cd53	2.72334	0.511302	5.8837	0.0152817	0.734058
Timp4	2.12011	-1.15863	5.88327	0.0152854	0.734058
Zic3	-1.35623	3.03042	5.88246	0.0152925	0.734058
Rhox4g	-2.02838	4.35738	5.8757	0.0153513	0.734058
B4galt6	-1.2717	2.49672	5.86466	0.0154479	0.734058
E130309D02Rik	-1.35533	1.78518	5.85967	0.0154917	0.734058
Apoc3	2.24505	-0.754139	5.85776	0.0155086	0.734058
4921530L18Rik	0.915586	3.65757	5.85221	0.0155575	0.734058
Enpp4	-0.831171	4.47805	5.84723	0.0156016	0.734058
Aldh1a1	1.9461	3.56607	5.84507	0.0156207	0.734058
Tmod2	-0.799834	3.08308	5.84276	0.0156413	0.734058
Wt1	1.49329	1.36977	5.82969	0.0157579	0.735423
5033414D02Rik	0.846069	2.95661	5.82846	0.0157689	0.735423
Pold3	-0.630882	6.11828	5.82053	0.0158402	0.736445
1110046J04Rik	2.05896	0.27606	5.81437	0.0158957	0.736732
Kctd6	-0.772719	4.75052	5.80453	0.0159849	0.738573
Pde9a	-1.8742	1.1562	5.7859	0.0161552	0.744136
Gm3833	0.861977	2.99677	5.76232	0.0163734	0.749715
Thpo	-5.92556	-0.820954	5.74941	0.0164942	0.749715
2700069I18Rik	-6.77729	-1.59792	5.74468	0.0165386	0.749715
Nuak2	2.07995	-0.0926719	5.74117	0.0165717	0.749715
Elovl4	-2.32029	0.350519	5.74103	0.0165731	0.749715
Hsd17b10	0.687602	6.8986	5.7359	0.0166215	0.749715
Tnfrsf22	1.1303	1.69164	5.73353	0.016644	0.749715
Med18	-0.929455	4.71553	5.72748	0.0167014	0.749715
Rgp1	1.15207	1.33361	5.72464	0.0167284	0.749715
Gnai1	-1.15528	3.53371	5.71133	0.0168558	0.753162
4930403N07Rik	1.09168	1.36211	5.6936	0.0170269	0.754864
Slc2a8	-1.75484	0.639394	5.65286	0.0174269	0.754864
Shisa2	1.13918	1.90321	5.6382	0.0175732	0.754864
Ptgs1	-3.8003	-0.304804	5.63624	0.0175929	0.754864
Lpl	1.84981	1.43056	5.62918	0.0176639	0.754864
Il17d	-1.5141	1.94867	5.61541	0.0178032	0.754864
Cldn7	-1.27169	3.41948	5.61506	0.0178068	0.754864
Gpr180	-0.96656	5.43126	5.61118	0.0178462	0.754864
Fndc1	-2.1675	1.03337	5.6028	0.0179318	0.754864
Prap1	1.30851	3.96841	5.58878	0.0180759	0.754864
Extl1	-5.46275	-0.9101	5.58741	0.01809	0.754864
Defb19	2.28211	5.59192	5.58223	0.0181436	0.754864
Klf4	1.3854	1.79256	5.58081	0.0181583	0.754864
Nedd9	1.81965	1.31076	5.57974	0.0181695	0.754864
Gtf2i	0.830689	3.68476	5.57871	0.0181801	0.754864
Rps6kb1	-0.67418	5.41794	5.57341	0.0182353	0.754864
Cyb5	0.817579	7.45869	5.57265	0.0182432	0.754864
Phlda2	-1.82362	9.27082	5.57252	0.0182445	0.754864
Lpgat1	-0.986721	4.25108	5.57167	0.0182534	0.754864
Jun	1.57069	0.67424	5.56258	0.0183484	0.754864
Hamp2	2.76445	-0.822005	5.55441	0.0184342	0.754864
Fgf9	2.11112	-0.133873	5.54916	0.0184896	0.754864
Gjb2	2.04903	-0.518268	5.54382	0.0185461	0.754864
Gamt	1.14446	4.1172	5.54375	0.0185468	0.754864
Tyrobp	1.78668	1.97444	5.53696	0.0186189	0.754864
Ccl4	3.31689	0.770119	5.53469	0.018643	0.754864
Ccl17	2.56182	-0.0906343	5.5341	0.0186493	0.754864
Fam108c	-0.691952	4.31145	5.52979	0.0186954	0.754864
Prkaa2	-3.36733	-0.324998	5.52919	0.0187017	0.754864
Zfp467	1.17549	4.10711	5.5178	0.0188239	0.754864
Ppm1b	-0.694102	4.79199	5.51273	0.0188785	0.754864
Dhx29	-0.789452	4.236	5.51141	0.0188928	0.754864
Spint2	0.554275	7.10045	5.51091	0.0188982	0.754864
Slco4c1	-3.57386	-0.541568	5.50652	0.0189457	0.754864
Ldoc1	-2.18076	1.72388	5.49937	0.0190233	0.754864
Vmn2r46	-6.36744	-0.279838	5.47159	0.0193281	0.754864
Cd59b	1.02627	3.26254	5.47122	0.0193322	0.754864
Plekha8	-0.721904	5.02618	5.46744	0.019374	0.754864
Lmo4	1.2969	2.15919	5.46519	0.019399	0.754864
Serf1	0.949564	8.35943	5.46003	0.0194563	0.754864
Vim	1.27848	4.03011	5.45934	0.019464	0.754864
Eogt	-3.24648	-0.144862	5.45567	0.0195049	0.754864
Smc3	-0.661034	8.28047	5.4537	0.0195269	0.754864
Agbl4	-5.99912	-0.740616	5.45215	0.0195442	0.754864
Nr1h3	-5.13766	-0.58846	5.45012	0.019567	0.754864
Fam49a	-1.40372	3.1519	5.44305	0.0196463	0.754864
Tbc1d14	0.709849	4.33573	5.42802	0.0198162	0.754864
Pla1a	-1.66098	3.54372	5.41876	0.0199215	0.754864
1810063B07Rik	0.785773	6.03789	5.41643	0.0199481	0.754864
1700123O20Rik	0.566351	6.05827	5.41121	0.0200078	0.754864
Tmem205	1.0929	4.53009	5.39799	0.02016	0.754864
D630037F22Rik	0.640776	3.36307	5.395	0.0201945	0.754864
Anxa2	1.27473	5.06489	5.38698	0.0202875	0.754864
Hsd17b3	1.8172	0.894519	5.38631	0.0202953	0.754864
Srsf6	-0.466301	7.16165	5.38307	0.0203331	0.754864
Arhgap24	-5.40872	-0.995972	5.38306	0.0203332	0.754864
Tmsb15b2	1.01827	5.51705	5.37675	0.0204069	0.754864
Ildr1	-3.26143	0.213763	5.36287	0.0205699	0.754864
Zbtb1	-0.838858	3.20032	5.35617	0.0206491	0.754864
Ccdc126	-1.12174	3.84801	5.35497	0.0206632	0.754864
Kcnc4	-5.21591	-0.531943	5.34822	0.0207435	0.754864
Ccdc115	-0.823652	5.17845	5.34101	0.0208294	0.754864
5730507C01Rik	-1.39126	3.70464	5.33956	0.0208468	0.754864
Mtap1b	1.06375	3.00132	5.33942	0.0208484	0.754864
Fcrls	2.59762	-0.438781	5.33848	0.0208596	0.754864
Nkain4	-1.03048	3.85669	5.33517	0.0208993	0.754864
Xylb	-1.5415	1.14576	5.32991	0.0209624	0.754864
Etd	2.14412	2.18609	5.32602	0.0210093	0.754864
Wdr64	-2.31378	0.487197	5.32536	0.0210173	0.754864
Elovl3	2.77778	-0.740828	5.32393	0.0210346	0.754864
Leprel4	1.92656	0.89834	5.3239	0.0210349	0.754864
Spon1	-5.75305	-1.08198	5.32341	0.0210408	0.754864
Rras2	-0.664763	5.74048	5.31775	0.0211093	0.754864
Sult2b1	1.29344	0.808163	5.31586	0.0211322	0.754864
Sirt4	-0.772252	4.28161	5.31287	0.0211685	0.754864
Mt3	2.02606	2.32851	5.31168	0.0211829	0.754864
Plekha1	-0.650894	6.15484	5.31052	0.021197	0.754864
9530053A07Rik	-2.85157	0.608442	5.30614	0.0212504	0.754864
1700001G11Rik	1.14551	1.98137	5.30605	0.0212515	0.754864
Birc3	-1.21668	1.16982	5.29221	0.021421	0.754864
Sntb2	-0.883085	3.482	5.28644	0.0214921	0.754864
Impad1	-0.908161	2.86941	5.28617	0.0214955	0.754864
0610009L18Rik	1.01661	1.54547	5.28521	0.0215073	0.754864
Fxyd1	2.04281	-1.16493	5.27718	0.0216067	0.754864
Ptges3l	1.43318	1.0051	5.2771	0.0216077	0.754864
Micalcl	1.4563	2.94526	5.27283	0.0216608	0.754864
2200002J24Rik	2.10059	1.14825	5.26936	0.0217039	0.754864
Tnfrsf1a	1.68422	-0.667197	5.25997	0.0218214	0.754864
F8	1.33239	1.05883	5.2595	0.0218273	0.754864
Cst9	1.75919	7.91081	5.25329	0.0219053	0.754864
Mrpl19	-0.622345	5.3742	5.25211	0.0219202	0.754864
Adam23	-5.42459	-0.292019	5.25077	0.0219371	0.754864
Nfe2l3	1.71638	0.297428	5.2466	0.0219897	0.754864
Trib2	-2.09053	1.66911	5.24475	0.0220131	0.754864
Pde8b	1.36487	0.143095	5.24396	0.0220231	0.754864
1700048O20Rik	0.918261	4.11457	5.22592	0.0222527	0.754864
Tes	-1.26179	5.32749	5.21595	0.0223806	0.754864
Daf2	-2.89419	-0.117795	5.20719	0.0224936	0.754864
Gm12942	0.768791	5.04983	5.19953	0.022593	0.754864
Ppp1r11	0.718125	5.65496	5.196	0.0226389	0.754864
Rbmxl1	-0.804236	7.31102	5.19484	0.022654	0.754864
Gypc	-3.53303	-0.198461	5.19018	0.0227148	0.754864
Tmem98	1.41993	1.71746	5.18981	0.0227196	0.754864
Rab43	-1.7847	0.589087	5.18791	0.0227445	0.754864
Flna	0.835772	3.48306	5.18583	0.0227718	0.754864
Matn3	-5.93035	-0.5323	5.17926	0.022858	0.754864
Tnni1	1.8347	3.0264	5.17482	0.0229165	0.754864
Tyw3	0.471986	5.52988	5.16997	0.0229806	0.754864
Ostb	2.54573	-1.36686	5.16349	0.0230665	0.754864
Gsta4	0.78222	5.64801	5.16171	0.0230902	0.754864
AI662270	-1.68654	2.40629	5.16144	0.0230937	0.754864
Vkorc1	0.675267	7.27418	5.16133	0.0230953	0.754864
Nrk	-2.53347	0.705491	5.16104	0.0230991	0.754864
C8a	-5.60051	-0.930401	5.15738	0.0231478	0.754864
Gstm5	1.0418	7.13405	5.15524	0.0231763	0.754864
Gm766	2.03696	-0.961912	5.14558	0.0233056	0.754864
Rgs8	-6.13167	-0.965888	5.13636	0.0234298	0.754864
Adck4	-1.15723	4.08706	5.13519	0.0234455	0.754864
Gm1631	0.976581	3.16195	5.13209	0.0234874	0.754864
Itga8	-7.44451	-0.590437	5.13027	0.0235121	0.754864
Mast4	-1.25001	1.6823	5.12254	0.023617	0.754864
Nkap	-0.604864	4.87662	5.11906	0.0236644	0.754864
Cd3g	-6.50502	-1.41301	5.1086	0.0238075	0.754864
Ttyh3	1.47017	0.287338	5.10662	0.0238348	0.754864
Pion	-1.69074	1.06766	5.10493	0.0238579	0.754864
Rhox10	1.31469	3.39467	5.10215	0.0238962	0.754864
Spnb2	0.658786	4.68709	5.09621	0.0239781	0.754864
6030405A18Rik	-2.12471	-0.157135	5.09594	0.0239819	0.754864
Gstt2	0.992458	2.61303	5.09571	0.0239851	0.754864
Csf1r	1.76191	-0.264243	5.09451	0.0240016	0.754864
Zmat4	-5.29348	-0.751684	5.09246	0.02403	0.754864
H2-Aa	1.97244	0.454429	5.09043	0.0240582	0.754864
Gen1	-1.07972	3.08114	5.09005	0.0240635	0.754864
Hsd17b1	1.9252	1.362	5.08776	0.0240953	0.754864
Rgs10	1.33817	3.04465	5.08648	0.0241131	0.754864
Tor2a	-0.933452	4.7444	5.08595	0.0241204	0.754864
Gpx7	1.113	3.22787	5.07144	0.0243231	0.754864
Matn2	-2.87977	-0.533527	5.07133	0.0243246	0.754864
Cdkl5	-2.5926	0.0484467	5.07034	0.0243386	0.754864
Inpp5d	-1.90612	0.924054	5.06984	0.0243456	0.754864
D3Bwg0562e	2.30782	-0.640783	5.06836	0.0243664	0.754864
Sh3bp5	1.93582	-0.0950494	5.06496	0.0244143	0.754864
Gng10	0.853799	3.25531	5.0645	0.0244207	0.754864
Pigo	1.13406	1.31992	5.06321	0.0244389	0.754864
Ppp2r2b	-1.60897	1.47462	5.06309	0.0244406	0.754864
Wfdc10	2.3173	0.899541	5.06095	0.0244708	0.754864
A530032D15Rik	-7.73157	1.27008	5.04695	0.0246694	0.754864
C330006A16Rik	-1.41061	2.28255	5.04317	0.0247233	0.754864
1700030K09Rik	1.03663	2.9307	5.04236	0.0247347	0.754864
Raet1c	1.07365	5.71813	5.04043	0.0247623	0.754864
Plxnb2	1.21876	1.34797	5.03452	0.0248469	0.754864
5730528L13Rik	-0.756767	5.56555	5.02635	0.0249645	0.754864
Pde7a	-0.815709	3.65773	5.02498	0.0249843	0.754864
Col9a1	-1.88805	0.890082	5.0232	0.02501	0.754864
2310045N01Rik	0.948828	4.48908	5.01375	0.0251468	0.754864
Jrk	1.14412	0.914428	5.00912	0.0252141	0.754864
Tmsb4x	1.60975	5.61724	5.0068	0.025248	0.754864
Mkx	-1.48509	3.26604	4.98535	0.0255627	0.754864
Hmgn3	1.25528	3.72252	4.98169	0.0256169	0.754864
Sephs2	-0.959513	3.80167	4.9798	0.025645	0.754864
Dsp	1.03452	3.24788	4.97854	0.0256636	0.754864
Leprotl1	0.579197	5.40427	4.97826	0.0256678	0.754864
Slc22a20	-5.3631	-0.73316	4.9763	0.0256969	0.754864
1110059G10Rik	0.738132	4.60788	4.97584	0.0257036	0.754864
Itgb4	-5.71758	-0.80896	4.97408	0.02573	0.754864
Dennd3	-2.02264	0.796096	4.97103	0.0257753	0.754864
Tmem9	0.755936	4.49085	4.96911	0.0258039	0.754864
Zfp64	-0.7493	3.72557	4.96855	0.0258122	0.754864
1700007L15Rik	0.739485	4.82719	4.9676	0.0258264	0.754864
Cd81	0.813109	6.62288	4.96304	0.0258947	0.754864
1700001O22Rik	-4.90855	-0.0234648	4.9559	0.0260018	0.754864
Mctp1	-5.36674	-0.428387	4.94453	0.0261733	0.754864
Bcat1	-2.47865	1.14303	4.93838	0.0262666	0.754864
Gnas	0.838782	6.28878	4.93145	0.0263722	0.754864
Emc1	0.622107	3.90089	4.92232	0.0265118	0.754864
Trim7	-1.06613	4.96462	4.91957	0.0265541	0.754864
Ltbp2	-6.45444	-0.486016	4.91745	0.0265867	0.754864
Lgals7	1.54135	1.38584	4.91608	0.0266078	0.754864
Ddhd1	-0.821727	3.44127	4.91489	0.0266262	0.754864
Ddr2	1.05497	2.05096	4.91169	0.0266755	0.754864
Rasl12	1.97811	-0.0924042	4.91093	0.0266872	0.754864
Gngt2	2.24458	-0.492287	4.91067	0.0266912	0.754864
Akirin2	-0.730466	5.53987	4.91049	0.026694	0.754864
Pigyl	0.793087	6.57026	4.90654	0.0267552	0.754864
Ccl25	0.897886	4.50188	4.903	0.0268101	0.754864
Rapgefl1	-5.05764	-0.766868	4.90114	0.0268389	0.754864
Ptpn18	1.93699	-0.512595	4.90108	0.02684	0.754864
Nudt16	-1.17598	2.74124	4.90029	0.0268522	0.754864
Gmip	-1.53996	1.09494	4.88815	0.0270416	0.754864
Ncmap	-1.05191	3.04973	4.88777	0.0270476	0.754864
Plekha7	-2.42789	-0.121821	4.88747	0.0270523	0.754864
Pgam5	-0.635579	4.23271	4.88644	0.0270684	0.754864
Trim2	1.71888	-0.744012	4.88557	0.0270821	0.754864
Smarca1	1.62162	1.13999	4.88118	0.027151	0.754864
Med31	0.660577	6.76173	4.8798	0.0271727	0.754864
Cd52	2.31465	0.04453	4.87471	0.027253	0.754864
Serpina3a	2.20575	1.18651	4.86639	0.0273847	0.754864
Rhbdl3	-2.6022	1.45661	4.86591	0.0273923	0.754864
Rfc5	-0.809698	7.63758	4.86584	0.0273935	0.754864
Dclre1c	-0.685674	3.62603	4.86422	0.0274192	0.754864
2410017I17Rik	-2.63516	-0.190967	4.86385	0.027425	0.754864
Zfp9	1.37739	0.236616	4.86204	0.0274539	0.754864
Yif1a	0.607209	6.56231	4.85211	0.0276123	0.754864
E330009J07Rik	-5.0977	-0.882191	4.85101	0.0276299	0.754864
Ogdhl	-1.59544	0.327761	4.84743	0.0276873	0.754864
Mtus1	1.18312	2.02268	4.84434	0.027737	0.754864
Mxd4	1.33154	5.5842	4.84081	0.0277938	0.754864
Isoc1	-0.931346	5.81611	4.83987	0.027809	0.754864
Ttc21b	-0.680819	3.48841	4.83659	0.0278619	0.754864
Mtap7d2	-0.629539	5.57901	4.83133	0.0279471	0.754864
Ncoa7	1.06408	1.61167	4.83043	0.0279617	0.754864
Smpx	1.90471	2.44603	4.82934	0.0279794	0.754864
Kifc5b	-1.32744	0.479189	4.82548	0.028042	0.754864
Hnrnpf	-0.667927	7.79888	4.82316	0.0280799	0.754864
Gng2	0.901353	1.72549	4.82207	0.0280975	0.754864
Cnga1	1.99295	0.107759	4.82142	0.0281082	0.754864
Cfd	-1.40684	1.4917	4.81121	0.0282752	0.754864
Mrpl53	0.681279	6.38243	4.80882	0.0283144	0.754864
Mms22l	-0.66303	5.37503	4.80707	0.0283432	0.754864
9630033F20Rik	-0.847726	7.51723	4.80323	0.0284065	0.754864
S100a1	1.25388	2.31052	4.80285	0.0284127	0.754864
Cpox	-0.948411	3.16158	4.80147	0.0284355	0.754864
Gm13298	-7.48759	0.889045	4.79811	0.028491	0.754864
Map3k5	0.939093	2.50323	4.79161	0.0285987	0.754864
Prr15l	-1.19099	3.20183	4.7896	0.028632	0.754864
Klhl23	1.34839	2.4825	4.78534	0.028703	0.754864
Slc7a9	-1.48419	2.60108	4.78525	0.0287045	0.754864
Bai3	-5.87841	-0.567014	4.78506	0.0287077	0.754864
Tacc3	-0.86212	7.16536	4.77993	0.0287932	0.754864
Klhl32	-1.47688	2.13774	4.77662	0.0288486	0.754864
Ptprs	0.934746	3.03625	4.77568	0.0288645	0.754864
Prrg1	2.17629	-0.1592	4.77106	0.028942	0.754864
Rasgef1b	1.09429	1.46709	4.77039	0.0289532	0.754864
Cklf	0.820668	5.06445	4.75735	0.0291735	0.754864
Cir1	0.574653	5.73533	4.75603	0.0291958	0.754864
Ptpn9	-0.73312	2.87103	4.75545	0.0292057	0.754864
2610044O15Rik	0.601857	3.66676	4.7541	0.0292286	0.754864
Nlrp14	-5.34302	-0.968422	4.75042	0.0292911	0.754864
Chek2	-0.592251	4.70649	4.74953	0.0293063	0.754864
Pvrl3	-0.698958	5.57474	4.74737	0.0293431	0.754864
Ptpn6	-1.53996	4.25041	4.74712	0.0293473	0.754864
4933433P14Rik	0.761434	5.10542	4.74686	0.0293518	0.754864
Slc12a3	1.90156	0.646658	4.7432	0.0294143	0.754864
Gm1673	1.09055	5.24694	4.73812	0.0295013	0.754864
Nrg4	-1.15317	4.05594	4.73565	0.0295437	0.754864
Utp18	-0.813529	6.03501	4.73565	0.0295437	0.754864
Gm13154	-1.27788	5.28614	4.73381	0.0295753	0.754864
Ngfrap1	0.527287	8.33973	4.73261	0.0295959	0.754864
Egln3	-1.62211	1.99442	4.73144	0.0296161	0.754864
Sparc	1.33491	4.88827	4.72624	0.0297057	0.754864
Col22a1	-5.94591	-0.136132	4.71398	0.0299183	0.754864
Myst4	-0.748195	3.41574	4.70883	0.030008	0.754864
0610007C21Rik	0.700541	7.00152	4.70604	0.0300568	0.754864
Raph1	-0.670593	4.64516	4.70253	0.0301182	0.754864
Psmd11	-0.844718	7.97424	4.70004	0.030162	0.754864
Dad1	0.663113	8.54478	4.69964	0.0301689	0.754864
Tmem126a	0.854113	7.1881	4.69636	0.0302266	0.754864
Agbl2	-5.18807	0.269255	4.6925	0.0302945	0.754864
Plxnc1	1.66361	0.757311	4.68901	0.0303561	0.754864
Mlana	0.995642	3.06622	4.68888	0.0303585	0.754864
Wdr25	-1.57448	0.809534	4.68026	0.0305112	0.754864
Gstm7	1.42142	4.93472	4.68008	0.0305143	0.754864
Fxc1	0.835051	7.11277	4.67933	0.0305277	0.754864
Nuak1	-1.60652	1.02367	4.67785	0.030554	0.754864
Gnmt	1.19718	0.240568	4.67735	0.0305628	0.754864
Tmco4	-1.34461	1.50646	4.67315	0.0306377	0.754864
0610040B10Rik	0.98725	1.77519	4.67169	0.0306638	0.754864
Dynll1	0.658732	10.2296	4.67151	0.030667	0.754864
Scn5a	-5.89745	-0.653719	4.66952	0.0307025	0.754864
Stk32a	1.75221	-0.577549	4.66557	0.0307732	0.754864
Pccb	1.02221	3.45676	4.66406	0.0308003	0.754864
Shcbp1	-0.811122	5.96615	4.66293	0.0308206	0.754864
Uap1	-0.72762	4.44203	4.6626	0.0308265	0.754864
Stk17b	-0.730343	5.47801	4.66236	0.0308308	0.754864
Ccdc79	-2.23411	2.48534	4.66188	0.0308395	0.754864
Sdc1	-1.61568	2.8728	4.66106	0.0308541	0.754864
Gm9112	1.42632	4.39175	4.65637	0.0309385	0.755689
Dapk1	-0.775196	3.36035	4.65108	0.031034	0.756229
Impa1	0.641465	4.33141	4.64954	0.0310619	0.756229
LOC100504703	1.54727	1.5078	4.64227	0.0311937	0.757795
Tmsb15l	0.918595	6.0063	4.63757	0.0312792	0.757795
Ube2cbp	-1.09118	2.34054	4.62916	0.031433	0.757795
Fbxl21	1.17883	2.71694	4.62687	0.031475	0.757795
Neil1	-2.91743	-0.755685	4.62607	0.0314895	0.757795
Tmem100	1.35402	1.70998	4.62553	0.0314994	0.757795
Gpr124	-2.82181	-0.0184982	4.62164	0.0315711	0.757795
Slc29a1	-1.26044	4.57087	4.621	0.0315828	0.757795
Met	1.50349	1.34626	4.62088	0.0315851	0.757795
Mef2a	-0.981299	2.47119	4.61822	0.031634	0.757795
8030411F24Rik	1.98023	2.28937	4.61358	0.0317197	0.75863
Ctss	2.43699	1.82013	4.60977	0.0317904	0.759103
6030408B16Rik	1.78375	2.32195	4.60379	0.0319014	0.759885
Tfb2m	-0.6917	4.83953	4.60121	0.0319494	0.759885
Gusb	1.116	2.09757	4.59792	0.0320109	0.759885
BC065397	-0.74942	3.3563	4.58848	0.0321876	0.759885
Eps8	1.27908	2.29973	4.58828	0.0321913	0.759885
Dll3	0.904741	4.78442	4.58687	0.0322177	0.759885
Susd5	-5.02448	-0.275873	4.58656	0.0322237	0.759885
Gsta3	1.16026	2.38279	4.5862	0.0322304	0.759885
Ctnna2	1.42174	0.190819	4.57931	0.0323603	0.760544
Fndc5	1.68023	1.26112	4.57804	0.0323842	0.760544
Uvrag	-1.00504	2.26712	4.57588	0.0324251	0.760544
Ythdc2	-0.92536	3.71384	4.56793	0.0325759	0.760544
Ppl	-5.33218	-0.198333	4.56792	0.0325761	0.760544
Mdfic	-2.43937	0.955961	4.56172	0.0326942	0.760544
Efcab9	-4.99869	-0.239426	4.55777	0.0327697	0.760544
Fxyd2	1.19067	2.91675	4.55453	0.0328318	0.760544
Dna2	-0.693161	4.47417	4.55299	0.0328613	0.760544
Gtsf1	1.38698	5.41182	4.55167	0.0328867	0.760544
Ccdc23	0.762819	7.49138	4.55156	0.0328888	0.760544
Retn	1.62959	0.971153	4.54862	0.0329453	0.760544
Mgst3	0.81136	6.99676	4.54764	0.0329641	0.760544
Comtd1	1.01337	2.21576	4.54427	0.0330291	0.760544
Ilf2	-0.645673	7.06585	4.54306	0.0330525	0.760544
Gata6	1.82501	-0.475712	4.54196	0.0330738	0.760544
2610507I01Rik	1.45376	0.872562	4.53195	0.0332677	0.763456
Ska3	-0.82664	5.87536	4.52634	0.033377	0.763456
Zfp329	0.692738	3.73904	4.52588	0.033386	0.763456
Amn1	0.874691	5.64298	4.5249	0.0334051	0.763456
Apoc2	1.52275	1.97355	4.51856	0.0335291	0.763862
Ceacam10	-1.6301	3.09285	4.51736	0.0335526	0.763862
1700019D03Rik	-1.06805	4.96951	4.51336	0.033631	0.763862
Slc38a8	-5.29081	-0.683741	4.50777	0.0337413	0.763862
Atxn10	-0.762293	8.32101	4.50632	0.0337698	0.763862
Dynlrb2	1.51	1.52366	4.50447	0.0338064	0.763862
Gm20257	2.106	-1.90564	4.50446	0.0338065	0.763862
Mpp6	-0.882028	7.42446	4.50316	0.0338323	0.763862
Nt5c	0.814694	4.01759	4.49543	0.0339856	0.76387
Zfp521	-1.26052	2.85438	4.49158	0.0340622	0.76387
Pak3	1.68977	1.14551	4.49014	0.0340909	0.76387
Chd1	-0.618452	4.69191	4.4888	0.0341176	0.76387
5033406O09Rik	-4.81815	-8.13995e-05	4.48828	0.0341279	0.76387
Fam98c	-1.68011	2.56528	4.48769	0.0341397	0.76387
Fcer1g	2.12701	2.22847	4.48126	0.0342685	0.764861
Tmem141	1.42045	2.17316	4.48036	0.0342865	0.764861
Ctse	2.5171	-0.818691	4.47332	0.0344279	0.765729
Atp8b5	1.05947	2.16827	4.47222	0.0344502	0.765729
1810062G17Rik	2.24042	-1.00369	4.47077	0.0344794	0.765729
BC056474	0.699413	6.8046	4.46119	0.0346734	0.766718
Shroom2	-1.11047	3.4529	4.46105	0.0346763	0.766718
Nr4a1	1.35088	0.61355	4.46096	0.034678	0.766718
Irf8	-4.9827	-0.671693	4.45715	0.0347555	0.76717
1700097N02Rik	-2.05663	3.06763	4.4549	0.0348013	0.76717
Cd302	0.95867	4.12526	4.44829	0.0349361	0.768848
Rnase6	1.78608	0.116889	4.44499	0.0350039	0.768848
Trank1	1.56761	2.87622	4.44362	0.0350319	0.768848
Gm8267	-2.71006	-0.611404	4.42952	0.0353225	0.772976
Ryr3	-7.00237	0.306863	4.42862	0.035341	0.772976
H2afy	-0.481251	7.23028	4.42696	0.0353754	0.772976
BC033916	0.636521	4.65299	4.42369	0.0354434	0.773122
Phpt1	0.730884	7.80056	4.42165	0.0354857	0.773122
Vrk1	-0.557016	6.59194	4.4167	0.0355887	0.774166
St7	-0.733729	4.29844	4.41437	0.0356374	0.774166
Hspb2	1.37348	2.12323	4.41109	0.0357061	0.774531
Tdp2	-0.888524	8.25986	4.40694	0.0357931	0.774952
Gria4	-5.15705	-0.709481	4.40202	0.0358965	0.774952
Relt	-1.92574	0.455551	4.40165	0.0359041	0.774952
Rragd	1.01259	2.21377	4.40027	0.0359332	0.774952
Gng7	1.41122	-0.455031	4.39079	0.0361336	0.776989
Men1	0.825496	2.81006	4.38972	0.0361562	0.776989
1700003M07Rik	2.08512	-0.924982	4.3857	0.0362415	0.776989
Khk	2.28874	-0.647975	4.37956	0.0363723	0.776989
Mars2	-1.40219	2.14706	4.37862	0.0363924	0.776989
Epdr1	1.76015	0.922395	4.37573	0.0364541	0.776989
Romo1	1.18658	6.96797	4.37466	0.0364771	0.776989
Bid	-0.838958	5.83022	4.37459	0.0364786	0.776989
1700042O10Rik	1.76531	0.52788	4.37377	0.0364962	0.776989
Ppp1r14c	-1.23429	2.0612	4.36732	0.0366346	0.777373
Ppef2	-2.60285	0.536963	4.36618	0.0366591	0.777373
Plcg2	-0.837922	5.1542	4.36495	0.0366856	0.777373
Zfp949	0.978436	2.14944	4.36323	0.0367226	0.777373
Traf1	-2.7064	-0.297088	4.35983	0.036796	0.777823
Fubp1	-0.693379	6.93146	4.35348	0.0369334	0.777872
Rbm34	-0.536093	4.77305	4.34928	0.0370246	0.777872
Htr1d	-1.99476	0.936906	4.34293	0.037163	0.777872
Sdcbp2	-2.94335	-0.368721	4.34292	0.0371632	0.777872
Dbi	0.812022	8.80066	4.34238	0.0371749	0.777872
Zfp534	-1.05648	5.42726	4.33874	0.0372544	0.777872
Exosc2	-0.623346	5.73975	4.33743	0.0372832	0.777872
Palm3	1.12812	0.836665	4.3361	0.0373123	0.777872
Ppat	-0.758265	5.44511	4.32288	0.0376032	0.777872
Ube2v1	-1.03402	7.59384	4.31871	0.0376954	0.777872
Cst3	0.697019	9.07546	4.31502	0.0377773	0.777872
Smpdl3a	1.61831	0.685445	4.30992	0.0378909	0.777872
Marveld3	-1.98427	-0.304042	4.3082	0.0379292	0.777872
Sycp1-ps1	1.79476	-0.212214	4.30637	0.0379699	0.777872
Polr3gl	-0.776715	2.79901	4.30506	0.0379992	0.777872
Vwce	-5.32927	-0.650848	4.30375	0.0380285	0.777872
Dydc1	1.04107	0.953313	4.30273	0.0380513	0.777872
Gabarap	0.579118	6.56047	4.30003	0.0381117	0.777872
Cd22	-4.94382	-0.912909	4.29984	0.0381159	0.777872
Shank3	-5.49612	-0.644383	4.2966	0.0381887	0.777872
BC068157	-5.30142	-0.561462	4.2954	0.0382157	0.777872
Rrm2	-0.889223	7.10975	4.29424	0.0382417	0.777872
Gm826	1.65509	0.368016	4.29401	0.0382469	0.777872
Capg	-1.14535	4.32138	4.29184	0.0382957	0.777872
Pirt	-2.96158	-0.946059	4.2918	0.0382966	0.777872
Ccnl1	-0.572106	5.72598	4.29146	0.0383043	0.777872
Fblim1	-1.51868	2.37849	4.28925	0.0383541	0.777872
Cdk2ap1	-0.770529	7.19016	4.28765	0.0383901	0.777872
Mbl2	0.86352	3.59174	4.28234	0.0385104	0.777872
Uap1l1	-1.28685	2.7836	4.28189	0.0385204	0.777872
Clstn2	-5.26962	-0.334905	4.2816	0.0385271	0.777872
Rasgrp4	-1.4318	1.84845	4.27949	0.038575	0.777872
2010012O05Rik	0.714547	6.1074	4.27658	0.038641	0.777872
Rgs18	-7.83291	-0.322304	4.27655	0.0386418	0.777872
Hspe1	0.651091	10.0032	4.26273	0.0389573	0.777872
Ropn1l	1.2045	2.1745	4.26142	0.0389874	0.777872
2400003C14Rik	-0.758956	6.56035	4.25979	0.0390247	0.777872
Tmem88	0.783515	7.11266	4.25826	0.03906	0.777872
Myo1b	-0.64075	4.7803	4.25558	0.0391216	0.777872
Pde12	-0.731298	3.88254	4.25249	0.0391928	0.777872
Arl2	0.5383	5.86274	4.24177	0.0394411	0.777872
Ttll9	1.3809	-0.54464	4.2412	0.0394542	0.777872
Lrrc51	0.968105	4.76413	4.2382	0.0395241	0.777872
Pemt	0.814605	4.05118	4.23524	0.039593	0.777872
Stox2	-1.72659	0.773973	4.23238	0.0396598	0.777872
Aif1l	-1.35543	4.40176	4.23143	0.039682	0.777872
2010107H07Rik	1.13075	4.5423	4.23033	0.0397078	0.777872
Gstp1	0.600014	8.69756	4.22744	0.0397754	0.777872
Ppp4r1l-ps	0.761775	2.04945	4.22671	0.0397925	0.777872
Ociad2	1.44359	1.71176	4.22644	0.0397988	0.777872
Sdhaf2	0.490298	5.51393	4.22486	0.0398359	0.777872
Slc22a18	-1.54471	4.19431	4.2234	0.0398702	0.777872
Grb10	1.26497	1.58693	4.22163	0.0399118	0.777872
Fam92b	-1.79956	1.53463	4.22099	0.0399269	0.777872
Gm17455	-2.41777	2.07067	4.21672	0.0400274	0.777872
Raet1d	1.02015	6.37796	4.21635	0.0400363	0.777872
Acsl4	1.8777	1.47168	4.21453	0.0400791	0.777872
Gm2897	-2.78204	1.59524	4.21193	0.0401407	0.777872
Gprasp1	0.529895	4.85425	4.21186	0.0401422	0.777872
Relb	-1.43064	0.861512	4.2105	0.0401745	0.777872
Gpkow	0.705798	3.43305	4.21023	0.0401809	0.777872
C130060C02Rik	1.48123	0.00316913	4.20789	0.0402364	0.777872
2010110P09Rik	2.22634	0.149502	4.20714	0.0402541	0.777872
Mybpc3	2.1141	0.0128693	4.19943	0.0404375	0.777872
Edn3	-4.86981	0.545224	4.19815	0.0404681	0.777872
Plod2	0.734634	2.74619	4.19784	0.0404756	0.777872
Ptgr1	1.22874	3.83353	4.19743	0.0404853	0.777872
Rbm47	-1.68448	3.06774	4.19308	0.0405893	0.777872
4732415M23Rik	1.23747	2.03502	4.19304	0.0405903	0.777872
Cpe	1.42196	3.14514	4.19231	0.0406078	0.777872
Fbxo5	-0.685202	6.78108	4.19179	0.0406201	0.777872
Zfp185	1.83306	0.537505	4.19004	0.0406621	0.777872
Cdk2	-0.620811	4.39303	4.18324	0.0408255	0.777872
Cdh6	-5.13474	-0.145543	4.18128	0.0408729	0.777872
Hdac1	-1.10888	7.12846	4.18016	0.0408999	0.777872
Rpe	-0.875803	4.21511	4.1781	0.0409497	0.777872
Higd2a	0.621177	7.48479	4.17361	0.0410582	0.777872
Arhgap19	-0.606325	5.23255	4.17309	0.0410708	0.777872
Cst8	1.714	5.10156	4.17282	0.0410774	0.777872
Pxmp4	0.600788	5.59902	4.17263	0.0410821	0.777872
E330017L17Rik	1.92862	0.0947821	4.1675	0.0412066	0.777872
Tbc1d10a	-1.58629	2.7421	4.16674	0.041225	0.777872
Nipal4	2.42591	-1.11964	4.16636	0.0412343	0.777872
Slc10a4	2.01693	-0.762892	4.1659	0.0412455	0.777872
Actl6a	-0.771231	7.79397	4.1656	0.0412527	0.777872
Lactb2	-1.2459	5.76621	4.16408	0.0412898	0.777872
Donson	-0.771499	4.28671	4.16231	0.0413329	0.777872
Fnip2	-1.12671	2.6706	4.15615	0.0414835	0.779247
Eif2d	-0.874223	5.42694	4.15432	0.0415284	0.779247
Abtb2	1.87855	0.364366	4.15293	0.0415626	0.779247
Slc25a46	-0.627644	3.70513	4.14736	0.0416996	0.78026
Entpd2	-1.37289	2.32529	4.14648	0.0417212	0.78026
Ttc14	-0.55191	5.05241	4.13964	0.04189	0.782162
A230056P14Rik	-1.19694	1.55731	4.13812	0.0419277	0.782162
Six5	1.44908	0.427084	4.13599	0.0419806	0.78217
Mapt	-2.35666	0.0840958	4.13341	0.0420446	0.782365
LOC100044193	0.732348	3.69941	4.13135	0.0420959	0.782365
Gm6890	1.63297	1.33307	4.11939	0.0423943	0.783691
2610306M01Rik	0.817821	2.52133	4.11708	0.0424524	0.783691
Dock1	-0.893016	4.12616	4.11686	0.0424577	0.783691
1110018J18Rik	0.696216	3.28391	4.116	0.0424795	0.783691
Erbb3	-2.23714	-0.293746	4.11548	0.0424925	0.783691
Zfp697	1.31019	0.519842	4.11425	0.0425233	0.783691
Phf19	-0.998963	3.71931	4.10897	0.0426563	0.783691
Ctcf	-0.587815	4.76853	4.10881	0.0426603	0.783691
Cma1	-8.74581	0.942133	4.10857	0.0426664	0.783691
Tdh	-0.994923	6.48703	4.10754	0.0426923	0.783691
Krtdap	1.38008	1.04102	4.10223	0.0428266	0.785189
Tcp11l1	0.951614	5.11864	4.09463	0.0430197	0.786429
Tmem132c	-2.87652	-0.418194	4.09408	0.0430336	0.786429
Kif21a	0.56235	4.3138	4.09212	0.0430837	0.786429
0610009D07Rik	0.645905	7.80308	4.09128	0.043105	0.786429
Ifi27l1	0.640249	6.0839	4.08592	0.043242	0.787965
Cxadr	1.59985	0.984249	4.08238	0.0433326	0.788073
Gca	-0.993228	5.65665	4.08	0.0433936	0.788073
Nme3	0.69208	4.02225	4.07951	0.0434063	0.788073
Hmga2	1.42034	1.4168	4.07581	0.0435015	0.788842
Cmc1	0.698173	5.09105	4.06496	0.0437818	0.79144
Gpx8	1.69019	3.28844	4.0603	0.0439027	0.79144
Lsmd1	0.892903	8.14913	4.05874	0.0439433	0.79144
Gm8909	-2.06011	0.995481	4.05856	0.0439479	0.79144
Rhox8	1.48744	2.88489	4.0583	0.0439546	0.79144
1810031K17Rik	0.930541	1.88495	4.05798	0.043963	0.79144
Ank	-1.76185	1.27956	4.05257	0.0441041	0.7915
Gng5	0.788612	9.58108	4.05166	0.0441278	0.7915
C3ar1	2.19734	0.706071	4.05054	0.0441573	0.7915
Dctn1	0.714869	3.4638	4.04806	0.0442222	0.7915
Zmynd19	-0.638988	6.60587	4.04724	0.0442437	0.7915
4930523C07Rik	-1.66285	1.28926	4.04506	0.0443009	0.7915
Il10	2.01642	-0.938247	4.03858	0.0444712	0.7915
Cldn26	1.79863	0.0814763	4.0334	0.0446079	0.7915
4930592A05Rik	1.25498	0.291505	4.03309	0.0446163	0.7915
Slc25a4	-0.559056	9.11026	4.02984	0.0447023	0.7915
Trappc10	0.69238	3.00907	4.02957	0.0447094	0.7915
Gm14139	0.731078	4.4846	4.02889	0.0447275	0.7915
Pot1b	0.732697	4.15242	4.02742	0.0447663	0.7915
Gpr56	1.25795	1.74226	4.02708	0.0447754	0.7915
Ppm1d	-0.668099	3.68135	4.02618	0.0447992	0.7915
Shisa7	-2.66843	-0.238749	4.02559	0.0448149	0.7915
Fcgr3	1.91162	1.63984	4.01633	0.0450615	0.792264
Naglu	1.99027	-1.38631	4.01608	0.0450683	0.792264
Ndufs8	0.541548	8.36943	4.01438	0.0451138	0.792264
Pea15a	1.15189	1.35865	4.01265	0.0451602	0.792264
Aplp1	-0.857971	3.1675	4.01131	0.045196	0.792264
Gcm1	-5.44215	0.351578	4.01125	0.0451975	0.792264
Mustn1	1.19168	4.02413	4.00883	0.0452625	0.792264
Lrrn4	-1.23809	1.46445	4.00807	0.0452828	0.792264
Yrdc	-0.735856	6.16813	4.0005	0.0454867	0.793217
C1qb	2.27153	2.44749	3.99951	0.0455135	0.793217
Cds1	-1.09912	3.43853	3.99829	0.0455464	0.793217
Prpsap2	-0.677498	5.13789	3.9981	0.0455515	0.793217
Epha2	-1.35077	1.26805	3.99605	0.0456071	0.793217
Tmem81	2.47803	-1.19542	3.99423	0.0456562	0.793217
Slc17a9	-1.91474	-0.473445	3.989	0.0457982	0.79393
Snord42b	-1.16292	0.361359	3.9888	0.0458036	0.79393
Gm13051	-1.03999	5.85656	3.98171	0.045997	0.796356
Pid1	-1.02484	2.07284	3.97246	0.0462501	0.797855
Sort1	0.856752	2.24046	3.96919	0.0463402	0.797855
Tmem35	2.12893	-1.28826	3.96578	0.046434	0.797855
Cacfd1	0.805008	2.91695	3.9637	0.0464913	0.797855
Prss45	2.57114	-1.22243	3.96304	0.0465097	0.797855
Ptk2b	1.36899	1.41748	3.96248	0.046525	0.797855
Creb3	0.892528	4.51788	3.96182	0.0465433	0.797855
Mrps36	0.716423	7.25065	3.95656	0.046689	0.797855
Meig1	1.0718	3.21022	3.9551	0.0467296	0.797855
Trappc1	0.707311	7.39498	3.95258	0.0467996	0.797855
Jmjd4	-0.930205	2.93883	3.9499	0.0468742	0.797855
Mrps21	0.873846	8.4375	3.94845	0.0469147	0.797855
Tmem165	-0.762951	4.41051	3.94463	0.0470212	0.797855
Vwf	-3.24764	-0.0500929	3.94189	0.0470978	0.797855
Inhbb	1.69491	0.86361	3.94147	0.0471095	0.797855
Gjc1	-0.517214	6.33988	3.93898	0.0471794	0.797855
Rhox2d	-1.01232	6.6582	3.9389	0.0471816	0.797855
Clec1b	-6.44629	-1.15613	3.93879	0.0471848	0.797855
Chrna7	-1.82436	0.0860456	3.93611	0.0472598	0.797855
Saal1	-0.549597	5.23891	3.93543	0.0472789	0.797855
Srcrb4d	1.30611	1.35503	3.93178	0.0473817	0.797855
Hpcal1	0.732748	4.73054	3.92315	0.0476255	0.797855
Alox12	-5.50444	-0.953568	3.92305	0.0476285	0.797855
Prrc1	-1.02992	5.48039	3.92028	0.047707	0.797855
0610010O12Rik	0.673548	5.13494	3.91872	0.0477511	0.797855
Armcx2	1.98853	-0.793203	3.91673	0.0478079	0.797855
Creb3l1	1.65998	-0.215201	3.91595	0.0478299	0.797855
Chchd10	0.615792	9.06633	3.91576	0.0478354	0.797855
Tmem222	-0.697944	5.7648	3.91403	0.0478846	0.797855
D1Bwg0212e	-0.674353	5.42212	3.91337	0.0479036	0.797855
1700113A16Rik	0.736516	4.16874	3.90448	0.0481576	0.797855
6030498E09Rik	1.84218	0.456647	3.9011	0.0482546	0.797855
C1s	-4.88431	-1.02526	3.89975	0.0482932	0.797855
Ppp1cc	-0.899483	7.85201	3.89857	0.0483271	0.797855
Susd3	1.52008	2.83963	3.89567	0.0484106	0.797855
Brd1	-0.632243	4.64687	3.89497	0.0484309	0.797855
Scnn1a	-2.28457	-0.109153	3.89386	0.0484629	0.797855
Bhlha15	-5.06277	-1.0047	3.89181	0.0485221	0.797855
Lypla1	-0.840628	7.07291	3.89031	0.0485655	0.797855
2410004P03Rik	-4.9204	-0.963138	3.89021	0.0485684	0.797855
Kctd1	1.23891	0.81708	3.88766	0.0486421	0.797855
Sft2d2	0.659793	4.76107	3.88726	0.0486537	0.797855
Gabra5	-4.83145	0.552688	3.88651	0.0486754	0.797855
Setd6	-0.655566	4.83937	3.88171	0.0488148	0.797855
Ppbp	-9.43713	2.17791	3.88143	0.0488229	0.797855
Chi3l1	1.09188	3.04863	3.88044	0.0488518	0.797855
Celf2	1.16803	2.72429	3.87449	0.0490251	0.797855
Pramel4	-5.11977	-1.13215	3.87319	0.0490631	0.797855
Pik3cg	2.02458	-0.695481	3.87119	0.0491217	0.797855
Psd4	-2.5779	-0.291435	3.87053	0.0491411	0.797855
Col5a2	-5.76006	-1.06063	3.86923	0.0491791	0.797855
Dnaic1	0.957487	5.54081	3.86528	0.0492948	0.797855
Avl9	-0.723144	3.88015	3.86417	0.0493275	0.797855
Sepsecs	-1.25743	2.05512	3.86185	0.0493958	0.797855
Mfap2	1.32599	2.17031	3.86119	0.0494154	0.797855
1810058I24Rik	0.637766	7.11944	3.85775	0.0495168	0.797855
S100a11	1.23151	4.73366	3.85749	0.0495243	0.797855
Fam114a1	1.1307	0.984769	3.85733	0.049529	0.797855
Slfn9	2.57479	-1.09957	3.85561	0.04958	0.797855
1810030N24Rik	0.795924	6.1201	3.84206	0.049982	0.797855
Ccr8	-5.28675	-1.24212	3.84019	0.0500379	0.797855
Ly6a	1.84055	-0.370572	3.83666	0.0501434	0.797855
Tfdp1	-0.740439	6.73026	3.83584	0.0501677	0.797855
Eml1	-2.38942	-0.0767558	3.83567	0.0501731	0.797855
Sytl2	-5.32513	-0.964986	3.83504	0.0501918	0.797855
Zmym1	-0.535188	4.8367	3.83416	0.050218	0.797855
Spin2	0.959731	2.84291	3.83066	0.0503232	0.797855
Emilin1	1.7735	-0.599862	3.82671	0.0504418	0.797855
Boc	-4.93511	-0.600306	3.82596	0.0504643	0.797855
Nup54	-0.56771	6.26186	3.82323	0.0505468	0.797855
4930549G23Rik	-0.882294	4.03179	3.82315	0.0505491	0.797855
6330578E17Rik	0.57679	5.07022	3.82102	0.0506134	0.797855
Tbx4	-1.21333	2.37052	3.81944	0.0506613	0.797855
Exoc8	0.823734	1.65339	3.81861	0.0506862	0.797855
Padi6	-2.91932	-0.462869	3.81307	0.050854	0.797855
1700110I01Rik	-7.83357	0.91401	3.81195	0.0508881	0.797855
Srfbp1	-0.489545	5.89844	3.81174	0.0508945	0.797855
D6Mm5e	-1.24614	5.4624	3.81075	0.0509248	0.797855
Timm8b	0.749168	8.53711	3.81024	0.0509402	0.797855
Aff4	-0.733348	3.52194	3.80538	0.0510881	0.797855
Klf10	-0.632017	4.24366	3.80405	0.0511288	0.797855
Gm10814	-4.72543	-1.10816	3.80229	0.0511826	0.797855
Ms4a6d	0.918867	2.55568	3.79836	0.0513029	0.797855
D330028D13Rik	-0.458653	5.22693	3.79737	0.0513331	0.797855
Il17rc	-2.1871	-0.213758	3.79573	0.0513836	0.797855
Fndc7	-5.28542	-1.24309	3.79524	0.0513984	0.797855
1700011M02Rik	2.30088	1.12051	3.79221	0.0514916	0.797855
Arf6	-0.544272	5.57434	3.79148	0.0515141	0.797855
Zfp945	0.689766	4.96228	3.79027	0.0515513	0.797855
Plekha5	-0.604872	3.88428	3.78833	0.0516112	0.797855
Lsm10	0.692518	7.61807	3.78691	0.051655	0.797855
Mrpl27	0.586647	7.38793	3.78199	0.0518071	0.797855
Mpzl3	1.78704	-0.666799	3.77901	0.0518995	0.797855
Mpc2	0.756626	6.84353	3.77877	0.0519069	0.797855
Cdkal1	-0.596578	3.15016	3.77727	0.0519533	0.797855
Gm14288	0.662128	4.83362	3.77654	0.0519759	0.797855
Trappc2l	0.729891	6.53264	3.7762	0.0519867	0.797855
St6galnac2	-1.548	2.16863	3.77592	0.0519954	0.797855
A330041J22Rik	1.67754	-0.413189	3.77477	0.0520309	0.797855
S1pr1	1.32697	-0.11348	3.77465	0.0520348	0.797855
Krt27	-1.82087	0.858466	3.77264	0.0520973	0.797855
Cyp4f17	-2.92809	-1.05724	3.77056	0.0521623	0.797855
Mug-ps1	-6.82488	-0.749679	3.77021	0.052173	0.797855
H2-DMb1	-5.66548	-0.00393001	3.76689	0.0522767	0.797855
Lypd6b	-2.68301	-0.494529	3.76647	0.0522898	0.797855
Pou2f1	-0.551354	3.22935	3.76379	0.0523737	0.797855
Ccdc14	-0.674601	3.60423	3.76378	0.0523742	0.797855
Cyp26b1	1.51998	0.0633966	3.7635	0.0523827	0.797855
Magea10	-2.48882	0.413018	3.76195	0.0524315	0.797855
Snord22	-1.31824	0.461274	3.76174	0.0524379	0.797855
Atrnl1	-1.64188	0.771718	3.76107	0.0524591	0.797855
Osbp2	-4.83224	0.226473	3.7566	0.0525994	0.797855
Rnmt	-0.593644	6.48388	3.75627	0.0526097	0.797855
Prdx3	0.483694	6.62482	3.75316	0.0527076	0.797855
Ndufaf3	0.670481	5.18028	3.74875	0.052847	0.797855
Ddx19a	-0.657583	4.431	3.74748	0.0528872	0.797855
Susd1	-1.81384	0.0890102	3.74572	0.0529428	0.797855
Ing3	-0.643263	4.70871	3.73982	0.05313	0.797855
Peg12	-1.47314	2.0003	3.73776	0.0531958	0.797855
Stambp	1.04688	2.96353	3.73762	0.0532	0.797855
Sepn1	1.33055	-0.552858	3.73669	0.0532298	0.797855
Fabp7	2.50046	-1.76476	3.73642	0.0532384	0.797855
Bloc1s4	-0.704318	3.06782	3.73588	0.0532557	0.797855
Lin52	-0.734632	4.1741	3.73533	0.0532733	0.797855
Batf3	0.864689	4.32608	3.7343	0.0533061	0.797855
Lars2	-1.19743	4.74195	3.73157	0.0533931	0.797855
Ptgds	1.76541	5.81301	3.72727	0.0535309	0.797855
Ptpro	-5.69763	-1.01137	3.72714	0.053535	0.797855
Cbfa2t2	-0.706688	4.54436	3.72529	0.0535942	0.797855
Beta-s	-11.3042	3.23377	3.72524	0.0535961	0.797855
Zfp84	-0.836435	3.21631	3.72487	0.0536077	0.797855
Gm11194	1.98053	-0.660006	3.72483	0.0536091	0.797855
Wfdc15a	1.05988	2.44771	3.72146	0.0537174	0.797855
Cpa3	-9.62044	2.12118	3.71892	0.0537992	0.797855
Gja1	1.58944	2.41941	3.71837	0.0538169	0.797855
Naprt1	1.83174	-0.757407	3.71825	0.0538207	0.797855
Scn2a1	-2.73785	-0.421509	3.7182	0.0538225	0.797855
Tsen54	-1.49614	1.58716	3.71667	0.0538717	0.797855

## Sheet: Male_Mid_vs_Oil
Symbol	logFC	logCPM	LR	PValue	FDR
Mmgt1	1.14449	2.45067	12.5179	0.000403081	0.999863
1700008O03Rik	-1.92854	0.0321161	11.3885	0.000739015	0.999863
Ly6h	-4.6656	-1.01867	11.2428	0.000799311	0.999863
Lpxn	-1.78563	0.446395	11.2396	0.000800716	0.999863
Lypd4	-5.4433	2.35695	11.0902	0.000867862	0.999863
Cebpb	-1.1804	2.64823	10.5147	0.00118431	0.999863
1700010M22Rik	-4.59182	-1.07525	10.3456	0.00129784	0.999863
Npb	2.54012	-0.644111	9.67485	0.00186808	0.999863
Hba-a2	-7.58383	6.41763	9.33869	0.00224366	0.999863
Hba-a1	-7.58383	6.41762	9.33758	0.00224501	0.999863
Nkx3-1	-2.1694	-0.461733	9.21358	0.00240227	0.999863
Ccdc57	-0.777177	2.00879	8.95705	0.002764	0.999863
Slc16a7	-4.80027	-1.11929	8.82056	0.00297855	0.999863
Nipal2	-2.00548	0.848364	8.38858	0.00377586	0.999863
Birc3	-0.97813	1.16982	8.25531	0.0040633	0.999863
Hist1h3f	-1.12453	2.10404	8.1886	0.00421544	0.999863
Ptplad2	1.75511	1.06977	8.07802	0.00448054	0.999863
Metrn	-1.48096	-0.27489	7.99373	0.00469396	0.999863
Ccdc81	-3.88494	-1.03422	7.96611	0.00476612	0.999863
Naf1	-0.886494	2.31913	7.94856	0.00481256	0.999863
St8sia4	-2.19505	-0.707112	7.9464	0.00481831	0.999863
3110070M22Rik	-2.03394	-0.616692	7.67946	0.0055853	0.999863
Beta-s	-8.44908	3.23377	7.45507	0.0063258	0.999863
Zfp651	-1.13704	0.013385	7.3874	0.00656823	0.999863
Gigyf2	-0.467364	3.8313	7.36977	0.00663293	0.999863
Gm8989	-5.49355	-1.19234	7.35404	0.00669124	0.999863
Spata22	-3.75383	0.0132403	7.26977	0.00701248	0.999863
Plekho2	-1.17547	0.154687	7.23111	0.00716507	0.999863
Hbb-b2	-8.2547	3.11748	7.1334	0.0075661	0.999863
Hbb-b1	-8.2547	3.11748	7.1334	0.0075661	0.999863
Acacb	-1.3935	1.13088	7.05454	0.00790646	0.999863
Hsd17b13	2.5763	-1.16369	6.93279	0.00846297	0.999863
A730020E08Rik	-2.95466	-0.234128	6.89704	0.00863388	0.999863
Parp3	2.12715	-0.736208	6.81083	0.00906064	0.999863
Rims3	-0.897822	1.32924	6.79187	0.0091574	0.999863
Hist3h2ba	-1.68248	-0.576047	6.79156	0.00915898	0.999863
Snord42b	-0.965594	0.361359	6.74802	0.00938519	0.999863
4933401D09Rik	-1.13394	0.0419593	6.74535	0.00939924	0.999863
C5ar1	2.58159	-1.01741	6.70726	0.00960214	0.999863
Gm1140	-1.88285	5.204	6.68986	0.00969627	0.999863
Nrk	-1.61765	0.705491	6.58881	0.0102622	0.999863
Gm14692	-1.86752	5.09302	6.58836	0.0102648	0.999863
Slc2a8	-1.13899	0.639394	6.55222	0.0104753	0.999863
Slc19a2	0.840628	2.69305	6.53251	0.010592	0.999863
Twsg1	0.594566	2.76203	6.49538	0.0108155	0.999863
Sft2d3	-0.893178	2.03913	6.44881	0.0111027	0.999863
Cage1	-1.1442	0.0202801	6.38226	0.0115267	0.999863
Sox11	1.70871	0.715113	6.38196	0.0115286	0.999863
Mx2	-2.41749	-1.14612	6.33003	0.011871	0.999863
LOC100041346	-2.76268	-0.924726	6.22056	0.0126275	0.999863
Sntb1	2.10837	-0.337601	6.17696	0.0129425	0.999863
Nfib	1.06789	0.401659	6.11384	0.0134128	0.999863
Selenbp1	1.77989	-0.387894	6.10289	0.0134961	0.999863
Papolb	-1.46282	-0.708785	6.08857	0.0136059	0.999863
Mageb18	-2.5065	-0.700426	6.07011	0.0137488	0.999863
1700008P20Rik	1.16464	0.337531	6.00621	0.0142556	0.999863
2810453I06Rik	-0.603861	2.3808	5.98181	0.0144541	0.999863
Pkib	-1.97671	-0.457326	5.95726	0.0146568	0.999863
Stra8	-1.79781	7.30034	5.94963	0.0147204	0.999863
Notch1	-1.13049	1.43695	5.93285	0.0148612	0.999863
Foxo4	-1.57091	-0.518894	5.92161	0.0149563	0.999863
Itgb7	1.93602	-0.684981	5.89559	0.0151788	0.999863
Slc22a18	-1.08283	4.19431	5.881	0.0153051	0.999863
Oplah	-1.92007	-0.799518	5.87704	0.0153396	0.999863
Lass6	0.908231	2.29638	5.87001	0.0154009	0.999863
Adamts20	-1.91932	-0.165544	5.85819	0.0155047	0.999863
Ceacam2	1.65205	0.233749	5.85482	0.0155345	0.999863
Rsbn1l	-0.445968	4.38592	5.8441	0.0156293	0.999863
6330512M04Rik	-2.21676	1.25077	5.83828	0.0156811	0.999863
Lamp2	0.460087	5.3741	5.77331	0.0162714	0.999863
Eml1	-1.71372	-0.0767558	5.72381	0.0167364	0.999863
AW551984	1.31303	1.0362	5.63363	0.0176191	0.999863
Mobp	-2.13432	-0.369455	5.62525	0.0177036	0.999863
B230312A22Rik	-0.838731	1.23976	5.60618	0.0178973	0.999863
Hsd17b7	0.621782	2.94809	5.6038	0.0179216	0.999863
1700125G22Rik	-1.53858	-0.909537	5.55578	0.0184197	0.999863
Psd3	-1.16822	0.927634	5.55353	0.0184434	0.999863
Stk11ip	-0.731228	1.76872	5.53581	0.0186311	0.999863
Hectd2	-1.34691	1.17518	5.50366	0.0189767	0.999863
AA415398	-1.60873	0.0958481	5.49052	0.0191198	0.999863
Acbd4	-1.17397	-0.285677	5.48284	0.0192041	0.999863
Gnb2	-0.691846	4.00568	5.46149	0.01944	0.999863
Cttnbp2	-1.98986	-0.429423	5.45771	0.0194822	0.999863
Phc3	-0.746438	1.51973	5.45119	0.019555	0.999863
Ttc38	-1.11609	0.46972	5.43143	0.0197775	0.999863
Nrxn1	-2.50452	-0.116647	5.39917	0.0201463	0.999863
4930503E14Rik	-1.51565	1.1081	5.39336	0.0202135	0.999863
Stard8	-1.38226	1.24582	5.37049	0.0204802	0.999863
Eno4	0.850106	1.49349	5.3653	0.0205413	0.999863
D430019H16Rik	1.3799	1.46287	5.36443	0.0205515	0.999863
Gm13287	-6.05458	-1.67092	5.27719	0.0216066	0.999863
Fgf8	-1.17153	0.254942	5.26299	0.0217835	0.999863
Pogk	-0.715785	1.88938	5.26082	0.0218107	0.999863
Ccl12	3.66774	-0.798994	5.23738	0.0221066	0.999863
Arhgef7	-0.60953	2.66219	5.23685	0.0221133	0.999863
Exosc6	-0.567709	5.46613	5.22406	0.0222765	0.999863
Nkx6-2	-0.926231	0.638614	5.20554	0.022515	0.999863
C2cd2	0.653697	2.46823	5.20123	0.0225709	0.999863
Ildr1	-1.78851	0.213763	5.18581	0.0227721	0.999863
Fam73a	-0.539962	3.20793	5.15228	0.0232159	0.999863
Sema4d	-0.746998	2.80793	5.13804	0.023407	0.999863
Mesp1	-1.69348	0.108132	5.13237	0.0234836	0.999863
Gm12070	-1.02006	4.64227	5.12542	0.0235779	0.999863
Edar	-2.11586	-0.788831	5.10223	0.0238951	0.999863
Dffa	1.02165	1.25936	5.08069	0.0241937	0.999863
Ehd3	1.51456	0.575015	5.07804	0.0242307	0.999863
Ptpru	-2.02524	-0.369242	5.06737	0.0243803	0.999863
Hspa4l	0.575839	4.81915	5.06415	0.0244256	0.999863
Shroom4	1.37145	-0.718256	5.04176	0.0247434	0.999863
Tpsb2	-4.1903	-1.09112	5.03234	0.0248783	0.999863
Trak2	-0.765352	1.46066	5.02094	0.0250425	0.999863
Gjb4	-2.11508	0.21648	5.00722	0.0252418	0.999863
Lrrc45	-0.791478	1.29582	4.98776	0.0255273	0.999863
Grk4	-1.68467	0.175314	4.96593	0.0258514	0.999863
Clec2l	-1.64718	0.785514	4.95059	0.0260818	0.999863
Ostb	1.99126	-1.36686	4.939	0.0262572	0.999863
Efr3b	-0.862204	2.00233	4.93511	0.0263163	0.999863
Cdkl5	-1.40904	0.0484467	4.93118	0.0263762	0.999863
Lyn	1.14949	0.667934	4.92596	0.0264561	0.999863
4921531P14Rik	-0.827524	1.29573	4.92292	0.0265027	0.999863
Kcnq1ot1	-0.800222	2.04892	4.91614	0.0266069	0.999863
Notum	-1.03869	1.0173	4.91468	0.0266294	0.999863
Ddx19b	-0.56413	5.16132	4.85756	0.0275253	0.999863
Sorl1	1.06951	1.06072	4.85133	0.0276249	0.999863
Prrg3	1.41476	0.91764	4.8364	0.0278651	0.999863
Gm15800	-0.7073	2.51405	4.83412	0.0279018	0.999863
Gm3925	-1.56154	0.408229	4.83177	0.0279399	0.999863
Nt5dc3	-0.869224	1.17368	4.8267	0.0280223	0.999863
Mib2	-1.03473	0.719216	4.82524	0.0280459	0.999863
Traf1	-1.47528	-0.297088	4.81204	0.0282616	0.999863
Klhl35	-1.27867	1.39244	4.8007	0.0284482	0.999863
Vwc2	-2.28552	-1.0221	4.79271	0.0285804	0.999863
Rab32	1.51901	0.369468	4.78999	0.0286256	0.999863
4932416H05Rik	-0.95337	0.10829	4.78919	0.0286389	0.999863
F420014N23Rik	0.908493	0.100631	4.78443	0.0287181	0.999863
Ror2	-0.777654	1.39873	4.78113	0.0287732	0.999863
Rell2	-1.19554	-0.638975	4.7716	0.0289329	0.999863
Lzts2	-0.945372	1.28602	4.75969	0.0291339	0.999863
Cck	2.09524	-0.324952	4.75903	0.0291449	0.999863
Cyp26a1	-2.9755	-1.09253	4.7586	0.0291522	0.999863
Fabp5	-1.33057	4.00107	4.7483	0.0293273	0.999863
Gtpbp2	-0.735841	2.13173	4.71988	0.0298159	0.999863
Mir762	-0.890846	1.86216	4.71531	0.0298952	0.999863
Rbm12b2	0.721685	2.35042	4.69053	0.0303292	0.999863
Bbs7	0.6777	3.16843	4.68655	0.0303996	0.999863
Klhdc8b	1.70544	-1.05728	4.68616	0.0304066	0.999863
Cphx	-0.751531	3.70622	4.672	0.0306581	0.999863
Gm2104	-0.751531	3.7065	4.67114	0.0306735	0.999863
Mcam	0.576858	2.65898	4.65863	0.0308978	0.999863
Zfp575	-2.34291	-0.8182	4.65781	0.0309126	0.999863
Vstm2b	-1.57789	0.275621	4.62123	0.0315786	0.999863
Arl2bp	0.527933	2.67134	4.60494	0.03188	0.999863
Vopp1	-1.12334	0.933086	4.58937	0.0321709	0.999863
Papss1	0.530532	3.08426	4.57538	0.0324345	0.999863
4930402H24Rik	-0.838546	1.26371	4.57401	0.0324606	0.999863
Morc4	1.28212	0.303878	4.57003	0.0325361	0.999863
Aftph	0.462205	4.27906	4.53583	0.0331924	0.999863
6430571L13Rik	-1.28282	-0.748835	4.51895	0.0335214	0.999863
4933404O12Rik	-1.15779	0.67455	4.50263	0.0338428	0.999863
Fes	-1.53125	-0.589745	4.50084	0.0338782	0.999863
D030056L22Rik	-0.481567	6.20291	4.4828	0.0342376	0.999863
Xylb	-0.884382	1.14576	4.48074	0.034279	0.999863
Agtpbp1	0.442551	3.56963	4.47746	0.0343447	0.999863
Wdr19	-0.736829	1.48735	4.46988	0.0344975	0.999863
BB557941	-3.11089	-0.783017	4.45443	0.0348108	0.999863
Lyrm7	0.607	2.56452	4.44149	0.0350756	0.999863
Acsl4	1.51657	1.47168	4.4241	0.0354348	0.999863
Rfwd3	0.492453	4.64164	4.42405	0.0354358	0.999863
Tdpoz5	-4.11248	-1.60975	4.41925	0.0355357	0.999863
Gm10697	-4.11248	-1.60975	4.41925	0.0355357	0.999863
Slc6a20a	-1.59787	-0.642872	4.41535	0.0356169	0.999863
A330035P11Rik	-1.61762	-0.799719	4.41463	0.035632	0.999863
Nap1l3	1.41183	0.484862	4.41061	0.0357161	0.999863
Klk7	1.77325	-0.688449	4.40887	0.0357526	0.999863
Nfkbid	-0.840999	1.52592	4.40733	0.0357848	0.999863
Mapk8ip2	-0.997505	0.259377	4.4039	0.0358568	0.999863
Zfp346	-0.553804	2.5756	4.40295	0.0358769	0.999863
Skida1	-1.10812	0.774739	4.39473	0.0360501	0.999863
Bhlhb9	0.424214	5.24671	4.38979	0.0361547	0.999863
Ttll13	-1.13803	0.27903	4.36891	0.0366003	0.999863
LOC622124	-1.15515	1.92487	4.36105	0.0367696	0.999863
Ccrl1	-1.16353	-0.523716	4.35976	0.0367976	0.999863
Smarcc2	0.863975	2.16077	4.35167	0.0369726	0.999863
Sipa1l3	-1.11992	1.01147	4.34692	0.037076	0.999863
Ick	-0.662586	1.92796	4.33757	0.0372801	0.999863
Serping1	-1.34327	0.821183	4.32782	0.0374943	0.999863
Rap1gap	-1.03966	0.125151	4.31903	0.0376884	0.999863
Vstm2a	2.14583	-0.687803	4.31415	0.0377968	0.999863
Aars	-0.46545	4.67367	4.312	0.0378444	0.999863
Shisa2	0.749378	1.90321	4.30685	0.0379592	0.999863
Egr1	1.16961	1.01449	4.30497	0.0380013	0.999863
Polr3gl	-0.519282	2.79901	4.2997	0.0381192	0.999863
Tusc1	-0.98447	0.0542498	4.28819	0.0383781	0.999863
Mfsd6	1.20101	0.044845	4.28131	0.0385336	0.999863
Nnt	-0.604235	2.46095	4.2599	0.0390223	0.999863
Shisa3	-1.93559	-0.664178	4.24986	0.0392536	0.999863
Entpd1	-1.91431	-0.916921	4.23439	0.0396129	0.999863
C330006A16Rik	-0.8355	2.28255	4.23029	0.0397086	0.999863
Edn3	1.41489	0.545224	4.20853	0.0402212	0.999863
Capn5	-0.960743	0.696766	4.19853	0.040459	0.999863
Nuak1	-0.933899	1.02367	4.19825	0.0404657	0.999863
Rhbdf2	-0.906643	0.908722	4.19433	0.0405594	0.999863
2022-03-06	0.465689	4.4623	4.19198	0.0406157	0.999863
Dkk1	0.919564	1.26095	4.18976	0.0406687	0.999863
Cpox	-0.591608	3.16158	4.18697	0.0407358	0.999863
Dync1i1	0.647479	4.66558	4.16153	0.0413519	0.999863
Dlec1	-0.8461	0.674062	4.1569	0.0414652	0.999863
Fads3	-1.6034	-0.0224056	4.14948	0.0416472	0.999863
Epb4.1l1	1.45902	-0.160581	4.14072	0.0418634	0.999863
Ids	0.817288	2.06277	4.13949	0.0418937	0.999863
Ppp4r1l-ps	-0.580051	2.04945	4.13376	0.0420358	0.999863
Dync2h1	-0.570059	2.66261	4.13214	0.0420761	0.999863
B4galt3	-0.984596	0.0947333	4.11938	0.0423946	0.999863
Agrp	-1.13427	-0.661458	4.10486	0.0427601	0.999863
Abcd1	-0.794052	1.25669	4.10252	0.0428193	0.999863
Tmco5b	2.43499	-0.588591	4.10212	0.0428295	0.999863
Hs3st3b1	-2.52511	-1.07554	4.08152	0.0433545	0.999863
Lgals3	1.72808	0.190564	4.07758	0.0434558	0.999863
Fbxl15	-0.6806	3.49229	4.06547	0.0437685	0.999863
Rhox3a	-2.26716	-0.774368	4.06215	0.0438547	0.999863
Meg3	-0.954753	0.858228	4.05857	0.0439476	0.999863
Atp9b	-0.45999	3.36657	4.05676	0.0439949	0.999863
Tmem22	1.36867	1.63374	4.05403	0.0440659	0.999863
Fig4	0.612799	2.22589	4.04656	0.0442615	0.999863
Cyp4f16	-0.566004	2.57153	4.04198	0.0443818	0.999863
Rsad1	-0.904567	0.386167	4.04169	0.0443894	0.999863
Fam69b	-1.35791	1.51174	4.03073	0.0446786	0.999863
Sycp1-ps1	1.32596	-0.212214	4.00879	0.0452636	0.999863
Gng10	0.570012	3.25531	3.99806	0.0455527	0.999863
Fam89a	0.511595	2.64493	3.99339	0.0456791	0.999863
Cd200r1	2.17363	-0.830611	3.98748	0.0458395	0.999863
Il10	1.57477	-0.938247	3.9747	0.0461886	0.999863
Trpc3	-1.36436	-0.58388	3.95571	0.0467127	0.999863
Mllt11	0.741359	2.85642	3.95141	0.046832	0.999863
Mtus1	0.815399	2.02268	3.94927	0.0468917	0.999863
Exoc4	0.469804	3.55141	3.94134	0.0471131	0.999863
Rnase6	1.30615	0.116889	3.93788	0.0472103	0.999863
Rfng	-1.29862	1.45763	3.93264	0.0473575	0.999863
Ccdc45	-0.472179	3.04972	3.92908	0.047458	0.999863
Gcnt4	-1.99732	-0.727117	3.9266	0.047528	0.999863
E330013P04Rik	-1.54853	-0.883284	3.92239	0.0476472	0.999863
Sacs	-1.02114	0.818878	3.91985	0.0477191	0.999863
Ankrd28	-0.599049	2.80221	3.90877	0.0480349	0.999863
Trim39	-0.599172	2.45963	3.8974	0.0483609	0.999863
Fam83g	-0.678725	1.47152	3.89716	0.0483678	0.999863
Osta	-2.32303	-0.673908	3.89695	0.0483738	0.999863
Vegfa	-0.886216	1.25097	3.89253	0.0485012	0.999863
Pbx3	0.644851	3.15302	3.89224	0.0485097	0.999863
Elmo3	-1.63492	-1.07151	3.88926	0.0485958	0.999863
Cxcr7	-1.90765	-0.953936	3.87892	0.0488961	0.999863
Ptpn18	1.29868	-0.512595	3.87605	0.0489798	0.999863
Cyp4f17	-1.60957	-1.05724	3.87137	0.0491165	0.999863
Pwp2	-0.619604	2.63804	3.86689	0.0492477	0.999863
Gm5113	1.27279	0.534113	3.86632	0.0492643	0.999863
Hist1h3e	-0.848202	1.74862	3.85771	0.0495178	0.999863
Slc35e2	0.576219	2.14648	3.85218	0.0496814	0.999863
Bicd2	-0.572197	1.77663	3.85088	0.0497198	0.999863
Bphl	0.394345	3.99626	3.8482	0.0497995	0.999863
Xist	-1.22137	-0.174891	3.84186	0.0499881	0.999863
Dclk1	1.3135	0.33231	3.83282	0.0502582	0.999863
Zfp94	-0.528641	1.90636	3.83271	0.0502615	0.999863
P2ry1	-1.84165	-0.414561	3.82834	0.0503927	0.999863
4922502N22Rik	-2.58344	-1.66574	3.82404	0.0505221	0.999863
Tcp11	-0.74288	1.07208	3.82299	0.0505539	0.999863
Cideb	-1.55083	-0.95102	3.82039	0.0506326	0.999863
Slc15a4	-0.610065	2.62981	3.81652	0.0507497	0.999863
Hist1h3a	-0.866599	1.49828	3.80436	0.0511193	0.999863
Chm	0.615552	3.29103	3.80007	0.0512504	0.999863
Cyp2u1	-0.820205	1.0617	3.7989	0.0512863	0.999863
Snora68	-0.483467	3.6087	3.79739	0.0513326	0.999863
Gm9926	1.53159	-0.928447	3.78794	0.0516231	0.999863
B4galt6	-0.655242	2.49672	3.77689	0.0519653	0.999863
Chst8	1.58029	-0.838118	3.77176	0.0521249	0.999863
Vav3	1.65493	0.0412214	3.76493	0.052338	0.999863
Gm6787	0.793976	0.954192	3.76414	0.0523627	0.999863
6330403K07Rik	1.0502	0.238951	3.7488	0.0528454	0.999863
Ern1	-1.22637	-0.208324	3.74808	0.0528681	0.999863
Syt5	-0.51373	5.33001	3.74803	0.0528699	0.999863
Tmc2	-1.34501	0.140737	3.74561	0.0529464	0.999863
Taf1	0.379073	5.19087	3.7358	0.0532581	0.999863
Tlcd2	1.27624	-0.00322294	3.73209	0.0533766	0.999863
Elk3	-1.22399	-0.31492	3.73108	0.0534087	0.999863
Cd59a	0.95389	4.54911	3.72977	0.0534509	0.999863
Bcl7a	-0.677656	1.60164	3.72435	0.0536244	0.999863
Dcbld1	0.768069	1.83108	3.72043	0.0537506	0.999863
Bhmt2	0.923064	0.820134	3.71522	0.0539186	0.999863
Vps39	0.761029	1.90183	3.71028	0.0540784	0.999863
Fam196a	-1.41486	0.382215	3.70466	0.0542608	0.999863
Manba	0.987982	0.794979	3.70419	0.0542761	0.999863
Sc4mol	0.453323	7.50654	3.69423	0.0546009	0.999863
Cxcl1	-1.89964	-1.38586	3.69305	0.0546396	0.999863
Zfp532	0.42997	3.05621	3.69294	0.0546431	0.999863
Frrs1	-0.924088	0.967713	3.69185	0.0546788	0.999863
Rere	-0.386073	4.23951	3.67871	0.0551114	0.999863
Hpgd	-0.869581	2.0582	3.67626	0.0551927	0.999863
Clnk	-2.0375	-1.38588	3.65991	0.0557365	0.999863
Wdr35	0.574986	2.62643	3.64623	0.0561964	0.999863
Zbtb8b	-0.796355	0.654561	3.6432	0.0562985	0.999863
Ttpa	0.601218	3.96368	3.63274	0.0566533	0.999863
AK129341	-0.734417	2.04002	3.62742	0.0568348	0.999863
Cldn9	-1.689	-1.06013	3.61408	0.0572923	0.999863
Muc13	2.4729	-1.02278	3.61026	0.0574243	0.999863
Gramd4	-1.10274	-0.3878	3.60739	0.0575233	0.999863
Arhgap18	0.921457	1.51452	3.60409	0.0576375	0.999863
Itpka	1.42882	0.0282316	3.57979	0.0584866	0.999863
Snord22	-0.803942	0.461274	3.57116	0.0587911	0.999863
Tspan2	0.831229	0.590387	3.56552	0.0589913	0.999863
Dpep3	-2.03209	-0.892844	3.56245	0.0591003	0.999863
Hfe	1.46942	-1.29466	3.55981	0.0591946	0.999863
Crxos1	-1.16731	0.851772	3.55862	0.0592371	0.999863
Gbe1	0.738313	2.20195	3.55771	0.0592693	0.999863
Ccnt1	0.414992	4.11896	3.54922	0.0595734	0.999863
Galnt3	0.900377	0.359559	3.54298	0.0597978	0.999863
Slc41a3	-1.61942	-0.760437	3.54052	0.0598868	0.999863
Tmem177	-0.43518	4.16065	3.53911	0.0599377	0.999863
Iqsec2	1.23458	-0.275615	3.53362	0.0601364	0.999863
Pdk3	0.368923	7.13641	3.53203	0.0601941	0.999863
Nhsl2	-0.917009	0.49601	3.52356	0.0605024	0.999863
Zdhhc8	-0.7517	0.937518	3.52353	0.0605035	0.999863
Tctex1d1	-1.48453	-1.05661	3.5231	0.060519	0.999863
3010001F23Rik	1.06538	1.08368	3.52249	0.0605415	0.999863
Dnajb8	-2.70797	-1.11854	3.51652	0.0607598	0.999863
Gm9705	-0.841972	0.736296	3.51605	0.0607772	0.999863
Entpd2	-0.816796	2.32529	3.51112	0.0609581	0.999863
Gpx6	1.36641	-0.277637	3.51095	0.0609647	0.999863
Slx1b	-0.631527	0.757666	3.51073	0.0609727	0.999863
Rcan2	-1.25331	0.321855	3.49852	0.0614238	0.999863
Zfp167	-1.10223	-0.0495197	3.49667	0.0614922	0.999863
H2afy2	-0.831483	1.84924	3.49499	0.0615548	0.999863
Hist1h3g	-0.664227	2.30715	3.48852	0.0617959	0.999863
Adck4	-0.639503	4.08706	3.4787	0.0621635	0.999863
Hal	0.919099	2.67467	3.47607	0.0622623	0.999863
Gm7903	-1.00227	2.46915	3.46488	0.0626849	0.999863
Gm5128	-1.00227	2.46915	3.46488	0.0626849	0.999863
Ankrd23	-1.5491	-0.991691	3.4642	0.0627107	0.999863
Gm16157	1.18309	-0.9706	3.46367	0.0627308	0.999863
Tmem90b	-1.2294	0.243078	3.4609	0.0628363	0.999863
Sult2a5	-1.38318	-0.289912	3.46085	0.0628382	0.999863
Mapk8ip3	-0.615752	1.97342	3.45955	0.0628875	0.999863
4930544O15Rik	1.52963	-0.908893	3.45482	0.0630674	0.999863
Acsf3	-0.826631	1.27345	3.4517	0.0631869	0.999863
Pde8a	0.669695	2.3079	3.44854	0.0633078	0.999863
Spred2	-1.12909	0.00976556	3.4456	0.0634205	0.999863
9130008F23Rik	-0.622535	2.015	3.44497	0.0634445	0.999863
1700030C10Rik	-0.479511	2.3268	3.43812	0.063708	0.999863
Abcb7	0.43699	4.1161	3.43784	0.0637188	0.999863
Lrp8	-0.914822	1.12587	3.43285	0.0639116	0.999863
Slc27a4	-0.691662	2.0792	3.42912	0.0640563	0.999863
1700019N12Rik	1.07518	0.908356	3.42527	0.0642056	0.999863
Zfp503	-1.56284	-0.226438	3.42183	0.0643397	0.999863
Klf4	0.833928	1.79256	3.42169	0.0643449	0.999863
Gadd45b	-0.512912	2.60906	3.41712	0.0645234	0.999863
Fuca2	1.2116	0.68638	3.41435	0.064632	0.999863
4930547E08Rik	1.19539	-0.497783	3.41379	0.0646538	0.999863
Sap25	-0.652587	2.42961	3.41266	0.0646979	0.999863
Phactr2	-0.884736	3.14685	3.41255	0.0647023	0.999863
Hmgxb3	-0.550171	2.45805	3.40937	0.0648273	0.999863
Itih5	-1.1041	0.252292	3.4049	0.0650031	0.999863
4930556M19Rik	-1.06017	-0.200911	3.40483	0.0650058	0.999863
Sarm1	-1.14806	-0.72473	3.40475	0.065009	0.999863
Cc2d1a	-0.641884	1.26745	3.40392	0.0650418	0.999863
ORF61	-0.946892	1.62017	3.40138	0.0651421	0.999863
Lca5	0.729339	1.96935	3.40118	0.06515	0.999863
Ncdn	-0.736258	0.43636	3.39644	0.0653372	0.999863
4933427D06Rik	-1.30766	0.322119	3.39266	0.0654871	0.999863
E130304F04Rik	-1.31552	-0.181118	3.39235	0.0654996	0.999863
Ccdc164	-1.76168	-1.12	3.39204	0.0655117	0.999863
4930547N16Rik	0.474029	3.63821	3.3891	0.0656286	0.999863
Stab2	-1.19369	0.183379	3.38361	0.0658477	0.999863
Itga8	-2.56435	-0.590437	3.3817	0.0659242	0.999863
1700019E08Rik	-1.95838	-0.59857	3.3809	0.0659562	0.999863
Apobec1	1.10447	0.157639	3.37378	0.0662417	0.999863
Adcy1	-1.31766	0.483112	3.36716	0.0665083	0.999863
Rbmxl2	-0.783869	2.58709	3.36444	0.0666184	0.999863
Otud7a	-0.986885	0.11062	3.36053	0.0667765	0.999863
Fcrls	1.65338	-0.438781	3.35325	0.0670727	0.999863
Abca5	0.908086	1.05729	3.35262	0.0670982	0.999863
Zfand2a	0.671857	1.47	3.35256	0.0671004	0.999863
Hist1h3d	-0.813466	1.3415	3.34405	0.0674485	0.999863
Sgcg	-1.79803	-0.517265	3.33603	0.0677778	0.999863
Hs3st1	-1.78424	-0.948824	3.3353	0.067808	0.999863
Fam82a1	0.542067	2.91256	3.33151	0.0679646	0.999863
Ifnar2	0.812222	1.51168	3.32835	0.068095	0.999863
Dgke	-0.548592	3.17137	3.32813	0.0681044	0.999863
Marveld3	-1.03285	-0.304042	3.32597	0.068194	0.999863
Ttyh2	-0.719672	1.67026	3.32322	0.0683079	0.999863
6330545A04Rik	-0.997586	0.371663	3.31633	0.0685946	0.999863
2410066E13Rik	-0.626887	1.65707	3.30805	0.0689411	0.999863
Oxr1	0.344865	5.03923	3.30164	0.0692108	0.999863
Tmod2	-0.397926	3.08308	3.29799	0.0693648	0.999863
Aff1	1.1576	0.12378	3.29554	0.0694684	0.999863
2310079F23Rik	-0.716784	1.25432	3.29247	0.0695984	0.999863
Mettl7a3	-1.95732	-1.19437	3.288	0.069788	0.999863
Crat	0.711278	1.51189	3.28441	0.0699409	0.999863
Tmem168	0.467151	3.92958	3.28231	0.0700304	0.999863
Trove2	0.488339	3.34655	3.27857	0.0701899	0.999863
Cd5	-1.28112	0.533958	3.27692	0.0702608	0.999863
Pxk	0.529105	3.04513	3.27289	0.0704334	0.999863
Syt12	-1.07993	0.431585	3.26942	0.0705828	0.999863
2700069I18Rik	-2.08263	-1.59792	3.26938	0.0705845	0.999863
Krt23	-1.56401	-1.57313	3.26626	0.0707185	0.999863
Tssk6	-0.76758	0.46735	3.26446	0.0707962	0.999863
F8	0.795662	1.05883	3.26025	0.0709782	0.999863
Phlda2	-0.898142	9.27082	3.25948	0.0710117	0.999863
Gcm1	1.85972	0.351578	3.25739	0.0711021	0.999863
Lrp2	-1.42653	0.751162	3.25716	0.0711123	0.999863
4933426M11Rik	0.576188	1.84843	3.25534	0.0711912	0.999863
Gm6329	-1.62581	-1.36567	3.25237	0.0713201	0.999863
Arhgef12	-0.521668	2.72214	3.24684	0.0715612	0.999863
Dnajb3	-0.550622	2.30605	3.24624	0.0715877	0.999863
Cyp51	0.345967	4.49997	3.24393	0.0716884	0.999863
Sos2	-0.548145	2.38628	3.24362	0.0717021	0.999863
Aak1	-0.551608	2.28252	3.23954	0.0718808	0.999863
Fbxl2	-0.46909	2.65646	3.23693	0.0719956	0.999863
Fbxo48	-0.677215	1.77269	3.2367	0.0720057	0.999863
Bcl9l	-0.977287	0.180081	3.2351	0.0720761	0.999863
Ddx19a	-0.420174	4.431	3.2289	0.0723495	0.999863
Mcart6	-0.974334	0.119885	3.22883	0.0723522	0.999863
Zik1	0.688388	2.07661	3.22749	0.0724117	0.999863
Atoh8	-1.58638	-0.350178	3.21631	0.072908	0.999863
Mpped1	-1.16924	0.110312	3.20266	0.0735187	0.999863
Slc17a9	-1.00741	-0.473445	3.19282	0.0739622	0.999863
Mtus2	-0.601722	1.49065	3.19139	0.0740268	0.999863
Prkaa2	-1.28565	-0.324998	3.18193	0.0744568	0.999863
Prrc2a	-0.642573	2.13491	3.18077	0.0745095	0.999863
Susd5	-1.5227	-0.275873	3.17444	0.074799	0.999863
Map2k7	-0.424709	3.29692	3.17367	0.0748342	0.999863
Hsd17b2	1.32414	-0.47703	3.16915	0.0750416	0.999863
1700001L05Rik	0.486364	2.71058	3.16457	0.0752521	0.999863
Gm13238	-1.23632	-0.00230374	3.15482	0.0757032	0.999863
Matn3	-1.78527	-0.5323	3.14321	0.0762436	0.999863
P4ha1	0.401541	3.90802	3.14011	0.0763886	0.999863
Rhox4b	-1.01109	4.75228	3.13941	0.0764216	0.999863
Cap1	0.604604	1.74116	3.13307	0.0767193	0.999863
Slc30a1	-0.534732	2.43308	3.13304	0.0767204	0.999863
Arfgef1	0.351008	5.54754	3.12839	0.0769396	0.999863
Sh3bp4	-0.614197	2.19456	3.12804	0.0769564	0.999863
Med23	-0.397338	4.08686	3.12794	0.076961	0.999863
Erap1	0.872162	0.506757	3.11967	0.0773525	0.999863
Cobl	-1.24635	0.232205	3.11009	0.0778086	0.999863
2610035D17Rik	1.03106	1.36754	3.10544	0.0780309	0.999863
Pde3b	0.795851	2.36035	3.10408	0.0780962	0.999863
Foxi1	-2.11116	-1.27493	3.09925	0.0783282	0.999863
Slc22a5	-0.481873	2.48589	3.09168	0.0786934	0.999863
Tmem176a	0.811743	1.42235	3.08894	0.0788262	0.999863
Zfp521	-0.68118	2.85438	3.07919	0.0792999	0.999863
Il17re	-1.21783	-0.416885	3.0748	0.0795144	0.999863
Zic3	-0.63843	3.03042	3.06868	0.0798141	0.999863
Peg12	-0.865539	2.0003	3.06327	0.0800804	0.999863
Nqo2	0.377653	5.19993	3.06074	0.0802052	0.999863
Ppp1r12c	-0.442591	3.11421	3.05553	0.0804628	0.999863
Pnrc1	-0.418791	4.13933	3.05292	0.0805924	0.999863
Ccdc163	-0.413057	2.64624	3.04916	0.0807791	0.999863
Def6	0.804733	-0.19834	3.04871	0.0808013	0.999863
Mitd1	0.352792	5.65395	3.04066	0.0812031	0.999863
Abcb8	-0.576434	2.02593	3.0387	0.0813011	0.999863
Rab42-ps	0.747003	0.421386	3.03853	0.0813093	0.999863
Macrod1	-0.844808	1.87232	3.03263	0.0816056	0.999863
Spon1	-1.64758	-1.08198	3.02848	0.0818147	0.999863
Prex1	-0.641408	1.28418	3.02232	0.0821261	0.999863
Camsap3	-0.489687	2.66684	3.02199	0.0821428	0.999863
Pon2	0.424051	3.17653	3.02103	0.0821912	0.999863
Lgi1	-1.54108	-0.385746	3.0195	0.0822689	0.999863
Rai1	-0.422939	2.54453	3.01499	0.0824981	0.999863
Rerg	1.79616	-1.11365	3.00899	0.0828039	0.999863
Zfp185	1.21545	0.537505	3.00853	0.0828275	0.999863
Gm4814	0.980099	-0.0582956	2.99919	0.0833063	0.999863
Zfp169	1.08583	0.0976812	2.99685	0.0834268	0.999863
Ibtk	-0.433337	4.20982	2.99478	0.0835331	0.999863
Gigyf1	-0.561793	2.29386	2.98774	0.0838974	0.999863
LOC622552	-0.893357	0.372573	2.98668	0.0839522	0.999863
Zfp111	0.651536	1.12978	2.98414	0.0840837	0.999863
Plekha2	0.537182	2.75703	2.97984	0.0843077	0.999863
B930041F14Rik	-0.945963	0.143743	2.97677	0.0844677	0.999863
Fam161b	1.13711	0.692904	2.97558	0.0845296	0.999863
Zfp865	0.736468	0.980236	2.97364	0.0846315	0.999863
6430550D23Rik	-1.31668	-0.656065	2.97227	0.0847028	0.999863
Mir1931	1.83419	-1.22468	2.97028	0.084807	0.999863
Gm364	-1.52373	-0.311962	2.96912	0.084868	0.999863
Dkkl1	-1.46024	-0.150106	2.96827	0.0849124	0.999863
Mir147	-0.979377	1.58796	2.96482	0.0850939	0.999863
Eif2c1	-0.426078	2.90937	2.95972	0.0853626	0.999863
Mtmr1	0.839032	2.29133	2.95779	0.0854645	0.999863
Npr2	1.18748	0.14869	2.95596	0.0855613	0.999863
Klf1	-0.894361	0.481886	2.9511	0.0858189	0.999863
Bcr	-0.547981	2.53396	2.94942	0.0859083	0.999863
Ttc26	0.571705	1.81466	2.9491	0.0859256	0.999863
Pea15a	0.749963	1.35865	2.93954	0.0864353	0.999863
Esyt1	1.0529	-0.0777205	2.93057	0.0869168	0.999863
E030044B06Rik	-1.32294	-0.368493	2.93046	0.0869229	0.999863
Nr2f1	1.5365	-0.798172	2.92858	0.0870241	0.999863
Ephb2	0.720957	0.652411	2.92702	0.0871084	0.999863
Alg6	0.423235	4.75182	2.92684	0.0871177	0.999863
Tbc1d14	0.388202	4.33573	2.92597	0.087165	0.999863
Tapbp	-0.294577	3.72864	2.9155	0.0877322	0.999863
Kcnip3	-0.778688	3.62302	2.91375	0.0878272	0.999863
Ppp1r16b	0.872308	3.65135	2.91134	0.0879588	0.999863
Alg14	0.426141	4.31993	2.91115	0.0879693	0.999863
Prr24	-0.691483	2.16579	2.90959	0.0880542	0.999863
Wfdc3	1.26938	-0.551177	2.90761	0.0881625	0.999863
Espn	-0.586513	3.76969	2.90635	0.0882313	0.999863
Npepps	-0.400742	4.10216	2.90537	0.088285	0.999863
Tceal7	-1.35352	0.32295	2.90032	0.0885621	0.999863
Zfp771	-0.562887	3.64787	2.89906	0.0886313	0.999863
Slc25a37	-0.816496	0.849029	2.89594	0.0888028	0.999863
Gm16517	-0.528158	5.53041	2.89418	0.0889	0.999863
Fuk	-0.612386	1.72892	2.89358	0.0889329	0.999863
Adra2c	1.70103	0.0382771	2.89348	0.0889387	0.999863
Syce1l	-1.42834	-1.17284	2.89172	0.0890359	0.999863
E130309F12Rik	-1.0709	0.646564	2.87821	0.089786	0.999863
Mia3	0.345719	4.36724	2.87347	0.0900504	0.999863
Plaur	0.933106	1.33284	2.86963	0.0902654	0.999863
Ppfia4	-0.765811	0.951556	2.864	0.0905819	0.999863
Rwdd4a	-0.486201	3.74496	2.85947	0.0908375	0.999863
Igf1	0.787815	0.704753	2.85889	0.0908701	0.999863
Tagln	-1.27867	-0.788491	2.858	0.0909207	0.999863
Klhl28	0.514988	2.96121	2.8555	0.0910622	0.999863
Gadd45a	-0.578888	3.10195	2.84991	0.0913793	0.999863
Sprr2a2	-0.745103	4.09545	2.84784	0.0914966	0.999863
Sprr2a1	-0.745103	4.09545	2.84784	0.0914966	0.999863
Ralgapa2	-0.418389	2.85671	2.84725	0.0915305	0.999863
Nab2	-1.07903	-0.228015	2.84674	0.0915591	0.999863
Kctd7	-1.09596	-0.723127	2.84191	0.0918347	0.999863
Gm14354	-3.4095	-1.52002	2.83863	0.0920229	0.999863
Gm12359	-0.759232	0.0564937	2.83802	0.0920578	0.999863
C030006K11Rik	0.821229	-0.556199	2.83262	0.0923677	0.999863
Cntnap2	-0.991405	-0.0813826	2.83055	0.0924867	0.999863
Sox2ot	-0.771383	0.561142	2.82592	0.0927539	0.999863
Gm2518	-0.593915	2.56907	2.82561	0.0927716	0.999863
Dgcr6	-0.269437	6.17048	2.8199	0.0931021	0.999863
Cpt1a	0.420985	3.33133	2.81577	0.0933422	0.999863
Egr4	-1.53287	-0.318697	2.81507	0.0933829	0.999863
Pcnt	-0.349751	3.81147	2.81328	0.0934873	0.999863
Lbx2	-1.61469	-1.02509	2.81267	0.0935228	0.999863
Lrp12	-0.690088	1.22705	2.81216	0.0935524	0.999863
0610043K17Rik	1.3146	-0.638408	2.81208	0.093557	0.999863
Fam20c	-1.18215	-0.530035	2.80817	0.0937854	0.999863
Trim34a	0.8034	1.766	2.80595	0.0939153	0.999863
Ms4a6c	1.51829	-0.235285	2.79821	0.0943697	0.999863
Lace1	0.740079	1.71997	2.79799	0.0943826	0.999863
Kri1	-0.43145	2.74099	2.79557	0.0945251	0.999863
Kif21a	0.343855	4.3138	2.79432	0.0945988	0.999863
Gpr146	1.60457	0.528205	2.79365	0.0946383	0.999863
Spire2	-0.971752	-0.324945	2.78976	0.0948684	0.999863
Ccdc155	-1.01467	0.340748	2.78919	0.0949025	0.999863
Lrrk2	-0.821897	2.52083	2.78037	0.0954263	0.999863
1700016K19Rik	-1.23583	-0.370831	2.77643	0.0956614	0.999863
Atp2a1	-1.2832	-0.230823	2.77613	0.095679	0.999863
Usp6nl	-0.535949	1.8907	2.77332	0.0958472	0.999863
Sowahc	-0.943172	0.475456	2.77239	0.0959026	0.999863
Mdfic	-1.1259	0.955961	2.76773	0.0961825	0.999863
Tbc1d13	-0.649858	1.33257	2.76556	0.0963131	0.999863
Gm128	-0.901056	0.515331	2.76312	0.0964598	0.999863
Kazn	-0.450531	2.89238	2.75042	0.0972287	0.999863
Hist1h3b	-0.680038	1.87329	2.75023	0.0972402	0.999863
Trim71	-0.46333	3.90787	2.74151	0.0977726	0.999863
Nkap	-0.303004	4.87662	2.74083	0.0978139	0.999863
4930523C07Rik	-0.735369	1.28926	2.7406	0.097828	0.999863
Trim9	-2.53076	-1.15042	2.73222	0.0983427	0.999863
Sh3gl2	0.57261	1.83741	2.73167	0.0983766	0.999863
Cul4a	0.306776	4.89535	2.72977	0.0984934	0.999863
Rgs19	0.516804	3.98885	2.72587	0.0987344	0.999863
Abr	-0.666192	1.54061	2.72545	0.09876	0.999863
Papd7	-0.400484	3.23874	2.71321	0.0995208	0.999863
Rax	-0.877855	0.2114	2.71217	0.0995853	0.999863
Foxo3	-0.790357	0.709654	2.71007	0.0997166	0.999863
C630020P19Rik	0.817502	-0.392067	2.71004	0.0997184	0.999863
Prr12	-0.444641	2.4379	2.70588	0.0999791	0.999863
Bcl2	-1.30833	-0.313444	2.70501	0.100033	0.999863
Tox3	-0.947423	0.571809	2.70196	0.100225	0.999863
Bcl2l2	0.864694	0.594966	2.70177	0.100237	0.999863
Prrc1	-0.580985	5.48039	2.69931	0.100392	0.999863
Igf2	-0.868045	1.98816	2.69686	0.100546	0.999863
Arfgap3	-0.475391	2.0272	2.69514	0.100655	0.999863
Hpn	-1.64734	-0.760156	2.69392	0.100732	0.999863
Rnf217	-0.830945	1.51428	2.69383	0.100737	0.999863
Mtmr2	0.398958	4.3549	2.69325	0.100774	0.999863
Klc3	-0.801689	0.214784	2.69133	0.100896	0.999863
Gm16039	0.484327	2.94155	2.6913	0.100897	0.999863
Htra3	1.35114	-0.653821	2.69118	0.100905	0.999863
Vsig1	-1.15044	-0.545729	2.68522	0.101283	0.999863
Acbd5	-0.431614	3.28285	2.68281	0.101437	0.999863
Tmem159	0.628392	3.27582	2.68112	0.101545	0.999863
Cdhr1	0.813022	0.578988	2.68007	0.101611	0.999863
Mkrn3	-0.719933	0.482976	2.67992	0.101621	0.999863
Sash1	-0.599912	2.63374	2.67449	0.101968	0.999863
Ano1	-2.11515	-0.986285	2.67444	0.101971	0.999863
Pdzd7	-0.84832	0.277685	2.67069	0.102212	0.999863
Tmem80	0.555817	3.43224	2.66997	0.102258	0.999863
Lbh	0.641254	2.34499	2.66907	0.102316	0.999863
Zfp280b	-0.410066	3.01057	2.66798	0.102386	0.999863
Lrrc8c	0.746831	1.06197	2.6633	0.102687	0.999863
2810047C21Rik1	-0.875436	2.28108	2.66043	0.102873	0.999863
Zfp629	-1.27248	-0.614883	2.66028	0.102882	0.999863
Col6a6	-1.58655	-0.547235	2.66027	0.102883	0.999863
Amigo1	-0.968406	-0.355982	2.65755	0.103059	0.999863
Slc37a4	-0.844999	0.321261	2.65621	0.103146	0.999863
E330020D12Rik	0.511527	3.51477	2.65551	0.103192	0.999863
Sv2a	0.883253	0.900961	2.65496	0.103228	0.999863
Fyn	0.600748	2.53485	2.653	0.103355	0.999863
Pkdrej	-2.75878	-1.56012	2.6525	0.103387	0.999863
4933438K21Rik	-1.8352	-0.925934	2.64743	0.103718	0.999863
Calb1	1.42552	-1.15448	2.64626	0.103794	0.999863
B830017H08Rik	1.58008	-0.537135	2.63674	0.104418	0.999863
Fbxo32	-0.71082	1.06494	2.63523	0.104517	0.999863
Prcp	-0.631571	1.84185	2.6346	0.104558	0.999863
Irx3	-1.48327	-0.680512	2.63417	0.104587	0.999863
Hmga1-rs1	-0.3854	5.84752	2.6339	0.104605	0.999863
Emilin2	0.749856	1.55705	2.63367	0.10462	0.999863
Cacng7	0.852116	0.129233	2.63012	0.104854	0.999863
Mapk10	-1.69269	-0.535182	2.6276	0.10502	0.999863
St6galnac6	-0.897939	0.447791	2.62412	0.105251	0.999863
Rpia	-0.710229	1.43599	2.62154	0.105422	0.999863
Hpgds	1.43977	0.264444	2.6194	0.105564	0.999863
Agap3	-0.627975	2.4368	2.61855	0.105621	0.999863
A230072E10Rik	1.46305	-0.994122	2.6162	0.105777	0.999863
Col12a1	-2.16845	-0.78344	2.61416	0.105914	0.999863
Ogfr	-0.575519	2.47559	2.61282	0.106003	0.999863
Arnt2	-1.08869	0.368612	2.61161	0.106084	0.999863
Hmga1	-0.383375	5.84937	2.61116	0.106114	0.999863
AF529169	-1.93168	-1.32634	2.61022	0.106177	0.999863
Smg1	-0.35355	4.80995	2.61011	0.106185	0.999863
Fam161a	-0.729073	1.63298	2.60953	0.106223	0.999863
Rhobtb3	-0.329762	3.46951	2.60915	0.106249	0.999863
Deaf1	-0.594192	2.70566	2.59963	0.106889	0.999863
Gm648	1.36079	-0.749703	2.59506	0.107198	0.999863
Myo1c	-0.859046	0.83873	2.58746	0.107713	0.999863
Sbk2	-0.81998	-0.344927	2.58581	0.107825	0.999863
1700001G17Rik	-1.19968	-0.705402	2.58491	0.107887	0.999863
Ptpro	-2.00212	-1.01137	2.58324	0.108	0.999863
1700021K19Rik	-0.633542	1.50477	2.58255	0.108047	0.999863
2900005J15Rik	-0.994577	0.416215	2.58133	0.108131	0.999863
Phf20l1	-0.329912	4.44425	2.58047	0.10819	0.999863
Ctss	1.46267	1.82013	2.57815	0.108348	0.999863
Maml1	-0.600289	1.64986	2.57676	0.108444	0.999863
Ctdspl	0.753773	1.15157	2.5724	0.108743	0.999863
Dfna5	0.8324	1.08897	2.57062	0.108865	0.999863
Fam59a	-0.783878	0.416348	2.57026	0.10889	0.999863
BB031773	-1.33313	-1.16418	2.56781	0.109059	0.999863
Pth1r	-1.02913	-0.223993	2.56701	0.109114	0.999863
Rpgr	0.465359	4.40921	2.56265	0.109415	0.999863
Lama2	-1.87439	-0.717693	2.5584	0.10971	0.999863
Slc34a3	0.90464	0.0307579	2.55541	0.109917	0.999863
Cep68	-0.43722	3.01027	2.55184	0.110166	0.999863
Zbtb24	-0.323286	4.25006	2.55178	0.11017	0.999863
Icam1	0.661101	1.27674	2.55085	0.110235	0.999863
Fcgr3	1.20031	1.63984	2.55007	0.110289	0.999863
Socs1	-1.07293	1.0205	2.54911	0.110357	0.999863
Cd52	1.34842	0.04453	2.54721	0.110489	0.999863
Notch4	-0.770226	0.631328	2.54568	0.110596	0.999863
Rhox4a	-0.882815	5.97117	2.5435	0.110749	0.999863
Stom	-1.35254	-0.88514	2.5416	0.110883	0.999863
Qrfpr	1.18815	-0.560683	2.53927	0.111046	0.999863
Lancl3	-1.08995	0.0281204	2.53856	0.111096	0.999863
Crygn	1.13605	-0.0981285	2.53504	0.111344	0.999863
Grid1	-1.28571	-0.790994	2.53485	0.111358	0.999863
Scand1	-0.574839	3.29835	2.53069	0.111651	0.999863
Slc36a1	-0.97223	0.0169733	2.52978	0.111716	0.999863
Rnf122	-0.768016	-0.129546	2.52629	0.111963	0.999863
Snord16a	-0.875941	0.264381	2.52276	0.112214	0.999863
A930024E05Rik	0.801875	0.973818	2.51912	0.112474	0.999863
Anxa4	0.65163	2.9336	2.50555	0.113446	0.999863
4930599N23Rik	0.73304	0.833616	2.50424	0.11354	0.999863
Pcsk1	1.54508	-1.47215	2.50348	0.113595	0.999863
Zfp13	-0.563215	1.17126	2.50186	0.113712	0.999863
Trip4	0.405137	4.71552	2.49998	0.113848	0.999863
C1ql1	-1.01498	2.85968	2.49908	0.113913	0.999863
4930578M01Rik	-1.11891	-0.86884	2.49787	0.114	0.999863
Grin2d	-1.1091	1.16405	2.49659	0.114093	0.999863
Tmem178	1.13942	0.614213	2.49539	0.11418	0.999863
Zfx	0.306155	5.26562	2.49528	0.114188	0.999863
Sp6	1.3788	-1.00775	2.49517	0.114196	0.999863
Znrf2	-0.461215	4.16136	2.49416	0.114269	0.999863
B3gnt5	-0.898514	1.03612	2.49318	0.114341	0.999863
C3ar1	1.37268	0.706071	2.49172	0.114446	0.999863
2410018L13Rik	-0.656748	1.29776	2.48729	0.114769	0.999863
Ntf5	-0.776542	0.648159	2.48692	0.114796	0.999863
Snora31	-1.01633	-0.998378	2.48614	0.114853	0.999863
Kansl3	-0.554952	2.88652	2.48231	0.115133	0.999863
Elovl5	0.372092	3.82544	2.48025	0.115284	0.999863
Adam23	-1.31127	-0.292019	2.47893	0.115381	0.999863
Tmtc3	0.386971	3.23765	2.46813	0.116176	0.999863
Fgf15	-1.63097	-1.61395	2.46732	0.116236	0.999863
Arxes1	0.351594	4.88723	2.46633	0.116309	0.999863
6430573F11Rik	-1.54699	-0.213907	2.46257	0.116588	0.999863
Klhl20	0.344237	2.82252	2.46205	0.116627	0.999863
Lemd3	0.42041	3.66266	2.46159	0.116661	0.999863
Jam3	0.590832	2.21702	2.46027	0.116759	0.999863
Acss2	-0.606025	1.60506	2.45913	0.116843	0.999863
Magea6	-1.12865	-0.974481	2.45685	0.117014	0.999863
Myo5b	-0.553976	1.75551	2.45658	0.117033	0.999863
C2cd4b	-1.43931	-1.02714	2.45055	0.117484	0.999863
Nox4	0.70531	0.216852	2.44837	0.117647	0.999863
Selplg	1.00111	-0.600448	2.44827	0.117654	0.999863
Snx21	-0.880617	-0.0348217	2.44355	0.118009	0.999863
Prss46	1.51097	-1.24689	2.43859	0.118382	0.999863
Rbbp9	0.388456	4.97467	2.43635	0.118552	0.999863
Slc12a7	0.488254	2.32886	2.43471	0.118676	0.999863
Kcnq2	-1.09127	0.177217	2.43162	0.11891	0.999863
Zfand2b	-0.331207	5.17363	2.43109	0.11895	0.999863
Rhox4c	-0.979633	4.77377	2.42891	0.119115	0.999863
Aco2	0.329578	5.36847	2.42802	0.119183	0.999863
Gopc	0.422625	3.23231	2.42753	0.11922	0.999863
Akt3	0.430473	3.91215	2.4245	0.119451	0.999863
Hist1h1e	-0.451045	4.42018	2.4223	0.119619	0.999863
Dmd	-0.561205	2.01542	2.42214	0.119632	0.999863
Zfp229	0.557523	2.56517	2.42153	0.119678	0.999863
E130218I03Rik	-0.378957	4.77463	2.42069	0.119742	0.999863
AI427809	-2.1633	-1.21561	2.42046	0.11976	0.999863
Zfp619	-0.941921	0.563732	2.41775	0.119967	0.999863
BC032203	-0.4456	1.90379	2.4167	0.120048	0.999863
Emilin3	1.20878	-0.261649	2.41502	0.120176	0.999863
Kank2	0.517735	1.83632	2.4111	0.120478	0.999863
Eps8l2	-0.838863	-0.319552	2.41103	0.120483	0.999863
Mxd1	-0.752556	0.844776	2.40733	0.120768	0.999863
Gcfc1	-0.326691	4.74924	2.40708	0.120788	0.999863
Dzip1	0.580415	3.74514	2.40682	0.120807	0.999863
Qpct	0.981523	1.0636	2.40455	0.120983	0.999863
Efcab1	1.04283	0.490818	2.40419	0.12101	0.999863
1700067K01Rik	-0.675431	1.29607	2.40235	0.121153	0.999863
Lhx9	-1.69375	-0.86456	2.40072	0.121279	0.999863
Fgd6	-0.483241	2.89883	2.39938	0.121383	0.999863
Mir467a-2	-3.23473	-1.53959	2.398	0.121491	0.999863
Mir467a-4	-3.23473	-1.53959	2.398	0.121491	0.999863
Mir467a-5	-3.23473	-1.53959	2.398	0.121491	0.999863
Mir467a-7	-3.23473	-1.53959	2.398	0.121491	0.999863
Mir467a-8	-3.23473	-1.53959	2.398	0.121491	0.999863
Mir467a-9	-3.23473	-1.53959	2.398	0.121491	0.999863
Mir467a-1	-3.23473	-1.53959	2.398	0.121491	0.999863
Mfsd3	-0.47139	3.06815	2.39702	0.121566	0.999863
Snord87	-0.933513	0.583259	2.39643	0.121613	0.999863
Slc28a1	0.882667	1.139	2.39411	0.121793	0.999863
Zfp947	0.622639	1.62322	2.39324	0.121861	0.999863
Chst10	0.632643	1.37899	2.3885	0.122231	0.999863
Rasl12	1.08758	-0.0924042	2.38662	0.122378	0.999863
Gm10714	0.786865	-0.378634	2.38622	0.122409	0.999863
Ccl4	1.76608	0.770119	2.38426	0.122563	0.999863
Mlxipl	-1.16508	-0.0827036	2.38417	0.12257	0.999863
H6pd	1.3326	-0.444197	2.37908	0.12297	0.999863
Thrb	-1.11198	0.270515	2.37792	0.123061	0.999863
Lilrb4	1.25232	0.00243364	2.37783	0.123069	0.999863
Lrriq1	-1.16828	-0.310301	2.37728	0.123112	0.999863
Psrc1	0.684301	1.7743	2.37692	0.12314	0.999863
Alkbh8	0.492433	2.59178	2.37659	0.123166	0.999863
Tom1l1	0.583158	2.80848	2.37594	0.123218	0.999863
Ccdc69	-1.11017	0.167242	2.37557	0.123247	0.999863
Abhd16a	-0.621759	3.25088	2.3731	0.123441	0.999863
Zfp939	-0.792017	0.365211	2.3729	0.123458	0.999863
Ppp1r16a	-0.555571	2.59024	2.37279	0.123467	0.999863
Ddit4l	0.462716	3.59844	2.36823	0.123827	0.999863
Cacna1h	-1.34429	-0.0492967	2.36537	0.124055	0.999863
Tcte2	-0.407461	2.48103	2.36532	0.124058	0.999863
L2hgdh	-0.478929	3.45771	2.35917	0.124548	0.999863
Cpne1	-0.385822	3.33511	2.35853	0.124599	0.999863
Gypc	-1.20312	-0.198461	2.35778	0.124659	0.999863
Ptx3	1.36628	-0.631325	2.35573	0.124824	0.999863
Snapc4	-0.578473	1.54682	2.35488	0.124892	0.999863
Tep1	-0.685177	1.38457	2.35385	0.124974	0.999863
Daf2	0.857715	-0.117795	2.35193	0.125128	0.999863
Lpp	1.01353	0.671214	2.35157	0.125157	0.999863
Rspo3	0.972887	-0.092846	2.35118	0.125188	0.999863
Ifitm5	-0.643746	1.38071	2.35106	0.125198	0.999863
Tm9sf3	0.359046	5.46244	2.34945	0.125327	0.999863
Gbx2	-0.713392	1.28075	2.3483	0.12542	0.999863
Sgsh	1.17417	-0.455938	2.34775	0.125464	0.999863
Snora64	-0.533922	-0.0102812	2.34475	0.125706	0.999863
Kremen2	-1.09351	0.451314	2.34459	0.125719	0.999863
Osbpl9	0.342276	5.17302	2.33903	0.126168	0.999863
Lysmd4	-0.515787	1.81188	2.33726	0.126311	0.999863
Stag2	0.431024	4.00683	2.33677	0.126352	0.999863
Slc24a2	-1.51371	-0.604974	2.33606	0.126409	0.999863
Dennd5a	0.386917	4.16786	2.33559	0.126447	0.999863
Insl3	-0.96308	-0.0497782	2.33397	0.126579	0.999863
4930562F07Rik	-0.984446	0.275711	2.33379	0.126593	0.999863
Spon2	-1.8654	-0.861306	2.33291	0.126665	0.999863
Ccdc85b	-0.696104	1.20029	2.33278	0.126676	0.999863
Mtap1s	-0.484822	3.42215	2.33144	0.126784	0.999863
Fnip2	-0.553048	2.6706	2.33	0.126902	0.999863
1700001K23Rik	0.917616	-0.814598	2.32809	0.127058	0.999863
Fbrsl1	-0.652595	2.55727	2.32392	0.127398	0.999863
Trpm5	-2.24624	-1.16439	2.32145	0.127601	0.999863
Snord33	-0.974766	-0.5661	2.31905	0.127798	0.999863
Arf6	-0.29651	5.57434	2.31818	0.12787	0.999863
Tmc1	-1.8552	-0.985836	2.31776	0.127904	0.999863
Usp49	-0.348698	2.4268	2.31581	0.128065	0.999863
Eif4ebp2	-0.590085	0.671932	2.31264	0.128326	0.999863
Trim7	-0.493992	4.96462	2.31218	0.128364	0.999863
Hdac9	0.932636	1.1392	2.30991	0.128552	0.999863
B230208H11Rik	-0.556237	1.79491	2.30817	0.128695	0.999863
Recql4	-0.721653	1.87716	2.30658	0.128828	0.999863
Khdc1c	-0.924119	-0.110873	2.30642	0.12884	0.999863
Tshz3	1.17561	0.0594686	2.30642	0.128841	0.999863
Pkmyt1	-0.506992	2.88017	2.30615	0.128863	0.999863
Rnf14	0.337685	6.00349	2.30262	0.129156	0.999863
Ankrd42	-0.84386	0.077127	2.2964	0.129675	0.999863
Laptm5	1.67442	-0.645314	2.29599	0.129708	0.999863
Slc10a7	-0.360944	3.10141	2.29539	0.129758	0.999863
Rps6ka2	-0.542621	2.23186	2.29536	0.129761	0.999863
Sox8	0.972782	-0.881126	2.29397	0.129877	0.999863
B4galt1	-0.438207	3.52928	2.29238	0.13001	0.999863
Rhox4e	-0.860587	4.87233	2.29226	0.13002	0.999863
Vsig2	-1.5199	-1.27015	2.29207	0.130037	0.999863
Tnrc18	-0.573151	1.61367	2.29027	0.130187	0.999863
Scd1	-0.967039	1.57221	2.28956	0.130247	0.999863
Wdr85	-0.342102	5.19991	2.28891	0.130301	0.999863
Aldh1l2	1.1721	-0.502274	2.28615	0.130533	0.999863
9430020K01Rik	-0.644301	1.607	2.28495	0.130634	0.999863
Gm7325	0.824455	0.428781	2.28483	0.130644	0.999863
Adam10	0.409289	3.91868	2.28394	0.130719	0.999863
Gm14295	0.434093	4.67936	2.28199	0.130884	0.999863
Ust	1.29041	-1.01042	2.28124	0.130947	0.999863
Phkg1	-0.38825	3.13561	2.27683	0.13132	0.999863
Nova1	0.529459	1.86733	2.27401	0.131559	0.999863
Dnajb14	0.635257	1.73702	2.27292	0.131652	0.999863
Slc25a36	0.391488	3.95951	2.27174	0.131752	0.999863
Sh3pxd2a	-0.56603	1.79608	2.26937	0.131954	0.999863
1700109G15Rik	1.0335	-0.313212	2.26652	0.132196	0.999863
Rasgef1c	0.918221	-0.133697	2.26301	0.132497	0.999863
Dleu7	1.13337	0.466778	2.2588	0.132857	0.999863
Ms4a6d	-0.543215	2.55568	2.25582	0.133113	0.999863
Zfyve28	-0.416055	2.70038	2.25364	0.1333	0.999863
BC037704	0.824353	-0.286687	2.25069	0.133555	0.999863
Tnnt3	-1.04067	1.69967	2.25016	0.133601	0.999863
Ptprh	-2.28653	-1.04697	2.24702	0.133872	0.999863
Alox5ap	0.945182	0.484224	2.24204	0.134304	0.999863
D14Abb1e	-0.318609	4.87165	2.24188	0.134317	0.999863
Rad51ap2	-1.41178	0.460561	2.2415	0.134351	0.999863
Oit1	-1.26945	-0.548389	2.23893	0.134574	0.999863
Zfp938	0.29873	4.02488	2.23882	0.134584	0.999863
Jam2	0.497786	3.787	2.23732	0.134714	0.999863
Ldhc	-0.513918	2.19496	2.23695	0.134747	0.999863
Akt1s1	-0.603917	1.44372	2.23633	0.1348	0.999863
H1fx	-0.510528	1.8954	2.23565	0.13486	0.999863
Zfp612	0.535426	2.15904	2.23353	0.135045	0.999863
Atg4d	-0.38372	3.40583	2.23159	0.135215	0.999863
Fam122b	0.489482	2.42845	2.2296	0.135389	0.999863
Mogat1	0.998695	0.465473	2.2292	0.135424	0.999863
Akr1c12	1.31307	-0.978082	2.22843	0.135491	0.999863
LOC100044193	0.402293	3.69941	2.22842	0.135493	0.999863
Uhrf2	-0.220471	5.18046	2.22461	0.135827	0.999863
B3galnt2	-0.286606	4.42236	2.2242	0.135863	0.999863
Akr1c13	-1.06159	-0.423659	2.22369	0.135908	0.999863
Wash	-0.534513	1.66802	2.21981	0.136249	0.999863
Poll	-0.704632	1.30888	2.21969	0.13626	0.999863
Tmem67	0.773026	1.084	2.21822	0.13639	0.999863
Klf6	-0.402405	3.09436	2.21748	0.136456	0.999863
Tbrg3	-0.80738	-0.382782	2.21633	0.136557	0.999863
Duxbl	-0.718894	4.13245	2.21516	0.13666	0.999863
1810062O18Rik	0.94834	0.00426044	2.2142	0.136746	0.999863
Ccdc19	-1.49927	-1.18551	2.21289	0.136862	0.999863
Fcgbp	-2.04474	-1.00794	2.21245	0.136901	0.999863
2310008H04Rik	0.541729	5.26288	2.21125	0.137008	0.999863
Gm15107	-0.815724	3.55365	2.21088	0.137041	0.999863
Slc35b4	0.338701	4.12125	2.20885	0.13722	0.999863
Nckap1l	1.07889	-0.434957	2.20852	0.13725	0.999863
Zpbp2	1.26175	-0.750471	2.20738	0.137352	0.999863
Ggt1	1.044	-0.0434591	2.20633	0.137446	0.999863
Sap30l	-0.411957	3.94495	2.20574	0.137498	0.999863
Dsel	-0.619193	1.85952	2.20219	0.137815	0.999863
Rhox4d	-0.842577	4.07813	2.20182	0.137848	0.999863
D730039F16Rik	-0.925964	0.255521	2.20103	0.137919	0.999863
Cnksr3	0.661405	0.431997	2.19941	0.138064	0.999863
Scnn1a	-0.93173	-0.109153	2.19908	0.138093	0.999863
Tmem54	1.21969	-0.909694	2.19901	0.1381	0.999863
Dhrs3	-1.07845	-0.35604	2.19806	0.138185	0.999863
Mir1896	-0.737573	-0.0623468	2.19672	0.138305	0.999863
Mustn1	0.676753	4.02413	2.19594	0.138375	0.999863
Stk35	-0.380836	3.5125	2.19519	0.138442	0.999863
Syn2	-0.70999	1.93884	2.19498	0.138461	0.999863
Fam46b	0.730292	-0.448178	2.19461	0.138494	0.999863
Cbx5	0.235548	7.41432	2.19364	0.138582	0.999863
Dapk1	-0.357259	3.36035	2.19328	0.138614	0.999863
Mpeg1	1.42177	-0.832581	2.19198	0.138731	0.999863
Bglap-rs1	0.791961	0.167325	2.19016	0.138895	0.999863
Myo1h	-0.398818	2.79888	2.18903	0.138997	0.999863
Ankdd1b	-0.727709	0.0480848	2.18851	0.139043	0.999863
Fmnl1	-1.11258	-0.56417	2.18797	0.139092	0.999863
Rnf145	0.338345	3.57332	2.18761	0.139125	0.999863
Ms4a4d	1.44036	-0.930061	2.18496	0.139365	0.999863
Iqgap2	-0.69837	0.909813	2.18359	0.139489	0.999863
Dscaml1	-0.816894	0.321572	2.17842	0.139958	0.999863
Pdzrn3	0.548655	1.24246	2.17633	0.140148	0.999863
Ighmbp2	-0.508355	1.71515	2.17602	0.140176	0.999863
Parp8	1.25233	-0.390027	2.17459	0.140307	0.999863
Kcne1	0.807991	0.63548	2.17381	0.140378	0.999863
Llgl2	-0.650832	1.64348	2.17226	0.14052	0.999863
Ppp1r12b	-0.704551	0.807356	2.17164	0.140576	0.999863
Bbs9	0.539368	1.7893	2.17121	0.140615	0.999863
1300018J18Rik	-0.481936	2.5388	2.17066	0.140666	0.999863
Camkv	-0.747678	0.344002	2.17008	0.140719	0.999863
Ube4a	0.574337	2.35697	2.16854	0.14086	0.999863
5430407P10Rik	-0.549626	1.09452	2.1681	0.1409	0.999863
Arg2	0.36235	3.86553	2.16665	0.141033	0.999863
Kif1c	-0.634825	0.530241	2.16579	0.141112	0.999863
4930500J02Rik	-0.336142	4.71404	2.16578	0.141113	0.999863
Scube1	-0.796585	0.61595	2.16508	0.141177	0.999863
Gm5595	0.270617	4.78968	2.16427	0.141252	0.999863
BC021614	0.868505	-0.0282641	2.16424	0.141254	0.999863
Rbm47	-0.781673	3.06774	2.16173	0.141486	0.999863
4933424G06Rik	0.943273	-0.35445	2.16066	0.141584	0.999863
Rspo4	-1.1179	0.204022	2.15936	0.141703	0.999863
Bcl7c	-0.399015	5.07725	2.15757	0.141869	0.999863
Atp11a	0.30849	2.84287	2.15652	0.141966	0.999863
Eif2c4	-0.693862	0.875621	2.15594	0.14202	0.999863
Abhd14b	0.640539	0.612021	2.15593	0.14202	0.999863
Dlg5	0.400985	2.45109	2.15159	0.142422	0.999863
E030011O05Rik	-1.25601	-1.0866	2.15019	0.142552	0.999863
B2m	0.691257	3.77553	2.14896	0.142667	0.999863
C920006O11Rik	-0.529263	2.19995	2.14855	0.142704	0.999863
Soat1	0.456647	5.61437	2.14631	0.142913	0.999863
Armc5	-0.765815	0.275216	2.14351	0.143174	0.999863
Sh2d3c	-0.492386	2.72669	2.1419	0.143324	0.999863
Vps13b	-0.343311	3.77683	2.13985	0.143516	0.999863
Gm9268	-0.979076	-0.106076	2.13928	0.143569	0.999863
Creb1	0.278791	4.12343	2.13647	0.143832	0.999863
Hmgcs1	0.276365	5.73853	2.13136	0.144312	0.999863
Pdgfrl	-1.09852	-0.791263	2.12672	0.14475	0.999863
Fam193b	-0.570022	2.11771	2.12666	0.144756	0.999863
Ttc7	-1.11216	-0.159511	2.12598	0.14482	0.999863
Ubr4	-0.298014	4.48401	2.12535	0.14488	0.999863
Zxdb	0.597894	1.90526	2.12389	0.145018	0.999863
B4galnt4	0.628531	0.332336	2.12254	0.145146	0.999863
Slc35d2	0.496574	3.51201	2.12183	0.145213	0.999863
Trp53bp1	0.231996	4.96961	2.12094	0.145297	0.999863
Col9a1	-0.73518	0.890082	2.11938	0.145446	0.999863
Lum	-1.67655	-0.767306	2.11923	0.14546	0.999863
Zfp800	0.395865	3.70504	2.11667	0.145703	0.999863
Nedd4l	0.514246	1.55084	2.11354	0.146001	0.999863
Ppm1n	-0.79302	0.937312	2.11088	0.146255	0.999863
Fam111a	0.563352	2.45275	2.11066	0.146277	0.999863
Cftr	-1.46681	-0.40864	2.11026	0.146314	0.999863
Zxda	0.725219	1.02073	2.10801	0.146529	0.999863
Prkx	0.478626	1.88319	2.1068	0.146646	0.999863
Gla	0.273585	3.81401	2.10372	0.146941	0.999863
Ppt1	0.376783	5.819	2.1034	0.146972	0.999863
Tmem106a	0.504067	3.15105	2.10275	0.147034	0.999863
Taf1c	-0.538415	1.86301	2.102	0.147107	0.999863
Msi2	-0.496853	1.75885	2.10177	0.147129	0.999863
Sdccag8	0.37778	2.94847	2.10166	0.14714	0.999863
Vangl2	-0.590224	0.525979	2.09818	0.147475	0.999863
Zswim5	0.8819	0.656503	2.09631	0.147656	0.999863
2022-09-05	0.705228	0.627018	2.0952	0.147762	0.999863
Lrrc38	-1.36198	-0.687442	2.09468	0.147812	0.999863
Fyco1	-0.386444	2.61072	2.09465	0.147816	0.999863
Srf	-0.442915	2.23188	2.09443	0.147837	0.999863
Nupr1	-1.1358	-1.04544	2.09437	0.147843	0.999863
Matn2	-0.890712	-0.533527	2.09223	0.14805	0.999863
Dennd3	-0.771518	0.796096	2.09197	0.148075	0.999863
Gm41	-0.462906	2.46033	2.08939	0.148325	0.999863
D930048N14Rik	-1.06887	-0.919714	2.0891	0.148353	0.999863
Ikzf1	1.04205	0.727827	2.08855	0.148407	0.999863
Pde8b	-0.710755	0.143095	2.08803	0.148458	0.999863
Exog	-0.490384	2.15801	2.08556	0.148698	0.999863
Cth	-0.502998	1.73407	2.08535	0.148718	0.999863
Tnn	-2.42668	-0.939472	2.08458	0.148793	0.999863
Gm10825	-1.72493	-0.928983	2.08253	0.148993	0.999863
Gm8234	1.16001	0.133164	2.08191	0.149054	0.999863
Card9	-1.23199	-0.423624	2.07912	0.149327	0.999863
Myc	1.03981	-0.0250899	2.07697	0.149537	0.999863
Zfp108	-0.896602	0.335728	2.07429	0.1498	0.999863
Cmtm2a	1.32474	-0.954059	2.07252	0.149974	0.999863
Stard4	0.238272	4.66245	2.07204	0.150021	0.999863
Morc2a	-0.318944	4.33403	2.07142	0.150082	0.999863
Gm11961	1.023	-0.575334	2.07051	0.150171	0.999863
Rel	0.778804	1.01344	2.06607	0.150609	0.999863
Gpt2	0.328053	3.48674	2.06572	0.150644	0.999863
Tmem18	0.336019	3.44913	2.06437	0.150777	0.999863
Sco1	-0.451355	3.01287	2.06363	0.15085	0.999863
2610034B18Rik	-0.652842	1.4462	2.06352	0.150861	0.999863
Mtap1b	0.501831	3.00132	2.06091	0.15112	0.999863
Zfp358	-0.87748	-0.35379	2.06033	0.151177	0.999863
A630072M18Rik	-0.385416	3.48982	2.06024	0.151187	0.999863
Ptprk	-0.542791	1.99295	2.05967	0.151243	0.999863
Mbd6	-0.527928	1.7597	2.05903	0.151307	0.999863
Jmjd7	-0.341858	3.50951	2.05836	0.151373	0.999863
Acbd7	0.599587	4.22497	2.05753	0.151456	0.999863
Morn1	-0.682911	0.702615	2.05736	0.151472	0.999863
Iqsec1	-0.56662	1.63176	2.05717	0.151491	0.999863
Ptpn12	0.30341	4.5909	2.05613	0.151594	0.999863
Bcl11b	-0.871482	0.0448131	2.05512	0.151695	0.999863
Dzip1l	-0.857858	0.434553	2.05403	0.151804	0.999863
Slc4a2	-0.576628	1.20884	2.05099	0.152107	0.999863
Alg10b	-0.628329	1.56456	2.05095	0.152112	0.999863
Nt5c3l	0.485897	3.56134	2.04708	0.152499	0.999863
Trank1	0.826368	2.87622	2.04603	0.152603	0.999863
Acad10	-0.806241	0.209787	2.04502	0.152705	0.999863
Tmem202	-0.938022	0.319633	2.04486	0.152721	0.999863
6430548M08Rik	-1.03193	-0.412354	2.04393	0.152814	0.999863
Ccl25	0.437989	4.50188	2.04233	0.152975	0.999863
Gm13275	-3.19789	-0.802662	2.04182	0.153027	0.999863
U05342	-0.27102	3.98617	2.04033	0.153177	0.999863
Rgs14	1.76847	-1.06765	2.03865	0.153346	0.999863
Hck	1.16634	-0.926285	2.03712	0.1535	0.999863
Btg2	0.330568	4.19974	2.03662	0.153551	0.999863
Tmc7	-1.4662	-0.857879	2.03634	0.153579	0.999863
2810055F11Rik	-0.821264	0.555323	2.03617	0.153596	0.999863
LOC100862314	-3.10474	-1.16421	2.03603	0.15361	0.999863
Igsf9b	-1.10088	-0.443252	2.03497	0.153717	0.999863
Gabrb3	0.685865	1.86178	2.03425	0.15379	0.999863
Zcchc18	1.24501	-1.15486	2.03328	0.153888	0.999863

## Sheet: Male_High_vs_Oil
Symbol	logFC	logCPM	LR	PValue	FDR
Osbpl6	1.69226	2.21823	17.6287	2.685e-05	0.40071
Gm16516	-1.5277	0.00461588	14.294	0.000156362	0.99986
Hbb-y	8.96698	2.10048	13.6386	0.000221586	0.99986
Hba-x	10.5086	3.1153	13.0313	0.000306328	0.99986
Gm5071	-2.68943	-0.5924	11.6055	0.000657568	0.99986
Ephb2	1.30289	0.652411	11.4536	0.00071357	0.99986
Sgcg	-3.08568	-0.517265	11.1182	0.000854864	0.99986
1700029P11Rik	-1.31002	1.5631	10.9077	0.000957678	0.99986
Wdfy2	-1.24628	0.221977	10.8634	0.000980844	0.99986
LOC622124	-1.67063	1.92487	10.6841	0.00108059	0.99986
Plagl1	-1.75572	4.06878	10.5443	0.00116546	0.99986
Tlr2	1.87276	-0.687709	10.462	0.00121855	0.99986
Neil3	0.891599	3.78169	10.328	0.00131026	0.99986
Dlx6as1	2.32161	-0.000680629	10.2843	0.00134164	0.99986
Gm364	-2.66267	-0.311962	10.2662	0.00135487	0.99986
Ccdc17	-1.17664	1.03722	10.2052	0.00140045	0.99986
Chst8	2.38241	-0.838118	9.99754	0.0015675	0.99986
Hpgd	-1.30379	2.0582	9.65807	0.00188521	0.99986
Dennd4c	-1.02189	2.72619	9.3643	0.00221253	0.99986
Pf4	-4.66579	1.85801	9.22537	0.00238685	0.99986
Stra8	-2.04291	7.30034	9.1822	0.00244381	0.99986
Fam154b	-1.21736	1.07675	9.03375	0.00265041	0.99986
Id4	-1.00467	2.69527	8.92417	0.00281421	0.99986
Nrk	-1.67145	0.705491	8.90638	0.00284176	0.99986
Tekt1	-2.13817	-0.12271	8.90398	0.00284549	0.99986
Egfl8	1.67789	-0.252008	8.85215	0.00292743	0.99986
Gemin8	-0.643549	2.9798	8.77569	0.00305271	0.99986
Mfsd6	1.55819	0.044845	8.70672	0.00317039	0.99986
9330182L06Rik	1.73539	0.0254834	8.59552	0.00336991	0.99986
1700009P17Rik	-1.62931	-0.388595	8.58561	0.00338829	0.99986
Zxdb	1.10386	1.90526	8.54387	0.00346688	0.99986
Spag4	2.05848	-0.139858	8.41663	0.00371805	0.99986
Rilpl2	-0.824838	2.56917	8.37379	0.00380671	0.99986
Itgb7	2.21823	-0.684981	8.35642	0.00384326	0.99986
Mrc1	2.18378	0.367917	8.29096	0.00398428	0.99986
Dusp10	-1.40741	-0.297555	8.29093	0.00398436	0.99986
Lyn	1.39006	0.667934	8.2205	0.00414197	0.99986
Met	1.36918	1.34626	8.16643	0.00426728	0.99986
Dtx4	1.37891	0.309845	8.07623	0.00448496	0.99986
Ppbp	-5.95112	2.17791	8.07009	0.00450019	0.99986
Tbc1d14	0.606924	4.33573	7.97712	0.00473722	0.99986
4933416C03Rik	-1.48957	0.990341	7.89425	0.00495922	0.99986
Cage1	-1.13354	0.0202801	7.7998	0.0052252	0.99986
Slc28a1	1.45255	1.139	7.61243	0.00579673	0.99986
Nova1	0.906591	1.86733	7.61132	0.00580029	0.99986
Rdm1	-0.670091	4.46901	7.53642	0.00604639	0.99986
Rspo1	-1.28324	0.611449	7.50228	0.00616208	0.99986
Tmed6	2.25021	-1.22931	7.49907	0.0061731	0.99986
Adh4	-1.7646	-1.07371	7.4557	0.0063236	0.99986
2410066E13Rik	-0.871036	1.65707	7.45207	0.00633635	0.99986
Papss1	0.62975	3.08426	7.40652	0.00649878	0.99986
Lpar1	0.951269	2.3458	7.38804	0.00656591	0.99986
Dcbld1	1.01845	1.83108	7.34354	0.0067304	0.99986
Parp6	-0.950343	2.14183	7.31967	0.00682041	0.99986
Agpat9	1.11597	1.02861	7.19143	0.00732526	0.99986
Gm14436	-0.55274	3.99203	7.12222	0.00761344	0.99986
Gm5634	-0.986356	3.3048	7.11944	0.00762525	0.99986
Morn5	-1.45323	0.690837	6.93233	0.00846512	0.99986
Lpin1	0.656658	2.36311	6.92597	0.00849531	0.99986
2900026A02Rik	-0.963929	1.02378	6.90951	0.00857385	0.99986
Dclk1	1.68195	0.33231	6.8763	0.00873463	0.99986
Snord96a	-1.12179	0.623746	6.82797	0.00897414	0.99986
Gm5072	-2.6098	0.929452	6.82609	0.00898356	0.99986
Klf6	-0.656786	3.09436	6.82388	0.00899472	0.99986
1700008O03Rik	-1.24259	0.0321161	6.82286	0.00899986	0.99986
Slc16a11	-1.51788	-0.718038	6.82208	0.00900379	0.99986
3000002C10Rik	-1.52248	0.526414	6.76337	0.00930478	0.99986
Cmah	-1.10911	0.643894	6.76001	0.00932232	0.99986
Esyt1	1.47931	-0.0777205	6.73766	0.00943983	0.99986
Nxf2	-2.14445	3.39347	6.72742	0.00949419	0.99986
1700016D06Rik	2.15341	-1.48557	6.72165	0.00952497	0.99986
Ccdc106	-1.24727	1.06231	6.68763	0.00970842	0.99986
Bglap-rs1	1.2671	0.167325	6.60857	0.0101489	0.99986
Pck2	1.17429	0.637729	6.59867	0.0102055	0.99986
Wdr19	-0.824262	1.48735	6.59528	0.010225	0.99986
Trappc10	0.612385	3.00907	6.58	0.0103131	0.99986
Gm8267	-1.69369	-0.611404	6.55562	0.0104554	0.99986
Spag8	-2.22153	-0.758288	6.54359	0.0105262	0.99986
1700030C10Rik	-0.610478	2.3268	6.54333	0.0105278	0.99986
Tcf7l1	0.819009	1.83427	6.53657	0.0105679	0.99986
Ostb	2.19101	-1.36686	6.52029	0.0106651	0.99986
Mn1	1.15279	-0.259793	6.48244	0.0108945	0.99986
Entpd2	-1.02015	2.32529	6.46914	0.0109763	0.99986
Gm14511	-0.908123	3.66984	6.44928	0.0110997	0.99986
Ms4a6c	2.21395	-0.235285	6.37351	0.0115836	0.99986
Agtpbp1	0.49596	3.56963	6.36912	0.0116123	0.99986
Pogk	-0.712822	1.88938	6.3685	0.0116164	0.99986
E130309F12Rik	-1.44393	0.646564	6.36253	0.0116555	0.99986
Zbtb42	2.22671	-0.89809	6.35076	0.0117331	0.99986
Mon2	0.483396	3.47382	6.31895	0.0119454	0.99986
Igf2bp2	0.461294	4.08064	6.3183	0.0119498	0.99986
Tmco5b	2.98118	-0.588591	6.30268	0.0120556	0.99986
4930465K10Rik	-1.30704	-0.15254	6.28113	0.012203	0.99986
Zeb1	-0.589836	2.7779	6.25933	0.0123541	0.99986
Sox30	-1.14631	1.1291	6.23896	0.012497	0.99986
Rgs18	-3.88314	-0.322304	6.23072	0.0125553	0.99986
Gm5635	-0.692332	2.07521	6.18428	0.012889	0.99986
Il4i1	-1.22497	-0.55886	6.17193	0.0129793	0.99986
Kdm2b	0.439699	5.21441	6.13699	0.0132383	0.99986
Cbx4	-0.984169	0.914171	6.13345	0.0132648	0.99986
Odz4	1.40585	0.878877	6.11986	0.0133671	0.99986
Ube2ql1	1.62932	-0.0975882	6.07258	0.0137296	0.99986
Gm44	-1.55434	1.83342	6.05639	0.0138561	0.99986
Parp16	-1.12605	0.472949	6.01256	0.0142044	0.99986
Celsr2	0.925186	1.58057	5.9988	0.0143156	0.99986
Atp2a1	-1.72519	-0.230823	5.97964	0.014472	0.99986
Sh3gl2	0.800464	1.83741	5.97278	0.0145284	0.99986
Mob3a	-0.799798	1.44709	5.96338	0.014606	0.99986
Fam110c	1.71912	0.0983556	5.93571	0.0148371	0.99986
Rin1	1.43844	-0.626611	5.92718	0.0149091	0.99986
9130230L23Rik	2.08491	-0.717439	5.92171	0.0149554	0.99986
Pon2	0.55827	3.17653	5.90656	0.0150846	0.99986
Ccdc120	0.820617	1.0493	5.87711	0.015339	0.99986
4933401D09Rik	-0.932185	0.0419593	5.86733	0.0154244	0.99986
Papolb	-1.27582	-0.708785	5.85924	0.0154955	0.99986
S100z	-2.57132	-0.883887	5.83584	0.0157029	0.99986
Gm595	-2.58167	-1.02487	5.83385	0.0157207	0.99986
Rrad	-1.79807	0.184735	5.82906	0.0157636	0.99986
Sntb1	1.95816	-0.337601	5.81708	0.0158712	0.99986
Rfng	-1.45192	1.45763	5.80032	0.0160233	0.99986
Snora28	-2.06192	-1.04643	5.78682	0.0161468	0.99986
Lnx1	0.794822	1.74369	5.74987	0.0164898	0.99986
1700010M22Rik	-2.2098	-1.07525	5.73569	0.0166235	0.99986
E130203B14Rik	-1.1277	0.0503605	5.72312	0.016743	0.99986
Pxt1	-1.00126	2.8065	5.68745	0.0170866	0.99986
Htr3a	1.80646	-0.799671	5.65057	0.0174497	0.99986
Kif21a	0.461602	4.3138	5.64051	0.0175501	0.99986
Osbpl8	0.700046	3.54834	5.62806	0.0176752	0.99986
Sult4a1	-1.14126	0.230895	5.62543	0.0177017	0.99986
Clec1b	-3.10688	-1.15613	5.62263	0.01773	0.99986
Pitpnc1	0.908261	2.81669	5.62245	0.0177319	0.99986
Syvn1	0.543292	2.31887	5.61685	0.0177886	0.99986
Cfd	-0.869732	1.4917	5.58048	0.0181618	0.99986
H2afy2	-0.966138	1.84924	5.53741	0.0186141	0.99986
Mmgt1	0.72193	2.45067	5.5345	0.018645	0.99986
Hipk3	0.65436	3.70836	5.50553	0.0189564	0.99986
Tnfaip8	0.447606	4.08334	5.48945	0.0191316	0.99986
Lhx9	2.07341	-0.86456	5.47977	0.0192378	0.99986
C2cd2	0.633015	2.46823	5.46804	0.0193673	0.99986
Gm10416	-1.11715	0.279331	5.46488	0.0194024	0.99986
Rhox10	-0.965975	3.39467	5.45527	0.0195094	0.99986
Mtus2	-0.719958	1.49065	5.43995	0.0196812	0.99986
Col5a1	1.36295	0.564483	5.4398	0.0196829	0.99986
Macf1	0.496817	5.49832	5.41461	0.0199689	0.99986
Nxpe2	1.92834	-1.29485	5.41117	0.0200083	0.99986
Nhedc1	-0.946093	1.64405	5.41023	0.0200191	0.99986
Snora70	-1.57477	-0.618469	5.40978	0.0200242	0.99986
Lamc1	0.503271	3.34017	5.38304	0.0203334	0.99986
Ptp4a3	-0.738769	2.27713	5.38192	0.0203465	0.99986
Nin	1.33728	0.585274	5.3721	0.0204614	0.99986
Ipo9	0.44832	4.61647	5.36753	0.020515	0.99986
Pold4	-1.02437	1.44336	5.35972	0.0206071	0.99986
Rspo3	1.35909	-0.092846	5.35888	0.0206171	0.99986
Snord22	-0.905716	0.461274	5.35879	0.0206181	0.99986
Nupr1	-1.6773	-1.04544	5.358	0.0206274	0.99986
Acss2	-0.814878	1.60506	5.35175	0.0207015	0.99986
Fcgr1	2.18448	-1.27062	5.32973	0.0209646	0.99986
4921531P14Rik	-0.783157	1.29573	5.32135	0.0210657	0.99986
Ccdc69	-1.51393	0.167242	5.30808	0.0212267	0.99986
Fsd1l	0.430158	4.1633	5.28811	0.0214715	0.99986
Ddah1	-0.729055	2.37046	5.28406	0.0215216	0.99986
Sox11	1.48213	0.715113	5.28172	0.0215505	0.99986
Gpt2	0.491908	3.48674	5.26013	0.0218194	0.99986
Slc9a6	0.6155	2.80606	5.2247	0.0222682	0.99986
Tm9sf3	0.507025	5.46244	5.2041	0.0225337	0.99986
Exog	-0.7171	2.15801	5.19798	0.0226132	0.99986
Iqub	2.00567	-0.881137	5.19511	0.0226505	0.99986
Sp6	1.84536	-1.00775	5.18345	0.0228029	0.99986
Map3k5	0.69205	2.50323	5.17273	0.0229441	0.99986
E130102H24Rik	-1.30594	0.0639537	5.16743	0.0230142	0.99986
Igf1	0.981121	0.704753	5.14708	0.0232855	0.99986
Snap91	1.35287	1.16498	5.13999	0.0233808	0.99986
Tmem40	-0.629353	3.29915	5.13576	0.0234378	0.99986
Snord33	-1.34316	-0.5661	5.13195	0.0234893	0.99986
Zfp532	0.475976	3.05621	5.13136	0.0234973	0.99986
Farp2	0.677564	1.95471	5.10351	0.0238775	0.99986
Ttc14	-0.394539	5.05241	5.10164	0.0239032	0.99986
Phf20l1	-0.431657	4.44425	5.10118	0.0239096	0.99986
Ccl12	3.51669	-0.798994	5.08908	0.0240769	0.99986
Rgs7	2.17903	-0.158066	5.06885	0.0243596	0.99986
6430571L13Rik	-1.1721	-0.748835	5.04625	0.0246793	0.99986
Frmd4a	0.936079	1.52671	5.04326	0.0247219	0.99986
Pik3cg	1.72404	-0.695481	5.04179	0.0247429	0.99986
Asb13	1.56579	0.326849	5.02352	0.0250053	0.99986
Akr1c13	-1.48508	-0.423659	5.02314	0.0250107	0.99986
2610008E11Rik	-0.786698	1.30694	5.01286	0.0251597	0.99986
Hmcn1	0.667115	2.99569	4.99263	0.0254555	0.99986
1810049H13Rik	-0.629988	3.12572	4.99183	0.0254673	0.99986
Hs3st1	-1.94551	-0.948824	4.98931	0.0255044	0.99986
Ccdc39	-0.863347	1.05811	4.98078	0.0256304	0.99986
Eif2c2	0.772951	2.32155	4.96536	0.0258599	0.99986
Plxna1	0.549669	2.44747	4.96189	0.0259119	0.99986
Syn1	-0.917664	0.918329	4.94448	0.0261741	0.99986
Edn1	-1.6065	-0.68153	4.93838	0.0262666	0.99986
Emilin1	1.42587	-0.599862	4.92063	0.0265378	0.99986
Zfpm1	1.01133	0.220866	4.90577	0.0267671	0.99986
Maml2	1.31015	0.767173	4.9015	0.0268333	0.99986
Vil1	1.00914	0.243414	4.88652	0.0270672	0.99986
Prtg	0.834931	3.76731	4.882	0.0271382	0.99986
Nrg1	-1.21143	-0.193583	4.85157	0.027621	0.99986
Rspo4	-1.51923	0.204022	4.82708	0.028016	0.99986
H13	-0.480089	3.33859	4.8148	0.0282164	0.99986
4930503E14Rik	-1.30647	1.1081	4.81354	0.028237	0.99986
Lnx2	0.654675	1.49044	4.80473	0.0283817	0.99986
Ttll9	0.994244	-0.54464	4.80319	0.0284071	0.99986
Car4	1.55323	-1.18934	4.79823	0.028489	0.99986
Mtmr1	1.00978	2.29133	4.79355	0.0285664	0.99986
Hipk2	0.954334	0.573346	4.77001	0.0289597	0.99986
Thtpa	-1.08072	0.0816596	4.76762	0.029	0.99986
Vpreb1	-1.52665	-0.0395578	4.75058	0.0292884	0.99986
Cldn9	-1.71434	-1.06013	4.74019	0.0294658	0.99986
Ccdc78	-0.817362	0.12783	4.73729	0.0295155	0.99986
Nhlrc3	-0.732899	1.52075	4.73683	0.0295235	0.99986
Exoc8	0.624273	1.65339	4.71117	0.0299673	0.99986
Kif21b	0.914235	1.00144	4.69965	0.0301687	0.99986
Plaur	1.12467	1.33284	4.67512	0.0306025	0.99986
Lca5	0.811172	1.96935	4.67182	0.0306615	0.99986
Lgi1	-1.74088	-0.385746	4.65875	0.0308957	0.99986
4933413G19Rik	0.728335	0.528289	4.64952	0.0310622	0.99986
Gm16880	-0.886686	1.74738	4.62497	0.0315099	0.99986
Zfp712	-0.910488	1.41433	4.62436	0.031521	0.99986
1700018G05Rik	1.97209	-1.82629	4.62215	0.0315617	0.99986
Asb1	0.772538	1.40893	4.61204	0.0317483	0.99986
Taf1	0.397355	5.19087	4.60559	0.0318679	0.99986
Eif2ak4	0.602811	2.35189	4.58649	0.0322249	0.99986
Scube2	1.87059	-0.586336	4.56834	0.032568	0.99986
Gpr98	0.915094	2.37375	4.5629	0.0326717	0.99986
Tnfrsf1b	1.87847	-0.728992	4.5526	0.0328688	0.99986
Clca1	-1.48294	0.249158	4.54465	0.0330218	0.99986
Sdr42e1	1.16657	0.33532	4.54073	0.0330975	0.99986
Pfkfb4	1.09458	0.173897	4.53821	0.0331463	0.99986
Lyst	0.629972	2.37356	4.53611	0.0331868	0.99986
Klc4	-0.759211	1.44508	4.53044	0.033297	0.99986
Megf6	1.56835	-0.242347	4.5294	0.0333172	0.99986
Gm7173	-1.62507	-0.454464	4.50611	0.033774	0.99986
Gm10474	1.58714	0.407674	4.50165	0.0338621	0.99986
Wdfy1	-0.767874	2.82954	4.49568	0.0339806	0.99986
Slc39a14	0.741401	1.91818	4.48983	0.034097	0.99986
Apoc2	-1.09783	1.97355	4.48187	0.0342562	0.99986
Penk	-0.707324	1.63077	4.48051	0.0342836	0.99986
Gkn2	4.21673	-0.904235	4.47987	0.0342963	0.99986
Shisa5	-0.685961	3.44195	4.47612	0.0343716	0.99986
Rnf122	-0.942161	-0.129546	4.45684	0.0347618	0.99986
Susd4	-1.20038	0.768978	4.44848	0.0349323	0.99986
Car13	-1.39776	-0.913825	4.44296	0.0350453	0.99986
4931408D14Rik	1.40082	-0.842141	4.44285	0.0350477	0.99986
Gm4371	-1.11506	1.33479	4.43764	0.0351548	0.99986
Pbx3	0.647867	3.15302	4.41458	0.0356331	0.99986
Mta1	0.501183	2.70019	4.41301	0.0356659	0.99986
1810032O08Rik	-0.495164	5.45692	4.41041	0.0357204	0.99986
Nudt13	-0.721232	1.27348	4.40589	0.0358151	0.99986
4833442J19Rik	-0.449529	4.39653	4.4032	0.0358715	0.99986
Dhx35	0.598826	2.57815	4.39802	0.0359808	0.99986
Polg2	-0.375253	4.94428	4.39506	0.0360432	0.99986
Ankrd44	1.54237	0.764079	4.39404	0.0360648	0.99986
Ccdc45	-0.46062	3.04972	4.37534	0.0364625	0.99986
Sesn1	-0.618416	3.11386	4.36751	0.0366305	0.99986
Parp3	1.62036	-0.736208	4.35439	0.0369136	0.99986
E330013P04Rik	-1.45225	-0.883284	4.34648	0.0370856	0.99986
C2cd4c	1.98835	-1.13024	4.33849	0.0372599	0.99986
Hist1h3g	-0.678655	2.30715	4.33528	0.0373303	0.99986
Gm16532	1.62557	-0.875865	4.32769	0.0374971	0.99986
Acp6	-0.625717	4.03518	4.32508	0.0375547	0.99986
Magea6	-1.36471	-0.974481	4.31758	0.0377205	0.99986
Pex12	-0.367182	4.35593	4.31648	0.0377449	0.99986
Rhox4b	-1.09727	4.75228	4.31361	0.0378087	0.99986
Klhl20	0.423652	2.82252	4.31272	0.0378285	0.99986
Abcc9	1.44996	-0.146801	4.3079	0.0379358	0.99986
Fyco1	-0.512244	2.61072	4.30315	0.0380417	0.99986
Mir17hg	-0.535086	4.46732	4.28777	0.0383876	0.99986
D4Bwg0951e	1.016	0.707432	4.27576	0.0386598	0.99986
Pinx1	-0.374706	4.65116	4.27465	0.0386849	0.99986
E230025N22Rik	-1.62513	-0.794534	4.26321	0.0389463	0.99986
Gpx6	1.42204	-0.277637	4.26237	0.0389654	0.99986
Lgals3	1.65943	0.190564	4.24976	0.0392559	0.99986
Ier3	-0.887938	1.03148	4.24492	0.0393679	0.99986
Slc19a2	0.640696	2.69305	4.24396	0.0393902	0.99986
Skor1	1.67778	-0.885507	4.2397	0.0394892	0.99986
4930413G21Rik	-0.955826	1.3146	4.23703	0.0395512	0.99986
Sod3	-1.21008	0.229985	4.2339	0.0396242	0.99986
Nsun4	-0.603721	2.67154	4.22569	0.0398164	0.99986
Padi2	1.05651	-0.0070417	4.22488	0.0398354	0.99986
Sft2d3	-0.657907	2.03913	4.20585	0.0402849	0.99986
Syt7	1.15044	0.353439	4.19814	0.0404684	0.99986
Pou3f1	1.18094	-0.668946	4.18777	0.0407165	0.99986
Snord16a	-1.03555	0.264381	4.18727	0.0407287	0.99986
Six2	1.42711	-0.593361	4.17213	0.0410941	0.99986
2022-09-10	-0.508759	2.89551	4.17164	0.0411061	0.99986
Magea10	-1.34363	0.413018	4.16344	0.0413054	0.99986
Dlg5	0.523157	2.45109	4.16082	0.0413695	0.99986
Stxbp4	-0.650836	2.728	4.15473	0.0415185	0.99986
Zfp783	1.1312	-0.542442	4.1527	0.0415682	0.99986
3632451O06Rik	-0.685536	2.07979	4.14888	0.0416622	0.99986
Trim12c	-0.565721	3.11601	4.14278	0.0418125	0.99986
Dmc1	-0.538577	5.01431	4.141	0.0418564	0.99986
Cnnm4	0.596092	1.57102	4.12484	0.0422579	0.99986
Def6	0.863305	-0.19834	4.12454	0.0422655	0.99986
Rell2	-0.972774	-0.638975	4.12328	0.042297	0.99986
Mlc1	-1.30601	-0.575377	4.11963	0.0423883	0.99986
Dvl3	0.698716	1.24874	4.11928	0.0423971	0.99986
Mmp11	-0.792204	2.59806	4.10353	0.0427939	0.99986
Tmtc3	0.467539	3.23765	4.09363	0.0430452	0.99986
Clec4n	2.62802	-0.83239	4.07817	0.0434406	0.99986
4931408A02Rik	1.4717	1.2484	4.07769	0.0434531	0.99986
Slx1b	-0.61893	0.757666	4.06287	0.043836	0.99986
Cdc14a	1.55423	-0.429032	4.05979	0.043916	0.99986
Dcbld2	0.549424	3.25773	4.04591	0.0442786	0.99986
Fam53b	-0.681189	1.37096	4.04565	0.0442852	0.99986
Hmha1	-0.992745	0.067939	4.04486	0.0443061	0.99986
Igfbp5	1.445	0.0866863	4.0412	0.0444024	0.99986
Igf1r	-0.741838	2.07097	4.03687	0.0445162	0.99986
Lypla2	-1.41557	2.53346	4.03596	0.0445404	0.99986
2410004P03Rik	1.53571	-0.963138	4.02664	0.0447871	0.99986
E030011O05Rik	-1.58027	-1.0866	4.0243	0.0448491	0.99986
Ifi47	-2.02747	-1.46838	4.02174	0.0449174	0.99986
Foxr1	-0.32208	6.38951	4.01251	0.0451639	0.99986
Cd83	1.78822	0.139505	4.01195	0.045179	0.99986
Tex101	-1.0642	5.94441	4.00371	0.0454001	0.99986
Gm2518	-0.656706	2.56907	4.00044	0.0454884	0.99986
Apaf1	0.5739	2.52645	3.99913	0.0455237	0.99986
Zic3	-0.675997	3.03042	3.99881	0.0455323	0.99986
Fthl17	-0.774328	1.81214	3.99572	0.0456161	0.99986
Myo1h	-0.498506	2.79888	3.96411	0.0464802	0.99986
Zfp346	-0.482974	2.5756	3.95751	0.0466626	0.99986
Ctdsp2	-0.473338	3.82198	3.95412	0.0467566	0.99986
Ptgr1	-0.842662	3.83353	3.95236	0.0468055	0.99986
Slc27a4	-0.689471	2.0792	3.94856	0.0469115	0.99986
Myh7b	0.74577	1.11799	3.94379	0.0470447	0.99986
4930524L23Rik	-0.87593	0.059473	3.94	0.0471509	0.99986
Eid2	-0.423533	4.0482	3.92622	0.0475388	0.99986
Mzf1	-0.783639	0.7302	3.92145	0.0476737	0.99986
Psmd9	-0.346815	5.44459	3.91624	0.0478217	0.99986
Fgf13	0.898646	2.33504	3.915	0.047857	0.99986
Zbtb8b	-0.752133	0.654561	3.90784	0.0480614	0.99986
Tjp3	0.563803	2.8773	3.90492	0.0481449	0.99986
Metrnl	-0.778941	0.834382	3.90112	0.048254	0.99986
Gria4	1.48801	-0.709481	3.8994	0.0483034	0.99986
Ccdc163	-0.433088	2.64624	3.89861	0.048326	0.99986
Rhox4d	-1.0404	4.07813	3.89537	0.0484195	0.99986
Dctn4	-0.399426	3.35667	3.89221	0.0485104	0.99986
9230116N13Rik	-0.54122	1.6286	3.877	0.048952	0.99986
Uap1l1	-0.746607	2.7836	3.87558	0.0489933	0.99986
Mcam	0.494803	2.65898	3.86612	0.0492704	0.99986
Gbf1	0.680949	1.15941	3.86581	0.0492795	0.99986
Rassf2	1.28423	-0.369589	3.86409	0.0493301	0.99986
Magea5	-1.12985	0.18674	3.85642	0.049556	0.99986
Cpvl	1.38649	-0.148455	3.85472	0.0496063	0.99986
Fzd8	0.916441	-0.218396	3.84662	0.0498464	0.99986
Epb4.1l1	1.3271	-0.160581	3.84531	0.0498853	0.99986
5430435G22Rik	-1.37819	-0.799943	3.83368	0.0502324	0.99986
2022-03-03	0.884997	0.198498	3.83344	0.0502398	0.99986
Trim12a	-0.667669	2.99536	3.83036	0.050332	0.99986
Rec8	-1.06685	3.14405	3.82845	0.0503896	0.99986
Zfp111	0.691065	1.12978	3.82719	0.0504273	0.99986
Smoc1	-0.493487	3.17118	3.82675	0.0504407	0.99986
Arsk	-0.563211	2.87123	3.81456	0.050809	0.99986
Pvrl1	1.31762	-0.465443	3.81252	0.0508708	0.99986
Aicda	1.48235	-0.72988	3.80919	0.0509721	0.99986
Sfrs18	-0.352847	5.42042	3.80917	0.0509727	0.99986
Popdc3	-0.875441	0.92557	3.80902	0.0509772	0.99986
Fut11	-0.417406	3.41374	3.79478	0.0514126	0.99986
Sap25	-0.638025	2.42961	3.7937	0.0514459	0.99986
Pak1ip1	-0.316852	7.20141	3.79322	0.0514606	0.99986
Kalrn	0.911637	0.738971	3.78043	0.0518553	0.99986
Man1a2	0.374348	4.16441	3.77863	0.0519113	0.99986
Odz3	0.586794	1.9675	3.77161	0.0521294	0.99986
Hspa4l	0.468963	4.81915	3.76924	0.0522034	0.99986
Nup98	-0.436756	3.16996	3.75868	0.0525341	0.99986
C5ar1	1.84517	-1.01741	3.7576	0.0525678	0.99986
Mtmr10	0.539565	2.29561	3.75228	0.0527357	0.99986
Gm16677	-0.729031	4.47728	3.75144	0.0527619	0.99986
2210404O07Rik	-1.07418	0.730675	3.73957	0.0531382	0.99986
Sycp1-ps1	1.19789	-0.212214	3.73847	0.0531731	0.99986
Dip2a	0.779936	1.04038	3.7359	0.053255	0.99986
Cnnm1	1.08655	-0.474871	3.73157	0.0533932	0.99986
Sgpp2	-0.880547	-0.256408	3.72885	0.0534801	0.99986
Tmem217	-1.60778	-0.191151	3.72313	0.0536636	0.99986
Neo1	-0.513995	3.02827	3.7203	0.0537548	0.99986
Gm3925	-1.13984	0.408229	3.71899	0.053797	0.99986
Itpka	1.3832	0.0282316	3.71432	0.0539475	0.99986
Tfec	2.70001	-1.6846	3.71191	0.0540257	0.99986
Spg11	0.424562	3.61246	3.70841	0.054139	0.99986
Selplg	1.15005	-0.600448	3.69448	0.0545927	0.99986
Serp2	-0.611492	2.41581	3.68824	0.0547973	0.99986
Tmem177	-0.412771	4.16065	3.68186	0.0550075	0.99986
Hist1h3a	-0.77612	1.49828	3.68096	0.0550372	0.99986
E130304F04Rik	-1.21371	-0.181118	3.68051	0.055052	0.99986
Zfp777	-0.798753	0.637094	3.67976	0.0550767	0.99986
Gm14057	-0.713837	0.266681	3.679	0.0551017	0.99986
Aqp3	1.83626	-1.26557	3.67583	0.0552068	0.99986
Gm6880	-0.747253	3.92792	3.67396	0.0552686	0.99986
Mapk10	-1.80352	-0.535182	3.67136	0.0553549	0.99986
Prickle2	1.3686	0.251418	3.66432	0.0555894	0.99986
Tmem205	-0.636009	4.53009	3.6627	0.0556432	0.99986
Lin28a	0.445609	2.94553	3.66211	0.055663	0.99986
Il1rap	0.723528	1.6677	3.64937	0.0560906	0.99986
Srl	0.530854	2.7159	3.64232	0.0563283	0.99986
Alkbh3	-0.352555	3.98738	3.64155	0.0563546	0.99986
Apoc3	1.24622	-0.754139	3.63993	0.0564093	0.99986
A230050P20Rik	-0.437648	2.86228	3.63719	0.0565023	0.99986
Cyb561d1	-0.863552	0.0555629	3.63516	0.0565711	0.99986
Gm4925	1.87471	-1.39651	3.63435	0.0565986	0.99986
Prrg2	-0.672794	1.37345	3.63129	0.0567028	0.99986
Cdkl3	-0.449289	3.14162	3.62946	0.0567653	0.99986
Pdk3	0.353408	7.13641	3.626	0.0568834	0.99986
Zranb1	-0.405907	3.59241	3.62523	0.0569096	0.99986
Tnfrsf12a	-0.764081	2.10844	3.62329	0.0569761	0.99986
C030016D13Rik	1.34115	-0.378179	3.61986	0.0570937	0.99986
6330403K07Rik	0.975097	0.238951	3.61042	0.0574186	0.99986
Glb1	-0.565979	2.38284	3.60775	0.0575109	0.99986
Zkscan1	-0.519381	2.60707	3.60458	0.0576207	0.99986
Lrp11	0.531171	2.48107	3.59893	0.0578167	0.99986
Prkca	0.753557	1.24142	3.58327	0.058364	0.99986
Dolpp1	-0.735987	1.73914	3.57819	0.0585429	0.99986
Uox	0.860335	0.822477	3.55483	0.0593725	0.99986
Cyp1a1	1.59741	-1.10956	3.54645	0.0596731	0.99986
Nsun6	-0.389521	3.46919	3.54469	0.0597362	0.99986
Mertk	1.65693	-0.98417	3.53894	0.0599439	0.99986
Cox7b2	-0.705296	2.1983	3.53708	0.0600109	0.99986
Gramd2	0.9275	0.928237	3.53663	0.0600273	0.99986
Lamc2	1.55118	-0.348598	3.53401	0.0601222	0.99986
Ggnbp1	-0.833658	1.45908	3.53342	0.0601437	0.99986
LOC100642166	-0.374715	3.31278	3.51711	0.0607382	0.99986
Figla	-1.26325	2.88614	3.51628	0.0607686	0.99986
Lypd4	-1.98462	2.35695	3.51527	0.0608058	0.99986
Zmat4	1.25647	-0.751684	3.51039	0.0609852	0.99986
Flrt1	1.69568	-0.849452	3.50194	0.0612972	0.99986
Npffr2	1.50313	-0.551075	3.49749	0.0614621	0.99986
Crat	0.692388	1.51189	3.49454	0.0615714	0.99986
Galnt4	1.24326	-0.819313	3.4895	0.0617592	0.99986
Psd4	1.03159	-0.291435	3.48738	0.0618385	0.99986
Agrn	-0.494908	3.45662	3.48654	0.0618699	0.99986
Zfp932	-0.303298	5.78508	3.48498	0.061928	0.99986
Cdkl5	-1.05177	0.0484467	3.48455	0.0619442	0.99986
Mesdc1	0.653114	1.50011	3.48393	0.0619672	0.99986
Srgap1	-0.85014	0.781038	3.48349	0.0619841	0.99986
Gm14458	-0.785457	2.0562	3.48242	0.0620239	0.99986
Unc5b	0.674938	0.758751	3.47867	0.0621648	0.99986
Gm1140	-1.23418	5.204	3.47753	0.0622075	0.99986
4930503L19Rik	-0.345737	3.36488	3.476	0.0622651	0.99986
Acad12	-0.774157	0.817013	3.47587	0.06227	0.99986
Ccdc61	-0.493929	2.72752	3.46132	0.06282	0.99986
Igf2r	0.436124	3.40948	3.46006	0.0628679	0.99986
Fsbp	-0.485507	2.15539	3.45761	0.0629613	0.99986
Zfp59	-0.534556	2.282	3.45742	0.0629685	0.99986
Wdr47	-0.559335	2.2402	3.4561	0.0630188	0.99986
Wif1	-0.85619	0.389261	3.45557	0.063039	0.99986
Hrk	2.10956	-1.39839	3.45547	0.0630427	0.99986
B930041F14Rik	-0.928271	0.143743	3.45182	0.0631822	0.99986
2900056M20Rik	0.539805	2.38253	3.44872	0.0633009	0.99986
Cercam	0.739026	1.07318	3.43714	0.0637461	0.99986
Snx33	-1.607	0.264309	3.43456	0.0638455	0.99986
Stk19	-0.558069	2.49551	3.43034	0.064009	0.99986
Usp31	0.557764	3.00743	3.42905	0.064059	0.99986
9430020K01Rik	-0.722792	1.607	3.42854	0.0640788	0.99986
Abtb2	1.27143	0.364366	3.42688	0.0641431	0.99986
St8sia6	1.95529	-1.17053	3.42472	0.0642272	0.99986
Mcm9	-0.427325	2.9849	3.41827	0.0644787	0.99986
9030617O03Rik	1.44267	-0.736367	3.41582	0.0645742	0.99986
Cyr61	-0.996774	1.60979	3.41206	0.0647216	0.99986
Atp2b3	1.51466	-0.963592	3.41035	0.0647888	0.99986
Nfib	0.753141	0.401659	3.40914	0.0648363	0.99986
9530008L14Rik	-1.12095	-0.221673	3.40482	0.0650062	0.99986
Tmem8b	0.769812	0.353129	3.40367	0.0650516	0.99986
4930504O13Rik	-1.01625	0.221837	3.39703	0.065314	0.99986
Gm5113	1.13014	0.534113	3.3964	0.0653388	0.99986
Dhrs1	-0.542414	3.48643	3.39404	0.0654324	0.99986
Mcc	0.981049	0.451959	3.39368	0.0654468	0.99986
Parp9	-0.733688	1.78022	3.39317	0.0654672	0.99986
Mir1896	-0.827485	-0.0623468	3.3906	0.0655692	0.99986
Ets2	0.700316	0.896283	3.38784	0.065679	0.99986
Gm1661	1.2671	-1.05321	3.38533	0.0657791	0.99986
Csf1r	1.04223	-0.264243	3.38292	0.0658752	0.99986
Mtmr2	0.421629	4.3549	3.376	0.0661524	0.99986
Mxd1	-0.822344	0.844776	3.37063	0.0663684	0.99986
Rorb	1.71326	-0.498711	3.3697	0.0664058	0.99986
Gpc3	0.752992	2.09124	3.366	0.0665552	0.99986
Vps37c	0.620408	0.992325	3.36452	0.0666149	0.99986
Tcf21	2.46874	-1.97222	3.36437	0.0666209	0.99986
Gm14306	-0.422419	3.6146	3.35922	0.0668295	0.99986
Gm14692	-1.21231	5.09302	3.3575	0.0668997	0.99986
Cdkn2aip	-0.325536	4.97239	3.35079	0.0671727	0.99986
Irf2	-1.09242	-0.0441815	3.34802	0.067286	0.99986
Mb21d1	0.865604	0.793756	3.3459	0.0673726	0.99986
Cpm	-1.03165	0.690768	3.34352	0.06747	0.99986
AA415398	-1.06757	0.0958481	3.338	0.0676969	0.99986
Nt5dc3	-0.650944	1.17368	3.33566	0.0677933	0.99986
Cobll1	0.820985	1.50145	3.33452	0.0678402	0.99986
Rin2	-0.915871	0.545549	3.32781	0.0681173	0.99986
Zfp60	-0.38777	3.46131	3.32439	0.0682595	0.99986
Cela2a	-0.51287	3.55195	3.32376	0.0682854	0.99986
Tmem161b	-0.374439	4.50797	3.32311	0.0683126	0.99986
Lrba	0.532506	2.63137	3.31776	0.0685353	0.99986
Hecw2	0.615476	2.03765	3.31547	0.0686306	0.99986
Slc25a10	0.643131	1.83453	3.31357	0.0687102	0.99986
Snrnp35	-0.53388	2.08448	3.3112	0.0688094	0.99986
Ccl2	2.08643	-0.878902	3.31053	0.0688372	0.99986
Zfp715	-0.411774	4.17123	3.30579	0.0690362	0.99986
Hist1h3f	-0.640217	2.10404	3.30402	0.0691107	0.99986
Nfkb1	0.563959	1.46006	3.304	0.0691113	0.99986
Gnmt	-0.735577	0.240568	3.30293	0.0691563	0.99986
Camkk1	0.656254	1.09178	3.30147	0.0692179	0.99986
Slc10a4	1.35093	-0.762892	3.30081	0.0692459	0.99986
Sulf2	0.527643	3.25324	3.29941	0.0693048	0.99986
Htra3	1.40411	-0.653821	3.29506	0.0694884	0.99986
Cdk8	0.300025	5.01782	3.29109	0.0696568	0.99986
Fasn	0.389542	4.61418	3.28614	0.0698669	0.99986
Zfp85-rs1	-0.497124	2.1564	3.28256	0.0700196	0.99986
Gm694	1.42298	0.638857	3.28186	0.0700497	0.99986
2810453I06Rik	-0.411157	2.3808	3.28058	0.0701042	0.99986
LOC100503280	-0.760946	4.46288	3.28046	0.0701094	0.99986
Masp2	0.683818	0.5726	3.27318	0.0704211	0.99986
Trpc3	-1.10055	-0.58388	3.27251	0.0704496	0.99986
AW046200	1.5103	-0.976831	3.25784	0.0710829	0.99986
Vps37b	0.893204	0.151888	3.25352	0.0712702	0.99986
Tpsb2	-2.7729	-1.09112	3.24684	0.0715614	0.99986
Fbxl6	-0.760471	2.6643	3.24387	0.071691	0.99986
Fgf15	-1.68454	-1.61395	3.24028	0.0718482	0.99986
Gm6981	-0.844686	0.97161	3.23745	0.0719725	0.99986
Gdap10	-1.24578	-0.552924	3.23673	0.0720044	0.99986
A730085A09Rik	-0.779509	0.80899	3.23435	0.0721091	0.99986
Snord42b	-0.590228	0.361359	3.23373	0.072136	0.99986
Stk40	0.798668	0.461504	3.23336	0.0721527	0.99986
Ctdspl2	0.283776	6.10554	3.23172	0.0722247	0.99986
Ovol2	0.46952	3.89305	3.23155	0.0722323	0.99986
Pkmyt1	-0.556083	2.88017	3.22654	0.0724537	0.99986
Hnrnpul2	0.362204	4.44979	3.22519	0.0725132	0.99986
Tshz3	1.29948	0.0594686	3.22517	0.0725141	0.99986
Gm14431	-0.348636	5.9225	3.22059	0.0727176	0.99986
Gm8898	-0.348636	5.9225	3.22059	0.0727176	0.99986
Efhc2	-0.867342	1.73669	3.21945	0.0727679	0.99986
Nptxr	1.18593	-0.499189	3.2184	0.0728147	0.99986
Podxl	1.15221	-0.56051	3.21716	0.0728699	0.99986
Pard6g	-1.09321	-0.64974	3.21362	0.0730278	0.99986
Pde3b	0.758373	2.36035	3.21296	0.0730572	0.99986
Gtsf1	-0.825634	5.41182	3.212	0.0731	0.99986
Rbm15b	0.431206	2.95936	3.20523	0.0734032	0.99986
4932415G12Rik	-0.618075	2.29185	3.20349	0.0734813	0.99986
Cul4a	0.313334	4.89535	3.20273	0.0735156	0.99986
Rassf10	-1.29953	-0.965829	3.19992	0.0736419	0.99986
Pramel1	0.987869	-0.787611	3.19988	0.0736435	0.99986
Zfp418	-0.975162	1.22047	3.19895	0.0736855	0.99986
Iqcg	-0.4171	4.12537	3.19691	0.0737774	0.99986
Fam160b2	0.820933	0.335464	3.19681	0.0737822	0.99986
Pmp22	0.719222	2.14303	3.19623	0.0738083	0.99986
Hsd17b13	1.63259	-1.16369	3.19471	0.0738767	0.99986
Wdfy3	0.469555	2.84575	3.19449	0.073887	0.99986
Rbm12	0.371383	3.3034	3.19406	0.0739062	0.99986
Upp1	-1.09728	3.2447	3.19249	0.0739771	0.99986
Ccdc90a	-0.610208	2.13047	3.19108	0.0740411	0.99986
Slc14a2	1.85366	-0.854149	3.19103	0.0740431	0.99986
B630019K06Rik	-1.29694	-0.62851	3.19023	0.0740798	0.99986
Spock2	1.11024	-0.158349	3.19019	0.0740815	0.99986
Arhgap18	0.820359	1.51452	3.19006	0.0740873	0.99986
Dgke	-0.497577	3.17137	3.18061	0.0745171	0.99986
S100g	-1.07813	-0.0276544	3.17854	0.0746112	0.99986
Ubtd1	-0.820107	0.0670865	3.16985	0.0750095	0.99986
Il28ra	-1.07885	-0.0058491	3.16889	0.0750533	0.99986
Ikbke	1.93149	-0.858467	3.16701	0.07514	0.99986
Syt5	-0.439388	5.33001	3.16552	0.0752083	0.99986
B230312A22Rik	-0.566303	1.23976	3.15697	0.0756033	0.99986
Dync2h1	-0.459047	2.66261	3.14779	0.07603	0.99986
Tnks1bp1	0.80948	0.708881	3.14672	0.0760797	0.99986
Elovl2	-0.911276	0.88367	3.14244	0.0762795	0.99986
Flrt2	0.927185	-0.280145	3.1355	0.0766051	0.99986
Shisa3	-1.47107	-0.664178	3.12964	0.0768808	0.99986
Adssl1	1.56307	-0.736139	3.123	0.0771947	0.99986
2022-09-09	0.464597	2.86305	3.12028	0.0773237	0.99986
Bhlhb9	0.337206	5.24671	3.11945	0.0773627	0.99986
Shb	0.609926	2.00558	3.11681	0.0774885	0.99986
Gm2897	1.22896	1.59524	3.11592	0.0775308	0.99986
St8sia2	1.22341	-0.236824	3.11205	0.0777149	0.99986
Mir686	-0.310291	6.84501	3.11068	0.0777807	0.99986
Agpat1	0.520454	1.4569	3.108	0.0779087	0.99986
Pacrg	-0.940378	0.508726	3.10365	0.0781168	0.99986
Dnajb8	1.54682	-1.11854	3.09598	0.0784858	0.99986
Dock11	0.498062	3.27818	3.09541	0.0785135	0.99986
Snora65	-0.677462	1.12875	3.09408	0.0785773	0.99986
Gjb4	-1.45768	0.21648	3.09328	0.078616	0.99986
Phf2	0.910757	0.0193652	3.09007	0.0787716	0.99986
Nhej1	-0.306684	4.53806	3.08725	0.0789082	0.99986
Napepld	-0.498514	2.0013	3.08552	0.0789919	0.99986
Armc5	-0.834438	0.275216	3.08497	0.0790189	0.99986
Gna15	1.15362	0.189491	3.0842	0.0790562	0.99986
B830017H08Rik	1.61459	-0.537135	3.08054	0.0792341	0.99986
Ralgps1	0.660899	0.853225	3.07158	0.079672	0.99986
[truncated: 414 more rows]

## Sheet: Female_Low_vs_Oil
Symbol	logFC	logCPM	LR	PValue	FDR
[truncated: 1,000 more rows]

[truncated: 2 more sheets: Female_Mid_vs_Oil, Female_High_vs_Oil]
