# Supplementary material for: Prenatal exposure to benzo[a]pyrene depletes ovarian reserve and masculinizes embryonic ovarian germ cell transcriptome transgenerationally
Source: Sci Rep. 2023 May 29;13:8671. doi: 10.1038/s41598-023-35494-w (PMC10227008; doi:10.1038/s41598-023-35494-w)
Supplement: Supplementary file 6 — Supplementary Table S5. [file 41598_2023_35494_MOESM6_ESM.xlsx]

## Sheet: Control_females_versus_males.DE
Table S5: DEGs F2 generation (Oil control female versus oil male. Sex/BaP dose combination versus oil controls same sex or combined)
Symbol	logFC	logCPM	LR	PValue	FDR
Eif2s3y	-13.4912	6.59328	928.01	7.99641e-204	1.09815e-199
Pitx2	-10.6018	5.49816	805.15	4.09629e-177	2.81272e-173
Lefty2	-7.99448	5.47463	734.874	7.80613e-162	3.57338e-158
Ube1y1	-11.4788	4.61505	721.353	6.79883e-159	2.33421e-155
Lefty1	-6.06324	5.47438	518.566	8.68168e-115	2.38451e-111
Slc22a18	5.44918	4.58149	481.64	9.39672e-107	2.15075e-103
Spats2l	-5.20541	4.3352	377.895	3.57414e-84	7.01195e-81
Ddx3y	-8.52072	2.7718	362.404	8.43483e-81	1.44794e-77
Pmaip1	-7.01233	5.523	354.528	4.3765e-79	6.67806e-76
Gata2	4.96341	3.5223	349.672	4.99601e-78	6.86102e-75
Zfy1	-9.22812	2.36815	328.014	2.60176e-73	3.24818e-70
Plagl1	4.42186	4.24702	310.247	1.92918e-69	2.20779e-66
Msx2	5.66475	4.56756	301.81	1.32868e-67	1.4036e-64
Nr6a1	3.29821	4.399	278.38	1.69246e-62	1.66019e-59
Calcoco2	5.19648	5.15123	277.569	2.54286e-62	2.32807e-59
Dync1i1	4.07503	5.03955	275.444	7.38579e-62	6.33932e-59
Otx2	-8.92504	2.22266	269.252	1.65139e-60	1.33403e-57
Cst9	-12.2173	7.71841	263.661	2.73222e-59	2.03373e-56
Sct	5.03401	5.81404	263.602	2.81372e-59	2.03373e-56
Zglp1	2.46833	6.48855	260.822	1.13576e-58	7.79869e-56
Wnt3	-3.24962	4.18582	258.965	2.88439e-58	1.88626e-55
Id2	2.69524	6.40087	254.517	2.68967e-57	1.67897e-54
Phlda2	6.82257	9.29524	246.343	1.62816e-55	9.72154e-53
Id1	4.38034	5.07976	233.098	1.25829e-52	7.20001e-50
Irgm1	-3.1022	4.67044	226.481	3.49042e-51	1.91736e-48
1700024G13Rik	-4.30515	2.8914	225.46	5.82848e-51	3.07856e-48
Adh1	-6.40997	3.79668	224.205	1.09469e-50	5.56792e-48
Crabp1	2.35841	6.08256	213.047	2.9722e-48	1.45776e-45
Dnaic1	-3.86016	5.55049	210.07	1.32616e-47	6.28007e-45
Uty	-7.87035	2.1238	209.047	2.21672e-47	1.01474e-44
Mapk13	-2.09315	7.30739	207.007	6.17805e-47	2.73688e-44
Hesx1	-6.40791	6.74536	202.727	5.30619e-46	2.27718e-43
Cthrc1	-5.15097	5.75391	200.825	1.37976e-45	5.7419e-43
Mgst2	-4.90831	3.85025	199.502	2.68288e-45	1.08365e-42
Tnnt3	5.46506	2.25087	198.206	5.14387e-45	2.01831e-42
Schip1	-3.92151	5.47057	197.956	5.83203e-45	2.22476e-42
2610037D02Rik	-2.86087	3.77158	197.52	7.26012e-45	2.69468e-42
Pla2g16	2.54305	4.18206	194.143	3.96262e-44	1.43207e-41
Stra8	7.99986	7.66457	193.429	5.67466e-44	1.99821e-41
Fermt1	-3.82517	2.79913	191.121	1.81031e-43	6.21526e-41
Kcnip3	3.72552	3.80588	189.098	5.00399e-43	1.67609e-40
Krt222	-2.89597	4.58234	188.7	6.11088e-43	1.99811e-40
Tdgf1	-5.08145	3.18133	186.859	1.54158e-42	4.92337e-40
Iqcj-schip1	-3.83704	5.29843	182.669	1.26682e-41	3.95391e-39
Trnp1	3.69484	3.21902	181.887	1.87704e-41	5.72831e-39
2010001M06Rik	2.43417	4.17948	181.171	2.68992e-41	8.03057e-39
Lrrfip1	-2.80772	4.60824	180.973	2.97211e-41	8.68424e-39
Zfy2	-7.77554	1.00299	180.9	3.08197e-41	8.81764e-39
Porcn	3.79708	3.9324	178.465	1.04848e-40	2.93852e-38
1700013H16Rik	6.12559	7.04167	172.506	2.09803e-39	5.76244e-37
Ptgds	-8.96656	6.01579	171.725	3.10799e-39	8.36903e-37
Optn	-2.60132	4.8848	171.651	3.22595e-39	8.51961e-37
Rassf5	-4.20169	2.6786	170.841	4.84813e-39	1.25622e-36
Defb19	-10.033	5.85654	170.58	5.52578e-39	1.40529e-36
Klk1b3	-8.81053	1.69684	170.174	6.77844e-39	1.69251e-36
Nphs1	-3.86213	3.26663	169.475	9.6365e-39	2.36318e-36
Nphs1as	-3.89707	3.40955	169.337	1.03246e-38	2.48751e-36
Klk1	-4.86774	1.85029	169.048	1.19405e-38	2.82723e-36
2610002J02Rik	-2.16067	5.03406	168.202	1.82794e-38	4.25476e-36
Kdm5d	-8.20838	1.33666	166.789	3.72025e-38	8.51504e-36
Ppt1	-2.37891	6.00019	164.962	9.32564e-38	2.09949e-35
1500016L03Rik	-2.67506	4.31737	163.996	1.51575e-37	3.35739e-35
Smagp	-2.91023	4.06741	163.247	2.20935e-37	4.81602e-35
Fgfr3	3.80937	1.9617	158.868	1.99942e-36	4.29033e-34
LOC100862365	-9.12509	2.4817	158.33	2.62079e-36	5.53713e-34
Asb2	-4.6517	1.89389	157.831	3.36926e-36	7.01061e-34
Ly6g6e	-4.03749	4.82349	156.998	5.12459e-36	1.05039e-33
LOC100862398	-9.10106	2.45176	156.651	6.10087e-36	1.23211e-33
Pycr2	-3.8063	5.62832	156.594	6.27784e-36	1.24947e-33
Etv1	-4.56524	3.54823	156.512	6.54338e-36	1.28372e-33
Rbmy1a1	-9.10107	2.45624	155.732	9.6864e-36	1.87357e-33
Khdc3	-3.71259	4.27393	153.689	2.70876e-35	5.16659e-33
Bcl11a	-3.24067	2.96004	151.688	7.41426e-35	1.3948e-32
Rhbdl3	5.00632	1.57216	151.661	7.51616e-35	1.39486e-32
Serpini1	-2.78303	4.36754	151.432	8.43351e-35	1.54423e-32
Nodal	-4.10282	2.93115	148.946	2.94689e-34	5.32495e-32
Bcat2	-3.37223	3.69292	145.98	1.31101e-33	2.3382e-31
Chchd5	-1.92036	5.28316	145.7	1.51011e-33	2.65876e-31
Ctsw	-5.91051	2.45947	145.368	1.7846e-33	3.10227e-31
Ccnd1	3.39808	5.02599	144.44	2.84749e-33	4.88807e-31
Gm10394	-4.07767	4.87737	143.473	4.63306e-33	7.75925e-31
Gm10391	-4.07767	4.87737	143.473	4.63306e-33	7.75925e-31
LOC100862383	-8.77302	2.14698	142.883	6.23568e-33	1.03174e-30
Egfl6	3.80583	2.20054	142.14	9.06429e-33	1.4819e-30
Sys1	-1.60509	6.39478	142.027	9.59452e-33	1.55014e-30
Carkd	-1.5309	5.2645	137.204	1.08836e-31	1.73795e-29
Igsf3	-2.50587	3.73244	137.161	1.11174e-31	1.75489e-29
Pdlim3	-2.47	4.84659	135.94	2.05609e-31	3.20867e-29
Gstm7	-3.95652	5.2372	134.944	3.39669e-31	5.2412e-29
B9d1	-1.69906	5.63283	133.844	5.91057e-31	8.93032e-29
Slc38a2	-2.16184	5.50692	133.842	5.91756e-31	8.93032e-29
Rec8	4.64223	3.54616	133.336	7.63172e-31	1.1392e-28
Tmem159	2.27379	3.33067	133.293	7.80036e-31	1.15185e-28
Tnfaip6	-3.49238	2.3931	133.21	8.13552e-31	1.18856e-28
Fxyd6	-2.36519	4.91837	130.722	2.84776e-30	4.08527e-28
Kndc1	-2.53526	2.58745	130.717	2.8558e-30	4.08527e-28
Sfrp4	-8.77104	1.62078	130.489	3.20337e-30	4.53525e-28
Gstm2	-2.92519	8.97094	127.533	1.42013e-29	1.99007e-27
Duxbl	-3.73765	3.89259	127.386	1.52956e-29	2.12176e-27
Nr3c1	2.38856	3.77162	127.343	1.56295e-29	2.1464e-27
Gm16702	-2.84901	2.60308	126.863	1.99026e-29	2.70616e-27
Vma21	1.43401	6.84709	126.22	2.75246e-29	3.6705e-27
LOC100862394	-8.38378	1.80052	126.219	2.75294e-29	3.6705e-27
Enpp2	-4.17273	3.63453	125.685	3.60323e-29	4.758e-27
AI413582	-2.0517	4.83636	125.074	4.90306e-29	6.41273e-27
Hbegf	3.17139	2.28479	124.172	7.72402e-29	1.0007e-26
Lrrc2	-3.99272	2.64732	123.492	1.08808e-28	1.39651e-26
Ppif	-1.64382	5.26698	122.851	1.50361e-28	1.91196e-26
Gstm1	-1.9235	9.29373	122.761	1.57332e-28	1.98223e-26
8030411F24Rik	-8.61331	2.58287	122.631	1.67983e-28	2.09719e-26
Serp1	-1.98392	5.97143	122.183	2.10536e-28	2.60476e-26
Pnck	2.28551	3.67892	121.502	2.9671e-28	3.63815e-26
1700097N02Rik	3.95997	2.77545	120.572	4.74249e-28	5.7636e-26
Ankrd29	4.22262	3.80276	120.418	5.12412e-28	6.17276e-26
Msx1as	4.2212	2.34205	119.848	6.82986e-28	8.15604e-26
Spp1	-3.13164	5.86597	119.677	7.44593e-28	8.81508e-26
Ucma	-6.5426	2.33886	118.557	1.30945e-27	1.53698e-25
Pnpla6	-2.09413	5.70054	118.516	1.33704e-27	1.55606e-25
6330512M04Rik	5.28166	1.27067	116.416	3.85311e-27	4.44662e-25
Ly6e	-1.30542	7.64836	116.354	3.97517e-27	4.54925e-25
Pparg	5.50216	2.64285	116.309	4.06791e-27	4.61691e-25
Msx1	4.26157	2.46101	115.952	4.86852e-27	5.48028e-25
Wfdc2	2.78038	4.31828	115.474	6.1971e-27	6.91908e-25
Tspan15	-2.01648	4.6293	115.395	6.44693e-27	7.13997e-25
Mro	-8.06976	2.02957	115.229	7.0131e-27	7.70488e-25
Mdk	2.57434	8.65461	114.851	8.48465e-27	9.2476e-25
Rbp1	2.95239	4.56828	114.746	8.94421e-27	9.67172e-25
Dusp9	2.15012	4.43776	114.024	1.2873e-26	1.38114e-24
Wdr31	-1.4616	5.44548	113.949	1.3372e-26	1.42355e-24
Necab2	3.18006	4.10494	113.75	1.47826e-26	1.55435e-24
Phf19	2.67035	4.0945	113.744	1.4827e-26	1.55435e-24
Gadd45a	2.30562	3.22509	112.452	2.84434e-26	2.95919e-24
Met	4.29755	1.43324	112.411	2.90345e-26	2.99798e-24
Igf2	2.82872	2.25566	112.026	3.52662e-26	3.61426e-24
Dgka	-3.20382	3.53849	111.842	3.86985e-26	3.93664e-24
Cubn	3.85549	1.99722	111.255	5.20235e-26	5.25323e-24
Phyh	-1.41249	4.78884	110.76	6.67804e-26	6.69412e-24
Npw	4.22951	1.81477	110.584	7.30033e-26	7.26489e-24
D6Mm5e	2.88778	5.73498	109.933	1.01372e-25	1.00155e-23
Eif2ak3	1.66828	4.07288	109.73	1.12288e-25	1.10147e-23
Gal	-6.42026	3.5513	109.406	1.3224e-25	1.28798e-23
Tmem216	-1.94574	5.06843	109.284	1.40639e-25	1.36014e-23
S100a16	2.55045	2.9279	107.316	3.7958e-25	3.6453e-23
Nmi	-2.54899	4.8441	107.2	4.0252e-25	3.83876e-23
Clu	-5.97634	6.69656	105.802	8.14679e-25	7.71585e-23
Nt5c3l	-2.31316	3.43969	105.728	8.45932e-25	7.95698e-23
Trim47	-2.75503	4.10398	105.389	1.00353e-24	9.37514e-23
Tmem38a	-3.46495	1.91041	105.235	1.08467e-24	1.00647e-22
Gm10865	2.70625	1.98396	105.03	1.2031e-24	1.10887e-22
Dlx3	7.68243	0.884912	104.908	1.27929e-24	1.17124e-22
Kank3	-1.67926	5.02977	104.668	1.44443e-24	1.31367e-22
Palld	-2.21142	4.07179	104.646	1.4605e-24	1.31954e-22
Tmem63a	-4.40681	1.89723	104.479	1.58885e-24	1.42612e-22
Glrb	3.34557	3.14555	103.736	2.31108e-24	2.06092e-22
Gm5577	1.91817	3.30155	102.94	3.45394e-24	3.06019e-22
Fmr1	1.59412	6.83923	102.469	4.38112e-24	3.85679e-22
Lonrf2	3.44345	2.43667	102.293	4.78956e-24	4.1895e-22
Sox9	-6.71087	1.67734	102.177	5.07713e-24	4.41293e-22
Sdc4	-2.75604	6.00211	101.904	5.82907e-24	5.03463e-22
9930021D14Rik	-3.50787	2.99434	100.573	1.14105e-23	9.79381e-22
Prom1	3.81974	1.40722	100.442	1.21897e-23	1.03975e-21
Gstm6	-2.64302	7.57219	100.15	1.41263e-23	1.19751e-21
Unc119	-1.2423	5.49961	100.031	1.50014e-23	1.26389e-21
Ak4	3.11953	2.08073	99.613	1.85286e-23	1.55154e-21
Dleu7	4.6177	0.770644	98.793	2.80323e-23	2.33314e-21
1700121N20Rik	-4.09926	0.922286	98.4622	3.31282e-23	2.74066e-21
Gng3	-3.21655	4.53998	98.348	3.50947e-23	2.88596e-21
Grin2d	3.81046	1.27009	97.3484	5.8143e-23	4.75284e-21
Myl7	2.9988	3.48311	97.2498	6.11111e-23	4.96591e-21
E230016M11Rik	2.34221	2.25595	97.0623	6.71789e-23	5.42687e-21
Etd	-9.32622	2.24578	96.6433	8.30125e-23	6.64867e-21
Ppp2r5a	-1.7568	3.7033	96.6371	8.32718e-23	6.64867e-21
Tab3	1.79334	4.48233	96.4453	9.17461e-23	7.28295e-21
Gpr146	3.70054	0.864761	96.1621	1.0585e-22	8.35427e-21
Gm1564	5.02562	5.33038	96.1422	1.06922e-22	8.39059e-21
Rhox7	1.99458	5.16074	95.7304	1.31646e-22	1.02721e-20
Siglec5	-2.21451	4.35698	94.0318	3.10494e-22	2.40905e-20
1500009L16Rik	2.12029	5.57452	93.3992	4.27429e-22	3.29768e-20
Bmp4	-3.46633	3.1702	93.0144	5.19141e-22	3.98288e-20
Scd1	3.23703	1.66246	92.7499	5.93381e-22	4.52717e-20
4930513N10Rik	2.17732	5.43319	92.6774	6.15533e-22	4.67023e-20
Gm5918	-2.15274	5.31865	92.1829	7.90238e-22	5.96282e-20
Cybrd1	5.01848	0.873772	92.0671	8.37855e-22	6.28758e-20
Cpe	-5.7326	3.46475	91.3609	1.19716e-21	8.93513e-20
Thbs3	2.68717	2.41257	90.9469	1.47582e-21	1.09554e-19
Sccpdh	1.56309	7.47312	90.7058	1.66705e-21	1.23084e-19
Enpp5	2.07995	5.16727	90.5483	1.80519e-21	1.32571e-19
Zscan5b	-2.70037	2.36357	90.1918	2.1616e-21	1.579e-19
Gm16197	2.63497	1.95856	89.9135	2.48798e-21	1.8078e-19
Eif1a	-1.5291	7.3224	89.8046	2.62882e-21	1.90009e-19
Ftsj1	1.37589	6.22638	89.7309	2.72865e-21	1.96192e-19
Cd164l2	3.22218	1.64267	89.4872	3.08634e-21	2.20753e-19
Gatm	-4.54563	5.03515	89.3112	3.37337e-21	2.40034e-19
Zfp872	2.68244	2.00743	89.0513	3.84711e-21	2.72332e-19
Anxa5	-3.70822	4.63196	88.9576	4.03367e-21	2.84074e-19
Hsd17b3	-8.24685	1.11905	88.7062	4.58021e-21	3.20919e-19
Exosc4	-1.56596	7.00406	88.6894	4.61939e-21	3.21111e-19
Mxd4	2.72748	5.81935	88.685	4.62972e-21	3.21111e-19
Tbata	4.17438	1.80019	88.5194	5.03382e-21	3.47384e-19
Vnn1	-7.01814	1.12429	88.4785	5.13905e-21	3.52873e-19
Mmd2	-8.31877	1.03291	87.2146	9.73641e-21	6.65224e-19
Krt42	-7.70933	2.81412	87.1824	9.89618e-21	6.72793e-19
Lect1	-7.46921	1.67206	87.0388	1.06415e-20	7.19898e-19
Cpt1a	-2.06305	3.44075	86.8958	1.1439e-20	7.70055e-19
Fbxo6	1.42366	6.57327	86.8777	1.15441e-20	7.73341e-19
Mest	-2.42471	3.87946	86.5369	1.37158e-20	9.14362e-19
Eya2	-4.45335	1.67597	86.3709	1.49165e-20	9.89603e-19
Fgd6	2.08339	3.16296	86.1694	1.65164e-20	1.09048e-18
Nudt16	2.17924	2.74634	86.0658	1.74051e-20	1.14365e-18
Bdh1	-2.58061	3.49751	86.0289	1.77325e-20	1.15962e-18
Xlr	3.27219	5.58238	85.5307	2.28136e-20	1.48483e-18
Gpr56	-4.75614	1.93236	85.3424	2.50925e-20	1.62545e-18
Tex101	3.82532	6.12125	85.1547	2.75904e-20	1.77887e-18
Meig1	-3.70212	3.05001	84.3072	4.23564e-20	2.71813e-18
BC033916	-1.57143	4.6193	84.2977	4.25599e-20	2.71849e-18
Prickle3	1.11515	6.67431	84.2445	4.37209e-20	2.77972e-18
Epb4.1l3	1.66034	3.43899	84.1572	4.56948e-20	2.89183e-18
Rasgrp2	2.31133	4.98709	84.1387	4.61246e-20	2.90564e-18
Gm694	4.76618	0.724359	83.8492	5.33985e-20	3.3485e-18
Ldhb	-1.21423	10.2278	83.608	6.03271e-20	3.76578e-18
Acsbg1	-5.02371	1.30092	83.4934	6.39286e-20	3.97254e-18
Tspan32	-4.96711	1.31705	83.3852	6.75264e-20	4.1772e-18
Car5b	2.83184	2.66377	82.9691	8.3345e-20	5.13263e-18
Tmem100	-3.74938	1.81492	82.8007	9.07585e-20	5.56423e-18
Fam101b	2.53811	1.96008	82.784	9.15279e-20	5.58645e-18
Gm15417	2.5558	2.40374	82.6127	9.98113e-20	6.06508e-18
Mcam	-1.95869	2.67603	82.3442	1.14339e-19	6.91726e-18
Zfp449	1.55801	4.05398	82.1692	1.2492e-19	7.52425e-18
Mgst1	-4.47078	5.28242	81.2398	1.99928e-19	1.19896e-17
Apoa2	-3.01036	1.28551	81.2087	2.03095e-19	1.21266e-17
Gbx2	3.01105	1.51982	80.9748	2.2861e-19	1.35909e-17
Inha	-5.54711	3.6929	80.7585	2.55055e-19	1.50977e-17
B3gnt7	2.38907	3.18687	80.6684	2.6696e-19	1.57346e-17
Ext1	-1.95649	2.60574	79.7735	4.19889e-19	2.46424e-17
Cd2	3.2034	2.15131	79.4242	5.01087e-19	2.92827e-17
Crabp2	2.57672	5.64408	79.3894	5.09978e-19	2.96759e-17
Gstp2	1.36615	8.34363	79.3336	5.24592e-19	3.03976e-17
Kiss1	3.21935	1.00861	79.2985	5.33996e-19	3.08125e-17
Plp2	1.1608	8.47815	79.2829	5.3823e-19	3.09269e-17
Ccdc68	3.13376	1.73558	79.182	5.6644e-19	3.24122e-17
Akr1b8	-3.741	4.44945	79.0341	6.10478e-19	3.47871e-17
Pmepa1	-3.63005	1.76434	78.6747	7.32288e-19	4.15558e-17
4930524B15Rik	5.2523	2.24482	78.5192	7.92227e-19	4.47722e-17
Idh3g	1.01228	8.71043	78.4517	8.19766e-19	4.61387e-17
1810032O08Rik	-1.82781	5.60536	78.4227	8.31927e-19	4.66321e-17
Notch3	-4.61616	1.53419	78.2689	8.99281e-19	5.02025e-17
Ctrb1	-6.3531	0.880223	78.2111	9.25974e-19	5.14834e-17
Mir202	-5.33584	1.04303	78.0985	9.8027e-19	5.42825e-17
1810030O07Rik	1.24594	5.88816	77.691	1.20487e-18	6.61963e-17
Gm11426	-5.06395	0.11942	77.6907	1.20506e-18	6.61963e-17
Akr1cl	-5.63937	4.50243	77.6045	1.25883e-18	6.88746e-17
Gpr37	-6.28482	1.59899	77.1662	1.57159e-18	8.56454e-17
Timm17b	1.25081	8.38368	76.9881	1.71993e-18	9.33589e-17
Slc16a4	-2.59407	3.28898	76.9512	1.75237e-18	9.47454e-17
Dynlt3	1.92523	6.4718	76.8777	1.81883e-18	9.79528e-17
Dnahc8	2.4516	2.45829	76.7461	1.94415e-18	1.04293e-16
Shbg	-6.11374	1.27156	76.7374	1.95273e-18	1.04346e-16
Rab31	-3.60815	2.37391	76.3812	2.33871e-18	1.24186e-16
Txlng	1.18718	6.05877	76.3783	2.34211e-18	1.24186e-16
Tlcd1	-1.84853	4.9696	76.2683	2.4763e-18	1.30796e-16
Mal	6.51941	-0.0433782	76.1722	2.59976e-18	1.36791e-16
5730508B09Rik	1.81146	3.99521	76.13	2.65593e-18	1.39213e-16
Polr1c	-1.10364	8.01596	75.8907	2.99814e-18	1.56553e-16
Pdlim4	1.5558	5.7164	75.8382	3.07886e-18	1.60159e-16
Alg14	-1.315	4.39067	75.5394	3.58185e-18	1.85621e-16
Alg13	1.11303	7.60728	75.307	4.0293e-18	2.08024e-16
Mybphl	-6.27063	1.13812	75.2929	4.05812e-18	2.08727e-16
Gstp1	1.31253	8.7706	74.9733	4.77112e-18	2.44484e-16
Tinagl1	-6.24944	1.69233	74.9398	4.85296e-18	2.47753e-16
Tgif1	-1.8316	6.47699	74.8789	5.00502e-18	2.5457e-16
Sms	1.22864	6.18853	74.8212	5.15339e-18	2.6115e-16
Tmem22	3.39149	2.12981	74.7076	5.45854e-18	2.75596e-16
Rnf130	1.36415	5.13534	74.5743	5.83983e-18	2.93298e-16
Hsd17b14	-5.5306	0.910652	74.5702	5.85187e-18	2.93298e-16
Mlst8	-1.96118	3.79169	74.5233	5.99274e-18	2.99267e-16
Lrriq4	2.38132	4.80125	74.5076	6.04056e-18	3.00562e-16
Gpr160	2.34163	3.77483	74.395	6.39511e-18	3.17054e-16
Ube2a	1.00871	8.26385	74.2798	6.77945e-18	3.349e-16
Cdc42ep3	3.10103	1.66253	74.1912	7.09068e-18	3.49019e-16
Stx1b	3.1761	1.27223	74.132	7.30638e-18	3.58352e-16
Pgcp	-3.21756	2.78596	73.9749	7.91175e-18	3.86662e-16
Rgn	-5.11408	1.60235	73.7146	9.0267e-18	4.39587e-16
Ofd1	1.47124	5.18096	73.5751	9.68803e-18	4.70126e-16
Jazf1	1.93019	2.92497	73.5623	9.75105e-18	4.71518e-16
Radil	-3.1325	2.0264	73.5224	9.95008e-18	4.79454e-16
Kazald1	-5.47057	3.01148	72.7377	1.48079e-17	7.11036e-16
Ttll6	4.56807	0.192191	72.6875	1.51891e-17	7.26803e-16
Tmem37	1.97461	4.57477	72.6757	1.52806e-17	7.28642e-16
0610010O12Rik	2.11028	5.24983	72.6439	1.55284e-17	7.37896e-16
Phactr2	2.28201	2.96424	72.6225	1.56977e-17	7.43369e-16
Macrod1	2.55739	2.09849	72.6127	1.57757e-17	7.44492e-16
Copz2	-2.29334	5.4777	72.5683	1.61347e-17	7.58829e-16
1110038B12Rik	-1.7525	3.65853	72.5516	1.62724e-17	7.62694e-16
Cyr61	-6.7525	2.2961	72.4898	1.67897e-17	7.84264e-16
Efcab10	-1.91937	4.88151	72.366	1.7877e-17	8.3222e-16
Cd5	3.37062	0.746241	72.1875	1.95687e-17	9.07895e-16
Tmem184a	-6.24917	2.77478	72.1117	2.03356e-17	9.40298e-16
2810025M15Rik	-1.08434	6.20421	72.0621	2.08526e-17	9.6097e-16
H2-Aa	-5.94664	0.797102	72.0079	2.14334e-17	9.84432e-16
C77370	2.56503	2.16183	71.9907	2.16217e-17	9.8977e-16
Med27	-1.13382	4.75175	71.8882	2.27737e-17	1.03904e-15
Gja1	-6.67599	2.74185	71.6631	2.55257e-17	1.16074e-15
Hes1	-2.11068	4.51166	71.6432	2.5785e-17	1.16867e-15
Pcolce	-4.97619	1.74457	71.522	2.74191e-17	1.23864e-15
Cml2	-2.16096	2.16505	71.4792	2.80197e-17	1.26162e-15
Id3	1.40975	7.84816	71.43	2.87271e-17	1.28925e-15
6430573F11Rik	4.87089	0.0621375	71.3667	2.96634e-17	1.32693e-15
Stard10	2.17852	3.58157	71.1637	3.28786e-17	1.46598e-15
Abhd11	1.23813	6.41564	70.9165	3.72676e-17	1.65601e-15
S100a6	1.66736	3.93012	70.9104	3.73818e-17	1.65601e-15
S100a10	-1.90891	4.03471	70.882	3.79245e-17	1.67465e-15
Lhx2	3.89238	0.481676	70.6036	4.3673e-17	1.92231e-15
Sord	2.41713	1.68877	70.5509	4.48547e-17	1.96802e-15
Syngr4	2.63695	5.68915	70.5184	4.55997e-17	1.99433e-15
Cyb5	-1.55127	7.39143	70.4547	4.70948e-17	2.05318e-15
Hspbap1	-2.29765	4.02829	70.4363	4.75382e-17	2.06596e-15
1500012F01Rik	-1.80057	4.94419	70.1947	5.37297e-17	2.32767e-15
Pacsin1	2.01409	3.38756	70.1855	5.39829e-17	2.33128e-15
Fabp3	-1.63182	4.54068	70.0931	5.65705e-17	2.43537e-15
Paqr9	6.39194	-0.0527326	70.0079	5.90673e-17	2.53491e-15
Gkap1	1.23233	6.34593	69.9353	6.12827e-17	2.62179e-15
Figla	4.47245	3.0713	69.8048	6.54736e-17	2.79239e-15
9030625A04Rik	2.63539	1.39588	69.7861	6.60984e-17	2.81031e-15
Syt5	1.90628	5.57954	69.6387	7.12271e-17	3.01902e-15
Pgpep1	-1.28502	5.11189	69.4095	8.00036e-17	3.37037e-15
Adamts16	-5.60264	1.56577	69.4094	8.00074e-17	3.37037e-15
Fsd1l	1.63365	4.392	69.2018	8.88859e-17	3.73294e-15
Syn2	3.37165	2.16802	69.1528	9.11207e-17	3.81513e-15
Igsf21	-2.29266	2.73063	69.0811	9.44945e-17	3.94436e-15
Gm10256	-6.83055	0.390088	68.9892	9.90063e-17	4.09534e-15
Gm10352	-6.83055	0.390088	68.9892	9.90063e-17	4.09534e-15
Gm4064	-6.83055	0.390088	68.9892	9.90063e-17	4.09534e-15
Snap91	3.16918	1.04741	68.7694	1.10674e-16	4.56422e-15
Gm216	-2.86748	0.788072	68.6526	1.17431e-16	4.82838e-15
Cln6	1.80246	2.62215	68.6427	1.1802e-16	4.83813e-15
B3galnt1	2.09772	4.19547	68.3759	1.35118e-16	5.52255e-15
Wdr73	-1.32775	4.88922	68.2334	1.45242e-16	5.9187e-15
Spryd4	-1.68052	4.76045	68.1435	1.52019e-16	6.17657e-15
Nmb	2.05629	4.53739	68.0593	1.58648e-16	6.42688e-15
Emc9	1.4309	4.01962	67.8366	1.77622e-16	7.17438e-15
Zc3hav1l	1.53374	4.40034	67.7874	1.82108e-16	7.334e-15
Btg2	-1.8452	4.23681	67.6854	1.91783e-16	7.70105e-15
Zfp711	2.95189	3.19195	67.6752	1.92771e-16	7.71816e-15
Pmp22	2.41174	2.14287	67.5467	2.05756e-16	8.21409e-15
Rsph1	-1.31445	4.84851	67.3941	2.2231e-16	8.84924e-15
Axin2	1.87253	2.35931	67.2752	2.36131e-16	9.37223e-15
Tmed3	1.46604	5.7	67.1591	2.50462e-16	9.91236e-15
Gyg	1.40708	5.21837	67.1475	2.5194e-16	9.9422e-15
Sat2	-2.39005	2.90502	67.0219	2.68505e-16	1.05655e-14
Ppifos	-1.63206	3.07483	67.0002	2.71477e-16	1.0652e-14
Tex21	-1.97018	4.61813	66.8141	2.98359e-16	1.16734e-14
L1td1	-1.74102	5.39308	66.7624	3.06277e-16	1.19492e-14
Triobp	1.89682	3.83601	66.6264	3.28159e-16	1.27666e-14
4930486L24Rik	-4.59743	2.39173	66.4449	3.59811e-16	1.39584e-14
Gng10	-1.55557	3.07779	66.3851	3.70888e-16	1.43476e-14
Synpr	4.57122	1.41273	66.3479	3.77967e-16	1.45804e-14
Hal	2.26001	2.81959	66.275	3.92193e-16	1.50447e-14
Dnajb8	6.14313	-0.402291	66.275	3.92194e-16	1.50447e-14
Krt17	-7.89915	1.98117	66.1675	4.14184e-16	1.5844e-14
Fam57a	2.13539	2.08553	66.084	4.32102e-16	1.64835e-14
Fam50a	0.938474	6.84646	65.895	4.75605e-16	1.80928e-14
Smc1b	2.05238	8.54931	65.8588	4.84402e-16	1.83765e-14
Hpcal1	-1.43654	4.89481	65.6802	5.30352e-16	2.00643e-14
Rhox8	-3.7446	3.13997	65.5028	5.80304e-16	2.18937e-14
Cd24a	1.2644	5.70134	65.4037	6.10256e-16	2.29607e-14
Mosc2	1.05865	6.37084	65.3389	6.30637e-16	2.36269e-14
Cyp2ab1	5.31942	-0.232238	65.3365	6.31405e-16	2.36269e-14
Sirt4	-1.67809	4.18789	65.3047	6.41673e-16	2.39459e-14
Slc25a36	1.33974	4.18294	65.1244	7.03162e-16	2.61695e-14
Tspan7	-3.93239	2.34987	65.086	7.16985e-16	2.66118e-14
Axl	-4.39033	2.07312	65.0142	7.43607e-16	2.75255e-14
Cstad	5.68635	0.903039	64.9954	7.50721e-16	2.77141e-14
Lyst	1.77677	2.30422	64.9821	7.55808e-16	2.78271e-14
Cldn26	-5.82493	0.140249	64.835	8.14389e-16	2.99038e-14
Aldh1a1	-6.11401	3.91258	64.7624	8.44956e-16	3.09434e-14
Hist1h2bk	1.56484	5.19414	64.7538	8.48672e-16	3.09968e-14
Agbl3	1.76612	3.68802	64.6049	9.15258e-16	3.33402e-14
2010005H15Rik	-4.85323	0.619254	64.4372	9.96595e-16	3.6207e-14
Hist1h2bj	1.66641	5.47389	64.359	1.03694e-15	3.75732e-14
Thoc2	1.4366	6.63393	64.2428	1.09995e-15	3.97517e-14
Trim67	-3.98084	0.348956	64.1652	1.14411e-15	4.12392e-14
Tarsl2	1.80182	2.82869	64.0496	1.21327e-15	4.36136e-14
Psg22	-7.28598	0.4172	64.0446	1.21634e-15	4.36136e-14
S100g	3.27812	0.512331	63.979	1.25751e-15	4.49722e-14
Rab4a	1.52643	4.36181	63.9702	1.26313e-15	4.50559e-14
Nipal1	-5.64349	1.18932	63.9088	1.30313e-15	4.63624e-14
Cplx4	-6.62681	0.211053	63.8751	1.32565e-15	4.70419e-14
Lmo1	-1.74674	5.09646	63.5393	1.57199e-15	5.56395e-14
Timp2	1.82581	3.18574	63.5234	1.58472e-15	5.59459e-14
Clca1	-4.59894	0.522719	63.3069	1.7688e-15	6.22846e-14
Hand1	6.45343	-0.040332	63.2821	1.79126e-15	6.28332e-14
Pla2g2d	3.77637	0.827003	63.2796	1.79353e-15	6.28332e-14
Dmc1	1.81189	5.23736	63.2465	1.82391e-15	6.37346e-14
Svip	1.28411	4.14659	63.2409	1.82915e-15	6.37555e-14
Scrn1	-2.96286	1.77377	63.1969	1.87046e-15	6.50304e-14
Lpar1	2.08036	2.36656	63.006	2.06082e-15	7.14679e-14
Mrpl19	-1.07178	5.51735	62.981	2.08707e-15	7.21958e-14
Mtap7d2	1.21488	5.65638	62.9491	2.12113e-15	7.31895e-14
Gpcpd1	1.25648	5.71433	62.6931	2.41557e-15	8.31402e-14
Vrk2	1.29112	5.57124	62.5426	2.60749e-15	8.95218e-14
Amfr	1.37056	3.24086	62.2979	2.95245e-15	1.01112e-13
Scgn	-2.56315	4.65369	62.2263	3.06172e-15	1.04593e-13
Serpine2	-2.20824	6.43572	62.1765	3.14016e-15	1.07007e-13
Fam69b	2.21538	1.854	61.9477	3.52693e-15	1.19889e-13
Chn2	2.83246	1.39568	61.7603	3.87917e-15	1.31338e-13
Tekt5	-4.79674	0.443757	61.7584	3.88285e-15	1.31338e-13
Aard	-2.85891	6.12503	61.72	3.95933e-15	1.33596e-13
Ovol1	3.64547	0.686775	61.6505	4.10171e-15	1.38061e-13
Dpcd	-1.52541	6.17789	61.6055	4.19648e-15	1.40905e-13
Gm3376	-6.64325	0.249951	61.5938	4.22149e-15	1.41399e-13
Aldh3b1	-5.21103	1.15511	61.4644	4.50819e-15	1.50635e-13
4930523C07Rik	2.92222	1.32112	61.4158	4.62076e-15	1.54022e-13
Cpsf4l	-1.38118	6.60542	61.3317	4.82255e-15	1.60359e-13
Cdk6	-1.76938	2.64196	61.2971	4.90802e-15	1.62806e-13
Cbx8	1.98969	2.1741	61.044	5.58123e-15	1.84692e-13
Msc	-2.46162	2.33105	60.9765	5.77609e-15	1.9068e-13
Aifm2	1.47673	3.73168	60.9222	5.93763e-15	1.95543e-13
Meiob	4.80586	3.02154	60.9168	5.95399e-15	1.95613e-13
Gm5868	-5.85787	1.27507	60.8211	6.25047e-15	2.04863e-13
Pdk3	1.1446	7.2716	60.6022	6.98568e-15	2.28014e-13
Olfm2	5.07356	0.0958456	60.601	6.99001e-15	2.28014e-13
6030408B16Rik	-4.78201	2.50034	60.5946	7.01255e-15	2.28207e-13
Foxp1	-1.54294	2.77828	60.5839	7.05082e-15	2.2891e-13
D14Ertd449e	-2.04436	9.53436	60.5006	7.35572e-15	2.38246e-13
Gm9746	-2.04441	9.53224	60.4518	7.54017e-15	2.43119e-13
Gm10395	-2.04426	9.53337	60.4514	7.54158e-15	2.43119e-13
Osbpl6	1.88018	2.47198	59.7445	1.08005e-14	3.47361e-13
Tulp3	-2.26281	1.77223	59.7078	1.10041e-14	3.53084e-13
Rhox9	2.67556	9.20859	59.5817	1.1732e-14	3.75561e-13
Hccs	1.69469	6.55012	59.4812	1.23465e-14	3.93898e-13
Alpl	1.87349	4.58982	59.4787	1.23622e-14	3.93898e-13
Serpina5	-7.64432	0.600844	59.4471	1.25629e-14	3.99366e-13
AI314976	-1.06335	7.82744	59.4406	1.26043e-14	3.99756e-13
Agpat2	2.34865	2.00281	59.3858	1.29598e-14	4.10086e-13
Kctd18	-1.43846	3.487	59.1464	1.46369e-14	4.61412e-13
Dnajb1	-1.1551	7.07208	59.1447	1.46491e-14	4.61412e-13
Tor1aip2	-0.959756	7.15714	59.1346	1.47244e-14	4.62722e-13
Cst8	-4.75991	4.92737	59.1086	1.49208e-14	4.67826e-13
Tor3a	-1.98867	4.68305	59.0486	1.53827e-14	4.81209e-13
Slc28a1	2.7847	1.26958	58.9797	1.5931e-14	4.97228e-13
A030009H04Rik	1.44495	3.69236	58.9699	1.60101e-14	4.98563e-13
Phka1	1.99954	3.22711	58.7911	1.75334e-14	5.44766e-13
Nid1	-2.8005	1.42434	58.684	1.85141e-14	5.73937e-13
Sfrp1	-1.53459	3.27885	58.547	1.98489e-14	6.13931e-13
Olfml3	-2.99568	1.79868	58.5348	1.99728e-14	6.16375e-13
Ifi27l1	-1.41108	5.95947	58.4062	2.13216e-14	6.56525e-13
Cdc42se1	-2.1119	3.14345	58.3826	2.15786e-14	6.6295e-13
Mospd1	1.66814	5.30666	58.3402	2.20494e-14	6.75904e-13
Nedd9	-4.72027	1.84529	58.3188	2.22909e-14	6.81783e-13
Lrrc34	2.57176	7.37116	58.2822	2.27087e-14	6.93019e-13
6030498E09Rik	-4.61651	0.577029	58.226	2.33665e-14	7.11512e-13
Cdx2	6.3497	-0.339692	58.1907	2.37907e-14	7.22826e-13
Trappc2	2.1047	7.09238	58.167	2.40784e-14	7.29952e-13
Hebp2	-1.70587	3.2998	58.0966	2.49552e-14	7.54868e-13
Clmp	-2.08213	2.24241	58.0709	2.52833e-14	7.63111e-13
Dlg3	1.21407	4.27839	58.0143	2.60214e-14	7.83668e-13
2010110P09Rik	-7.23808	0.449605	57.9702	2.66125e-14	7.99714e-13
Atp1b1	1.20853	4.25959	57.9087	2.74564e-14	8.23272e-13
Pmvk	1.18373	5.35163	57.8538	2.82335e-14	8.44729e-13
Nos3	2.38194	0.929978	57.832	2.85488e-14	8.52306e-13
Bcdin3d	-1.4349	4.7474	57.8045	2.89505e-14	8.62425e-13
Cst11	-6.36218	0.736869	57.7937	2.91095e-14	8.65284e-13
Brwd1	1.01041	7.14529	57.7333	3.00173e-14	8.90339e-13
Svopl	-4.3558	0.855702	57.6825	3.08032e-14	9.11681e-13
Prss35	-5.0691	1.22716	57.5147	3.35455e-14	9.9071e-13
Nkap	0.979593	4.95775	57.4876	3.4011e-14	1.0023e-12
Tmprss13	-6.04561	0.489459	57.4697	3.43226e-14	1.00932e-12
Stradb	1.54942	4.93556	57.3868	3.58007e-14	1.05054e-12
Gm5083	-2.93443	1.02639	57.2873	3.76585e-14	1.1027e-12
Ccdc123	1.71438	5.84449	57.1704	3.9964e-14	1.16771e-12
1700010M22Rik	5.91153	-0.621183	57.158	4.02179e-14	1.17264e-12
Cbln4	-6.74058	-0.178245	57.0455	4.25852e-14	1.23903e-12
Serpina3a	-6.49808	1.76253	56.9942	4.37089e-14	1.26904e-12
Fbln1	1.77528	3.16629	56.9581	4.45203e-14	1.28987e-12
Taf7l	4.36849	4.09496	56.8764	4.64076e-14	1.34172e-12
Slc7a3	-3.50186	1.03267	56.8216	4.77197e-14	1.37675e-12
Grrp1	4.45685	0.60662	56.7382	4.97881e-14	1.43342e-12
Bpifa6	-6.77292	0.0319723	56.7291	5.00172e-14	1.437e-12
Ccl17	-7.40494	0.347281	56.6967	5.08496e-14	1.45786e-12
Dapl1	2.03904	3.25261	56.6753	5.14058e-14	1.47074e-12
AI314180	1.17202	4.50989	56.5829	5.38796e-14	1.53831e-12
Col14a1	-5.76243	0.39212	56.5589	5.45387e-14	1.5539e-12
Gtf3c6	-1.15903	6.57484	56.4607	5.73341e-14	1.63016e-12
Zfp37	-2.27183	2.70281	56.4428	5.78576e-14	1.64165e-12
Fancb	1.41901	5.39686	56.3873	5.95141e-14	1.68517e-12
Pde3b	2.39413	2.68966	56.316	6.17126e-14	1.74383e-12
Gch1	1.51189	3.14578	56.3097	6.19086e-14	1.74577e-12
Atp11c	1.84421	4.45348	56.2898	6.25376e-14	1.7599e-12
Polr2e	-1.09987	8.82605	56.1872	6.5888e-14	1.85039e-12
Neil3	1.3219	3.83135	56.1524	6.70653e-14	1.87961e-12
Araf	1.25241	6.98422	56.139	6.75243e-14	1.88862e-12
Pdk2	1.58057	2.83395	56.1054	6.86875e-14	1.91725e-12
Phkg1	1.21336	3.27051	55.8903	7.66283e-14	2.13171e-12
Ubl3	-1.17205	4.52426	55.889	7.66813e-14	2.13171e-12
Lactb	1.3206	4.29224	55.8468	7.83457e-14	2.17358e-12
Dlx6as1	5.14914	-0.112676	55.6317	8.74028e-14	2.41996e-12
Btbd10	1.22039	6.64	55.571	9.01454e-14	2.49088e-12
Sbds	-1.03055	6.39329	55.5567	9.08016e-14	2.50397e-12
Dnajc21	0.931967	5.75483	55.5366	9.17349e-14	2.52464e-12
Rwdd4a	-1.26747	3.73464	55.4679	9.49988e-14	2.60225e-12
Iqcg	-1.39322	4.03431	55.4662	9.50802e-14	2.60225e-12
Proc	-6.53026	1.12866	55.4653	9.51235e-14	2.60225e-12
Urod	-1.02027	5.88783	55.324	1.02213e-13	2.79065e-12
Rab9	0.934794	6.3016	55.2962	1.03669e-13	2.82476e-12
Scrn2	-4.05915	1.18997	55.2247	1.07512e-13	2.92368e-12
Upf3b	1.13923	6.25446	55.1296	1.12838e-13	3.06246e-12
Arhgap29	1.24193	4.14034	55.1193	1.1343e-13	3.07245e-12
Hrc	3.13366	0.992692	55.0866	1.15333e-13	3.11784e-12
Uggt2	1.77133	2.68043	54.8424	1.30594e-13	3.52347e-12
Ccr7	-2.55527	1.54183	54.802	1.33306e-13	3.58959e-12
Bcar3	-2.58586	2.12491	54.751	1.36808e-13	3.67668e-12
Cdkn2d	1.45671	6.13087	54.7245	1.38669e-13	3.71943e-12
Slc11a1	-2.00263	3.8393	54.704	1.4012e-13	3.75102e-12
Heg1	-2.23104	2.42153	54.6661	1.42852e-13	3.80955e-12
1700019N12Rik	2.7347	1.47281	54.6659	1.42862e-13	3.80955e-12
4932415G12Rik	2.09959	2.29947	54.6218	1.46107e-13	3.88855e-12
Ypel3	-1.12361	6.87599	54.5258	1.53424e-13	4.07539e-12
Lypd4	9.054	2.38243	54.4936	1.55955e-13	4.13462e-12
Tulp2	-4.16374	1.87257	54.3227	1.70127e-13	4.50165e-12
BB123696	-5.01258	-0.319135	54.0813	1.92362e-13	5.08021e-12
Amh	-8.2215	0.795428	54.039	1.96548e-13	5.18079e-12
Rasl12	-5.81509	0.168162	54.0063	1.99851e-13	5.25776e-12
Dzip1	-2.20797	3.80817	53.8749	2.13669e-13	5.61054e-12
1700123I01Rik	3.89695	2.55495	53.8109	2.2074e-13	5.78516e-12
F3	-4.64112	0.962915	53.7937	2.22682e-13	5.82494e-12
Hlf	-3.30088	0.705525	53.7259	2.30499e-13	6.01794e-12
Abr	2.00722	1.52883	53.6639	2.37889e-13	6.19911e-12
Klk1b5	-6.06949	-0.332478	53.5826	2.47945e-13	6.44892e-12
Amotl2	-4.35531	0.431471	53.4606	2.63826e-13	6.84901e-12
1700001O22Rik	4.08192	-0.00311348	53.4038	2.71574e-13	7.03684e-12
Dmrtc2	3.81461	2.32704	53.3718	2.76025e-13	7.1299e-12
Smad6	1.55438	2.442	53.3706	2.76204e-13	7.1299e-12
Slc35b1	-0.925666	6.34937	53.3594	2.77778e-13	7.15709e-12
Rhd	-3.08306	2.15778	53.3164	2.83923e-13	7.30122e-12
Arhgap8	-2.77062	2.07415	53.3129	2.84436e-13	7.30122e-12
Pde4b	-3.35542	2.89586	53.2552	2.92917e-13	7.50491e-12
T2	-2.23387	1.95043	53.2287	2.96894e-13	7.59264e-12
Snx16	1.06797	5.00688	53.2218	2.97937e-13	7.60515e-12
1110007C09Rik	2.00715	5.28249	53.1661	3.06498e-13	7.80916e-12
Glipr2	-1.69989	3.34408	53.1491	3.09169e-13	7.86262e-12
Cldn18	2.18114	1.96218	53.1238	3.13176e-13	7.94981e-12
Carf	1.57796	2.71025	53.0217	3.29883e-13	8.35847e-12
Retn	-2.88171	0.753297	52.8819	3.54226e-13	8.95873e-12
Tgfbi	-3.40517	0.91721	52.8178	3.6597e-13	9.23867e-12
Tsc22d1	-0.896651	7.73086	52.8142	3.66641e-13	9.23867e-12
C2cd2	1.35368	2.59986	52.7733	3.7436e-13	9.41592e-12
Pdpn	1.23946	4.52388	52.7207	3.84511e-13	9.65355e-12
Cstf2	1.12847	5.70029	52.7149	3.85663e-13	9.66481e-12
Cfc1	2.91832	1.48281	52.6754	3.93481e-13	9.84277e-12
Rabggtb	-1.3387	7.54298	52.6571	3.97176e-13	9.91711e-12
Psmd9	-1.06523	5.60856	52.4967	4.30974e-13	1.07415e-11
B3galtl	1.55048	5.93903	52.4725	4.3631e-13	1.08548e-11
Hsd17b1	-5.47839	1.68753	52.4044	4.51706e-13	1.12175e-11
Ccdc163	-1.4489	2.72262	52.3456	4.65445e-13	1.15378e-11
Lat	-1.8353	2.91227	52.2911	4.78526e-13	1.18407e-11
Rhox6	2.65075	8.66743	52.2452	4.89863e-13	1.20994e-11
Dhh	-6.31039	1.30963	52.2116	4.98314e-13	1.22861e-11
Emilin2	2.25198	1.41583	52.1595	5.11696e-13	1.25934e-11
Mrps34	-1.14453	6.53345	52.1316	5.19039e-13	1.27513e-11
A230072C01Rik	1.06992	6.08695	51.7892	6.17922e-13	1.51534e-11
Pdgfb	-4.46559	-0.177496	51.7834	6.19743e-13	1.5171e-11
Inca1	3.34932	4.20587	51.6957	6.48061e-13	1.5836e-11
Efna1	1.12966	5.05611	51.6875	6.50753e-13	1.58735e-11
Impa1	-1.17447	4.49383	51.6783	6.53803e-13	1.59191e-11
Miox	-7.21902	0.267022	51.6749	6.54941e-13	1.59191e-11
Syne2	-2.07305	2.42999	51.6203	6.73428e-13	1.63395e-11
Rnf128	1.94952	2.08938	51.6054	6.78561e-13	1.64351e-11
Lrp8	2.33388	1.17108	51.5753	6.89018e-13	1.6642e-11
Stxbp1	1.87088	3.07972	51.5739	6.89528e-13	1.6642e-11
Tnnc2	-4.41639	1.13315	51.5624	6.93576e-13	1.67103e-11
Sigirr	2.52268	1.58546	51.5584	6.94993e-13	1.67151e-11
Tspo2	-2.95776	1.28297	51.5394	7.0175e-13	1.68481e-11
Epcam	-0.867175	7.84312	51.4782	7.2396e-13	1.7351e-11
Dkkl1	4.40692	0.465638	51.3359	7.78405e-13	1.86195e-11
Scara5	-5.4178	0.272608	51.3329	7.79599e-13	1.86195e-11
Gpx8	-4.23568	3.19042	51.2885	7.97432e-13	1.90124e-11
Vps13a	1.18197	4.59547	51.2303	8.21392e-13	1.95497e-11
Arhgef33	2.2712	3.5465	51.1708	8.467e-13	2.01172e-11
Sel1l3	-5.01451	1.03376	51.0541	8.98535e-13	2.13119e-11
1110046J04Rik	-3.19144	0.580653	51.0176	9.15401e-13	2.16742e-11
Zrsr2	0.966936	8.06958	51.0143	9.16966e-13	2.16742e-11
Zar1	-6.94642	0.0453371	50.9548	9.45194e-13	2.2303e-11
Asph	1.09078	4.68302	50.9266	9.58874e-13	2.2587e-11
Pwwp2b	2.73733	0.915502	50.8784	9.827e-13	2.31086e-11
Ninj1	1.24207	5.76802	50.8571	9.93419e-13	2.33207e-11
Flii	1.36196	3.53229	50.7736	1.03658e-12	2.42923e-11
Cdk4	-1.19189	8.33037	50.7026	1.07475e-12	2.51441e-11
BC021891	-6.6688	0.666189	50.6642	1.096e-12	2.55975e-11
Amn	2.38465	1.82987	50.6506	1.1036e-12	2.57314e-11
Wfdc18	-6.33447	-0.431572	50.5966	1.13442e-12	2.6405e-11
Rabl2	-1.10103	5.20666	50.576	1.14641e-12	2.66389e-11
Asgr1	-4.69882	0.540781	50.5706	1.14951e-12	2.6666e-11
Cchcr1	-1.96511	2.03765	50.4645	1.21342e-12	2.81011e-11
Cck	4.73121	0.103215	50.4536	1.22018e-12	2.821e-11
Lbh	-2.59181	2.29287	50.4333	1.23284e-12	2.84548e-11
Sfxn1	-1.55901	5.1241	50.3875	1.26197e-12	2.90782e-11
Apod	-1.96795	2.2182	50.3614	1.27888e-12	2.94185e-11
Krtdap	-3.53852	1.23174	50.3269	1.30154e-12	2.98897e-11
Alpk3	4.38427	-0.111362	50.237	1.36258e-12	3.12392e-11
Exoc3l	-3.29659	1.08138	50.1097	1.45384e-12	3.32759e-11
Eea1	1.38164	3.38506	50.0601	1.49107e-12	3.4035e-11
Pde8a	1.61185	2.88859	50.059	1.49196e-12	3.4035e-11
A430107O13Rik	-2.20156	1.67654	49.9639	1.56601e-12	3.56651e-11
Nt5e	-5.14314	0.262322	49.7966	1.70542e-12	3.87704e-11
1700026D08Rik	3.88085	0.709716	49.7936	1.70801e-12	3.87704e-11
Pgam2	-2.38423	2.23928	49.7243	1.76941e-12	4.00979e-11
Apobec2	-1.73218	2.24856	49.6883	1.80219e-12	4.07195e-11
Npnt	2.49225	1.88392	49.6877	1.80277e-12	4.07195e-11
Larp1b	1.78088	3.44092	49.6028	1.88246e-12	4.24497e-11
Ube2ql1	4.22072	0.311113	49.5529	1.93098e-12	4.34723e-11
Cyld	1.90577	3.9056	49.5335	1.95009e-12	4.38308e-11
Gm3925	3.49255	0.705792	49.5302	1.95344e-12	4.38342e-11
Ptgr1	-2.46057	4.10174	49.5102	1.97344e-12	4.41451e-11
Ttc39b	0.971003	4.59466	49.5099	1.97372e-12	4.41451e-11
Fam70b	-6.90927	0.561229	49.4664	2.01798e-12	4.50616e-11
Rax	-4.30889	0.304843	49.399	2.08851e-12	4.65608e-11
Ly6d	-2.24075	1.38357	49.3905	2.09763e-12	4.66884e-11
Jmjd8	-0.845871	7.5847	49.2808	2.21824e-12	4.9293e-11
Tc2n	2.6193	2.21668	49.2173	2.29117e-12	5.08315e-11
D630045J12Rik	1.96195	1.5802	49.2078	2.30229e-12	5.09958e-11
Rhox4b	2.00201	4.74896	49.1751	2.34102e-12	5.17701e-11
Sh3bgr	2.40562	1.82113	49.1353	2.38907e-12	5.27478e-11
Cyb5r1	-1.17201	5.175	49.0878	2.44759e-12	5.39531e-11
Gm826	-3.96196	0.395234	49.0775	2.46048e-12	5.41504e-11
Mbnl3	2.60125	4.19661	48.9646	2.60625e-12	5.72666e-11
Exosc3	-1.08502	6.61114	48.9153	2.67257e-12	5.863e-11
LOC106740	1.49016	2.82388	48.8832	2.71666e-12	5.95022e-11
Dpys	2.6681	3.49945	48.8736	2.72997e-12	5.96986e-11
Cndp2	-1.39436	4.31716	48.8277	2.79462e-12	6.10151e-11
Psmc5	-0.880989	8.94084	48.7941	2.84295e-12	6.19718e-11
BC048679	1.70715	5.20421	48.7389	2.92414e-12	6.36407e-11
Atox1	1.28881	8.28884	48.6519	3.05671e-12	6.64206e-11
Camk1	0.948533	5.23043	48.6267	3.0962e-12	6.71725e-11
Vmac	-1.89358	1.92957	48.5635	3.19762e-12	6.92632e-11
Pcgf5	1.38177	7.08991	48.5209	3.26782e-12	7.06724e-11
4930592A05Rik	-3.96823	0.541537	48.3776	3.51556e-12	7.59107e-11
Accn1	3.76972	-0.211108	48.3569	3.55283e-12	7.6595e-11
Nfkb1	2.24991	1.57138	48.1311	3.98662e-12	8.58124e-11
Npdc1	1.85358	2.06769	48.1279	3.99297e-12	8.58144e-11
Flad1	-1.59639	3.82934	48.0174	4.22447e-12	9.0648e-11
Dbt	-1.85528	2.08904	47.9965	4.26982e-12	9.1478e-11
Taok3	-2.21654	2.2245	47.9849	4.29512e-12	9.18767e-11
Ifngr1	1.25254	3.72849	47.8888	4.51099e-12	9.63444e-11
Cpeb2	2.06597	2.56959	47.8783	4.53516e-12	9.67102e-11
Cnga1	-7.31678	0.314744	47.8716	4.55074e-12	9.6892e-11
Cep57	-1.05811	5.28016	47.8324	4.64262e-12	9.86952e-11
Phf16	1.71122	4.1662	47.8266	4.6564e-12	9.88352e-11
Ephx3	-4.94231	-0.372751	47.7868	4.75183e-12	1.00705e-10
Gata3	2.98544	0.447946	47.7733	4.78464e-12	1.01244e-10
Sphk1	-4.38858	-0.146281	47.7617	4.81315e-12	1.01691e-10
Nr5a1	-5.11253	0.849899	47.7379	4.87186e-12	1.02773e-10
Smox	1.45252	3.84635	47.5734	5.29826e-12	1.11597e-10
Syce3	2.43412	4.11331	47.5632	5.32595e-12	1.12008e-10
Sgms2	2.22241	2.24001	47.5561	5.3452e-12	1.12241e-10
Dnajc25	-1.0649	3.66781	47.4957	5.51244e-12	1.15576e-10
Slc38a5	-4.45871	1.80905	47.4557	5.62615e-12	1.1778e-10
Chadl	2.452	1.47878	47.3748	5.86302e-12	1.22552e-10
Homer3	-1.16345	3.97245	47.3299	5.99897e-12	1.25203e-10
Yy1	-1.28312	3.75872	47.252	6.24237e-12	1.29971e-10
Yipf6	1.27404	5.21963	47.2507	6.24631e-12	1.29971e-10
Necap2	-1.90551	3.04176	47.2158	6.35859e-12	1.32107e-10
Nipal2	2.75447	0.583431	47.1197	6.67802e-12	1.38534e-10
Kcnj12	2.92551	0.485027	47.1037	6.73298e-12	1.39463e-10
BC016423	1.48721	5.33034	47.0713	6.84507e-12	1.41401e-10
2010315B03Rik	1.37447	3.7127	47.0707	6.84715e-12	1.41401e-10
Tmc6	-3.29498	0.655479	47.044	6.94123e-12	1.43129e-10
Yes1	1.2219	3.28691	47.0289	6.99464e-12	1.44014e-10
Mesp1	3.66811	0.251285	46.9631	7.23357e-12	1.48711e-10
Mtmr1	1.96888	2.45747	46.9083	7.43857e-12	1.52696e-10
Ooep	-1.32061	6.34193	46.8652	7.60403e-12	1.5586e-10
Dmxl1	1.19937	4.59037	46.8286	7.74735e-12	1.58561e-10
Susd5	3.62415	-0.0187578	46.8168	7.7941e-12	1.5928e-10
Tiparp	1.20533	4.99824	46.7578	8.0325e-12	1.63908e-10
Phc1	-1.04174	4.99345	46.7479	8.07334e-12	1.64497e-10
Lrp11	-1.45336	2.79049	46.6748	8.37993e-12	1.70491e-10
Gm11194	-6.20692	-0.476328	46.6457	8.50553e-12	1.72791e-10
Lpgat1	1.15327	4.43601	46.6086	8.66792e-12	1.7583e-10
Tceal8	-1.10112	5.64117	46.5539	8.91335e-12	1.80541e-10
Cx3cl1	-3.46155	0.62103	46.4244	9.52234e-12	1.92593e-10
Armcx3	-5.0982	0.701908	46.4028	9.62772e-12	1.94437e-10
Susd3	-3.31053	3.10201	46.2944	1.01752e-11	2.05193e-10
Pigh	0.894579	5.62276	46.2403	1.04605e-11	2.10636e-10
Stau2	1.2997	4.67385	46.1939	1.07109e-11	2.15163e-10
A430093F15Rik	3.44341	0.229971	46.1929	1.07167e-11	2.15163e-10
Edn3	2.75434	0.808004	46.1364	1.10298e-11	2.21128e-10
Trim32	-2.25116	2.25863	46.0702	1.14092e-11	2.28401e-10
Jak2	1.41247	3.22988	45.9893	1.18899e-11	2.37678e-10
Epas1	-2.78827	1.52125	45.948	1.21434e-11	2.42392e-10
Fbln2	-3.37561	2.01646	45.8861	1.25334e-11	2.49812e-10
5430416N02Rik	-1.378	4.54511	45.8532	1.27457e-11	2.53675e-10
2510009E07Rik	2.92759	0.845678	45.8387	1.28403e-11	2.55177e-10
Rab26	1.37235	3.35229	45.8359	1.28583e-11	2.55177e-10
Stub1	-0.839022	8.09118	45.8207	1.29587e-11	2.568e-10
Esrp1	-1.0876	4.90449	45.8147	1.29982e-11	2.5721e-10
Prpsap1	-1.38579	6.43121	45.7969	1.31174e-11	2.59196e-10
Cfl2	0.92886	6.2755	45.7855	1.31936e-11	2.60328e-10
Nnmt	-3.49642	-0.203904	45.7577	1.33821e-11	2.63667e-10
Dopey2	1.30181	2.93743	45.7378	1.35192e-11	2.65987e-10
Eif2b4	-0.954157	6.61739	45.6799	1.39247e-11	2.73574e-10
Creb3	-1.45915	4.65893	45.6737	1.39683e-11	2.74038e-10
Zfp462	1.55128	3.35972	45.6322	1.42679e-11	2.79517e-10
Pusl1	-1.0441	5.02604	45.5003	1.52615e-11	2.98282e-10
Gramd1b	-3.22115	0.740997	45.4993	1.52692e-11	2.98282e-10
Rab20	-2.76318	1.45509	45.4913	1.53318e-11	2.9908e-10
Tex15	1.81879	5.89527	45.3995	1.60678e-11	3.12993e-10
Mtcp1	1.83994	5.6563	45.3911	1.61365e-11	3.13885e-10
4931408A02Rik	2.93116	1.14355	45.3599	1.63961e-11	3.18483e-10
Tmem116	1.63975	2.69537	45.2806	1.70728e-11	3.31159e-10
Fastkd3	-1.03016	5.53788	45.2334	1.74899e-11	3.38772e-10
Mall	-5.11946	0.370715	45.1125	1.8603e-11	3.59824e-10
Arhgef26	3.83811	0.54687	45.0798	1.8917e-11	3.65383e-10
Rab39b	-2.54806	0.830257	45.0526	1.91815e-11	3.69972e-10
Zfp277	-0.986023	5.78874	45.0173	1.95306e-11	3.76177e-10
Ctnnbip1	1.49133	5.26872	44.9124	2.06048e-11	3.95959e-10
Rabgap1l	2.17292	2.78559	44.9114	2.06154e-11	3.95959e-10
Fut4	2.29678	1.45431	44.905	2.0683e-11	3.96703e-10
Slc35d3	-3.13381	0.127145	44.8838	2.09079e-11	4.00458e-10
E330020D12Rik	-1.79104	3.57951	44.8612	2.11509e-11	4.04548e-10
Rgs11	-4.24088	0.584616	44.8043	2.17745e-11	4.15896e-10
Cdc42ep5	-1.41761	4.88068	44.7515	2.23691e-11	4.2666e-10
Ppp1r1a	2.45935	3.29345	44.7353	2.25557e-11	4.29622e-10
Nudt9	-0.916665	5.84001	44.7205	2.27268e-11	4.3197e-10
Wif1	-3.64821	0.614655	44.7192	2.27419e-11	4.3197e-10
Ido2	5.06836	-0.409158	44.7163	2.27752e-11	4.32005e-10
Zbp1	-3.62356	1.50727	44.6897	2.30863e-11	4.37303e-10
Prtg	1.68067	3.69226	44.671	2.33085e-11	4.40904e-10
Lgr4	-1.41202	4.20296	44.6521	2.35342e-11	4.4456e-10
Rhox2a	0.974469	8.49933	44.6258	2.38527e-11	4.49958e-10
Hmg20b	-2.32455	2.28641	44.6014	2.41517e-11	4.54973e-10
Slc6a17	2.42226	1.26305	44.5591	2.46796e-11	4.64281e-10
Hist1h2bq	1.29969	5.57503	44.3913	2.68886e-11	5.04454e-10
Hist1h2br	1.29969	5.57503	44.3913	2.68886e-11	5.04454e-10
Ppic	1.54486	5.90343	44.3608	2.73102e-11	5.11666e-10
Slc13a2	-4.63327	0.393678	44.3545	2.73986e-11	5.12623e-10
Rbks	1.29884	4.02599	44.3279	2.77733e-11	5.18926e-10
Fibp	-1.05535	5.13668	44.2943	2.82533e-11	5.27178e-10
Hist1h2bm	1.78823	4.23104	44.2873	2.83554e-11	5.28365e-10
3110082I17Rik	-1.42206	5.1988	44.2182	2.93733e-11	5.4659e-10
Zfp819	-2.96765	2.63693	44.1883	2.98261e-11	5.54265e-10
Dhrs11	-1.61165	2.63643	44.1717	3.00799e-11	5.58226e-10
Fam102b	2.81556	0.908168	44.0732	3.16323e-11	5.86244e-10
Tanc2	1.51962	3.36667	44.0677	3.17219e-11	5.87111e-10
Asb14	-6.01874	0.0927987	43.93	3.40333e-11	6.29043e-10
Dpm1	1.06013	7.21135	43.8688	3.51139e-11	6.48144e-10
Rangrf	-1.17932	7.70276	43.7514	3.72848e-11	6.87291e-10
Esyt2	1.32574	4.54992	43.661	3.90486e-11	7.18839e-10
Tnfrsf13c	4.41257	-0.430655	43.6432	3.9405e-11	7.2443e-10
2410004N09Rik	-1.07966	4.67319	43.5723	4.08579e-11	7.49686e-10
5730469M10Rik	-1.00414	4.65749	43.5709	4.0888e-11	7.49686e-10
Churc1	1.21872	7.56114	43.5589	4.11392e-11	7.53286e-10
Bhlhb9	1.20819	5.61273	43.5357	4.163e-11	7.61259e-10
Zfp771	-1.48407	3.78643	43.4066	4.44675e-11	8.12064e-10
Bcas3	1.01405	4.46867	43.4024	4.45633e-11	8.12733e-10
Dnajc5g	2.40967	3.5032	43.3856	4.49486e-11	8.17543e-10
Rhox4d	2.15317	4.14375	43.384	4.49841e-11	8.17543e-10
BC004004	0.929027	5.9802	43.3831	4.50057e-11	8.17543e-10
Rev3l	1.20441	4.36189	43.3559	4.5635e-11	8.2788e-10
2410131K14Rik	-1.39065	2.88722	43.3455	4.58792e-11	8.31213e-10
Cnksr2	2.09581	1.89481	43.3256	4.63489e-11	8.38617e-10
Fam117b	1.08613	4.1845	43.3203	4.64727e-11	8.39749e-10
1700012B09Rik	4.64629	0.118638	43.2821	4.73901e-11	8.55202e-10
2410004I01Rik	-2.84121	2.29036	43.2716	4.76443e-11	8.5866e-10
Fam100b	-2.02347	4.13175	43.2558	4.80322e-11	8.64516e-10
Gm7367	-2.01494	4.11792	43.244	4.83226e-11	8.68606e-10
Lhx1	-2.66145	2.44553	43.2377	4.84787e-11	8.70272e-10
Baz1a	1.616	3.78861	43.1497	5.07088e-11	9.09117e-10
Notum	2.14566	1.36268	43.1059	5.18552e-11	9.28458e-10
Slc25a43	1.80896	1.98337	43.0843	5.24315e-11	9.37555e-10
Crip2	-1.66495	7.71962	43.0613	5.30508e-11	9.46636e-10
Kcnb1	-2.43442	2.19926	43.0603	5.30772e-11	9.46636e-10
Sycp1	2.31507	7.11402	43.0462	5.34625e-11	9.52271e-10
Alg11	-1.5206	4.75856	43.0331	5.38212e-11	9.57418e-10
Syngr2	1.42824	5.0753	43.0084	5.45063e-11	9.68351e-10
Gm3500	2.8081	1.1192	42.9904	5.5009e-11	9.74776e-10
Fundc1	1.21568	5.85544	42.9904	5.50099e-11	9.74776e-10
Nat2	1.69916	2.31872	42.9761	5.5413e-11	9.80652e-10
Dap	1.41602	3.54853	42.939	5.64731e-11	9.98127e-10
Cd9	0.899279	7.52011	42.913	5.72284e-11	1.01018e-09
Hist1h2bb	1.45656	3.1716	42.8248	5.9868e-11	1.05541e-09
Snhg12	-1.81289	3.49038	42.8037	6.05173e-11	1.06549e-09
Tmem50a	-0.816229	7.08455	42.7967	6.07334e-11	1.06793e-09
Casp6	1.11729	7.22596	42.763	6.1791e-11	1.08513e-09
Hist1h2bn	1.38694	2.82519	42.7529	6.21111e-11	1.08936e-09
Pirt	-5.68526	-0.515185	42.6129	6.67166e-11	1.16865e-09
Mepce	-0.992622	4.21773	42.6016	6.7106e-11	1.17397e-09
Plcb3	1.33833	3.46404	42.592	6.74357e-11	1.17824e-09
Lsp1	3.27638	1.12788	42.5893	6.75262e-11	1.17832e-09
Stard8	1.96588	1.48317	42.5606	6.85251e-11	1.19423e-09
Rgl2	-1.63209	3.23525	42.5283	6.96665e-11	1.21259e-09
Snap47	-0.940566	6.35262	42.5243	6.98113e-11	1.21357e-09
Lrrc51	1.74236	5.00261	42.5212	6.99219e-11	1.21395e-09
Zfp827	-2.40491	0.927073	42.4994	7.07052e-11	1.22541e-09
Gm17455	2.68191	2.42527	42.4978	7.07602e-11	1.22541e-09
Psmc4	-0.915899	9.08365	42.4424	7.27934e-11	1.25903e-09
Mtap2	2.43456	1.13481	42.4398	7.28928e-11	1.25917e-09
Sugt1	-1.06653	7.64421	42.417	7.37475e-11	1.27233e-09
Ndnl2	-1.05896	4.012	42.4136	7.38749e-11	1.27293e-09
Pou6f2	-3.64199	0.419805	42.3708	7.55078e-11	1.29943e-09
Ebf2	-4.3688	-0.384235	42.3273	7.72077e-11	1.32703e-09
Akap17b	1.37155	3.63264	42.311	7.78538e-11	1.33646e-09
Slc38a4	1.87608	4.90429	42.2954	7.84753e-11	1.34545e-09
Rhox2d	1.00836	6.57524	42.1935	8.2674e-11	1.41566e-09
Adra2c	4.93505	0.0933102	42.1638	8.3938e-11	1.43552e-09
Ebp	1.05969	5.19617	42.097	8.68542e-11	1.48354e-09
Lrrc27	2.3031	1.01844	42.0878	8.72652e-11	1.48871e-09
Emb	0.973208	7.79327	42.0683	8.81402e-11	1.50177e-09
Mrfap1	-0.766908	7.22586	42.0536	8.88057e-11	1.51124e-09
Fam183b	-1.7619	2.63283	41.9803	9.21958e-11	1.56699e-09
2410006H16Rik	-1.22482	6.10161	41.9774	9.23336e-11	1.56739e-09
Dlx4	5.25513	-0.169398	41.9202	9.5076e-11	1.61195e-09
Nfatc1	2.57462	0.0645653	41.9001	9.60574e-11	1.62658e-09
Irf2bp2	-1.458	3.47062	41.8776	9.71676e-11	1.64335e-09
Pmel	-3.23755	0.687756	41.8699	9.75515e-11	1.64632e-09
Grem2	-5.39836	0.336298	41.8693	9.75826e-11	1.64632e-09
Smarca1	-3.26376	1.40543	41.774	1.02456e-10	1.72642e-09
Atp6ap2	0.977287	6.98168	41.733	1.0463e-10	1.76089e-09
Tmem138	-1.05686	4.38315	41.7004	1.06388e-10	1.78828e-09
Hk2	-1.21771	3.91104	41.6886	1.07029e-10	1.79685e-09
Gm15698	-5.19253	0.138892	41.6592	1.08652e-10	1.82188e-09
Plcg2	1.09147	5.41845	41.6286	1.10367e-10	1.84838e-09
Mpi	-1.49959	3.38515	41.6021	1.11871e-10	1.87128e-09
Rhox4g	2.06775	4.57395	41.5952	1.12268e-10	1.87564e-09
Tmem90b	3.0149	0.221175	41.5896	1.12589e-10	1.87872e-09
Gabra5	4.67766	0.510231	41.5822	1.13015e-10	1.88354e-09
Lrrc42	1.04493	6.5074	41.5543	1.14641e-10	1.90832e-09
Rsph3a	1.19216	4.66074	41.5509	1.14839e-10	1.90931e-09
Aqp5	-6.32844	-0.357635	41.4854	1.18755e-10	1.96975e-09
Mospd2	1.44717	2.21098	41.4853	1.18761e-10	1.96975e-09
Tgtp1	-6.69749	2.17204	41.4363	1.21772e-10	2.01725e-09
Calml4	2.58458	3.17517	41.4314	1.22082e-10	2.01993e-09
Strn4	-1.6498	3.28656	41.3741	1.25711e-10	2.07748e-09
Htra2	-1.43452	2.67693	41.3248	1.2892e-10	2.12795e-09
4932438A13Rik	1.2262	5.25996	41.2969	1.30778e-10	2.15585e-09
Tspan33	1.86629	1.82929	41.2947	1.30924e-10	2.15585e-09
Zfp398	1.57438	1.94333	41.2295	1.35363e-10	2.22627e-09
Tgtp2	-6.81257	2.2876	41.1995	1.37457e-10	2.25801e-09
Gjb4	3.24915	0.827147	41.1825	1.3866e-10	2.27505e-09
Fam92b	2.01129	1.80842	41.0736	1.46601e-10	2.40246e-09
Insc	-5.38678	0.0410402	41.0493	1.48434e-10	2.42961e-09
Amhr2	-4.18458	1.6855	41.0438	1.48853e-10	2.43356e-09
Mdh1	-0.76301	8.85533	41.0003	1.52204e-10	2.48539e-09
Dstn	-0.901325	7.24866	40.9899	1.53019e-10	2.49573e-09
Sik3	-1.08273	4.22591	40.8599	1.6354e-10	2.66417e-09
6330409N04Rik	1.21379	4.52987	40.8169	1.67183e-10	2.72029e-09
Nppc	-3.9688	-0.210609	40.7635	1.71817e-10	2.79088e-09
Oacyl	-4.70699	-0.425176	40.7622	1.71928e-10	2.79088e-09
Gm129	-1.21612	4.71414	40.7487	1.73123e-10	2.80696e-09
Pmm1	-0.88828	8.71863	40.7309	1.74699e-10	2.82918e-09
Snhg5	-1.1053	6.17657	40.7043	1.771e-10	2.86468e-09
St7	1.47502	4.39846	40.6984	1.77631e-10	2.86989e-09
Samhd1	-1.04991	5.51443	40.6373	1.83272e-10	2.95755e-09
Thrb	3.13583	0.402194	40.6176	1.85129e-10	2.98401e-09
Zfp280c	1.37743	3.39766	40.5811	1.88621e-10	3.03674e-09
Wt1	-3.99799	1.73955	40.5546	1.91201e-10	3.07467e-09
Smad9	3.17281	0.0586497	40.4955	1.97066e-10	3.16528e-09
Usp9x	1.17813	8.07989	40.4244	2.04374e-10	3.27882e-09
Pikfyve	1.08791	4.35868	40.3908	2.07916e-10	3.33175e-09
Exosc6	-1.14288	5.44903	40.3333	2.14127e-10	3.42728e-09
Fam125b	1.31777	2.22856	40.3181	2.15801e-10	3.44961e-09
Uxt	0.860498	7.0322	40.3161	2.16025e-10	3.44961e-09
Ncrna00086	1.63659	1.85701	40.3007	2.17729e-10	3.47278e-09
Gpx1	-0.991156	10.4707	40.2891	2.19029e-10	3.48948e-09
Snx5	-1.04769	7.67854	40.2546	2.22933e-10	3.54755e-09
P4ha2	1.8107	3.06059	40.2124	2.27802e-10	3.62084e-09
Baiap2l1	2.03247	1.66912	40.2069	2.28444e-10	3.62685e-09
Vdac1	-1.30629	5.23391	40.1859	2.30908e-10	3.66173e-09
Ube2q1	-0.923484	5.06493	40.0884	2.42729e-10	3.84115e-09
Plekhb2	1.13028	3.10661	40.088	2.42781e-10	3.84115e-09
Rps4x	0.707721	10.5033	40.0111	2.52519e-10	3.9895e-09
Mns1	-0.809826	6.04825	40.0079	2.52942e-10	3.9895e-09
Lrp2	2.50452	0.5758	40.0072	2.5303e-10	3.9895e-09
Loxl3	-1.50573	1.94764	39.9748	2.57263e-10	4.0516e-09
Cmtm3	-2.178	2.16463	39.9079	2.66218e-10	4.18783e-09
B230208H11Rik	1.86512	1.80274	39.8804	2.69999e-10	4.24245e-09
Hist1h2bp	1.41293	3.6383	39.8751	2.70732e-10	4.24909e-09
Chst15	-3.53712	0.540364	39.8139	2.79351e-10	4.37937e-09
Ubr7	-1.11963	5.63138	39.7911	2.8263e-10	4.42573e-09
Tmem164	1.48894	2.85095	39.6511	3.03636e-10	4.74923e-09
Gm1673	1.50155	5.47769	39.6297	3.06982e-10	4.79611e-09
Rusc1	2.33679	0.859723	39.5922	3.12927e-10	4.88344e-09
Eid2b	-1.56879	1.76573	39.5885	3.13528e-10	4.88726e-09
2610020H08Rik	1.08572	3.89178	39.5143	3.2567e-10	5.07078e-09
Mpdz	1.1757	3.17301	39.4889	3.29934e-10	5.13135e-09
Zfp503	3.17204	-0.231963	39.4756	3.32181e-10	5.16045e-09
Asl	-1.51866	4.00916	39.4691	3.33285e-10	5.17175e-09
Nkd1	2.08966	1.90961	39.4307	3.39907e-10	5.26856e-09
Phactr3	-2.02458	1.95936	39.409	3.43703e-10	5.3214e-09
Stx17	0.9457	4.58168	39.3633	3.51841e-10	5.44125e-09
Tcof1	-1.25477	3.80713	39.3483	3.54562e-10	5.47717e-09
Cpne5	1.19589	4.11794	39.3458	3.55016e-10	5.47801e-09
1300014I06Rik	-2.27604	0.989687	39.3286	3.58162e-10	5.52036e-09
Evi5l	-1.46082	2.82613	39.3261	3.58609e-10	5.52105e-09
Hamp2	-6.46004	-0.346376	39.2783	3.67494e-10	5.65151e-09
Smarca5-ps	0.904446	4.36866	39.2582	3.713e-10	5.70365e-09
Ng23	2.13739	1.67397	39.2514	3.72596e-10	5.71716e-09
6430527G18Rik	-2.9239	1.28867	39.2248	3.7772e-10	5.78932e-09
Mccc1	-1.61495	3.4508	39.2128	3.80048e-10	5.81851e-09
Patl2	2.56033	2.00774	39.206	3.81359e-10	5.82969e-09
Set	-0.936763	9.3646	39.2047	3.81627e-10	5.82969e-09
Slc16a9	2.39849	1.55581	39.1631	3.89839e-10	5.94851e-09
Micalcl	-3.03565	2.67849	39.1216	3.98207e-10	6.06945e-09
Sdr39u1	1.39223	5.15147	39.0921	4.04273e-10	6.15507e-09
Mrps18b	-0.831292	7.8817	39.0609	4.10783e-10	6.24726e-09
Kcnk4	3.77542	0.0309213	39.0546	4.12112e-10	6.26055e-09
Znhit2	-1.01723	4.63312	38.9717	4.3e-10	6.52506e-09
Flywch2	1.35391	3.72313	38.9406	4.36891e-10	6.62232e-09
Slc25a35	-1.26945	3.58718	38.906	4.44701e-10	6.73328e-09
Enkur	-1.7763	2.69927	38.8455	4.58705e-10	6.93766e-09
Blvrb	1.40735	2.94147	38.8387	4.60318e-10	6.9544e-09
Slc9a3r2	2.14202	2.55169	38.827	4.63075e-10	6.98836e-09
Mrps27	-0.998451	5.9323	38.817	4.65445e-10	7.01642e-09
Plcl1	3.45778	-0.279024	38.7893	4.72121e-10	7.10925e-09
Gm4312	-6.46878	-0.115329	38.7635	4.7839e-10	7.18789e-09
Gm4301	-6.46878	-0.115329	38.7635	4.7839e-10	7.18789e-09
Tceanc	1.20707	4.15904	38.7307	4.865e-10	7.30176e-09
Slc30a4	1.69341	3.58863	38.6716	5.01444e-10	7.51783e-09
2200002J24Rik	-3.6435	1.04878	38.6188	5.15209e-10	7.71578e-09
Foxn2	0.96157	4.61178	38.6142	5.16418e-10	7.72546e-09
Dnajb13	2.76045	0.887182	38.5835	5.24615e-10	7.83953e-09
Nrk	2.62425	0.959743	38.5739	5.27192e-10	7.86948e-09
Avpi1	-1.11685	5.96321	38.5423	5.35799e-10	7.98927e-09
Scpep1	-1.36725	5.34428	38.534	5.38094e-10	8.0148e-09
Evi5	0.94121	6.73316	38.5267	5.40092e-10	8.03584e-09
Car7	2.88008	0.860745	38.5129	5.43919e-10	8.08403e-09
Vash2	2.79746	0.232192	38.4969	5.48397e-10	8.14177e-09
Rsph3b	1.23258	4.44655	38.4371	5.65478e-10	8.38216e-09
Nptxr	3.44594	-0.1725	38.4359	5.6581e-10	8.38216e-09
Acer3	1.73668	6.41403	38.4189	5.70757e-10	8.44634e-09
Jakmip2	-6.1633	-0.366495	38.2853	6.11219e-10	9.03538e-09
Cyfip2	1.75956	2.1166	38.2624	6.18432e-10	9.13218e-09
Pdik1l	1.08309	4.68446	38.2409	6.25279e-10	9.22337e-09
Bex2	-1.52116	6.73978	38.2066	6.36358e-10	9.37672e-09
Mri1	-1.1376	5.23916	38.1698	6.48486e-10	9.54518e-09
Arl3	-1.54372	5.13724	38.1659	6.49765e-10	9.55377e-09
D830030K20Rik	4.35779	1.81254	38.1526	6.54209e-10	9.60883e-09
Spdya	3.07904	4.07027	38.1401	6.58423e-10	9.66039e-09
Tdrd7	1.25862	3.36648	38.1236	6.64004e-10	9.73188e-09
5033406O09Rik	2.88458	0.162035	38.1031	6.71045e-10	9.82459e-09
Wdr44	1.14325	3.62487	38.0733	6.8137e-10	9.96512e-09
Mobp	3.33116	-0.145683	38.0676	6.83338e-10	9.98327e-09
Kdm6a	1.19516	3.57211	38.0556	6.87577e-10	1.00345e-08
Tesc	-2.0173	3.68711	37.9743	7.16839e-10	1.04505e-08
Gpm6b	-3.47342	1.21307	37.9681	7.19116e-10	1.04726e-08
Rps6ka2	-1.87119	2.40483	37.954	7.24333e-10	1.05373e-08
A830080D01Rik	1.02747	7.25991	37.9214	7.36531e-10	1.07035e-08
Pcbp1	-1.2082	5.57752	37.8857	7.50138e-10	1.08863e-08
Tmem206	-1.14063	4.50371	37.8842	7.50696e-10	1.08863e-08
2310022B05Rik	-2.48384	1.24713	37.8714	7.55648e-10	1.09465e-08
Zfpl1	-0.9857	5.53003	37.8639	7.58555e-10	1.09771e-08
Boll	1.62523	4.54582	37.8511	7.63551e-10	1.10377e-08
Slc7a6os	-1.18133	3.84686	37.8205	7.75613e-10	1.12003e-08
Acot9	1.11046	7.62947	37.8139	7.78266e-10	1.12268e-08
Vamp3	0.991833	7.06029	37.8093	7.80086e-10	1.12413e-08
Rpp14	-0.855603	6.53054	37.7408	8.07955e-10	1.16307e-08
Fam63b	1.93835	1.87717	37.7155	8.18504e-10	1.17702e-08
Hook2	-1.71947	1.52777	37.6704	8.37647e-10	1.20329e-08
Clip1	1.78451	1.45424	37.6644	8.40244e-10	1.20575e-08
Bpi	4.63645	-0.387126	37.6271	8.56457e-10	1.22726e-08
Sh3tc2	-4.84871	0.603175	37.6258	8.57021e-10	1.22726e-08
Eci2	0.947136	5.45872	37.6114	8.63369e-10	1.23507e-08
Iqcb1	1.28793	8.08898	37.5901	8.72882e-10	1.24738e-08
Lhpp	1.16644	4.72707	37.5385	8.9625e-10	1.27944e-08
Lonrf1	1.29936	2.31807	37.5332	8.98685e-10	1.28158e-08
Pik3cd	-1.58265	3.52509	37.5312	8.9962e-10	1.28159e-08
Stk33	2.55686	1.6266	37.5138	9.07675e-10	1.29172e-08
Tnni2	2.86167	1.11677	37.4514	9.37214e-10	1.33238e-08
Wnt6	-4.25848	1.42847	37.3284	9.98199e-10	1.41761e-08
4930558C23Rik	-1.82916	2.33285	37.2911	1.01749e-09	1.44255e-08
Areg	4.41866	-0.312606	37.2904	1.01786e-09	1.44255e-08
Zfp259	-1.05221	5.86521	37.2847	1.02083e-09	1.44443e-08
Mob1b	1.13977	3.23747	37.2838	1.02129e-09	1.44443e-08
Trim12a	-1.7964	3.14266	37.2271	1.05144e-09	1.48554e-08
Rhebl1	-0.964543	5.82128	37.2157	1.05757e-09	1.49266e-08
Eif2c1	-1.36589	3.00204	37.2017	1.06521e-09	1.5019e-08
Sfn	-1.78022	3.03215	37.1976	1.06744e-09	1.5035e-08
Htatsf1	0.683868	6.28537	37.1882	1.07262e-09	1.50926e-08
Recql5	-1.30998	2.66226	37.176	1.07934e-09	1.51715e-08
Mef2c	-5.46088	0.723056	37.1714	1.08187e-09	1.51915e-08
Uchl1	-1.00923	6.71808	37.1429	1.09782e-09	1.53997e-08
Evpl	-3.05634	0.274292	37.1018	1.12119e-09	1.57115e-08
Dbil5	1.44461	2.53053	37.0992	1.12272e-09	1.57169e-08
Magi3	1.18002	3.47489	37.0772	1.13544e-09	1.58789e-08
Dapk2	-1.98222	3.08856	37.0674	1.14113e-09	1.59422e-08
Usp3	0.955498	4.81929	37.062	1.1443e-09	1.59702e-08
Emd	0.930771	4.77451	37.0541	1.14899e-09	1.60193e-08
Rbm46	1.26092	5.68598	37.0237	1.16702e-09	1.62542e-08
Bag5	-0.824224	5.64086	36.9975	1.18284e-09	1.64579e-08
Crlf2	1.30349	3.48559	36.9759	1.19597e-09	1.66237e-08
Casp7	-1.10437	3.45473	36.9699	1.19969e-09	1.66585e-08
Kctd14	-4.06604	4.56397	36.966	1.20209e-09	1.66751e-08
Rbms2	-1.14093	5.37668	36.9515	1.21105e-09	1.67824e-08
Nr0b2	-3.91596	0.704784	36.9472	1.21369e-09	1.6802e-08
Cer1	-3.80876	-0.224688	36.9018	1.24233e-09	1.71812e-08
Sap30bp	-0.914557	6.26244	36.8844	1.25342e-09	1.73171e-08
Sdhaf1	-0.921312	4.03974	36.8765	1.25852e-09	1.73702e-08
1700112E06Rik	3.26654	0.0310377	36.8673	1.26446e-09	1.74346e-08
Ntm	2.77826	0.0587193	36.8017	1.30774e-09	1.80133e-08
Gpr153	3.77843	-0.23028	36.7462	1.34552e-09	1.85151e-08
Gm12216	-2.05058	1.1286	36.7206	1.36332e-09	1.87412e-08
Aqp3	5.34837	-0.863699	36.7088	1.37161e-09	1.88363e-08
Haus7	0.801788	6.80599	36.6337	1.42547e-09	1.95565e-08
Rhox2c	1.0237	8.17396	36.6135	1.44034e-09	1.97407e-08
BC049762	2.0618	3.47672	36.5926	1.4558e-09	1.99327e-08
Tshz3	2.83797	0.250882	36.531	1.50261e-09	2.05531e-08
Ddhd1	0.922655	3.66623	36.5241	1.5079e-09	2.0605e-08
Gata4	-4.05996	1.58822	36.4824	1.5405e-09	2.10295e-08
AU015836	1.77387	3.97538	36.4731	1.54789e-09	2.11095e-08
Defb36	-6.69722	-0.0548065	36.4146	1.59507e-09	2.17312e-08
Rhox4f	1.862	4.32893	36.4003	1.60681e-09	2.18695e-08
Prdx4	0.871665	8.53719	36.3652	1.63602e-09	2.22451e-08
Jub	-0.937959	3.39813	36.3485	1.65009e-09	2.24142e-08
Tnni3	-1.60152	4.1792	36.3381	1.65887e-09	2.25111e-08
Scamp5	0.928081	3.73981	36.3253	1.66981e-09	2.26372e-08
Rpp25	-1.63821	4.99169	36.3197	1.6746e-09	2.26797e-08
Ift57	-1.05699	4.33048	36.3121	1.68118e-09	2.27464e-08
Kif4	0.900189	4.91646	36.3043	1.68787e-09	2.28145e-08
Rab40b	3.76288	-0.446658	36.2842	1.70541e-09	2.30289e-08
Ccnb1ip1	1.98032	4.62029	36.2696	1.71821e-09	2.3179e-08
Zfp869	-1.06937	4.4436	36.2379	1.74642e-09	2.35364e-08
Gga2	-1.19599	3.96519	36.2139	1.76803e-09	2.38042e-08
Gng13	-1.33962	6.66361	36.2097	1.77183e-09	2.38262e-08
Fkbp7	-1.97173	1.62894	36.2083	1.77313e-09	2.38262e-08
Bhmt	2.405	0.741075	36.1542	1.82307e-09	2.44734e-08
Mmachc	-0.910275	4.44354	36.1311	1.84481e-09	2.4741e-08
Sema4f	3.0248	0.333782	36.1212	1.85419e-09	2.48426e-08
Wibg	-1.26427	2.89979	36.1027	1.8719e-09	2.50505e-08
4930412C18Rik	2.37443	0.875706	36.1011	1.87336e-09	2.50505e-08
1700030K09Rik	-1.15836	3.18904	36.0887	1.88534e-09	2.51861e-08
Utp15	-1.37013	5.10252	36.0845	1.88945e-09	2.52165e-08
Ahsg	-4.21778	-0.0646668	36.0315	1.94154e-09	2.58866e-08
Crtac1	-1.47228	2.7798	36.0284	1.94465e-09	2.59029e-08
Slc25a33	-0.81361	6.78669	36.0259	1.94714e-09	2.59109e-08
BC023829	1.36206	3.64799	35.9817	1.99178e-09	2.64793e-08
Thap4	-1.48179	3.90092	35.9109	2.06552e-09	2.74331e-08
Ints6	1.07807	5.12857	35.9051	2.07161e-09	2.74874e-08
Iqsec2	2.71059	-0.232744	35.8901	2.08769e-09	2.7674e-08
Prdm9	2.24834	3.22949	35.8802	2.09833e-09	2.77882e-08
Arl6	-1.05326	4.00378	35.8778	2.10087e-09	2.7795e-08
Tmem192	-1.13493	6.19919	35.8664	2.11317e-09	2.79309e-08
Adam23	3.82173	-0.306093	35.8202	2.16387e-09	2.857e-08
Pon2	-1.19281	3.46965	35.8186	2.16569e-09	2.857e-08
Jup	-4.14355	-0.0513038	35.7909	2.1967e-09	2.89513e-08
Enpep	-3.13844	2.8872	35.7697	2.22079e-09	2.92408e-08
Iapp	-3.31349	0.327296	35.7654	2.22571e-09	2.92775e-08
Lama4	-4.13948	0.160737	35.7391	2.25587e-09	2.96458e-08
Myh7b	1.77619	1.2093	35.7238	2.27373e-09	2.9852e-08
Tmem154	-4.76068	0.816962	35.7196	2.2786e-09	2.98873e-08
Sgpp1	1.01189	4.76661	35.6921	2.31094e-09	3.02826e-08
Gm16677	2.4824	4.58326	35.6711	2.33606e-09	3.05826e-08
2010001M09Rik	-2.02524	1.52709	35.6682	2.33957e-09	3.05994e-08
Msx3	3.59174	-0.354425	35.6169	2.40196e-09	3.13855e-08
Fut10	-1.21292	2.60697	35.5851	2.44147e-09	3.18714e-08
Pxmp4	1.17723	5.72011	35.5629	2.46943e-09	3.22058e-08
Prmt1	-0.998653	4.49565	35.5575	2.47629e-09	3.22646e-08
Itch	1.10895	4.19148	35.551	2.4846e-09	3.23422e-08
Acp5	2.42887	1.42667	35.5212	2.52286e-09	3.28092e-08
Ccdc43	-1.00596	3.83759	35.4899	2.56374e-09	3.33092e-08
Dppa5a	-1.10211	11.6398	35.426	2.64932e-09	3.43886e-08
Armcx2	-4.66462	-0.171502	35.419	2.65876e-09	3.44785e-08
Rel	1.92617	1.3216	35.4078	2.67416e-09	3.46455e-08
Zdhhc12	-0.953746	5.01496	35.3831	2.70832e-09	3.5055e-08
Spg21	-0.83822	6.80476	35.3581	2.74324e-09	3.54736e-08
Lmf1	-1.3146	2.64392	35.333	2.77881e-09	3.58997e-08
Pla2g7	1.29826	3.6712	35.3095	2.81258e-09	3.63019e-08
Mesdc2	-0.966302	5.3523	35.2839	2.84977e-09	3.67473e-08
Igsf9	-2.70975	0.829845	35.2441	2.90855e-09	3.747e-08
Raet1a	2.04483	6.22446	35.2367	2.91962e-09	3.75775e-08
Bax	-0.908131	7.97043	35.2267	2.93466e-09	3.77357e-08
Adamtsl4	2.03512	1.68873	35.1617	3.03432e-09	3.89807e-08
Eif2b2	-1.14435	5.23635	35.1473	3.05682e-09	3.9233e-08
Lrrc3b	2.39282	0.979103	35.1357	3.07515e-09	3.94029e-08
Raet1b	2.05939	6.22146	35.1353	3.0758e-09	3.94029e-08
Tubb3	-3.20972	0.953928	35.0853	3.15572e-09	4.03891e-08
Pou6f1	-3.72498	1.4432	35.0688	3.18261e-09	4.06953e-08
Agbl2	4.20531	0.333393	35.0557	3.204e-09	4.09307e-08
Zdhhc2	1.36105	3.46441	35.0274	3.25095e-09	4.14918e-08
Rangap1	-1.26227	4.78342	35.0153	3.27127e-09	4.17125e-08
Dsp	1.8399	3.58235	35.0127	3.27554e-09	4.17282e-08
Ccdc90a	1.79645	2.28048	35.0066	3.28593e-09	4.18217e-08
Glb1l2	2.66301	0.638356	34.9945	3.3063e-09	4.20387e-08
Raet1c	2.0124	5.67207	34.9929	3.3091e-09	4.20387e-08
Rhox2e	0.971035	8.23318	34.9771	3.33599e-09	4.23412e-08
Clec2l	2.2003	0.904757	34.9624	3.36138e-09	4.2624e-08
Kng2	-3.51359	-0.232263	34.95	3.38275e-09	4.28555e-08
Harbi1	-0.956542	4.61518	34.919	3.43711e-09	4.3504e-08
Psmb3	-0.966033	9.15513	34.9074	3.45766e-09	4.37238e-08
Gpm6a	-2.79961	0.793352	34.899	3.47261e-09	4.38724e-08
Spcs1	-1.07635	7.48409	34.8963	3.47749e-09	4.38937e-08
Mmgt1	1.41836	2.63552	34.8446	3.57096e-09	4.50321e-08
Htatip2	0.941734	3.80406	34.8269	3.60362e-09	4.54023e-08
4931440P22Rik	1.44516	1.92128	34.8234	3.6101e-09	4.54423e-08
Rhox2b	0.969405	8.27566	34.8044	3.64548e-09	4.58456e-08
Smpx	-3.7486	2.58566	34.7963	3.66067e-09	4.59945e-08
Vgll4	1.97568	2.15576	34.7816	3.68848e-09	4.63016e-08
Dnajc12	-1.31522	2.99283	34.7359	3.77604e-09	4.73574e-08
Adrb3	1.22076	2.46651	34.7287	3.79e-09	4.74891e-08
Serpinh1	-1.67204	2.91848	34.6643	3.91749e-09	4.90418e-08
Top2b	1.53607	4.66074	34.6406	3.96545e-09	4.9597e-08
Spesp1	3.0415	1.23808	34.6356	3.97561e-09	4.96789e-08
Ccdc89	-2.79125	0.30303	34.6232	4.00113e-09	4.99523e-08
Tfam	-0.872856	6.42212	34.6202	4.00723e-09	4.9983e-08
Ruvbl2	-1.26147	7.94559	34.6177	4.0125e-09	5.00034e-08
Slc25a11	-0.818931	5.54276	34.6004	4.04822e-09	5.04027e-08
Raet1e	1.98248	5.44858	34.5697	4.11249e-09	5.11566e-08
Maged2	-1.31038	5.5053	34.5562	4.14118e-09	5.14668e-08
Ptprd	-2.40079	1.40758	34.5238	4.21077e-09	5.22843e-08
Txndc15	-1.14991	2.9716	34.5174	4.2245e-09	5.23673e-08
Mbp	1.51434	2.92529	34.5172	4.22507e-09	5.23673e-08
Gm10408	4.28071	1.21844	34.5101	4.24055e-09	5.25116e-08
Gdnf	-6.40926	-0.409124	34.4611	4.34848e-09	5.37997e-08
Gpr126	1.9449	1.31431	34.4583	4.35476e-09	5.38289e-08
4930420K17Rik	1.1183	5.80175	34.415	4.45274e-09	5.49905e-08
Nqo2	0.934554	5.34662	34.3521	4.599e-09	5.67451e-08
M6pr	-0.912596	6.83952	34.3504	4.60307e-09	5.67451e-08
Traf1	2.08944	0.00337109	34.3098	4.70001e-09	5.78881e-08
1700021C14Rik	-1.22796	5.6579	34.2686	4.80076e-09	5.90761e-08
Hes6	-1.32076	5.53555	34.2388	4.87476e-09	5.99092e-08
Huwe1	0.965614	6.34046	34.2378	4.87719e-09	5.99092e-08
Npb	3.47248	-0.114242	34.2241	4.91168e-09	6.02789e-08
1810026B05Rik	-1.12694	4.36895	34.1834	5.01561e-09	6.14994e-08
Raet1d	2.06246	6.25216	34.1525	5.09588e-09	6.24279e-08
Ushbp1	3.17371	-0.242408	34.1474	5.10902e-09	6.25331e-08
Dtna	-3.43288	1.41348	34.1124	5.20183e-09	6.36124e-08
Cux2	1.72981	0.912229	34.0369	5.40777e-09	6.6072e-08
Tmx2	-1.02143	7.78624	34.0194	5.45652e-09	6.66083e-08
Osbpl8	1.25096	3.74633	34.0031	5.50254e-09	6.71104e-08
Foxp4	-5.07611	-0.280357	33.9732	5.58766e-09	6.80882e-08
Braf	1.12731	3.28576	33.9662	5.60786e-09	6.82737e-08
Rspo4	4.68495	0.163159	33.9572	5.63366e-09	6.85271e-08
Actn2	-1.23157	7.33511	33.9248	5.72825e-09	6.9616e-08
Tln2	1.08885	4.50698	33.8742	5.87937e-09	7.13893e-08
2900056M20Rik	1.15839	2.509	33.8668	5.9016e-09	7.1596e-08
Abcb7	1.02883	4.36437	33.8285	6.01894e-09	7.29551e-08
2310003C23Rik	-0.788771	5.134	33.8197	6.04634e-09	7.32226e-08
Coch	1.91627	1.91859	33.7682	6.20849e-09	7.512e-08
Sox10	-5.83063	-0.830417	33.7612	6.231e-09	7.53259e-08
Adhfe1	-2.48497	0.986075	33.72	6.36439e-09	7.68708e-08
Mboat2	-0.996161	5.09116	33.7053	6.41246e-09	7.73834e-08
Zfp750	-1.8691	1.30475	33.6968	6.44081e-09	7.76573e-08
Pdpk1	1.05884	3.57805	33.6822	6.48918e-09	7.81718e-08
Kif27	1.70108	1.08629	33.6686	6.53473e-09	7.86516e-08
Alkbh1	-1.04175	4.94532	33.6639	6.55037e-09	7.87708e-08
Heca	1.50903	2.17901	33.6354	6.64713e-09	7.98645e-08
Fam73a	-1.03062	3.21554	33.5213	7.04896e-09	8.45562e-08
Plk5	-2.77915	1.64564	33.521	7.04994e-09	8.45562e-08
Narfl	-0.876379	4.01247	33.5159	7.06843e-09	8.4704e-08
Asb13	1.95697	0.700392	33.508	7.09722e-09	8.49748e-08
Prss28	-6.13124	0.0296034	33.4305	7.38579e-09	8.83528e-08
Hist1h4c	1.20446	4.10645	33.4208	7.42253e-09	8.87151e-08
4930417G10Rik	2.59594	0.827042	33.4164	7.4393e-09	8.87627e-08
Wdr55	-1.0121	5.50037	33.4164	7.43944e-09	8.87627e-08
AU021092	-6.14899	-0.562831	33.4139	7.4488e-09	8.87972e-08
Myl2	5.35795	-0.862238	33.4072	7.47463e-09	8.90278e-08
Gab2	1.61194	1.75966	33.3978	7.51092e-09	8.93825e-08
Frat2	-1.88873	1.61179	33.3727	7.60831e-09	9.04631e-08
Zfp521	1.51284	3.01873	33.3634	7.64508e-09	9.08216e-08
Efhd2	-1.12766	3.49543	33.3615	7.65228e-09	9.08287e-08
Arf5	-1.0959	6.87529	33.3518	7.6907e-09	9.12059e-08
Rsph9	-1.41835	5.1614	33.3114	7.85212e-09	9.30399e-08
Got1l1	0.939852	4.28221	33.3054	7.87627e-09	9.32456e-08
Zfx	0.875024	5.40882	33.2397	8.14684e-09	9.63657e-08
Acsl1	1.03191	3.74212	33.2213	8.22465e-09	9.71682e-08
Plxnc1	-3.57903	1.23333	33.2203	8.22883e-09	9.71682e-08
9430008C03Rik	-1.05092	5.62218	33.2104	8.27076e-09	9.75793e-08
Hopx	2.57215	0.611738	33.2015	8.30884e-09	9.79445e-08
Nfic	-1.72224	1.85536	33.1949	8.33705e-09	9.81928e-08
4931428F04Rik	-1.68914	1.18309	33.1522	8.52197e-09	1.00285e-07
Tomm40l	-1.58517	2.60571	33.1451	8.55323e-09	1.00566e-07
Rsu1	-0.892379	5.32053	33.1265	8.63526e-09	1.01444e-07
Fam81a	1.23877	3.04131	33.0684	8.89745e-09	1.04435e-07
Slmo1	-1.71463	3.8886	33.0485	8.98904e-09	1.0542e-07
Ptx3	5.43634	-0.665409	33.0389	9.03351e-09	1.05851e-07
Mael	1.21827	7.35148	33.034	9.05625e-09	1.06027e-07
Il17rd	-0.929249	3.53224	33.0218	9.11333e-09	1.06604e-07
Setdb2	1.11288	4.73663	33.0195	9.12395e-09	1.06638e-07
Tmed5	-1.03506	3.63525	33.0135	9.15208e-09	1.06875e-07
Ly96	-2.43084	0.830266	33.0042	9.19582e-09	1.07295e-07
Reln	1.94714	1.09442	32.9996	9.21771e-09	1.07459e-07
2210016L21Rik	-0.947005	4.33775	32.9778	9.32152e-09	1.08577e-07
Cpne9	1.89789	1.07546	32.9331	9.53876e-09	1.11013e-07
1700011J10Rik	1.32739	6.67415	32.929	9.55885e-09	1.11153e-07
Socs2	-1.13278	6.61538	32.9092	9.65644e-09	1.12193e-07
Sc5d	1.01491	5.06659	32.9075	9.66481e-09	1.12195e-07
Tprgl	-0.857102	5.72443	32.9028	9.68854e-09	1.12376e-07
Fgfr2	-1.12204	3.86245	32.8855	9.77485e-09	1.13281e-07
Fam3c	-1.0051	7.23006	32.8684	9.86135e-09	1.14187e-07
Usp51	2.19812	0.376042	32.8134	1.01443e-08	1.17365e-07
Pdcd4	1.03821	6.30712	32.7919	1.0257e-08	1.18569e-07
Chtf18	-1.23378	5.45823	32.7807	1.03165e-08	1.19156e-07
Pde6d	1.32652	7.25515	32.775	1.03468e-08	1.19405e-07
Mfsd6	2.82268	0.337658	32.7551	1.04529e-08	1.20529e-07
Ulk2	1.25407	3.32427	32.7333	1.05712e-08	1.21692e-07
Ankrd44	2.58219	0.781072	32.7332	1.05715e-08	1.21692e-07
E130114P18Rik	-5.69767	-1.00164	32.6938	1.07878e-08	1.24078e-07
Tomm5	-0.924166	7.6977	32.6758	1.08882e-08	1.25128e-07
Coq10a	0.956695	4.00847	32.6667	1.09396e-08	1.25581e-07
Epdr1	-2.7552	1.4131	32.6656	1.0946e-08	1.25581e-07
Jsrp1	-3.46204	0.476557	32.6388	1.10977e-08	1.27216e-07
1700048O20Rik	1.6005	4.39993	32.6361	1.11129e-08	1.27284e-07
Casc4	0.800255	4.99606	32.63	1.11478e-08	1.27577e-07
Ddc	1.32955	4.79986	32.623	1.11885e-08	1.27936e-07
Acbd7	-1.78757	4.17844	32.6161	1.12281e-08	1.28282e-07
Arhgap19	0.746059	5.38869	32.5768	1.14575e-08	1.30794e-07
Mei1	4.30327	-0.0228904	32.571	1.14914e-08	1.31073e-07
D17H6S56E-3	1.92734	1.34867	32.5682	1.15085e-08	1.31159e-07
Pfkfb2	1.60924	1.9489	32.5391	1.16817e-08	1.33023e-07
1190002N15Rik	1.39013	2.7017	32.4903	1.19791e-08	1.36296e-07
Ercc5	1.33046	2.7473	32.4797	1.20447e-08	1.36929e-07
Nacc2	1.17019	2.64826	32.4668	1.21245e-08	1.37722e-07
Mtap1b	-1.74925	2.93986	32.4556	1.21944e-08	1.38401e-07
Chrdl2	4.11676	-0.405629	32.4513	1.22215e-08	1.38595e-07
A730020E08Rik	3.48074	-0.00043574	32.4345	1.23277e-08	1.39577e-07
Asap2	1.0927	3.40698	32.4344	1.23285e-08	1.39577e-07
Cldn7	1.46225	3.47277	32.3589	1.28172e-08	1.44966e-07
Bend5	0.917957	3.63072	32.3576	1.28255e-08	1.44966e-07
Trp63	-2.23228	0.576264	32.3548	1.28441e-08	1.45056e-07
D3Bwg0562e	-4.9883	-0.122616	32.3475	1.2892e-08	1.45477e-07
Wnk2	2.31031	0.427343	32.3385	1.29524e-08	1.46039e-07
Hormad1	1.31428	7.98943	32.2393	1.36303e-08	1.53556e-07
Atf7ip2	1.23883	4.93063	32.2293	1.37006e-08	1.54222e-07
Cd81	-0.963398	6.53444	32.2212	1.37584e-08	1.54745e-07
Vps33a	-1.04285	3.73564	32.2057	1.38682e-08	1.55853e-07
Ptplad2	2.35446	1.24454	32.1508	1.42661e-08	1.60193e-07
Frem2	1.79462	1.98818	32.1356	1.43782e-08	1.61299e-07
Plxnb2	-1.91761	1.75469	32.1342	1.43881e-08	1.61299e-07
Prkca	1.7509	1.27534	32.1049	1.46067e-08	1.63616e-07
Slco4a1	-4.06801	-0.126103	32.1001	1.46426e-08	1.63885e-07
Ifngr2	-2.60309	1.8752	32.0179	1.52762e-08	1.70837e-07
Lrrc46	-3.31768	0.0938583	31.9872	1.55191e-08	1.73412e-07
Gmds	0.855994	4.3948	31.969	1.56651e-08	1.74789e-07
C8g	1.73875	3.55878	31.9687	1.56678e-08	1.74789e-07
Smarca5	0.8469	7.60174	31.9424	1.58809e-08	1.77023e-07
Pip5k1b	1.4496	2.2277	31.915	1.61068e-08	1.79396e-07
Qser1	1.09626	4.37824	31.9039	1.61994e-08	1.80281e-07
Ech1	-0.831065	5.67927	31.8886	1.63276e-08	1.8156e-07
Anxa11	-1.53383	2.58728	31.8767	1.64273e-08	1.82521e-07
Triml2	-1.46215	3.69709	31.875	1.64419e-08	1.82535e-07
Tsc22d3	1.93208	3.615	31.8691	1.6492e-08	1.82944e-07
3110056K07Rik	1.02546	4.71489	31.8537	1.66236e-08	1.84254e-07
Drd4	5.1332	-0.867183	31.8177	1.69344e-08	1.87548e-07
Gabarapl2	-0.703587	7.90004	31.8076	1.70227e-08	1.88374e-07
Abcd1	1.71722	1.32581	31.7968	1.71177e-08	1.89274e-07
4933406J08Rik	1.88999	4.05654	31.7876	1.71989e-08	1.89972e-07
Pgr	2.69019	-0.0413348	31.7865	1.72086e-08	1.89972e-07
Nipa1	1.4069	2.62866	31.7768	1.72947e-08	1.90768e-07
Slc7a7	-2.03548	2.45709	31.7752	1.73085e-08	1.90768e-07
Cd59b	-1.40506	3.20747	31.7704	1.73517e-08	1.91091e-07
Spink4	-3.33522	0.421719	31.7662	1.73895e-08	1.91355e-07
Gli3	0.971738	4.23513	31.7595	1.74495e-08	1.91861e-07
Ephx4	1.80447	2.37873	31.7474	1.75588e-08	1.92908e-07
Ifi35	-1.57844	2.27966	31.7356	1.76653e-08	1.93923e-07
Efcab9	3.46911	-0.245037	31.7251	1.77608e-08	1.9469e-07
Rhox4e	1.94228	4.84364	31.7248	1.77636e-08	1.9469e-07
Ccdc103	-2.6621	0.713065	31.7075	1.79225e-08	1.96275e-07
H2-Oa	3.51389	0.275866	31.699	1.80015e-08	1.96984e-07
Parva	1.78848	1.5344	31.665	1.83198e-08	2.00307e-07
Cbfa2t3	2.95974	-0.377846	31.6523	1.84397e-08	2.01458e-07
Dock5	1.92297	1.27052	31.6312	1.86407e-08	2.03492e-07
Atp8a2	-1.76518	1.96488	31.5807	1.91321e-08	2.0869e-07
Kif21a	-0.939987	4.46768	31.5463	1.94739e-08	2.12251e-07
Ly6g6d	-3.30191	0.47831	31.5022	1.99213e-08	2.16954e-07
Hmgn3	2.29325	3.49274	31.499	1.99543e-08	2.17141e-07
Rasgef1b	-2.26445	1.92392	31.4911	2.00355e-08	2.17853e-07
Galr2	-1.4043	2.87707	31.487	2.00782e-08	2.18144e-07
Pkdcc	-1.67682	1.56212	31.4719	2.02352e-08	2.19676e-07
D630003M21Rik	3.0264	-0.568803	31.4658	2.0298e-08	2.20184e-07
Ccdc59	-0.985107	5.59055	31.4495	2.04693e-08	2.21867e-07
Cebpb	1.79662	2.65222	31.3459	2.15911e-08	2.33841e-07
Lrp6	1.02338	3.4278	31.3104	2.19901e-08	2.37974e-07
Ccdc41	0.818383	4.47883	31.3081	2.20155e-08	2.38063e-07
Gm3558	2.32651	1.12514	31.3058	2.20421e-08	2.38163e-07
Nans	-1.24507	6.43364	31.2831	2.23011e-08	2.40771e-07
Pex19	-0.836757	5.88546	31.2765	2.23767e-08	2.4131e-07
Tpm3	-1.02861	7.34693	31.2757	2.23861e-08	2.4131e-07
Flrt3	2.28017	2.34492	31.2696	2.24571e-08	2.41885e-07
Tfap2a	2.92234	-0.344033	31.2544	2.26331e-08	2.4359e-07
Shq1	-0.914936	4.94322	31.2486	2.27008e-08	2.44127e-07
Eif2c4	1.6388	1.29715	31.2055	2.32105e-08	2.49413e-07
Zfp672	1.76241	3.26651	31.1689	2.36523e-08	2.53962e-07
Naa10	0.655166	6.59292	31.1502	2.38818e-08	2.56226e-07
Pih1d2	-1.32115	4.67799	31.1416	2.39873e-08	2.57157e-07
Zfp493	-1.29827	2.63494	31.1232	2.42155e-08	2.59401e-07
Ddit4l	-1.31581	3.77939	31.1197	2.42601e-08	2.59675e-07
Ppp1r16b	-1.55607	3.39799	31.0822	2.47334e-08	2.64468e-07
Klhl5	1.75206	1.97267	31.0811	2.47464e-08	2.64468e-07
Me1	-2.08035	4.09833	31.0613	2.50008e-08	2.6698e-07
Kcnmb4	1.37923	2.18477	31.0529	2.51091e-08	2.67928e-07
1700086O06Rik	1.11478	3.56064	31.036	2.53289e-08	2.70063e-07
Caly	-1.42662	2.70126	31.0197	2.55428e-08	2.72132e-07
Eml3	1.27404	2.79958	30.9943	2.58786e-08	2.75496e-07
Sncg	1.72786	2.01765	30.9794	2.60787e-08	2.77412e-07
Cutc	1.22277	5.48594	30.9755	2.61303e-08	2.77746e-07
Msh4	1.75008	2.48729	30.9681	2.62306e-08	2.78596e-07
Tex16	3.00979	1.80621	30.9396	2.66185e-08	2.82498e-07
Spink2	1.86619	1.39641	30.8796	2.74538e-08	2.91138e-07
Ppapdc1b	-0.975725	3.62269	30.7593	2.92106e-08	3.09529e-07
Fem1a	-2.68693	0.312102	30.748	2.93801e-08	3.11085e-07
Etnk2	-3.13447	2.34673	30.7237	2.97511e-08	3.1477e-07
Mylk	-2.63011	1.63613	30.6797	3.04328e-08	3.21735e-07
Ppm1n	2.29535	1.15703	30.6777	3.04642e-08	3.2182e-07
Wdr6	0.93386	4.36127	30.6646	3.06705e-08	3.2375e-07
Kcnc4	3.04293	-0.388542	30.6436	3.10055e-08	3.27034e-07
Ccdc67	4.13845	-0.20307	30.6352	3.11391e-08	3.28192e-07
Id4	1.39427	2.80829	30.6281	3.12532e-08	3.29141e-07
Mt3	-2.24741	2.79545	30.5874	3.19167e-08	3.35856e-07
Bsn	-1.43671	1.83119	30.5847	3.19608e-08	3.35856e-07
Dnajc28	-2.534	0.63971	30.5845	3.19641e-08	3.35856e-07
2010204K13Rik	-1.13149	4.66325	30.5773	3.20824e-08	3.36841e-07
Klhl36	-2.13591	0.753287	30.5749	3.21223e-08	3.37002e-07
Nup50	-0.857967	5.46439	30.5656	3.22774e-08	3.3837e-07
Pak3	-2.96405	1.56789	30.5478	3.25744e-08	3.41224e-07
Ppp3cc	1.62623	3.8387	30.5419	3.26733e-08	3.41999e-07
Pik3r3	1.46206	4.31025	30.524	3.29764e-08	3.44909e-07
Aldh1a7	-3.36074	0.624864	30.5153	3.31247e-08	3.46196e-07
2310008H09Rik	-0.633953	5.78684	30.5089	3.3234e-08	3.47075e-07
Ngrn	-0.841116	4.41431	30.5045	3.33096e-08	3.476e-07
Spin2	-1.04088	3.0079	30.4885	3.35845e-08	3.50202e-07
Cldn11	-4.28167	-0.581063	30.4854	3.36385e-08	3.50499e-07
Nanos2	-6.27173	0.67858	30.4671	3.39583e-08	3.53547e-07
2810442I21Rik	1.40634	3.04199	30.4657	3.39826e-08	3.53547e-07
Max	-0.971095	3.84131	30.4636	3.40187e-08	3.53655e-07
Tff2	2.04111	1.51882	30.4596	3.40893e-08	3.54121e-07
Mospd3	-1.08723	4.81817	30.4489	3.42775e-08	3.55807e-07
9530082P21Rik	-1.36702	2.87177	30.4345	3.45336e-08	3.58195e-07
Wdr95	1.68527	2.17367	30.3784	3.55464e-08	3.68422e-07
Sycp3	2.09806	8.79065	30.3745	3.5618e-08	3.68886e-07
Ins2	2.70456	2.39788	30.3229	3.6578e-08	3.78542e-07
BC026590	-0.872352	4.59848	30.2789	3.74181e-08	3.86945e-07
Dixdc1	0.997542	3.04851	30.2769	3.74558e-08	3.87043e-07
Lgmn	-1.32876	5.22383	30.2701	3.75876e-08	3.88113e-07
5730457N03Rik	-1.72384	1.32467	30.2516	3.79478e-08	3.91538e-07
Lrp3	2.69581	0.173573	30.2014	3.89423e-08	4.01498e-07
Morc4	2.82606	0.542978	30.1925	3.91222e-08	4.0305e-07
Sgce	-2.40326	1.74151	30.1873	3.92266e-08	4.03728e-07
Syt12	1.84187	0.67718	30.1863	3.92469e-08	4.03728e-07
Pdgfd	1.90149	1.42572	30.1019	4.09936e-08	4.21381e-07
Slc16a10	2.3815	0.645208	30.0983	4.10688e-08	4.21839e-07
Gm1140	2.71987	4.33007	30.0967	4.11028e-08	4.21872e-07
Gm5643	-0.890022	10.013	30.0936	4.11697e-08	4.22243e-07
Gbp7	-3.06396	-0.299177	30.0859	4.13332e-08	4.23604e-07
Tbrg4	-1.01827	5.02452	30.0315	4.25088e-08	4.35327e-07
Fam198b	-3.16861	1.34334	30.0288	4.25683e-08	4.35612e-07
Asrgl1	0.7993	5.3649	30.0224	4.27081e-08	4.36716e-07
Grip1	1.84305	0.701487	30.0176	4.28141e-08	4.37442e-07
Syap1	0.805937	5.19561	30.0161	4.28464e-08	4.37442e-07
Ccnl1	-0.871404	5.71826	30.0149	4.28746e-08	4.37442e-07
Cdkal1	-1.20338	3.15409	30.0112	4.29555e-08	4.37942e-07
Bscl2	-1.1936	4.04072	30.0064	4.30621e-08	4.38703e-07
Gas5	-0.992874	7.64154	29.9861	4.35154e-08	4.42993e-07
Fastkd2	-1.03481	6.28704	29.9442	4.44651e-08	4.52325e-07
Fam101a	-1.82142	1.93374	29.9126	4.51964e-08	4.5926e-07
Gm4890	1.35044	3.9972	29.9119	4.52137e-08	4.5926e-07
Fkbp1b	-1.06543	5.55556	29.8954	4.55986e-08	4.62827e-07
Scamp2	-1.01681	3.70731	29.8934	4.56464e-08	4.62971e-07
Atr	0.886827	5.87877	29.8852	4.58394e-08	4.64585e-07
Elovl7	2.42898	1.02991	29.8632	4.63638e-08	4.69553e-07
Surf2	-0.746101	5.22938	29.856	4.65364e-08	4.70954e-07
Trmt12	-0.817022	4.17605	29.8453	4.67932e-08	4.73204e-07
Isyna1	-1.46461	6.82614	29.826	4.72607e-08	4.7758e-07
Hdac8	1.25544	3.37549	29.7818	4.83504e-08	4.88232e-07
Rpl7l1	-0.704719	8.20323	29.7796	4.84065e-08	4.8844e-07
Psmc3	-0.642301	8.09522	29.7732	4.8566e-08	4.8969e-07
Gsta2	-3.65285	1.43406	29.7452	4.92723e-08	4.96446e-07
Atp4a	-4.74477	-0.772928	29.738	4.9456e-08	4.97932e-07
Cep152	-1.84881	2.04202	29.7184	4.99576e-08	5.02614e-07
Rps6ka3	1.11001	4.79202	29.683	5.08789e-08	5.11508e-07
Zfp943	1.35054	4.57915	29.6657	5.13342e-08	5.15708e-07
Sall3	1.43566	1.08463	29.6247	5.24334e-08	5.25862e-07
R74862	-1.03977	3.35604	29.624	5.24528e-08	5.25862e-07
Aif1l	1.71807	4.6714	29.6237	5.24598e-08	5.25862e-07
Xkrx	-4.51033	-0.359508	29.6091	5.28576e-08	5.29462e-07
2810432D09Rik	-0.748509	5.35743	29.6037	5.30032e-08	5.30534e-07
Sh3bgrl	-1.20402	3.55748	29.5917	5.3334e-08	5.33457e-07
Nol3	-1.99186	0.610862	29.5689	5.39629e-08	5.39354e-07
Ebf3	2.80674	-0.0348248	29.566	5.40452e-08	5.39784e-07
Olig1	-1.50413	1.22747	29.5561	5.43224e-08	5.42158e-07
4933432B09Rik	-1.7596	1.19842	29.5457	5.46126e-08	5.44659e-07
H2-DMa	2.73585	1.07878	29.544	5.4662e-08	5.44756e-07
Haghl	-1.08506	3.24524	29.4932	5.6114e-08	5.58821e-07
Fuca1	0.760459	4.74005	29.4809	5.64714e-08	5.61972e-07
Dusp22	1.22098	3.5265	29.4735	5.66877e-08	5.63716e-07
Hmox2	0.752192	7.47851	29.4479	5.74403e-08	5.70787e-07
Zfp541	3.86743	0.36232	29.4343	5.7845e-08	5.74392e-07
Akap12	-1.19404	5.02845	29.4274	5.80503e-08	5.76015e-07
Tcl1	-0.941946	8.26901	29.4098	5.85799e-08	5.8085e-07
Ptges	-2.51173	0.463689	29.4032	5.87805e-08	5.82419e-07
Fam84b	-2.2797	0.498983	29.3904	5.91688e-08	5.85844e-07
Med29	-0.927658	7.45087	29.3886	5.92239e-08	5.85967e-07
Fxyd5	1.42678	4.8821	29.3457	6.05506e-08	5.98662e-07
Anxa2	-1.68446	5.25054	29.3356	6.08657e-08	6.01345e-07
Fam181a	-5.21306	-0.887307	29.3238	6.12378e-08	6.04586e-07
Ssh2	1.43534	2.66203	29.3086	6.17212e-08	6.08921e-07
Dnajc4	0.957848	4.52668	29.3057	6.18137e-08	6.09395e-07
Plekhj1	-0.75226	7.25087	29.3005	6.1979e-08	6.10586e-07
Pcsk5	-3.01377	0.468035	29.2813	6.25984e-08	6.16247e-07
Slc40a1	-1.5381	2.43028	29.2661	6.30909e-08	6.2065e-07
Fgf18	-3.44389	-0.0508504	29.2622	6.32162e-08	6.21437e-07
Tcf4	-0.95742	3.4148	29.2215	6.45593e-08	6.34187e-07
Rasgrf2	-4.74348	-0.67557	29.2174	6.46945e-08	6.3506e-07
Cited2	-2.4305	2.11344	29.2154	6.47621e-08	6.3527e-07
1700018B24Rik	1.81934	4.87396	29.212	6.48774e-08	6.35947e-07
Spon2	4.97148	-0.489231	29.2041	6.51397e-08	6.38062e-07
Gm14692	2.67623	4.21878	29.1973	6.53712e-08	6.39874e-07
A830093I24Rik	1.3968	2.68178	29.1855	6.5768e-08	6.43299e-07
Nfxl1	0.853699	4.69985	29.1753	6.61174e-08	6.46256e-07
Prss29	-4.94082	-0.14779	29.1699	6.63022e-08	6.47602e-07
Prmt10	0.704601	5.68299	29.1556	6.67911e-08	6.51597e-07
Adora1	-4.56843	-0.192071	29.1552	6.68062e-08	6.51597e-07
Kctd19	-3.39607	-0.447592	29.1155	6.81896e-08	6.64619e-07
B3gnt5	1.78552	1.25651	29.1053	6.85507e-08	6.67664e-07
Timm10	-0.726941	6.84072	29.1022	6.86588e-08	6.68243e-07
E330017L17Rik	-3.61368	-0.0382915	29.0684	6.98665e-08	6.79516e-07
Usp40	1.07725	4.12122	29.0393	7.09243e-08	6.89316e-07
BC067068	0.804513	4.67184	29.0157	7.17947e-08	6.97282e-07
Il28ra	2.11741	0.624896	29.0059	7.21586e-08	7.00321e-07
Bnc2	-1.95449	2.6365	28.9865	7.28844e-08	7.06865e-07
Neurl1b	2.856	-0.159623	28.9744	7.33398e-08	7.1078e-07
Siah1b	0.950548	8.42977	28.9719	7.34371e-08	7.11221e-07
Clcnkb	2.92936	0.1646	28.9364	7.47931e-08	7.23843e-07
Ttc29	2.25306	0.0364875	28.935	7.48499e-08	7.23883e-07
Cmip	-1.42152	1.97857	28.9309	7.50051e-08	7.24873e-07
1810046J19Rik	1.0883	7.63963	28.8912	7.656e-08	7.3938e-07
Scml2	1.24243	5.25007	28.8859	7.67701e-08	7.40888e-07
Hectd2	1.95623	1.21202	28.8736	7.72587e-08	7.4508e-07
Kirrel2	-4.19368	-0.294854	28.8084	7.99027e-08	7.70037e-07
Serp2	1.51514	2.53386	28.8025	8.01458e-08	7.71839e-07
Hmga2	-1.9542	1.84759	28.7988	8.03022e-08	7.72804e-07
Tgfbr1	1.10838	4.27279	28.7759	8.12563e-08	7.81438e-07
Mllt3	1.4522	2.25298	28.7681	8.15822e-08	7.84022e-07
Gm5796	2.27142	0.720076	28.7245	8.34401e-08	8.01317e-07
Dgkz	1.3245	2.68828	28.7178	8.3729e-08	8.0353e-07
Dock7	0.824432	5.66153	28.7157	8.38222e-08	8.03862e-07
Adarb1	1.36387	3.24438	28.6946	8.47397e-08	8.12094e-07
Gm14873	-3.03572	-0.126769	28.6665	8.59781e-08	8.23388e-07
Kcnh1	-3.52046	0.28866	28.6606	8.62404e-08	8.25323e-07
4930520O04Rik	4.22473	-0.641455	28.6583	8.63453e-08	8.25752e-07
Elovl3	-5.91314	-0.376582	28.5755	9.01131e-08	8.61185e-07
Spaca1	1.66535	2.33492	28.5151	9.29722e-08	8.87891e-07
Slit2	2.28713	0.338651	28.505	9.34583e-08	8.91609e-07
Zcchc9	-0.812923	3.75615	28.5043	9.34914e-08	8.91609e-07
Sfxn3	-2.97054	0.500572	28.4667	9.53226e-08	9.08442e-07
Lgals7	-2.40021	1.45655	28.4183	9.77389e-08	9.30824e-07
4930502E18Rik	2.61186	1.25639	28.4075	9.82847e-08	9.35374e-07
Crtc1	-1.05164	2.26896	28.3966	9.88401e-08	9.40008e-07
Slc35b3	0.906309	5.22278	28.394	9.89717e-08	9.40608e-07
Odc1	-0.753547	8.09962	28.3916	9.90922e-08	9.41102e-07
2310036O22Rik	-0.740344	7.49985	28.3837	9.94982e-08	9.44305e-07
Echdc3	1.30114	2.13828	28.3793	9.97272e-08	9.45824e-07
Lrch2	1.5984	1.83545	28.3741	9.99943e-08	9.47703e-07
Tspan17	1.47542	2.03523	28.3588	1.00786e-07	9.54356e-07
Nit1	-0.714677	4.39947	28.3579	1.00835e-07	9.54356e-07
Poll	-2.05165	1.55146	28.3379	1.01879e-07	9.63575e-07
Eppin	-5.27986	-0.750482	28.3332	1.02129e-07	9.65268e-07
Siglece	-2.9357	-0.198494	28.324	1.02616e-07	9.69204e-07
4930562F07Rik	2.55078	0.266025	28.3199	1.02835e-07	9.70605e-07
G0s2	2.14821	1.91032	28.3134	1.03178e-07	9.72611e-07
D430019H16Rik	1.97765	1.40832	28.3132	1.03189e-07	9.72611e-07
Wfdc10	-3.64516	1.14568	28.3056	1.03593e-07	9.75751e-07
Tsta3	-0.693241	6.50304	28.2851	1.04697e-07	9.85476e-07
Psmg2	-0.764873	8.26347	28.2793	1.05011e-07	9.87671e-07
Tstd1	-1.86781	2.79819	28.2782	1.05074e-07	9.87671e-07
Tm7sf3	0.885548	4.63204	28.2704	1.05494e-07	9.9094e-07
Ptgis	-1.1037	2.24742	28.2422	1.07048e-07	1.00484e-06
Slc39a7	-1.20968	3.84762	28.2035	1.09208e-07	1.02402e-06
Inhbb	-2.54411	0.932082	28.2028	1.09247e-07	1.02402e-06
4930444A02Rik	-1.15235	3.07703	28.2016	1.09315e-07	1.02402e-06
Osbp2	2.8716	0.00848352	28.1902	1.09958e-07	1.02935e-06
Sp8	2.21377	0.521605	28.1872	1.1013e-07	1.03026e-06
Aspa	5.39821	-0.465576	28.1714	1.11032e-07	1.03799e-06
2022-09-04	1.79447	1.21927	28.1395	1.12876e-07	1.05451e-06
Zkscan5	-0.883033	2.74842	28.1237	1.13803e-07	1.06245e-06
2310069G16Rik	3.08513	-0.413714	28.1137	1.14394e-07	1.06646e-06
AA467197	1.97162	2.67393	28.1136	1.14397e-07	1.06646e-06
Srgap3	-1.72291	1.93885	28.1125	1.14466e-07	1.06646e-06
Itk	4.48993	-0.782876	28.0737	1.16783e-07	1.08731e-06
Pea15a	-1.95916	1.54484	28.0697	1.17024e-07	1.08882e-06
Mir5117	-2.10726	1.27143	28.0422	1.18697e-07	1.10363e-06
1810009A15Rik	-0.907855	8.13393	28.0361	1.19071e-07	1.10499e-06
Dmkn	-2.50591	0.590852	28.036	1.19081e-07	1.10499e-06
Armcx4	-3.82874	-0.24113	28.0349	1.19146e-07	1.10499e-06
Zfp566	-0.755657	5.84842	28.0346	1.19165e-07	1.10499e-06
Krt8	-2.32653	1.84351	28.0183	1.20172e-07	1.11358e-06
Rnf141	1.0172	3.30769	28.0002	1.21304e-07	1.12331e-06
Morn2	-0.832393	5.11919	27.9987	1.21399e-07	1.12343e-06
Dusp15	-3.57267	0.569929	27.9557	1.24123e-07	1.14787e-06
BC006965	-5.29619	-0.830892	27.9103	1.27072e-07	1.17435e-06
Oxct1	0.841371	5.39885	27.9065	1.2732e-07	1.17585e-06
Sox15	-1.27552	6.49493	27.8796	1.29105e-07	1.19153e-06
Slc14a1	-5.2948	-0.790842	27.848	1.31232e-07	1.21035e-06
Lyn	2.40132	0.788908	27.8395	1.31807e-07	1.21483e-06
Ppm1a	-0.974695	4.86617	27.824	1.32866e-07	1.22378e-06
Rbm15b	-1.24695	2.92027	27.7938	1.34959e-07	1.24222e-06
Apool	0.861165	7.12628	27.7833	1.35691e-07	1.24813e-06
Il10	-3.52247	-0.705269	27.7811	1.35843e-07	1.24869e-06
Klhl25	-1.88706	1.2222	27.7769	1.36144e-07	1.25061e-06
Fkbp6	0.777445	9.07782	27.7238	1.3993e-07	1.28453e-06
Mep1b	-2.02425	2.58269	27.7216	1.40089e-07	1.28513e-06
Kbtbd2	-0.710469	5.09054	27.7188	1.40296e-07	1.28617e-06
Arg1	1.58211	1.9298	27.6947	1.42049e-07	1.30137e-06
AI848285	2.60934	0.0267822	27.6882	1.4253e-07	1.30491e-06
Tgfa	2.0246	1.08123	27.676	1.43428e-07	1.31226e-06
Hnrnpa1	-0.870462	9.61924	27.6676	1.44054e-07	1.31711e-06
Rerg	-4.32281	-0.983199	27.6618	1.44486e-07	1.32001e-06
Lmbrd1	-1.11713	3.38235	27.6608	1.44564e-07	1.32001e-06
Mcart1	-0.983325	4.89676	27.644	1.45824e-07	1.33063e-06
Gm5535	-5.2948	-0.783153	27.6421	1.45968e-07	1.33075e-06
Lipa	-1.53042	2.34649	27.6413	1.46031e-07	1.33075e-06
Arid4a	-1.02061	4.79555	27.6311	1.46799e-07	1.33687e-06
Arl5b	-1.29047	2.58856	27.6187	1.47741e-07	1.34414e-06
Nceh1	1.17404	2.35779	27.618	1.47793e-07	1.34414e-06
Alg3	-0.916132	6.77582	27.6109	1.48344e-07	1.34825e-06
Cyb5d2	1.00977	3.11799	27.5903	1.49928e-07	1.36175e-06
Irf6	1.46565	1.36712	27.5856	1.50291e-07	1.36414e-06
Dzip3	1.04336	5.4195	27.5664	1.51791e-07	1.37685e-06
Sp3	0.861068	5.9146	27.56	1.52294e-07	1.37973e-06
Fam151b	-1.25845	1.81377	27.5598	1.52309e-07	1.37973e-06
Gnal	-3.99331	-0.562807	27.5442	1.53542e-07	1.38997e-06
Serhl	1.00509	3.86465	27.5259	1.55002e-07	1.40226e-06
Ptpn3	-1.46689	1.79728	27.5212	1.5538e-07	1.40477e-06
Itm2a	-1.99552	2.88934	27.5143	1.55939e-07	1.40888e-06
Entpd2	1.70119	2.73467	27.4367	1.62323e-07	1.4656e-06
Clec12b	-5.47793	-0.808758	27.4336	1.62585e-07	1.467e-06
Sorbs3	-3.30251	0.0327033	27.4311	1.62789e-07	1.46788e-06
Spock2	2.73483	0.00273556	27.42	1.63732e-07	1.47537e-06
Aifm1	0.610866	6.90633	27.4179	1.63905e-07	1.47537e-06
2022-09-03	1.91064	0.716698	27.4175	1.63942e-07	1.47537e-06
Ccdc79	2.62315	2.3998	27.4105	1.64536e-07	1.47975e-06
Ccdc82	1.85116	4.33762	27.3989	1.65522e-07	1.48764e-06
Fam176a	2.5915	0.272497	27.3862	1.66614e-07	1.49647e-06
Gm6880	2.02239	3.8797	27.3337	1.71202e-07	1.53668e-06
Acoxl	-3.38555	-0.564816	27.3075	1.73538e-07	1.55663e-06
Adcy1	2.54105	0.623263	27.2484	1.78923e-07	1.60388e-06
Ppp2r3a	0.826096	3.77523	27.2447	1.7927e-07	1.60595e-06
Ppcs	-0.946236	5.73737	27.2388	1.79815e-07	1.60978e-06
Casz1	1.49548	1.72028	27.2189	1.81676e-07	1.62538e-06
Epha2	-2.02508	1.37754	27.2043	1.83054e-07	1.63664e-06
Homer2	0.946613	3.60417	27.1982	1.83632e-07	1.63982e-06
Fdx1	0.775835	6.01953	27.198	1.83649e-07	1.63982e-06
Nmt1	-0.737653	6.105	27.1941	1.84023e-07	1.64178e-06
Lzic	-0.70974	5.54323	27.1932	1.84107e-07	1.64178e-06
Znrf1	-1.6333	2.08599	27.1902	1.84387e-07	1.64321e-06
H2-K1	2.64717	2.52693	27.1749	1.85852e-07	1.65519e-06
Aatf	-0.717052	6.84912	27.167	1.86619e-07	1.66094e-06
Cdc26	-0.878477	6.49139	27.1551	1.87769e-07	1.6701e-06
4930591A17Rik	-2.10151	0.99777	27.1217	1.91037e-07	1.69806e-06
Ankmy2	-1.04152	3.08035	27.1074	1.92463e-07	1.70963e-06
Rtp4	-3.23519	0.550577	27.1061	1.9259e-07	1.70966e-06
Psors1c2	-1.93051	2.85536	27.0941	1.93793e-07	1.71923e-06
Ctbp2	-0.951276	4.79202	27.0904	1.94161e-07	1.72138e-06
Vbp1	1.06759	8.90762	27.0693	1.96289e-07	1.73912e-06
Ugcg	-0.798812	4.69996	27.0574	1.97502e-07	1.74874e-06
4933409K07Rik	1.65798	1.24984	27.0543	1.97817e-07	1.7504e-06
Degs1	-0.953059	7.36904	27.0055	2.02882e-07	1.79327e-06
Ythdc2	1.00188	3.85979	27.0051	2.02923e-07	1.79327e-06
Asap1	0.774507	4.11515	26.9742	2.06188e-07	1.82095e-06
S1pr1	-3.13973	-0.17663	26.9422	2.0963e-07	1.85005e-06
Tcirg1	-3.44953	-0.733435	26.9411	2.09753e-07	1.85005e-06
Spopl	0.984615	3.42609	26.9384	2.10045e-07	1.85144e-06
Sh3tc1	2.40459	-0.400189	26.9341	2.10514e-07	1.85439e-06
Prmt6	-1.18873	2.47817	26.8878	2.15619e-07	1.89814e-06
Ddt	-0.649199	6.84881	26.8732	2.17245e-07	1.91123e-06
Grik3	3.31974	-0.520131	26.8613	2.18598e-07	1.9219e-06
Llgl2	1.55889	1.73939	26.8425	2.20735e-07	1.93944e-06
Kdm2b	0.686516	5.29362	26.8339	2.21712e-07	1.94679e-06
Nr2c2ap	-0.887488	4.47089	26.8272	2.22488e-07	1.95235e-06
Dcaf5	1.26875	2.63625	26.8091	2.24583e-07	1.96948e-06
Lmnb1	-1.36591	2.09218	26.7631	2.29989e-07	2.0156e-06
Rnpep	1.57123	1.89304	26.7486	2.31717e-07	2.02945e-06
Fnip1	1.19399	4.14789	26.7451	2.32139e-07	2.03185e-06
Ywhah	-0.659878	7.46346	26.7287	2.34119e-07	2.04787e-06
Sgpl1	0.811098	4.80868	26.7255	2.34501e-07	2.04991e-06
2310033P09Rik	-0.760005	5.95264	26.632	2.46133e-07	2.15022e-06
Acot10	1.17554	3.1903	26.6214	2.47485e-07	2.16066e-06
Kdelc2	1.22602	1.65664	26.6121	2.48686e-07	2.16976e-06
Acvr1	1.19283	2.10518	26.6083	2.49171e-07	2.17261e-06
Suds3	-0.708867	5.373	26.5646	2.54869e-07	2.22089e-06
Xbp1	-0.722436	5.348	26.5398	2.58171e-07	2.24823e-06
Rnf145	-0.908167	3.74738	26.521	2.60684e-07	2.26868e-06
Stoml2	-0.688789	8.06247	26.4809	2.66164e-07	2.3149e-06
Ankrd12	0.854125	5.06567	26.4791	2.66409e-07	2.31557e-06
Ptpla	1.27161	4.64906	26.471	2.6753e-07	2.32384e-06
Arpc2	-0.874117	8.55626	26.4663	2.6817e-07	2.32792e-06
Mapk9	0.932228	5.18575	26.4458	2.71034e-07	2.3513e-06
Rasd2	-1.6691	3.01196	26.4335	2.72764e-07	2.36482e-06
Ccnh	0.975341	8.43494	26.4262	2.73797e-07	2.37148e-06
Apobr	3.34071	-0.59075	26.4257	2.73878e-07	2.37148e-06
2410007B07Rik	-2.45122	0.872883	26.4205	2.74613e-07	2.37634e-06
Ppef1	5.24631	-0.931738	26.4117	2.7586e-07	2.38564e-06
Grb14	-2.36034	2.52581	26.3799	2.80442e-07	2.42373e-06
Armcx1	-3.97606	0.0827293	26.3576	2.83695e-07	2.4503e-06
Armcx5	0.956245	3.92426	26.3555	2.84005e-07	2.45144e-06
Bcat1	2.43481	1.58132	26.3484	2.85049e-07	2.45891e-06
Rhpn2	1.01405	3.19785	26.3141	2.90157e-07	2.5014e-06
BC026585	0.818544	4.08333	26.3079	2.91089e-07	2.50786e-06
Sdk1	3.29715	-0.344417	26.3066	2.91294e-07	2.50805e-06
Helt	-3.346	0.197725	26.2889	2.93979e-07	2.52958e-06
Gbp4	-4.02548	-0.439151	26.2805	2.95258e-07	2.539e-06
Reep2	-3.13682	0.495187	26.2725	2.96476e-07	2.54787e-06
Cacng4	1.69864	1.60644	26.2696	2.96924e-07	2.55013e-06
Gpkow	1.13963	3.71115	26.2513	2.99747e-07	2.57277e-06
Tmem242	-0.90736	5.05943	26.2225	3.04251e-07	2.60979e-06
Mb21d2	-1.61434	2.42878	26.195	3.08619e-07	2.64561e-06
Emilin3	-4.25916	-0.0624994	26.1774	3.1144e-07	2.66812e-06
Rab7l1	1.35807	3.69798	26.166	3.13285e-07	2.68226e-06
Bok	-1.90578	2.14288	26.1637	3.1366e-07	2.68379e-06
Itgb5	-1.30087	2.87208	26.1606	3.14167e-07	2.68646e-06
Med18	-0.810973	4.73856	26.1514	3.15668e-07	2.69761e-06
Nfib	-2.93439	0.940373	26.1173	3.213e-07	2.74404e-06
Gpc4	-2.182	0.820054	26.1134	3.21934e-07	2.74774e-06
Armc2	1.68897	0.860383	26.0991	3.2433e-07	2.76648e-06
Med14	0.859932	4.54035	26.0977	3.24564e-07	2.76675e-06
Asna1	-0.963378	6.40107	26.0774	3.27996e-07	2.79427e-06
Ctdspl	1.71513	1.5983	26.063	3.30459e-07	2.81164e-06
2210010C17Rik	0.99025	2.90819	26.0626	3.30533e-07	2.81164e-06
Napepld	-1.20913	2.39069	26.0619	3.30649e-07	2.81164e-06
Nip7	-0.703447	7.8192	26.0586	3.31209e-07	2.81433e-06
Ppil1	-0.617779	8.04271	26.0576	3.31374e-07	2.81433e-06
Ppp1r13b	1.34286	3.6494	26.0058	3.40395e-07	2.88915e-06
Dock11	1.28472	3.46988	25.9893	3.4331e-07	2.91209e-06
Ctsl	-1.7463	6.8759	25.9739	3.46063e-07	2.93364e-06
Fam26f	2.16071	1.20997	25.947	3.50922e-07	2.97299e-06
Ceacam1	-2.51894	-0.261977	25.8983	3.5989e-07	3.04708e-06
Sh2d4a	-3.30047	0.903461	25.8859	3.62208e-07	3.06482e-06
Onecut3	4.43262	-0.675448	25.8643	3.66282e-07	3.09738e-06
Dnajc30	-0.807573	4.16203	25.8537	3.68298e-07	3.11252e-06
Tpcn1	-3.92578	-0.549907	25.8478	3.69429e-07	3.12015e-06
Ephb4	-1.54949	2.5902	25.8444	3.7008e-07	3.12208e-06
Rgl1	-2.03299	0.654182	25.8442	3.70112e-07	3.12208e-06
Plat	-3.32333	0.470992	25.8285	3.73146e-07	3.14574e-06
Cyct	0.775121	7.40629	25.8223	3.74347e-07	3.15393e-06
Rrm2b	1.15411	3.31123	25.8195	3.74882e-07	3.1565e-06
Hey1	-1.97018	4.20948	25.8094	3.76845e-07	3.17109e-06
Kcnq2	2.51622	0.114899	25.8081	3.77097e-07	3.17126e-06
Fam108b	0.902614	4.02009	25.8036	3.7798e-07	3.17674e-06
Qtrt1	-1.10584	6.0071	25.7939	3.79892e-07	3.18888e-06
Fmr1nb	1.16061	6.54519	25.793	3.80068e-07	3.18888e-06
Tmbim6	-0.952498	5.79599	25.7927	3.8012e-07	3.18888e-06
Zfp39	0.895553	4.0392	25.7849	3.81668e-07	3.1999e-06
Gm10052	-0.871181	9.35141	25.7598	3.86652e-07	3.23971e-06
Cacna1d	2.18425	0.564817	25.7423	3.90174e-07	3.26723e-06
Abhd4	-1.37496	3.07719	25.7315	3.92365e-07	3.28358e-06
Tmem65	1.00778	3.93308	25.728	3.93077e-07	3.28542e-06
Crtap	0.795042	4.29687	25.7275	3.93175e-07	3.28542e-06
Dennd4c	1.20021	2.81035	25.7269	3.93302e-07	3.28542e-06
Padi1	2.07608	0.205946	25.7036	3.98091e-07	3.32339e-06
Chuk	0.769157	5.83366	25.6912	4.00656e-07	3.34277e-06
Myh14	1.80854	1.88725	25.6753	4.03964e-07	3.36833e-06
Gm4303	-5.6451	-0.792573	25.6693	4.05226e-07	3.37271e-06
Gm4305	-5.6451	-0.792573	25.6693	4.05226e-07	3.37271e-06
Gm4307	-5.6451	-0.792573	25.6693	4.05226e-07	3.37271e-06
Xpa	-0.807905	3.67718	25.6562	4.07973e-07	3.39351e-06
BC051142	4.75072	-0.416199	25.6467	4.09998e-07	3.40721e-06
Ell2	-1.05925	3.10274	25.6461	4.10115e-07	3.40721e-06
Ywhag	-0.712371	4.77302	25.6329	4.12942e-07	3.42862e-06
Tsku	-2.16935	0.00962988	25.6276	4.1408e-07	3.43599e-06
Sema5b	-3.03299	0.641606	25.6217	4.1534e-07	3.44436e-06
Akap11	0.845845	5.26339	25.5838	4.23579e-07	3.51054e-06
Copb2	0.796385	6.39752	25.5827	4.23831e-07	3.51054e-06
Zfp59	-1.12076	2.66013	25.5718	4.26231e-07	3.52829e-06
Podn	5.09219	-0.99486	25.5659	4.27531e-07	3.53692e-06
Wls	-2.9243	1.27074	25.5632	4.28118e-07	3.53964e-06
Arv1	-0.938486	5.10294	25.5548	4.29997e-07	3.55303e-06
Glt28d2	1.5831	0.934801	25.5357	4.3427e-07	3.58619e-06
Mkx	-1.69971	3.07834	25.5265	4.36358e-07	3.60126e-06
Aplf	0.776398	5.2925	25.5129	4.39426e-07	3.62441e-06
Gmpr2	-0.907056	4.41138	25.4991	4.42582e-07	3.64825e-06
Syp	1.69525	0.914935	25.4905	4.44567e-07	3.66241e-06
Rimbp2	-3.2868	-0.095893	25.483	4.46291e-07	3.67441e-06
Stag3	0.765043	5.57996	25.4702	4.49268e-07	3.6967e-06
D10Wsu102e	-0.865631	6.34631	25.4673	4.49943e-07	3.70004e-06
Gm11974	-0.974984	7.17749	25.4567	4.52419e-07	3.71818e-06
Il10rb	-2.45961	1.0293	25.4548	4.52871e-07	3.71967e-06
Zkscan17	-0.986999	2.79508	25.4529	4.53308e-07	3.72102e-06
Mzf1	1.72955	0.87709	25.4516	4.53621e-07	3.72137e-06
Cltb	-1.74716	2.49022	25.4294	4.58866e-07	3.76215e-06
Elf3	2.06496	2.03337	25.4264	4.59582e-07	3.76578e-06
Afap1l2	-2.10634	0.374917	25.4181	4.61557e-07	3.7797e-06
Mapk7	-1.38341	2.9927	25.4145	4.62421e-07	3.78452e-06
Tbc1d5	1.0746	3.22958	25.392	4.67844e-07	3.82663e-06
Cobl	2.5381	0.369886	25.3743	4.72176e-07	3.85976e-06
Plin3	-2.63914	1.0336	25.3225	4.85014e-07	3.96234e-06
Nek1	1.0429	3.67753	25.3171	4.86372e-07	3.97107e-06
Narg2	0.951814	5.1423	25.2617	5.0056e-07	4.08449e-06
4933405L10Rik	3.79869	-0.803551	25.2594	5.0115e-07	4.08687e-06
Trim26	0.855793	3.58016	25.2161	5.12539e-07	4.17727e-06
Zfp397	0.960785	3.56285	25.2029	5.16036e-07	4.20327e-06
Ing2	-0.825755	4.13115	25.1928	5.18762e-07	4.22298e-06
Mir147	1.9107	1.58909	25.1722	5.24323e-07	4.26572e-06
Zfpm2	-3.57823	-0.280312	25.1434	5.32214e-07	4.32735e-06
Nrbp2	-2.73349	0.645904	25.1165	5.39702e-07	4.38564e-06
Gm44	2.64218	1.96594	25.1113	5.4115e-07	4.3948e-06
Fam3b	2.25894	1.50339	25.0922	5.46525e-07	4.43583e-06
Rgs16	-3.18275	-0.213622	25.0649	5.5433e-07	4.49652e-06
Pawr	-1.11043	3.01954	25.0474	5.59368e-07	4.53471e-06
Gm9926	-3.53897	-0.677762	25.0179	5.68019e-07	4.60213e-06
Ceacam2	-3.21122	0.346691	25.0123	5.69649e-07	4.61261e-06
Hipk3	0.845754	3.95979	25.0026	5.72532e-07	4.63091e-06
Pm20d2	0.960024	2.49745	25.0024	5.72583e-07	4.63091e-06
Whrn	-1.5557	1.06378	24.9932	5.75314e-07	4.65026e-06
A930018P22Rik	-2.11554	0.983413	24.9901	5.76248e-07	4.65506e-06
Chmp2b	0.895618	5.24345	24.9812	5.78908e-07	4.67381e-06
Rap1a	0.797541	5.72919	24.9711	5.81973e-07	4.69418e-06
N4bp3	-2.15032	0.348174	24.9706	5.82123e-07	4.69418e-06
Tgfbr3	-2.01599	0.651168	24.9695	5.82457e-07	4.69418e-06
Bbs1	-2.07019	0.461783	24.9321	5.93842e-07	4.78312e-06
Zfand2b	0.702329	5.19156	24.9229	5.96697e-07	4.80331e-06
Cpa2	-1.13115	3.15458	24.9211	5.97248e-07	4.80493e-06
Zfp382	-1.20993	1.98251	24.9176	5.98337e-07	4.81087e-06
Nt5m	0.751074	4.76451	24.9141	5.99431e-07	4.81684e-06
Zfp719	-0.998605	4.00875	24.9096	6.00834e-07	4.82529e-06
Ing1	-0.769496	4.3348	24.908	6.01322e-07	4.82639e-06
Col2a1	-2.14077	0.454411	24.9029	6.02917e-07	4.83636e-06
A730090H04Rik	3.97074	-0.351739	24.8978	6.04519e-07	4.84477e-06
Spata22	4.79828	-0.302026	24.8973	6.0467e-07	4.84477e-06
Gna14	1.58707	4.88884	24.8809	6.09841e-07	4.88335e-06
Acpl2	2.07743	0.249363	24.8654	6.14772e-07	4.91997e-06
Tceal1	-2.792	-0.139982	24.8505	6.19521e-07	4.95508e-06
5430405G05Rik	2.44255	-0.203735	24.8394	6.23113e-07	4.98091e-06
Amotl1	-1.99745	0.700767	24.8238	6.28174e-07	5.01845e-06
Usp31	0.943094	3.03159	24.7954	6.37487e-07	5.08989e-06
Dhx8	-0.753306	4.41886	24.7651	6.476e-07	5.16481e-06
Mia3	0.712248	4.49687	24.765	6.47623e-07	5.16481e-06
3830403N18Rik	1.44208	4.75046	24.7346	6.57915e-07	5.24384e-06
Mthfd2l	0.924911	3.32337	24.7018	6.69212e-07	5.33079e-06
Poglut1	-0.89607	5.31957	24.684	6.75431e-07	5.37722e-06
Lpl	-2.4632	1.94312	24.6692	6.80633e-07	5.41423e-06
6430562O15Rik	-1.05947	3.88033	24.6685	6.8087e-07	5.41423e-06
Eif3k	-0.559956	8.5451	24.6651	6.82089e-07	5.42079e-06
Tmod3	0.748045	4.3885	24.6626	6.82961e-07	5.42459e-06
Zmynd11	0.731571	4.98502	24.6498	6.87519e-07	5.45763e-06
Fam159a	1.8962	0.657337	24.6141	7.00362e-07	5.55636e-06
E130309F12Rik	2.25534	0.684478	24.6045	7.03872e-07	5.57864e-06
Rnf25	-1.56926	2.69054	24.6042	7.03982e-07	5.57864e-06
Nfia	-2.87092	0.189843	24.5994	7.05754e-07	5.58946e-06
Ccdc39	-1.41287	1.21298	24.5926	7.08218e-07	5.60574e-06
Adam22	1.66542	3.53015	24.585	7.11023e-07	5.6247e-06
Noxo1	-1.56595	1.53496	24.582	7.12138e-07	5.63028e-06
Sorl1	1.85113	0.979743	24.5731	7.15438e-07	5.65311e-06
Sgk1	-1.46039	3.86739	24.531	7.31246e-07	5.7747e-06
St6galnac3	1.18184	2.2717	24.5287	7.32108e-07	5.77819e-06
Cbr4	-0.7342	5.4786	24.5263	7.33007e-07	5.78196e-06
Mpzl2	-4.13828	0.40712	24.5227	7.34402e-07	5.78963e-06
Clk2	-0.869721	3.70792	24.5085	7.39812e-07	5.82894e-06
Gldn	-4.78157	-0.644791	24.4788	7.51308e-07	5.91612e-06
Enoph1	-0.900598	5.43988	24.4619	7.5794e-07	5.96187e-06
Sbf2	1.11047	2.77171	24.4612	7.58234e-07	5.96187e-06
Nrp2	2.92221	-0.416771	24.4607	7.58421e-07	5.96187e-06
Lcorl	0.74488	4.93408	24.4513	7.6211e-07	5.98745e-06
Psmb9	2.20683	0.648009	24.4444	7.64837e-07	6.00543e-06
Crtc3	1.38918	1.48619	24.4391	7.66961e-07	6.01867e-06
4930544O15Rik	-3.56482	-0.551802	24.4257	7.72331e-07	6.05735e-06
Zfp746	0.692798	5.05335	24.4191	7.74953e-07	6.07444e-06
Eda	2.22984	0.423339	24.376	7.92499e-07	6.20844e-06
Pdlim1	-0.86577	6.12303	24.342	8.06592e-07	6.31524e-06
Xpot	-0.712694	5.23308	24.333	8.10369e-07	6.3412e-06
Nedd1	0.768668	4.95803	24.3315	8.11037e-07	6.34281e-06
Hmcn1	1.03214	3.06543	24.3232	8.14541e-07	6.36659e-06
Nkrf	0.994351	3.44268	24.3198	8.15956e-07	6.37402e-06
Cdkn1c	0.897139	4.8472	24.2931	8.27364e-07	6.45946e-06
Plcb2	-1.77325	1.17733	24.2824	8.31952e-07	6.49159e-06
Tspan8	-3.49211	0.334574	24.2794	8.33242e-07	6.49796e-06
Cyp2r1	1.38773	3.82902	24.2356	8.5243e-07	6.64027e-06
Sh3glb1	0.737583	6.17193	24.2355	8.52458e-07	6.64027e-06
Poldip3	-0.804915	4.81795	24.2202	8.59263e-07	6.68949e-06
Rgs10	1.68349	3.24783	24.1969	8.69704e-07	6.76694e-06
Phka2	1.25216	3.24034	24.1828	8.76108e-07	6.81291e-06
Cul4b	0.810386	7.42027	24.1715	8.8128e-07	6.84924e-06
Snord89	1.69362	1.03965	24.1512	8.90602e-07	6.91778e-06
Opn3	1.15833	3.62983	24.1301	9.00418e-07	6.98703e-06
Dyrk3	-1.36828	4.07292	24.1298	9.00535e-07	6.98703e-06
Xkr8	-1.14008	3.14394	24.1184	9.05915e-07	7.02481e-06
Usp29	-1.03861	2.5852	24.1098	9.09948e-07	7.05209e-06
Rnls	1.17359	3.899	24.0937	9.17617e-07	7.10692e-06
Jag2	2.47534	-0.135334	24.0927	9.18057e-07	7.10692e-06
Fam160b1	-1.11996	3.19755	24.0791	9.24578e-07	7.15337e-06
Ahsa1	-0.805169	8.30996	24.068	9.29929e-07	7.19072e-06
Gm1661	2.76426	-0.568428	24.027	9.4993e-07	7.34125e-06
Ccdc109a	1.11971	2.834	24.0248	9.51012e-07	7.34547e-06
Fermt2	0.60536	5.39819	24.0157	9.55526e-07	7.37618e-06
Fgfr1op2	0.742919	7.28425	24.0103	9.58237e-07	7.39296e-06
Sult2b1	-1.89064	1.03419	24.0031	9.61832e-07	7.41653e-06
Tmsb15a	2.84614	-0.242981	23.99	9.68366e-07	7.46272e-06
Tcte3	1.20546	6.60204	23.9852	9.70775e-07	7.47709e-06
Tspan13	1.16764	7.45263	23.9805	9.73158e-07	7.49045e-06
Brsk2	2.87103	-0.123674	23.9796	9.73601e-07	7.49045e-06
Mapk4	-1.37933	2.94528	23.9762	9.75331e-07	7.49956e-06
4933416C03Rik	2.19938	1.06482	23.9709	9.78032e-07	7.51613e-06
Gpd1	2.72144	-0.551863	23.9677	9.79637e-07	7.52425e-06
Sos2	1.39661	2.61159	23.9588	9.84174e-07	7.55487e-06
Nudt18	2.08797	0.385172	23.9479	9.89757e-07	7.59084e-06
Pdzd2	-2.67091	-0.339405	23.9475	9.89965e-07	7.59084e-06
Caprin1	-0.624873	6.78016	23.9443	9.91614e-07	7.59924e-06
Gm3448	1.20359	6.96494	23.9395	9.9412e-07	7.60995e-06
Gm3417	1.20359	6.96494	23.9395	9.9412e-07	7.60995e-06
Klf7	-1.31185	1.95401	23.9284	9.99876e-07	7.64975e-06
Tapbp	-0.876066	3.64802	23.9268	1.0007e-06	7.65182e-06
Spag1	-1.14271	1.93279	23.8888	1.02063e-06	7.79986e-06
Krt7	-1.7782	2.6372	23.8555	1.03847e-06	7.93178e-06
Fez2	-0.938238	4.85036	23.8525	1.04007e-06	7.93957e-06
Slc25a46	-0.780629	3.74922	23.8496	1.04163e-06	7.94284e-06
Golm1	0.990203	2.86122	23.8496	1.04166e-06	7.94284e-06
Ppfibp2	-1.20086	2.64894	23.8396	1.04708e-06	7.97975e-06
Rbm28	-0.806413	4.38721	23.8157	1.06017e-06	8.06524e-06
Hspa1b	-2.5084	0.534287	23.8152	1.0604e-06	8.06524e-06
Ccdc155	2.02548	0.51716	23.8149	1.06057e-06	8.06524e-06
Ccs	-0.642714	6.73535	23.8148	1.06064e-06	8.06524e-06
Rpph1	1.35939	3.45309	23.7711	1.08497e-06	8.24563e-06
4933421E11Rik	1.3757	3.75646	23.762	1.09015e-06	8.28041e-06
Plekhf1	1.113	4.33166	23.755	1.09413e-06	8.3061e-06
Cmah	-1.58512	0.585208	23.7368	1.10451e-06	8.38023e-06
Ebf4	2.68964	0.0839576	23.732	1.10728e-06	8.39665e-06
D3Ertd254e	-0.819663	3.32019	23.7246	1.11151e-06	8.42406e-06
Ccdc122	1.74683	1.52289	23.7198	1.1143e-06	8.44055e-06
Fam185a	-1.05759	3.31208	23.7164	1.11627e-06	8.45081e-06
Atp1b2	-1.74944	2.45445	23.6936	1.12959e-06	8.54694e-06
Etfdh	0.730686	5.7608	23.692	1.13049e-06	8.54901e-06
Snord12	-2.4113	-0.236609	23.657	1.15126e-06	8.70129e-06
Ptbp2	0.77334	5.55571	23.6427	1.15987e-06	8.76155e-06
Pcbd1	0.848148	3.97559	23.6326	1.16593e-06	8.80246e-06
Ngdn	-0.732016	7.08556	23.6224	1.17217e-06	8.84474e-06
1810020D17Rik	0.849511	5.80125	23.6105	1.17941e-06	8.89445e-06
Slmo2	-0.658554	7.4122	23.6066	1.18182e-06	8.90773e-06
Dennd5a	0.807127	4.23109	23.5836	1.19601e-06	9.00976e-06
Nfya	-1.1327	2.37044	23.5612	1.21005e-06	9.1105e-06
Mzt1	0.850835	5.98384	23.555	1.21396e-06	9.13498e-06
Strbp	0.65518	7.47324	23.5459	1.2197e-06	9.17313e-06
Hadh	-0.804265	5.12385	23.5315	1.22884e-06	9.23685e-06
Vopp1	1.73967	1.17956	23.4932	1.25359e-06	9.41767e-06
Ttc39c	0.804328	3.87918	23.4895	1.25596e-06	9.43031e-06
Fam177a	0.777832	7.21184	23.4873	1.25738e-06	9.43069e-06
1700047I17Rik2	0.777832	7.21184	23.4873	1.25738e-06	9.43069e-06
Rhox1	1.28445	3.35685	23.477	1.26416e-06	9.47637e-06
Fut8	1.07611	4.42865	23.4669	1.27082e-06	9.52108e-06
Fblim1	-1.73342	2.27126	23.4566	1.27763e-06	9.56688e-06
Grk4	2.94337	0.0764268	23.4503	1.28182e-06	9.59305e-06
Fkbp11	-1.36198	2.44188	23.4454	1.28512e-06	9.61253e-06
Fnbp4	-0.942718	4.25658	23.4431	1.28662e-06	9.61851e-06
Pdia2	-5.78712	-0.675197	23.438	1.29008e-06	9.63908e-06
Neurog3	-2.88638	-0.463568	23.4278	1.29692e-06	9.68497e-06
Prelid2	1.14619	5.29795	23.4167	1.30438e-06	9.73536e-06
Dtnbp1	0.997948	6.11006	23.4033	1.31353e-06	9.79833e-06
Usf1	-1.6647	3.68058	23.4019	1.31451e-06	9.80032e-06
Parp9	1.42191	2.04106	23.3987	1.31668e-06	9.80555e-06
Tpmt	-1.02988	4.68176	23.3981	1.3171e-06	9.80555e-06
Nif3l1	-0.70359	6.63411	23.3977	1.31736e-06	9.80555e-06
Mgl2	1.57234	3.954	23.3693	1.33695e-06	9.94601e-06
Ddah1	1.14114	2.65355	23.3647	1.34014e-06	9.96435e-06
5730403B10Rik	0.661332	6.33869	23.3569	1.34559e-06	9.99942e-06
Luzp1	1.13996	4.86424	23.3246	1.3684e-06	1.01635e-05
Rbmx2	0.952455	6.80638	23.3221	1.37016e-06	1.0171e-05
Frs3	-1.56992	1.20985	23.2997	1.38625e-06	1.02849e-05
2810004N23Rik	-0.586926	7.25332	23.2841	1.39752e-06	1.03629e-05
2010109K11Rik	1.52441	1.97289	23.2781	1.40188e-06	1.03896e-05
Ehf	-3.3928	-0.670312	23.2672	1.40987e-06	1.04432e-05
Zswim1	-1.57486	4.23689	23.2545	1.41918e-06	1.05065e-05
Akr1c19	-1.44261	1.76746	23.2453	1.42598e-06	1.05512e-05
Trim24	0.718715	4.76144	23.2432	1.42752e-06	1.05568e-05
Pml	-1.09193	3.92323	23.2341	1.43428e-06	1.06012e-05
Ramp3	-1.98894	1.20419	23.224	1.44188e-06	1.06516e-05
Rhox2f	0.79521	6.45648	23.2039	1.45701e-06	1.07576e-05
Cradd	-0.883262	3.1851	23.1919	1.46614e-06	1.08182e-05
Pex16	0.709202	4.42712	23.191	1.46679e-06	1.08182e-05
Spna2	-0.720202	6.45711	23.1898	1.46771e-06	1.08191e-05
Ppid	-0.725599	8.17419	23.1861	1.47055e-06	1.08342e-05
Usp43	-1.39391	1.52042	23.1806	1.47474e-06	1.08593e-05
Cxxc1	-0.954914	3.53153	23.1587	1.4917e-06	1.09755e-05
Gm5803	-1.04035	5.5006	23.1581	1.49211e-06	1.09755e-05
Eif3f	-0.651313	6.26712	23.1491	1.49912e-06	1.10211e-05
Tchp	-1.5238	2.32805	23.1291	1.51482e-06	1.11305e-05
Scube1	1.62806	0.740653	23.1225	1.52001e-06	1.11627e-05
Serpinb1a	-2.69155	0.501824	23.1072	1.53214e-06	1.12415e-05
Fbxl7	1.72263	0.613868	23.1069	1.53238e-06	1.12415e-05
Ctps2	0.678017	6.99308	23.1014	1.53677e-06	1.12677e-05
Morn4	-1.13306	3.05118	23.0945	1.54231e-06	1.13023e-05
Styxl1	1.91561	1.36015	23.0867	1.5486e-06	1.13424e-05
Tspan1	1.52933	2.28743	23.0805	1.55358e-06	1.13728e-05
Eps8	-1.80969	2.53205	23.054	1.5751e-06	1.15242e-05
Idi1	0.826154	7.93925	23.0388	1.58761e-06	1.16095e-05
Cst13	-3.71714	0.0701386	23.0319	1.59334e-06	1.16426e-05
Ywhaq	-0.700375	9.8482	23.0313	1.59383e-06	1.16426e-05
Prkcsh	-1.082	3.47255	23.024	1.5999e-06	1.16807e-05
Hsf5	1.75168	2.11705	23.0187	1.6043e-06	1.17066e-05
Pak1	0.743156	4.50267	23.0054	1.61544e-06	1.17817e-05
Terf2ip	-0.825762	3.4381	22.996	1.62336e-06	1.18331e-05
Kdm5a	0.952696	6.04763	22.9931	1.62582e-06	1.18448e-05
Perp	1.80413	2.53563	22.9733	1.64268e-06	1.19612e-05
Homez	1.12006	4.37517	22.9676	1.64753e-06	1.19902e-05
Ikzf1	2.08542	0.790813	22.9627	1.65176e-06	1.20146e-05
Myo5a	0.945447	3.53155	22.9594	1.65455e-06	1.20286e-05
Lamb1	-0.850457	4.18696	22.9418	1.66985e-06	1.21334e-05
Mfap4	-2.80743	0.777087	22.9232	1.68606e-06	1.22447e-05
Snhg1	-0.926334	5.52028	22.9199	1.68891e-06	1.22529e-05
Wdr82	-0.7413	4.59119	22.9199	1.68898e-06	1.22529e-05
LOC100642166	-0.846377	3.41	22.8998	1.70674e-06	1.23752e-05
Ddx17	-0.798744	5.10737	22.8864	1.71867e-06	1.24551e-05
Spic	-2.55369	0.48993	22.8812	1.7233e-06	1.24821e-05
0610005C13Rik	-3.47917	0.134837	22.8717	1.73184e-06	1.25339e-05
Pno1	-0.95604	7.13838	22.8712	1.73228e-06	1.25339e-05
Art5	-1.47856	1.52641	22.8615	1.74108e-06	1.2591e-05
Ttc30b	-1.23687	1.28189	22.8561	1.74592e-06	1.26193e-05
Klk8	-1.97484	0.94677	22.8522	1.74951e-06	1.26386e-05
Gm5506	-1.37034	9.53468	22.8505	1.75103e-06	1.26429e-05
Eno1	-1.35064	9.01322	22.8039	1.79399e-06	1.29463e-05
Yaf2	0.908417	6.10553	22.8016	1.79618e-06	1.29553e-05
Rhox4a	1.59675	5.95258	22.7828	1.81384e-06	1.30758e-05
Trpc1	2.22392	0.465712	22.7789	1.81747e-06	1.30951e-05
Rarb	2.0628	0.617533	22.7587	1.83673e-06	1.32269e-05
Gad2	-1.59535	1.20078	22.7573	1.83806e-06	1.32296e-05
Gjb2	-2.36017	0.148417	22.7548	1.84042e-06	1.32397e-05
Tlr2	-3.70434	-0.812054	22.7324	1.86202e-06	1.33839e-05
Wdr46	-1.06224	3.55302	22.732	1.86242e-06	1.33839e-05
Nme2	-0.6064	8.7801	22.7263	1.86797e-06	1.34126e-05
Pcgf1	-0.840392	5.03313	22.7258	1.86837e-06	1.34126e-05
Krt73	-3.65322	0.481428	22.6973	1.89638e-06	1.36066e-05
Bdnf	3.19712	-0.471939	22.6559	1.93759e-06	1.3895e-05
Ibsp	-4.19823	-0.713122	22.6471	1.94652e-06	1.39517e-05
Zfp932	-0.763235	5.90568	22.6404	1.95334e-06	1.39933e-05
Slk	0.801327	4.47786	22.6251	1.96891e-06	1.40975e-05
Skp2	-1.02315	3.62341	22.6119	1.98254e-06	1.41877e-05
Aass	-3.82895	-0.775497	22.598	1.99697e-06	1.42836e-05
Dgkd	0.683685	4.64171	22.5868	2.00863e-06	1.43595e-05
Rplp0	-0.626516	10.6601	22.5728	2.02328e-06	1.44567e-05
Ak3	-1.68285	1.75075	22.5716	2.02458e-06	1.44584e-05
Kcnk1	-1.46963	3.50489	22.5639	2.03267e-06	1.45087e-05
Zswim6	1.50564	1.80642	22.5525	2.04479e-06	1.45876e-05
Dbnl	-1.03193	4.54159	22.5275	2.07155e-06	1.47708e-05
Erbb2	-3.42485	-0.289503	22.4976	2.10408e-06	1.49894e-05
Rab3ip	-0.83735	4.43884	22.4973	2.10439e-06	1.49894e-05
Fam111a	1.25595	2.80713	22.4876	2.11502e-06	1.50573e-05
Stxbp3a	0.986632	4.7071	22.471	2.13345e-06	1.51807e-05
Tspan12	2.1307	1.85639	22.4596	2.14609e-06	1.52627e-05
Nxt2	1.09028	3.33886	22.4297	2.17972e-06	1.54939e-05
Bag2	1.06637	3.12715	22.3994	2.21447e-06	1.57327e-05
Ino80b	-1.97783	2.66708	22.3934	2.22138e-06	1.57736e-05
Mrpl50	-0.743719	6.68029	22.3902	2.22506e-06	1.57916e-05
Hs6st1	-1.63597	2.07056	22.3881	2.22754e-06	1.5801e-05
Slc6a6	-1.62076	2.40279	22.3847	2.23145e-06	1.58206e-05
Ccdc77	-0.746071	4.32539	22.3732	2.24488e-06	1.59076e-05
Zfp248	0.97097	3.63486	22.3714	2.24698e-06	1.59143e-05
Tctn2	-1.40559	1.94039	22.3596	2.26076e-06	1.60036e-05
3110057O12Rik	1.53466	1.91325	22.356	2.26505e-06	1.60257e-05
Tnnt1	-1.01385	5.77751	22.3486	2.27373e-06	1.60789e-05
Ube2h	0.780166	5.9903	22.3404	2.28349e-06	1.61395e-05
Des	2.23548	0.548916	22.3336	2.29158e-06	1.61884e-05
Bach2	1.79953	0.485381	22.328	2.29831e-06	1.62276e-05
Sbk1	-1.54361	2.47273	22.3066	2.32412e-06	1.64014e-05
Yipf1	0.581808	5.06332	22.2923	2.3414e-06	1.65149e-05
B9d2	-0.635551	4.88292	22.2864	2.34865e-06	1.65575e-05
Alkbh3	-0.712812	4.09866	22.2848	2.35064e-06	1.65622e-05
Gm4944	1.19132	3.33113	22.2839	2.35173e-06	1.65622e-05
Trim62	-2.69506	0.451838	22.2613	2.37951e-06	1.67492e-05
Rnase1	-1.97879	0.491486	22.2556	2.38659e-06	1.67905e-05
Hist1h2bl	1.05767	3.03351	22.2444	2.40063e-06	1.68806e-05
Tnfrsf19	0.906117	5.79634	22.2215	2.42944e-06	1.70744e-05
Pdxk	-0.809717	4.39332	22.2168	2.43539e-06	1.71075e-05
Kif13b	1.15224	2.94637	22.2061	2.44892e-06	1.71938e-05
Etv6	-0.98247	2.8763	22.2011	2.4553e-06	1.72297e-05
Ugt8a	1.42225	3.73653	22.1873	2.47298e-06	1.7345e-05
Smc6	0.708953	7.79377	22.1754	2.48836e-06	1.74439e-05
Tmem53	0.825468	4.87494	22.1676	2.4986e-06	1.75068e-05
Ctsa	-1.56132	5.1094	22.1634	2.504e-06	1.75357e-05
Mogat1	1.92584	0.709363	22.1559	2.51387e-06	1.75958e-05
Etv5	-1.00474	5.38429	22.1524	2.51835e-06	1.76182e-05
Ctsh	-2.68568	1.5103	22.1471	2.52542e-06	1.76587e-05
9130011J15Rik	-0.605766	7.58259	22.1404	2.53417e-06	1.77108e-05
9930014A18Rik	-2.40028	-0.281201	22.1322	2.54499e-06	1.77774e-05
Lats1	-0.78667	3.66292	22.1175	2.56466e-06	1.79057e-05
Rab6b	-0.710585	4.27095	22.081	2.61384e-06	1.82398e-05
Skap2	0.654982	6.21253	22.0799	2.61536e-06	1.82411e-05
3010026O09Rik	-0.66397	5.53841	22.0719	2.62628e-06	1.8308e-05
Asb8	0.852339	4.55601	22.0682	2.63136e-06	1.83341e-05
Serinc5	-1.37297	1.81224	22.045	2.66327e-06	1.8547e-05
Hpse	3.40308	-0.15028	22.0427	2.66654e-06	1.85604e-05
Slc25a4	-0.663386	9.03258	22.0415	2.66819e-06	1.85624e-05
Has3	-2.23392	0.840895	22.0258	2.69006e-06	1.87051e-05
Aldh1b1	-2.1558	1.19399	22.0167	2.70282e-06	1.87817e-05
Kif18b	-1.1056	3.11916	22.016	2.70381e-06	1.87817e-05
Mt2	1.66357	5.76964	22.012	2.70954e-06	1.8812e-05
Ribc1	0.798455	4.41905	22.0068	2.7169e-06	1.88535e-05
Cc2d1b	-0.987777	3.7175	21.9959	2.73228e-06	1.89456e-05
A930024E05Rik	-2.05602	0.97907	21.9955	2.73293e-06	1.89456e-05
Etf1	-0.737225	6.69373	21.975	2.7623e-06	1.91396e-05
H2-D1	2.59654	1.89274	21.9541	2.79248e-06	1.93389e-05
Palm3	1.41763	1.05054	21.935	2.82038e-06	1.95223e-05
Cyp2j6	-3.06044	-0.242774	21.9227	2.83851e-06	1.96379e-05
Psrc1	-1.549	1.88674	21.9154	2.84934e-06	1.97029e-05
Aurkb	-1.07469	5.73846	21.9142	2.85117e-06	1.97057e-05
Crot	0.819364	5.35689	21.9117	2.85482e-06	1.9721e-05
Slc37a3	-1.0591	2.75007	21.9045	2.86556e-06	1.97852e-05
Hist1h3a	1.45613	2.00054	21.8931	2.88268e-06	1.98934e-05
Gm3696	1.68687	1.37343	21.8897	2.88784e-06	1.9919e-05
B830017H08Rik	2.93192	-0.261292	21.856	2.939e-06	2.02617e-05
Fam82b	0.91495	5.6145	21.8544	2.94146e-06	2.02685e-05
Adad1	1.74379	3.35737	21.8532	2.94318e-06	2.02702e-05
Pigb	-0.847773	2.89699	21.8501	2.948e-06	2.02932e-05
Slc2a1	-1.14383	3.19766	21.8019	3.02306e-06	2.07994e-05
Sez6l2	-2.13834	0.256227	21.7999	3.02616e-06	2.08103e-05
Klhl35	1.89758	1.30205	21.7989	3.02766e-06	2.08103e-05
[truncated: 8,002 more rows]

## Sheet: BaP_vs_Oil
Symbol	logFC	logCPM	LR	PValue	FDR
Ccl4	-2.33573	0.422644	38.6896	4.96853e-10	6.2718e-06
Cpa3	-7.77119	0.710461	37.5016	9.13391e-10	6.2718e-06
Fcer1g	-1.44807	1.70195	27.1262	1.90599e-07	0.000806496
C1qb	-1.68652	2.04958	26.3001	2.92267e-07	0.000806496
Cma1	-5.97268	0.175442	26.2911	2.93634e-07	0.000806496
C1qc	-1.84029	1.34761	25.6154	4.16707e-07	0.000953772
Tyrobp	-1.00762	1.8102	23.6261	1.16989e-06	0.00229516
Ms4a7	-1.51717	1.23704	22.514	2.08621e-06	0.00358124
Emr1	-2.83301	-1.08185	21.1507	4.24539e-06	0.006478
Lyz2	-1.95752	1.5505	20.5912	5.68575e-06	0.00780824
Arhgdib	-1.47009	1.83472	20.4033	6.27221e-06	0.00783056
Cdsn	-2.40424	-0.963398	19.3443	1.09143e-05	0.0124905
Cfh	-2.02942	-0.945472	16.5311	4.7859e-05	0.0505575
Gsdmd	-1.52806	-0.104808	15.2967	9.18768e-05	0.0901246
Fam131c	-1.52754	-0.146239	15.053	0.000104536	0.091821
Insl3	-1.3897	0.460743	14.9507	0.000110359	0.091821
Bmyc	-0.57497	5.23797	14.7211	0.00012464	0.091821
Cpa1	-1.98909	-0.314621	14.6879	0.000126861	0.091821
Lsr	-0.84774	1.54635	14.6852	0.000127037	0.091821
Aif1	-1.21023	0.532083	14.2333	0.000161491	0.102292
Olfml3	-1.01486	1.79868	14.2271	0.000162024	0.102292
Col9a2	-0.809182	1.64427	14.0375	0.000179199	0.102292
Rcn3	-0.461141	3.84548	13.9124	0.000191532	0.102292
Fam195a	-0.431318	4.57554	13.6371	0.000221754	0.102292
Cd53	-1.4145	0.208515	13.6294	0.000222671	0.102292
Gm10591	-3.19466	-1.21597	13.6228	0.00022346	0.102292
Ccl21b	-3.19466	-1.21597	13.6228	0.00022346	0.102292
Gm13304	-3.19466	-1.21597	13.6228	0.00022346	0.102292
Ccl21c	-3.19466	-1.21597	13.6228	0.00022346	0.102292
LOC100862177	-3.19466	-1.21597	13.6228	0.00022346	0.102292
Csf1r	-1.71927	-0.248028	13.4914	0.000239665	0.106172
AF251705	-1.9672	-0.631589	13.3731	0.000255258	0.107341
Tdgf1	-1.2412	3.18133	13.3535	0.000257938	0.107341
Tmsb4x	-0.738482	5.37754	13.27	0.000269692	0.108932
Fdxr	-0.966343	1.71556	13.1528	0.000287094	0.112635
Shroom4	-1.21447	-0.414103	13.1002	0.000295263	0.112635
Mt3	-0.914741	2.79545	12.8479	0.000337857	0.1254
Sox5	-1.67323	-0.715367	12.7725	0.000351752	0.127121
Cyba	-0.469828	4.39845	12.6561	0.000374338	0.127934
C1qtnf7	-1.14345	0.782044	12.6396	0.000377657	0.127934
Alas2	-2.28032	-0.791027	12.6185	0.000381949	0.127934
Ppp1r9b	-0.794633	0.724711	12.4283	0.000422866	0.138267
Prkcdbp	-1.21492	0.743936	12.0577	0.000515802	0.160384
Clps	-1.52569	-0.717688	12.0245	0.000525068	0.160384
Dap	-0.4871	3.54853	11.9828	0.000536948	0.160384
Ptpn18	-1.48563	-0.33126	11.9818	0.00053722	0.160384
Pyroxd2	-1.06915	0.182673	11.8566	0.000574579	0.167887
A030009H04Rik	0.412545	3.69236	11.7377	0.000612466	0.175229
Nell1	-1.86438	-0.665176	11.6761	0.000633065	0.177426
Klk7	-1.64943	-0.660559	11.5819	0.000665958	0.180158
Dock10	-1.38099	-0.142751	11.5285	0.00068537	0.180158
Mt1	-0.739761	5.17768	11.4709	0.000706939	0.180158
Wscd1	-0.758004	0.622304	11.4534	0.00071364	0.180158
Fcgr3	-1.01048	1.3072	11.4367	0.000720072	0.180158
Col6a1	-1.556	-0.409362	11.433	0.000721522	0.180158
Tecpr1	-1.614	-0.799897	11.2243	0.000807336	0.195801
Gm10639	-1.84885	0.197489	11.1609	0.000835397	0.195801
Dpysl3	-0.909394	0.30006	11.1461	0.000842078	0.195801
Tmem98	-0.674979	1.86077	11.1437	0.000843184	0.195801
Traf1	-0.968859	0.00337109	11.0889	0.000868478	0.195801
Rgs2	-1.11687	2.26644	11.0603	0.000881937	0.195801
Ripply3	-0.743642	0.864868	11.0561	0.000883978	0.195801
Ccl3	-1.34821	0.392877	11.0221	0.000900314	0.196254
Meis3	-1.52214	-0.619985	10.9032	0.000960008	0.200813
Hist1h2bg	-0.507103	3.35396	10.9025	0.000960353	0.200813
Rnf166	-0.595798	2.50957	10.8823	0.000970867	0.200813
Pvrl1	-1.37432	-0.460883	10.8655	0.000979721	0.200813
Cdk5rap1	0.337768	5.68311	10.7048	0.00106858	0.215805
Elf4	-1.66422	-0.424879	10.6727	0.00108729	0.216402
Kiss1	-0.942615	1.00861	10.6024	0.00112943	0.221577
Timp1	-0.526733	3.17455	10.5542	0.00115927	0.224229
Cep290	0.36581	4.43701	10.4781	0.001208	0.230408
Hs3st3a1	-1.73739	-1.01659	10.3794	0.0012743	0.237928
8430427H17Rik	-0.570556	1.82646	10.3682	0.00128207	0.237928
Ccnd2	-0.551648	3.00097	10.2497	0.00136709	0.250323
Hist1h2be	-0.499301	2.77757	10.1857	0.0014153	0.255742
Ly86	-1.12366	0.305429	9.94892	0.00160943	0.287044
Ppp2r2b	0.557347	1.68331	9.9141	0.00164018	0.288776
Col27a1	-0.95465	0.438995	9.88148	0.00166951	0.2896
Cd1d1	-0.757112	0.59438	9.8028	0.00174247	0.2896
Apoe	-0.532665	5.94891	9.79224	0.0017525	0.2896
Cyp17a1	-2.77204	-1.19344	9.7825	0.0017618	0.2896
Slc38a8	-1.53005	-0.57063	9.77987	0.00176433	0.2896
Ms4a6c	-1.51076	-0.777358	9.75639	0.001787	0.2896
S100a11	-0.596343	5.2403	9.75078	0.00179247	0.2896
N4bp2l1	-0.768487	1.7103	9.68903	0.00185372	0.296013
Slc16a4	0.579451	3.28898	9.64317	0.00190057	0.299084
Dct	-1.68264	-0.723144	9.56871	0.00197921	0.299084
Slc22a20	-1.44762	-0.580975	9.56837	0.00197959	0.299084
2610507I01Rik	-0.615599	1.07554	9.54462	0.00200537	0.299084
Rspo4	1.53403	0.163159	9.53878	0.00201175	0.299084
Hist1h2bc	-0.409292	4.75421	9.52652	0.00202524	0.299084
Gm826	-1.54441	0.395234	9.52638	0.0020254	0.299084
Sfn	-0.581077	3.03215	9.45961	0.00210045	0.306867
1600014K23Rik	-1.13004	0.368311	9.37723	0.00219698	0.315188
Fndc5	-0.824969	1.61488	9.37195	0.00220331	0.315188
Slc4a4	0.793862	0.259893	9.3418	0.00223986	0.317113
Rac2	-1.33929	-0.494434	9.2038	0.00241513	0.338438
Gcnt1	-1.03305	0.107978	9.15998	0.00247365	0.343137
Il7	-0.997595	-0.0256711	9.13748	0.00250425	0.343909
Pck2	-0.746873	0.655321	9.08007	0.00258411	0.348485
Hist1h2bf	-0.531606	2.31553	9.07709	0.00258832	0.348485
Erdr1	-1.01606	4.45939	8.98656	0.00271973	0.353497
Sgsh	-0.888856	0.0725801	8.97327	0.00273957	0.353497
Clec4n	-1.6532	-0.897187	8.96053	0.00275875	0.353497
Gpc4	-1.07487	0.820054	8.94901	0.0027762	0.353497
Fam117b	0.317033	4.1845	8.93238	0.0028016	0.353497
Scrn2	-1.26135	1.18997	8.90883	0.00283794	0.353497
Etnk2	-1.0468	2.34673	8.90319	0.00284672	0.353497
Hpse	1.36084	-0.15028	8.89896	0.00285333	0.353497
Mdfic	-0.810753	0.743709	8.88419	0.0028765	0.353497
Akr1cl	-1.09728	4.50243	8.8801	0.00288296	0.353497
Dlk1	-0.760228	1.33318	8.86002	0.00291484	0.353536
Fcrls	-1.36996	-0.34136	8.83867	0.00294914	0.353536
Atg9b	-0.810323	0.233289	8.81986	0.00297969	0.353536
Tspan32	-1.38371	1.31705	8.81558	0.00298669	0.353536
Apoc1	-0.395311	4.09082	8.80019	0.00301199	0.353536
Plscr3	-0.5301	2.05759	8.74985	0.00309627	0.360348
Serpinb1a	-1.17374	0.501824	8.71082	0.00316326	0.360711
Ccl12	-1.78624	-0.84908	8.68822	0.00320273	0.360711
Tmem104	-0.603427	0.869967	8.68785	0.00320338	0.360711
St6galnac6	-0.770636	0.208147	8.67682	0.00322282	0.360711
4933425L06Rik	1.03864	1.1805	8.67236	0.00323072	0.360711
H2-T10	-0.860267	-0.283799	8.64307	0.00328308	0.363602
Rhox4c	-0.660885	4.67085	8.62343	0.00331867	0.364602
Prss38	-1.40105	-0.829383	8.58457	0.00339024	0.36951
S100a10	-0.419662	4.03471	8.50722	0.00353741	0.382514
Zfp101	0.341862	3.66	8.45581	0.0036388	0.38635
Tle2	-1.34988	-0.950907	8.45126	0.0036479	0.38635
Ptgs1	-1.38094	-0.450883	8.44659	0.00365729	0.38635
Cmtm7	-0.433994	4.6453	8.42366	0.00370369	0.387317
Plod3	-0.360682	3.51803	8.41428	0.00372284	0.387317
Pacsin1	-0.4452	3.38756	8.32826	0.00390331	0.393797
Ctss	-1.15297	1.55344	8.31349	0.00393517	0.393797
Gm3383	0.718583	1.08276	8.2981	0.00396865	0.393797
Csgalnact2	0.435994	2.61034	8.29524	0.00397492	0.393797
Col18a1	-0.518287	4.20288	8.29196	0.00398211	0.393797
Hs3st1	-1.26734	-0.561615	8.28179	0.00400446	0.393797
1700018L02Rik	-1.57843	-0.962216	8.27131	0.00402763	0.393797
Gm694	-1.47121	0.724359	8.25443	0.00406527	0.393797
Bcat2	-0.520136	3.69292	8.24638	0.00408333	0.393797
Cx3cl1	-1.22837	0.62103	8.23248	0.00411472	0.393797
2210010C17Rik	-0.36992	2.90819	8.22018	0.00414271	0.393797
Ccl9	-1.14811	-0.668144	8.21451	0.00415567	0.393797
Timp2	-0.430482	3.18574	8.21205	0.00416132	0.393797
Hist1h2bh	-0.566671	1.38079	8.20106	0.00418659	0.393797
Cd164l2	-0.726585	1.64267	8.16237	0.00427685	0.398942
Vill	-0.956847	0.992824	8.12642	0.00436248	0.398942
Slc5a5	-0.83662	0.204472	8.12413	0.00436798	0.398942
Msrb2	-0.365454	3.92707	8.12368	0.00436908	0.398942
Rhox4b	-0.509124	4.74896	8.11645	0.00438653	0.398942
Nkapl	-0.860215	0.364448	8.08802	0.00445588	0.400133
Cthrc1	0.596784	5.75391	8.0872	0.0044579	0.400133
Gcm1	-1.05878	0.866769	8.05436	0.00453944	0.404694
Serpina3m	-0.958441	1.07522	8.04313	0.00456765	0.404694
Il13ra1	0.574447	3.1431	7.96289	0.00477461	0.418137
Igf2	-0.537437	2.25566	7.96074	0.00478028	0.418137
Vps13d	-0.427848	2.08245	7.92755	0.00486878	0.423183
Tle6	-0.686868	2.17827	7.89566	0.00495535	0.427999
Nt5c3l	-0.410132	3.43969	7.88193	0.00499311	0.428565
Rnase4	-1.08685	0.472093	7.81995	0.00516726	0.439782
C1qa	-1.31924	-0.146634	7.81277	0.00518784	0.439782
C330024C12Rik	0.926272	-0.0756971	7.77877	0.00528636	0.44173
Asb13	-0.715389	0.700392	7.77592	0.00529473	0.44173
Lpl	-0.871554	1.94312	7.77163	0.00530732	0.44173
Mmp15	-0.577744	1.39804	7.73402	0.00541899	0.445397
Acp5	-0.769008	1.42667	7.72463	0.00544726	0.445397
Trib2	-0.757098	1.55692	7.71754	0.00546868	0.445397
Rhou	-0.64753	1.76066	7.70699	0.00550075	0.445397
Pcolce	-1.16196	1.74457	7.70279	0.00551355	0.445397
Sh2d4a	-1.26268	0.903461	7.69134	0.00554864	0.445611
Col5a3	-0.684432	0.419982	7.65907	0.00564878	0.449711
Apobec1	-0.769269	0.209721	7.63879	0.00571263	0.449711
Pip5k1b	-0.47934	2.2277	7.6343	0.00572687	0.449711
Hs1bp3	-0.552569	1.64583	7.6183	0.00577791	0.449711
Rhox4f	-0.535734	4.32893	7.61537	0.00578729	0.449711
Nlrp9b	-1.23023	-0.0854877	7.60595	0.0058176	0.449711
Sall1	0.915099	0.196415	7.60244	0.00582893	0.449711
Lgr5	-1.37697	-0.287193	7.58711	0.00587871	0.451018
Aspa	1.67156	-0.465576	7.56801	0.00594133	0.45329
Dclk1	-0.776252	-0.064278	7.55117	0.00599713	0.45502
Mt2	-0.607683	5.76964	7.53167	0.00606238	0.455955
Tomm20l	0.4774	1.61944	7.52766	0.00607586	0.455955
Cul7	-0.514546	1.94882	7.48492	0.00622177	0.464367
Pax8	-1.06955	-0.293729	7.47042	0.00627209	0.46546
Gfra3	-0.99621	0.68478	7.46123	0.00630419	0.46546
Dyrk1b	-1.08151	0.267029	7.39154	0.00655315	0.480938
Tmem184a	-1.31493	2.77478	7.38312	0.00658387	0.480938
Aldh2	-0.588139	2.22952	7.37306	0.00662082	0.481078
Als2cl	-0.925487	-0.596318	7.35542	0.00668609	0.48235
Ctsk	-1.82286	-0.729324	7.34938	0.00670858	0.48235
Otx2	1.5187	2.22266	7.33903	0.00674734	0.48261
Tnnc1	-1.10157	-0.417989	7.29869	0.00690051	0.491009
Vsig10	-0.70225	0.707313	7.28829	0.00694055	0.491312
Cltb	-0.60064	2.49022	7.27852	0.0069784	0.491458
Adamts7	-0.956477	-0.524161	7.25753	0.00706045	0.492894
Lrrc46	1.00702	0.0938583	7.25495	0.00707057	0.492894
Gata4	-1.18236	1.58822	7.23482	0.00715029	0.495934
Dsp	-0.537237	3.58235	7.21453	0.00723159	0.498
Rhbdf1	-1.19713	-0.589839	7.20932	0.00725261	0.498
Vps33b	0.357131	3.4145	7.17282	0.00740165	0.503839
G530011O06Rik	-0.959995	0.704437	7.17055	0.00741102	0.503839
9030224M15Rik	-0.518346	1.52714	7.15436	0.0074782	0.504015
Khk	-0.961573	-0.41713	7.14497	0.00751744	0.504015
Sct	-0.486809	5.81404	7.14348	0.0075237	0.504015
Plekho1	-0.641205	0.357457	7.13261	0.00756946	0.504618
Zscan20	-0.624494	0.434056	7.10177	0.00770081	0.507588
Hist1h2bk	-0.328322	5.19414	7.09901	0.00771267	0.507588
Trem2	-1.25433	-0.665164	7.09617	0.00772488	0.507588
Vcan	-0.687717	0.819127	7.06996	0.0078387	0.512614
Smpx	-1.04339	2.58566	7.06099	0.00787804	0.512744
2200002J24Rik	-1.10624	1.04878	7.01062	0.00810277	0.524884
Kcnt1	-1.09859	-0.229452	7.00064	0.00814805	0.525339
Hist1h3b	-0.50322	2.2485	6.97767	0.00825332	0.528731
Rhog	-0.51832	2.01737	6.97239	0.00827766	0.528731
Klhl32	-0.498695	2.21891	6.89698	0.00863413	0.543608
Rn4.5s	-0.414093	5.49966	6.89193	0.00865858	0.543608
Padi2	-0.779726	0.427986	6.88763	0.0086794	0.543608
Vldlr	1.09464	-0.368819	6.8831	0.00870146	0.543608
Nacc1	-0.581981	1.70463	6.88165	0.0087085	0.543608
Zfpm2	-1.45608	-0.280312	6.8629	0.00880036	0.544935
Hist1h2bq	-0.32441	5.57503	6.85309	0.00884879	0.544935
Hist1h2br	-0.32441	5.57503	6.85309	0.00884879	0.544935
Hspb6	-0.621609	0.984512	6.8249	0.00898954	0.550289
Gm3317	-0.987408	0.478884	6.8051	0.00908979	0.550289
Gm3494	-0.987408	0.478884	6.8051	0.00908979	0.550289
4930430F08Rik	0.410558	4.13704	6.80388	0.00909602	0.550289
Neu1	-0.708483	0.854498	6.7759	0.00923969	0.553207
Tctn3	0.469053	1.85255	6.76907	0.00927511	0.553207
Layn	1.09004	-0.577822	6.76604	0.00929085	0.553207
Bbs12	0.362692	2.54913	6.75774	0.00933421	0.553207
Acsl5	-0.803364	1.09503	6.75555	0.00934567	0.553207
Pbld2	-0.757792	-0.13141	6.74681	0.00939155	0.553537
Gdap1	-1.08577	-0.480223	6.68557	0.00971964	0.561814
Ahsg	-1.49783	-0.0646668	6.68098	0.00974469	0.561814
Gtpbp6	-0.416431	3.78335	6.67998	0.00975015	0.561814
Shf	-0.486561	1.91322	6.66968	0.00980669	0.561814
Gm17455	-0.694322	2.42527	6.66019	0.00985906	0.561814
Tox	-1.46285	-0.77706	6.6575	0.00987391	0.561814
Oaf	-0.456031	1.8236	6.65608	0.00988179	0.561814
Ppap2b	-0.959647	0.26191	6.6414	0.00996358	0.561814
Ccdc141	1.6152	-0.454737	6.63913	0.00997624	0.561814
Pmaip1	0.596215	5.523	6.6363	0.00999212	0.561814
Sspn	-0.883533	-0.331429	6.63533	0.00999759	0.561814
Rax	-1.36207	0.304843	6.62233	0.0100708	0.561814
Pfkp	-0.438236	3.82581	6.61992	0.0100844	0.561814
D430042O09Rik	-0.794763	0.64567	6.61634	0.0101047	0.561814
Ccl6	-1.53007	-0.840898	6.60694	0.0101582	0.562511
Midn	-0.925749	-0.517557	6.57618	0.0103353	0.569874
Ddx54	-0.392386	3.52502	6.55836	0.0104392	0.569874
Cntn4	-1.3884	-0.922366	6.5513	0.0104807	0.569874
Phlda2	-0.562475	9.29524	6.54613	0.0105112	0.569874
Gjb2	-0.900749	0.148417	6.54135	0.0105395	0.569874
Plec	-0.883609	0.402948	6.54082	0.0105427	0.569874
Igfbp2	-0.478249	2.22899	6.52974	0.0106085	0.569874
Ptpn3	-0.481335	1.79728	6.52729	0.0106231	0.569874
Trim46	0.735991	-0.166404	6.49859	0.010796	0.572195
Sgsm2	-0.423207	1.56992	6.49493	0.0108183	0.572195
Ptpre	-0.547097	2.70152	6.48969	0.0108502	0.572195
Rnpep	-0.517942	1.89304	6.4872	0.0108654	0.572195
Edn1	-1.42088	0.00513728	6.481	0.0109033	0.572195
Gm16119	-0.673765	-0.156817	6.47887	0.0109164	0.572195
Tmem149	-0.738273	-0.326371	6.44175	0.0111469	0.582053
Rhox4e	-0.544435	4.84364	6.41367	0.0113245	0.586581
Syt7	-0.764573	0.387583	6.41068	0.0113436	0.586581
Asb2	-0.945966	1.89389	6.40784	0.0113617	0.586581
Nos3	-0.646925	0.929978	6.39577	0.0114392	0.588371
Cebpb	-0.518907	2.65222	6.37775	0.011556	0.592158
Ctnna3	-1.7538	-1.0104	6.36469	0.0116414	0.594316
Hpse2	-1.20452	-0.84532	6.35095	0.0117318	0.596716
Mmp23	-0.545096	2.14875	6.32576	0.0118997	0.601457
Car2	-0.694299	1.38581	6.32373	0.0119133	0.601457
Nr0b2	-1.22325	0.704784	6.31108	0.0119986	0.601457
Mybpc3	-1.15625	0.194289	6.3077	0.0120215	0.601457
Gadd45g	-0.462459	4.1123	6.30438	0.012044	0.601457
Scube1	-0.594344	0.740653	6.27635	0.012236	0.606918
Basp1	-0.569065	3.4449	6.27551	0.0122418	0.606918
Lgals7	-0.733963	1.45655	6.26536	0.0123121	0.608209
Gsta1	-1.22868	0.337857	6.24281	0.0124698	0.613792
Lgals3	-0.910036	0.200002	6.23115	0.0125523	0.615643
Zfp354c	0.394272	1.66798	6.20896	0.0127105	0.620248
Trank1	-0.712518	2.84173	6.20535	0.0127365	0.620248
Id3	-0.26174	7.84816	6.18099	0.012913	0.626622
Plin3	-0.850791	1.0336	6.14968	0.0131436	0.628398
Gm8765	-1.80885	-1.19551	6.13938	0.0132204	0.628398
Kctd14	-0.943243	4.56397	6.12623	0.0133191	0.628398
Nrip3	-1.3326	-0.288203	6.12161	0.0133539	0.628398
Baiap2l1	-0.552753	1.66912	6.12038	0.0133632	0.628398
Leng1	-0.250692	4.55273	6.11597	0.0133966	0.628398
Smarcc2	-0.332394	2.25216	6.11533	0.0134015	0.628398
Rhox4a	-0.518053	5.95258	6.11082	0.0134357	0.628398
Ttc12	-0.860523	-0.331553	6.11072	0.0134364	0.628398
Lad1	-1.24131	-0.456813	6.10916	0.0134483	0.628398
G730013B05Rik	-0.637367	1.63094	6.10649	0.0134686	0.628398
A430093F15Rik	-1.08014	0.229971	6.10255	0.0134987	0.628398
Cdc42bpb	-0.637637	0.857889	6.0851	0.0136327	0.629924
Rarg	-0.953643	-0.0353367	6.0849	0.0136342	0.629924
Pla2g16	-0.29259	4.18206	6.0757	0.0137054	0.629924
Hmgcs2	-0.708076	3.0072	6.07447	0.013715	0.629924
Nxf2	1.10169	3.39618	6.06794	0.0137657	0.630038
Zcchc16	-1.42589	-0.643175	6.06238	0.0138092	0.630038
Odz4	-0.779649	0.872568	6.04083	0.0139787	0.632789
Hddc3	-0.385717	2.11012	6.03751	0.014005	0.632789
Vim	-0.52676	4.31341	6.03717	0.0140077	0.632789
Mapre3	-0.73959	0.383396	6.02168	0.0141312	0.633596
Clca6	-1.37547	-1.08967	6.01518	0.0141833	0.633596
Gm13308	-0.445167	3.25124	6.00613	0.0142563	0.633596
LOC100041579	-0.445167	3.25124	6.00613	0.0142563	0.633596
LOC100862247	-0.445167	3.25124	6.00613	0.0142563	0.633596
Igdcc3	-0.448513	1.74783	5.99532	0.0143439	0.635088
Plcxd1	-0.39121	3.7165	5.98562	0.0144229	0.635088
Cbx6	-0.369545	2.09373	5.98199	0.0144527	0.635088
Prss35	-1.23325	1.22716	5.97434	0.0145155	0.635088
Slc39a4	-0.629018	0.525152	5.97001	0.0145512	0.635088
Vwa5a	-1.05253	-0.402547	5.96806	0.0145673	0.635088
Fgd1	-0.443071	2.93063	5.95884	0.0146437	0.636399
Scx	-0.705962	1.60864	5.94972	0.0147196	0.637679
Zfp13	-0.523003	1.5145	5.92701	0.0149105	0.64392
S100z	1.56258	-0.471566	5.91361	0.0150244	0.645774
Six2	-0.901124	-0.376494	5.91089	0.0150475	0.645774
Slc41a3	-0.973353	-0.389159	5.90112	0.0151312	0.64643
Cst13	-1.35403	0.0701386	5.89813	0.015157	0.64643
Tmem180	-0.812928	0.735919	5.87674	0.0153422	0.646986
Gyltl1b	-0.612686	1.34472	5.87665	0.015343	0.646986
Pkn1	-0.464592	1.29524	5.87583	0.0153501	0.646986
Serpina3a	-1.46181	1.76253	5.87389	0.015367	0.646986
Gigyf1	-0.426505	2.29378	5.86949	0.0154055	0.646986
Mirlet7d	-1.03846	-0.700132	5.86148	0.0154758	0.647955
Nrg1	-0.741889	0.0566894	5.84793	0.0155954	0.650977
Snx15	-0.334243	3.18273	5.83497	0.0157107	0.653802
Sox9	-1.46276	1.67734	5.81908	0.0158532	0.656216
Rap1gap	-0.716831	0.400681	5.81786	0.0158643	0.656216
Plekhg5	-0.38602	1.51554	5.76425	0.0163554	0.670917
Dusp5	-0.835633	0.0393429	5.76162	0.01638	0.670917
C630004H02Rik	-0.793271	0.143285	5.75557	0.0164365	0.670917
Dsg2	-0.436715	1.92071	5.74982	0.0164904	0.670917
Rbp1	-0.407741	4.56828	5.74275	0.0165569	0.670917
Dnmbp	-0.553464	0.927185	5.73889	0.0165933	0.670917
Gpm6a	0.719242	0.793352	5.73646	0.0166163	0.670917
Nt5c	-0.288409	3.94991	5.73323	0.0166468	0.670917
Wsb2	-0.333784	4.76053	5.73191	0.0166593	0.670917
Frs3	-0.53522	1.20985	5.72283	0.0167457	0.672422
Rad52	-0.240542	3.91835	5.7032	0.016934	0.672444
Slc13a2	-1.31905	0.393678	5.70215	0.0169441	0.672444
Gorab	0.283952	3.72928	5.6986	0.0169785	0.672444
Emc9	-0.268242	4.01962	5.69487	0.0170146	0.672444
Dio1	-1.46996	-0.884499	5.6925	0.0170375	0.672444
Klhl36	-0.696604	0.753287	5.68625	0.0170983	0.672444
Cd200	-0.979846	0.535113	5.68289	0.0171311	0.672444
Sparc	-0.600448	5.38738	5.68219	0.0171379	0.672444
Akr1c14	-1.42521	-0.89059	5.66312	0.0173253	0.677479
Gpt	-0.519148	1.17982	5.65911	0.0173649	0.677479
Acvr2b	-0.370305	2.49405	5.651	0.0174454	0.677979
Lyn	-0.755685	0.788908	5.64315	0.0175237	0.677979
5430407P10Rik	-0.579769	1.24951	5.64063	0.0175489	0.677979
D8Ertd82e	-1.02462	-0.606414	5.63677	0.0175875	0.677979
Tex21	0.361444	4.61813	5.62059	0.0177506	0.677979
Tmem168	0.328489	4.11334	5.61914	0.0177654	0.677979
Iqcg	0.284247	4.03431	5.61504	0.017807	0.677979
Gm906	-1.579	-1.20818	5.61418	0.0178157	0.677979
Cds1	-0.421437	3.59744	5.60904	0.017868	0.677979
Plcd1	-0.571921	3.92535	5.60548	0.0179044	0.677979
Smad6	-0.335998	2.442	5.60387	0.0179208	0.677979
BC017612	-0.44809	1.60282	5.5927	0.0180354	0.680441
Siglece	-1.06749	-0.198494	5.57555	0.0182129	0.685254
Ak5	-1.22243	-0.894442	5.56125	0.0183623	0.68731
Psap	-0.353723	3.29737	5.56074	0.0183676	0.68731
Hist2h2ac	-0.464702	1.6654	5.5549	0.018429	0.687734
Myo19	0.277333	4.29844	5.54992	0.0184815	0.687824
Wnt4	-0.84073	0.186398	5.54441	0.0185398	0.688126
Gm20199	-1.0447	-0.303774	5.53304	0.0186607	0.689926
Bex2	-0.363637	6.73978	5.53041	0.0186887	0.689926
Vegfb	-0.356719	4.04068	5.50562	0.0189554	0.694756
Hist1h2ab	-0.349705	6.66161	5.50533	0.0189586	0.694756
Rfx4	-0.775511	-0.19985	5.49916	0.0190256	0.694756
Gm12359	-0.667278	0.28052	5.4966	0.0190535	0.694756
Txnrd3	0.252333	3.28927	5.48956	0.0191304	0.694756
Aes	-0.496593	5.08499	5.48687	0.0191598	0.694756
Atl3	-0.314964	2.9547	5.4856	0.0191737	0.694756
Nckap1l	-0.893811	-0.681333	5.46301	0.0194232	0.700172
Calr4	0.921638	0.448138	5.46283	0.0194251	0.700172
Reep2	-0.979223	0.495187	5.4557	0.0195045	0.700408
Calcoco1	-0.414734	1.94234	5.4516	0.0195504	0.700408
Paqr9	1.27755	-0.0527326	5.44854	0.0195847	0.700408
Acss1	-0.419551	2.34084	5.44089	0.0196707	0.701629
Cd52	-0.870546	0.0169578	5.43642	0.019721	0.701629
Gngt2	-0.991559	-0.406913	5.42578	0.0198416	0.70254
1500012F01Rik	-0.316117	4.94419	5.42513	0.0198489	0.70254
Sdsl	-0.897401	0.454205	5.41862	0.0199231	0.703046
Lin9	0.268521	5.07878	5.4149	0.0199656	0.703046
Ttll13	-0.735193	0.315172	5.40946	0.0200279	0.703434
Me1	-0.538799	4.09833	5.40344	0.0200971	0.703683
Mical1	-0.636405	0.885555	5.39994	0.0201374	0.703683
Slc17a9	-0.856753	-0.300029	5.3928	0.02022	0.704509
Gtf2i	-0.311887	3.85849	5.38904	0.0202637	0.704509
Gab1	-0.322583	3.02967	5.38258	0.0203387	0.705333
Ddx26b	-0.304321	2.4097	5.37623	0.0204129	0.706122
Kcnq1ot1	-0.639182	2.42813	5.36334	0.0205643	0.709572
AU015836	-0.43369	3.97538	5.35542	0.020658	0.710993
1700111N16Rik	1.63797	-0.773688	5.35111	0.020709	0.710993
Tmem176b	-0.435283	3.21453	5.34126	0.0208264	0.71324
Gadd45b	-0.541317	2.86497	5.33341	0.0209204	0.714678
Hpgds	-0.883649	-0.190777	5.32383	0.0210358	0.716834
Ccdc85b	-0.522118	1.49191	5.31125	0.0211882	0.720241
Parm1	-0.760972	-0.22622	5.30673	0.0212432	0.720329
Ptpn12	0.256016	4.65134	5.29963	0.02133	0.721488
Sez6l2	-0.783897	0.256227	5.27768	0.0216005	0.726316
Hist1h3d	-0.625946	1.67761	5.27729	0.0216054	0.726316
Gsta4	-0.265612	5.91505	5.27514	0.021632	0.726316
Rhox4d	-0.469082	4.14375	5.26907	0.0217076	0.726316
Zbtb7c	-1.19127	-0.82966	5.26105	0.0218079	0.726316
Eif4ebp2	-0.595047	0.641208	5.25896	0.021834	0.726316
Fam126a	-0.308278	3.20052	5.25826	0.0218429	0.726316
Ubxn10	-0.919369	-0.153573	5.25025	0.0219436	0.727903
Ppp1r9a	-0.480044	1.56416	5.21795	0.0223548	0.738503
Gm11744	-0.543313	2.60262	5.21672	0.0223707	0.738503
Trp53i13	-0.202088	4.15333	5.20462	0.0225269	0.740945
Lcn3	-1.69998	-1.26861	5.19881	0.0226024	0.740945
Atp1b2	-0.524068	2.45445	5.19849	0.0226066	0.740945
Arhgap26	-0.570314	0.837645	5.18606	0.0227687	0.744483
Gm8580	-0.532952	0.583411	5.16895	0.0229942	0.747953
Fam13c	0.417494	1.42269	5.16457	0.0230521	0.747953
Itm2c	-0.418546	3.21684	5.16137	0.0230947	0.747953
Ppp1r18	-0.426251	2.43022	5.14792	0.0232742	0.747953
Pla2g7	0.317494	3.6712	5.14374	0.0233303	0.747953
Jak3	-0.619456	1.74484	5.14354	0.023333	0.747953
Arpc1b	-0.380697	6.31608	5.14205	0.0233531	0.747953
Ammecr1	-0.468331	2.03175	5.13681	0.0234236	0.747953
4933437F05Rik	0.325638	2.47311	5.13364	0.0234664	0.747953
Rnf217	-0.44252	1.83178	5.1283	0.0235387	0.747953
Elk3	-0.678221	-0.0550779	5.12768	0.0235472	0.747953
Arhgef12	-0.287474	2.7268	5.12689	0.0235578	0.747953
Lipo1	0.289434	3.49576	5.12185	0.0236265	0.747953
Nptx2	-0.796896	-0.510167	5.12105	0.0236373	0.747953
Fscn1	-0.554322	1.70197	5.11213	0.0237592	0.748073
Harbi1	0.235365	4.61518	5.10955	0.0237944	0.748073
Gm221	-0.405131	1.37794	5.1061	0.0238418	0.748073
Usf2	-0.4052	1.49198	5.10296	0.0238851	0.748073
Stk33	0.593804	1.6266	5.1009	0.0239135	0.748073
Fam101b	0.410332	1.96008	5.09264	0.0240276	0.749933
Pawr	0.320748	3.01954	5.08417	0.0241452	0.749933
Nnmt	-1.03291	-0.203904	5.07559	0.024265	0.749933
Keap1	-0.262658	3.15572	5.07462	0.0242786	0.749933
Wls	-0.834639	1.27074	5.07327	0.0242976	0.749933
Gm3264	0.581737	0.727116	5.07305	0.0243006	0.749933
Zscan10	-0.471922	2.03166	5.06221	0.024453	0.752589
Rnf128	-0.415402	2.08938	5.05915	0.0244963	0.752589
Hist1h2bj	-0.294211	5.47389	5.04799	0.0246545	0.75576
Telo2	-0.546279	1.15513	5.03778	0.0248002	0.756978
Rab20	-0.629692	1.45509	5.03748	0.0248045	0.756978
Ucp2	-0.38459	4.93843	5.02571	0.0249737	0.76003
Ppef2	-0.75132	0.246781	5.02283	0.0250152	0.76003
Mir202	-1.15898	1.04303	5.01555	0.0251207	0.761551
Gamt	-0.301467	4.43726	5.01142	0.0251806	0.761687
Dazl	0.214533	10.2285	5.00147	0.0253258	0.764395
Zfp959	0.270377	4.99624	4.99034	0.0254893	0.76764
Kremen1	-0.406716	0.963151	4.97847	0.0256646	0.771231
Pf4	-1.32583	-0.423804	4.96658	0.0258417	0.772468
Tspan7	-0.680883	2.34987	4.96442	0.0258739	0.772468
Ppfia3	-1.02382	-1.03339	4.96438	0.0258746	0.772468
Hoxb9	-0.893202	-0.579181	4.95436	0.026025	0.772775
E130203B14Rik	-0.722557	0.613063	4.95341	0.0260392	0.772775
Gdap2	0.276972	3.78022	4.95174	0.0260644	0.772775
Gm16517	-0.271286	5.76224	4.94872	0.0261099	0.772775
Lin54	0.314341	2.80924	4.93894	0.0262582	0.775294
Piga	0.266267	3.16457	4.93566	0.0263079	0.775294
Tram1l1	0.563517	1.19365	4.9305	0.0263868	0.775951
D630003M21Rik	-1.04212	-0.568803	4.92629	0.026451	0.776179
Pdlim4	-0.250765	5.7164	4.91519	0.0266216	0.778036
Rhox4g	-0.442897	4.57395	4.9118	0.0266738	0.778036
Flywch1	-0.506574	1.60717	4.90911	0.0267154	0.778036
Gp49a	-1.19242	-0.978728	4.90401	0.0267944	0.778036
Pfkl	-0.413022	2.18974	4.90381	0.0267976	0.778036
3425401B19Rik	1.44467	-1.11119	4.89866	0.0268776	0.778626
Susd3	-0.651795	3.10201	4.89306	0.0269649	0.778626
Mme	-0.532798	1.34196	4.89158	0.026988	0.778626
Gpm6b	-0.833302	1.21307	4.88636	0.0270697	0.778659
Zfp777	-0.483811	1.12633	4.87525	0.0272445	0.778659
2410018L13Rik	-0.467677	1.11067	4.86912	0.0273414	0.778659
Prss23	0.994633	0.196719	4.86822	0.0273558	0.778659
Spns1	-0.605534	3.20791	4.86525	0.0274029	0.778659
Mobp	-0.967317	-0.145683	4.86472	0.0274113	0.778659
1700008O03Rik	-0.533744	0.262372	4.86077	0.0274741	0.778659
Rnf32	0.258706	5.27019	4.85783	0.0275209	0.778659
Dhrs11	-0.349201	2.63643	4.85608	0.0275488	0.778659
Acaa1a	-0.492896	3.21826	4.85562	0.0275561	0.778659
Mdp1	-0.269033	3.90757	4.84043	0.0277999	0.782712
Adamts14	-0.674983	0.972334	4.82957	0.0279755	0.782712
Kifc3	-0.544982	1.31322	4.82889	0.0279866	0.782712
Sema3f	-0.662732	0.414209	4.82663	0.0280234	0.782712
Naga	-0.401034	1.50533	4.82646	0.0280261	0.782712
Trex1	-0.451595	1.57784	4.82282	0.0280854	0.782712
Slc28a3	-0.601758	0.669524	4.8184	0.0281575	0.782712
Ttyh2	-0.397822	1.63573	4.81521	0.0282096	0.782712
Hps1	-0.403259	1.36911	4.81473	0.0282175	0.782712
Slc43a3	-0.409835	1.60031	4.80797	0.0283285	0.782712
Phldb3	-0.845426	-0.474979	4.80386	0.028396	0.782712
Fgf9	-0.708903	0.12972	4.79741	0.0285026	0.782712
Il17rb	-0.544299	1.14681	4.79614	0.0285236	0.782712
Ppt2	-0.618755	0.688495	4.794	0.028559	0.782712
H1fx	-0.551853	1.88112	4.79006	0.0286244	0.782712
Cd83	-1.03422	-0.379308	4.78137	0.0287693	0.782712
Gmeb1	-0.257957	3.47714	4.78117	0.0287726	0.782712
Vamp8	-0.266804	6.09413	4.77663	0.0288485	0.782712
Tmem184b	-0.390621	2.2321	4.77657	0.0288495	0.782712
Hdgfrp2	-0.27622	3.97162	4.77545	0.0288683	0.782712
Ppp1r14a	-0.478893	3.4601	4.77377	0.0288965	0.782712
Ddit4l	-0.329834	3.77939	4.75945	0.0291378	0.785814
C3ar1	-1.00165	0.479772	4.75823	0.0291585	0.785814
F2	0.627835	1.01122	4.75681	0.0291826	0.785814
Zfp251	-0.361862	1.65457	4.74458	0.0293907	0.789867
Ciz1	-0.536539	1.07918	4.7392	0.0294828	0.790794
Trf	-0.708117	1.09516	4.73573	0.0295423	0.790848
Ahdc1	-0.58479	0.681966	4.72618	0.0297068	0.793702
Pprc1	-0.301083	4.12915	4.7216	0.0297861	0.794276
Zfp275	-0.381164	2.5183	4.70605	0.0300567	0.796653
Rgs9bp	-0.835175	-0.45765	4.68175	0.0304848	0.796653
Phgdh	-0.574773	3.33886	4.67754	0.0305595	0.796653
Zfp362	-0.760559	0.124149	4.67648	0.0305783	0.796653
Etl4	-0.541547	2.36594	4.67261	0.0306473	0.796653
Gm1943	0.329178	4.77151	4.67082	0.0306792	0.796653
Clca1	-1.07074	0.522719	4.67026	0.0306892	0.796653
Plekhg1	-0.57382	0.263276	4.66435	0.0307951	0.796653
Gm4636	0.338674	3.76018	4.66259	0.0308267	0.796653
Icam4	-0.288858	3.07717	4.66218	0.0308341	0.796653
Nespas	-0.515956	2.39567	4.66121	0.0308515	0.796653
Fam118a	0.208249	4.64573	4.65954	0.0308814	0.796653
Osgin2	0.223739	4.6723	4.65854	0.0308995	0.796653
4632428N05Rik	-0.545305	0.759498	4.65782	0.0309124	0.796653
Ms4a6b	-0.99617	-0.149176	4.65754	0.0309174	0.796653
Serpinb2	0.704215	-0.401449	4.65561	0.0309523	0.796653
Gdap10	-0.810189	0.0142264	4.64926	0.0310669	0.796653
Slc2a12	0.805094	-0.0776869	4.64073	0.0312217	0.796653
Wfdc2	-0.347314	4.31828	4.64045	0.0312268	0.796653
Urm1	-0.540382	2.61709	4.63953	0.0312436	0.796653
Serpinb6a	-0.283991	5.60518	4.63658	0.0312973	0.796653
Phldb1	-1.11122	-0.688853	4.63403	0.0313438	0.796653
Bst2	-0.261833	6.06063	4.63154	0.0313895	0.796653
B830017H08Rik	-1.00626	-0.261292	4.63132	0.0313934	0.796653
Gm14378	-0.470959	2.19948	4.62424	0.0315233	0.796653
Comtd1	-0.356822	2.74017	4.624	0.0315276	0.796653
Clta	-0.179943	6.18768	4.62373	0.0315326	0.796653
Ogfrl1	0.263417	3.42391	4.62243	0.0315565	0.796653
S100a1	-0.387411	2.30919	4.62238	0.0315575	0.796653
4933413J09Rik	-0.616156	0.722061	4.61015	0.0317833	0.799387
Zmym5	0.216636	6.17649	4.60893	0.0318059	0.799387
Kcnh2	-0.577242	0.960741	4.60189	0.0319366	0.799387
9930021D14Rik	-0.472076	2.99434	4.60178	0.0319387	0.799387
Hist1h2ai	-0.317388	7.88314	4.60068	0.0319593	0.799387
Phkg2	-0.232006	4.3132	4.59468	0.0320714	0.799387
Sirt3	-0.213081	4.66386	4.58837	0.0321897	0.799387
Meg3	-0.653839	1.06611	4.58786	0.0321992	0.799387
Cxx1c	-0.622962	0.584039	4.58729	0.0322099	0.799387
Pnpla3	-0.450125	0.848736	4.58527	0.0322479	0.799387
Naaa	-0.582781	0.943983	4.57591	0.0324246	0.802171
Arntl	0.206912	4.2625	4.57004	0.0325357	0.802171
Gm600	-1.09439	0.26471	4.56743	0.0325854	0.802171
Tnfrsf12a	-0.457175	2.44742	4.56699	0.0325939	0.802171
Aldh3b1	-1.09843	1.15511	4.55666	0.0327909	0.803784
Pcbp4	-0.625921	2.73785	4.55609	0.0328019	0.803784
Gdpd1	0.255266	4.21213	4.55335	0.0328543	0.803784
Gabarapl1	-0.378935	1.70185	4.54946	0.0329291	0.803784
Ankdd1b	0.600019	0.0370133	4.54827	0.032952	0.803784
Hist1h3g	-0.364751	2.42182	4.54295	0.0330546	0.804857
Mbnl2	-0.625315	0.90275	4.53566	0.0331956	0.806859
Sp6	-0.957671	-0.699019	4.52724	0.0333593	0.808219
Snhg9	-0.337146	3.21328	4.52424	0.0334179	0.808219
Prss8	0.407533	1.10049	4.51987	0.0335034	0.808219
Ctbs	0.280693	3.43888	4.5175	0.0335498	0.808219
Serpinb6b	-0.831653	0.488459	4.51049	0.0336876	0.808219
Arsb	-0.715754	0.318959	4.50432	0.0338094	0.808219
Hist1h2bn	-0.295219	2.82519	4.50267	0.033842	0.808219
Zfp428	-0.537181	4.28754	4.5015	0.0338651	0.808219
Klhl23	-0.474074	2.98644	4.49308	0.0340324	0.808219
Maged2	-0.299749	5.5053	4.49262	0.0340415	0.808219
Gm3500	0.603466	1.1192	4.48855	0.0341227	0.808219
2010005H15Rik	-1.04607	0.619254	4.48359	0.0342218	0.808219
Scrn1	-0.530178	1.77377	4.483	0.0342336	0.808219
Rnf170	0.185261	5.82972	4.48013	0.0342911	0.808219
Dhh	-1.29197	1.30963	4.47841	0.0343256	0.808219
Hist1h2ac	-0.308271	8.48819	4.47787	0.0343365	0.808219
Zyx	-0.465996	1.86127	4.4727	0.0344406	0.808219
Slc29a3	-0.585506	0.602167	4.47231	0.0344484	0.808219
2022-09-03	0.510485	0.716698	4.46798	0.0345357	0.808219
Metrn	-0.670587	-0.314943	4.46464	0.0346033	0.808219
Ctnnal1	-0.356304	3.66625	4.46226	0.0346515	0.808219
Fbxo17	-0.528258	1.01229	4.45663	0.0347661	0.808219
Maml3	-0.843636	-0.146865	4.45078	0.0348853	0.808219
Casc4	0.190698	4.99606	4.44948	0.034912	0.808219
1700037C18Rik	-0.468847	0.933572	4.44387	0.0350268	0.808219
Dcun1d1	0.244835	6.80879	4.43963	0.0351139	0.808219
Mybphl	-1.27803	1.13812	4.43956	0.0351153	0.808219
4933402E13Rik	-0.58295	1.10758	4.43176	0.0352761	0.808219
Uckl1	-0.413731	2.50599	4.43171	0.0352772	0.808219
Plxnb2	-0.467543	1.75469	4.43081	0.0352959	0.808219
Spink4	-0.904075	0.421719	4.42888	0.0353356	0.808219
Mppe1	-0.98727	-0.352863	4.42733	0.0353679	0.808219
Samsn1	-1.39152	-1.12014	4.42602	0.0353949	0.808219
Zfp583	0.315389	3.7286	4.42602	0.035395	0.808219
Lmf1	-0.305201	2.64392	4.42137	0.0354915	0.808219
Sema4f	0.733844	0.333782	4.42034	0.0355129	0.808219
Haao	-0.577067	0.502384	4.41976	0.0355251	0.808219
Hk1	-0.652085	1.58509	4.41587	0.035606	0.808219
Ahnak	-0.884052	0.021891	4.41372	0.0356511	0.808219
Hdhd3	-0.30044	2.07441	4.40583	0.0358164	0.808219
Aldh1a7	-0.910762	0.624864	4.40274	0.0358813	0.808219
Adamts10	-0.305888	3.10772	4.39777	0.0359859	0.808219
Hist2h2aa1	-0.334313	4.87636	4.39422	0.0360609	0.808219
Hist2h2aa2	-0.334313	4.87636	4.39422	0.0360609	0.808219
E130310I04Rik	-0.964251	-0.198222	4.3926	0.0360953	0.808219
Dnaja1	0.171478	10.0928	4.39133	0.0361222	0.808219
4930599N23Rik	-0.393724	0.924786	4.38699	0.0362141	0.808219
1700023L04Rik	0.565974	1.42093	4.3864	0.0362267	0.808219
Nudt18	-0.66463	0.385172	4.383	0.0362991	0.808219
Ctsh	-0.762909	1.5103	4.3828	0.0363032	0.808219
Ptprm	0.638861	0.325727	4.38274	0.0363046	0.808219
Blvrb	-0.308102	2.94147	4.38165	0.0363278	0.808219
Tprn	-0.299647	2.09826	4.37964	0.0363707	0.808219
Chst8	-0.776843	-0.599612	4.37173	0.03654	0.809269
Purb	-0.270681	2.94154	4.36794	0.0366212	0.809269
Ddx50	0.191731	6.11494	4.35838	0.0368274	0.809269
Actn4	-0.25267	4.92013	4.35707	0.0368557	0.809269
Hist1h3e	-0.413171	2.046	4.35646	0.0368689	0.809269
Acaa2	-0.162411	5.37491	4.35526	0.0368949	0.809269
Gstt1	-0.56763	0.783773	4.35164	0.0369733	0.809269
Mael	0.283398	7.35148	4.35094	0.0369886	0.809269
Lrp11	0.285615	2.79049	4.35019	0.0370049	0.809269
9030625A04Rik	-0.473277	1.39588	4.34946	0.0370206	0.809269
Tgfb1	-0.683003	0.550971	4.34286	0.0371645	0.809269
Hfe	-1.01124	-0.891238	4.33661	0.037301	0.809269
Rhoc	-0.256973	4.99611	4.33316	0.0373769	0.809269
Pcnxl2	-0.723161	0.0668582	4.33282	0.0373843	0.809269
Ppp1r37	-1.02234	-0.834818	4.33279	0.037385	0.809269
Cdkn2b	0.373963	1.31262	4.33237	0.0373942	0.809269
Klhl26	-0.521365	0.445369	4.32837	0.0374821	0.809269
Hist1h2bb	-0.299666	3.1716	4.32392	0.0375803	0.809269
Hist1h3a	-0.420838	2.00054	4.31939	0.0376803	0.809269
Ggcx	-0.38885	1.18441	4.31712	0.0377307	0.809269
Prkra	-0.275437	4.01099	4.31581	0.0377598	0.809269
Tacc1	-0.421318	2.08868	4.30997	0.0378896	0.809269
G6pdx	-0.297375	3.58659	4.3099	0.0378912	0.809269
Mid1	-0.730422	-0.410222	4.30951	0.0378999	0.809269
Nr1d1	-0.414294	1.43885	4.30704	0.0379549	0.809269
Fam125a	-0.257223	4.49436	4.30266	0.0380528	0.809269
Engase	-0.564976	0.47492	4.30259	0.0380545	0.809269
Slc26a11	-0.629563	0.0343487	4.30198	0.038068	0.809269
Slc6a9	-0.881336	-0.777631	4.29863	0.0381432	0.809373
Tgtp2	1.42593	2.2876	4.2933	0.0382629	0.809373
Arhgef1	-0.49157	2.14189	4.29175	0.0382978	0.809373
Ppp2r2c	-0.642935	0.192123	4.29123	0.0383094	0.809373
Clic5	0.953427	-0.396363	4.28865	0.0383676	0.809373
Lyzl4	-1.02317	-0.47219	4.27942	0.0385764	0.811931
Sf3a2	-0.670456	1.73892	4.27807	0.0386071	0.811931
Inpp5d	-0.605948	0.851405	4.27427	0.0386935	0.812505
Fam89a	-0.339148	2.86143	4.25962	0.0390286	0.816673
Rn45s	-0.732468	8.71036	4.25194	0.0392056	0.816673
Npcd	-0.362994	2.07089	4.24945	0.0392631	0.816673
3110056O03Rik	-0.681488	-0.144285	4.24892	0.0392752	0.816673
Amdhd2	-0.407347	4.29762	4.24476	0.0393715	0.816673
Sdk1	0.832997	-0.344417	4.24409	0.0393872	0.816673
St5	-0.588004	1.30412	4.24385	0.0393927	0.816673
Zfp260	0.23558	5.0242	4.24099	0.0394592	0.816673
Rad17	0.22834	5.71502	4.24074	0.0394649	0.816673
Rock1	0.204081	5.68065	4.23945	0.0394951	0.816673
Rtel1	-0.271093	2.97584	4.23725	0.0395462	0.816673
Fbxo48	0.365214	2.0098	4.23258	0.0396551	0.817694
Kcne1	-0.453607	0.716473	4.22158	0.0399131	0.821778
Notch1	-0.499468	1.20249	4.21672	0.0400276	0.822902
Brdt	0.366156	4.96876	4.20667	0.0402653	0.826551
Noa1	-0.212057	3.20821	4.20178	0.0403817	0.827356
Esco1	0.240919	6.43254	4.19746	0.0404846	0.827356
Iqgap3	-0.314676	2.36822	4.19518	0.0405391	0.827356
E2f1	-0.304174	3.32554	4.19201	0.0406149	0.827356
Cxx1b	-0.589267	1.16875	4.19117	0.0406351	0.827356
Gpr44	-0.520648	0.192087	4.18988	0.0406659	0.827356
Kcnmb4	-0.336147	2.18477	4.18249	0.0408435	0.829506
Clic1	-0.246716	4.36228	4.18047	0.0408924	0.829506
Ebp	-0.214187	5.19617	4.17702	0.0409758	0.829524
Tab1	-0.395493	1.5364	4.17543	0.0410141	0.829524
Tesc	-0.418973	3.68711	4.17264	0.0410818	0.829671
4930447C04Rik	0.38316	5.91576	4.16416	0.0412879	0.829745
Ins2	-0.643798	2.39788	4.16176	0.0413464	0.829745
4930529M08Rik	0.389858	1.47107	4.16093	0.0413667	0.829745
Klhl15	0.216742	3.92336	4.16077	0.0413707	0.829745
Mras	-0.443934	1.84058	4.1598	0.0413943	0.829745
Lmln	-0.765211	0.198937	4.1566	0.0414726	0.829745
Cluap1	0.198736	5.56342	4.15514	0.0415084	0.829745
Hist1h3h	-0.394469	2.39243	4.14999	0.0416349	0.830326
Spice1	0.172442	4.81555	4.14903	0.0416584	0.830326
Plekhg3	-0.348026	2.29827	4.14569	0.0417406	0.830759
Gm5512	0.157413	7.12907	4.13968	0.0418891	0.832508
Ppil4	0.205849	7.01005	4.12395	0.0422802	0.838091
Fhl2	-0.767468	-0.09474	4.12192	0.042331	0.838091
Zfp9	0.455067	0.563555	4.11784	0.0424332	0.838091
C2cd2	0.244123	2.59986	4.11461	0.0425143	0.838091
Krt18	-0.342571	3.68399	4.11381	0.0425346	0.838091
Zfp947	-0.355109	1.68305	4.11115	0.0426015	0.838091
Zfp820	0.29447	3.66935	4.10938	0.0426461	0.838091
Sema4g	-0.56002	0.792785	4.10797	0.0426816	0.838091
Acot4	-0.435818	0.943038	4.10648	0.0427192	0.838091
Gtf2h4	-0.288118	3.59339	4.09942	0.042898	0.840117
Rhox8	-0.566859	3.13997	4.09052	0.0431243	0.840117
Rbfa	-0.311813	4.0983	4.08668	0.0432225	0.840117
2700046A07Rik	-0.680349	0.35087	4.08659	0.0432248	0.840117
Tpd52l1	-0.209015	6.27632	4.08458	0.0432762	0.840117
B930003M22Rik	-0.440126	0.943282	4.08396	0.043292	0.840117
Ggt1	-0.834139	0.441456	4.0823	0.0433347	0.840117
Zfp629	-0.809875	-0.257289	4.08128	0.0433608	0.840117
Emp3	-0.472359	3.51115	4.07876	0.0434255	0.840117
Zfp133-ps	0.430651	1.28854	4.07842	0.0434343	0.840117
Ttc36	-0.921713	-0.708262	4.0757	0.0435042	0.840286
AU018091	-0.452798	1.65793	4.06803	0.0437021	0.841743
Slc4a11	-0.401205	1.51727	4.06056	0.0438958	0.841743
Abtb2	-0.631016	0.442181	4.06034	0.0439016	0.841743
Tgfb1i1	-0.726856	-0.296358	4.05834	0.0439536	0.841743
Rtn2	-0.28952	2.35237	4.05545	0.0440289	0.841743
Gpr171	-1.21122	-1.15785	4.05543	0.0440295	0.841743
Laptm4b	-0.267667	5.98564	4.04997	0.0441721	0.841743
Hist1h3c	-0.422891	2.15827	4.04926	0.0441908	0.841743
Ssbp4	-0.429316	4.44098	4.04924	0.0441912	0.841743
Mus81	-0.413278	1.88183	4.04919	0.0441926	0.841743
Gm805	0.708291	-0.408741	4.04639	0.0442658	0.84197
Snord104	-0.46074	1.34281	4.04293	0.0443568	0.842534
Col5a1	-0.57226	0.294726	4.03842	0.0444755	0.843621
Sgk3	0.272164	6.22863	4.03428	0.0445847	0.844526
Ift88	0.263735	3.98593	4.0308	0.0446768	0.845105
Ak1	-0.400585	4.26293	4.02785	0.0447549	0.845418
Tnk1	-0.388779	1.47532	4.01716	0.0450394	0.848442
Pcdhga7	-0.455062	1.56154	4.01349	0.0451375	0.848442
Folr1	-0.334356	4.13339	4.00359	0.0454036	0.848442
Aff2	-0.986292	-0.490814	4.00269	0.0454278	0.848442
Stard10	-0.327271	3.58157	3.99896	0.0455284	0.848442
Npr1	-0.330537	3.08807	3.9955	0.0456218	0.848442
Nomo1	-0.253069	3.09445	3.99343	0.0456779	0.848442
Ier2	-0.40866	4.85853	3.99121	0.0457383	0.848442
F420014N23Rik	-0.572706	0.126424	3.99028	0.0457634	0.848442
Proc	1.13996	1.12866	3.98997	0.0457719	0.848442
Fkbp8	-0.504166	4.14411	3.98958	0.0457824	0.848442
Gtf2ird1	-0.34992	2.36549	3.98848	0.0458123	0.848442
Gpr56	-0.76225	1.93236	3.9868	0.045858	0.848442
Hist1h2ag	-0.296069	10.2395	3.98649	0.0458665	0.848442
Lyst	-0.301362	2.30422	3.98373	0.0459418	0.848442
Gata3	-0.721229	0.447946	3.9817	0.045997	0.848442
Cnnm1	-0.854636	-0.515706	3.97703	0.0461249	0.848442
Gm12070	-0.283993	4.38508	3.97648	0.0461399	0.848442
Dcaf15	-0.292289	3.22126	3.97564	0.0461629	0.848442
Gpr125	-0.303183	2.98964	3.97424	0.0462014	0.848442
Enpep	0.649097	2.8872	3.97384	0.0462124	0.848442
Prss34	-0.967258	-0.586356	3.96494	0.0464572	0.848989
Ppp2r5b	-0.661453	-0.418406	3.96435	0.0464735	0.848989
Rhbdd2	-0.276446	2.59657	3.96149	0.0465524	0.848989
Cotl1	-0.534835	2.46401	3.95992	0.046596	0.848989
Nenf	-0.384707	4.04203	3.95686	0.0466808	0.848989
Fam124a	-0.747331	-0.289802	3.95458	0.046744	0.848989
BC051537	-1.07142	-0.750276	3.95417	0.0467553	0.848989
Gstm7	-0.39449	5.2372	3.951	0.0468434	0.848989
Cd151	-0.390698	2.18572	3.95082	0.0468486	0.848989
Rmnd1	0.157738	6.72287	3.94552	0.0469963	0.848989
Hist1h2ah	-0.296219	9.49936	3.94393	0.0470408	0.848989
Hist1h2ad	-0.282676	8.49811	3.94063	0.0471331	0.848989
Etv4	-0.521126	1.886	3.9378	0.0472124	0.848989
Epb4.1l1	-0.589377	-0.108837	3.93562	0.0472736	0.848989
Cd63	-0.289399	6.32456	3.93458	0.047303	0.848989
Xkrx	1.07006	-0.359508	3.93338	0.0473368	0.848989
Zfp771	-0.288538	3.78643	3.93223	0.0473691	0.848989
Klhl24	0.253674	5.28738	3.93081	0.0474092	0.848989
A730011L01Rik	-0.318214	1.83698	3.92409	0.047599	0.848989
Crip1	-0.243859	6.79401	3.92387	0.0476051	0.848989
Map3k15	0.210408	5.07656	3.92328	0.047622	0.848989
Mpped1	-0.50016	0.516196	3.92085	0.0476907	0.848989
1110059E24Rik	0.202763	6.92469	3.92014	0.047711	0.848989
Map4k2	-0.579262	0.592975	3.91959	0.0477264	0.848989
Grn	-0.315709	5.05708	3.91727	0.0477924	0.848989
Slc33a1	0.290492	2.18443	3.91454	0.04787	0.848989
Hist1h2ae	-0.309623	7.68768	3.90979	0.0480057	0.848989
Tmem144	-1.10401	-0.713287	3.9091	0.0480253	0.848989
Ap2a1	-0.239035	3.77676	3.90876	0.048035	0.848989
Actn3	0.580345	0.549672	3.90285	0.0482043	0.849103
Rhox6	-0.436628	8.66743	3.90194	0.0482303	0.849103
Fbln2	-0.616705	2.01646	3.9017	0.0482373	0.849103
Hdc	-1.06485	-0.969164	3.89853	0.0483283	0.849103
Slc29a4	-0.711794	-0.154575	3.89385	0.0484632	0.849103
Nxpe3	-0.718985	-0.454474	3.89349	0.0484735	0.849103
Stxbp1	-0.330715	3.07972	3.89347	0.0484742	0.849103
Tnfrsf13c	-1.09679	-0.430655	3.89024	0.0485676	0.849654
Gm13157	0.25956	5.89975	3.88593	0.0486924	0.850245
Stim1	-0.470147	1.44805	3.8848	0.0487252	0.850245
Pcdhgc5	-0.45527	1.55131	3.87965	0.0488747	0.851772
Ntmt1	-0.16001	6.03925	3.87276	0.0490757	0.852677
Neat1	-0.587453	0.57855	3.87218	0.0490927	0.852677
Frmd6	0.294155	2.39078	3.8697	0.0491653	0.852677
Tgtp1	1.35697	2.17204	3.86937	0.049175	0.852677
Fbxo4	-0.350678	1.78159	3.86056	0.049434	0.853406
Pcdhga2	-0.458488	1.56367	3.85929	0.0494712	0.853406
Dusp27	-0.63983	-0.0599962	3.85593	0.0495704	0.853406
Caskin2	-0.652149	0.210821	3.85488	0.0496015	0.853406
Naglu	-0.912481	-0.898996	3.85199	0.0496869	0.853406
Eif1a	0.201106	7.3224	3.85086	0.0497205	0.853406
Kcnk2	-0.820585	-0.744184	3.85039	0.0497343	0.853406
Cables1	-0.273335	2.87914	3.84895	0.0497772	0.853406
Tmub2	-0.240623	3.21413	3.84533	0.0498846	0.853406
Ttc19	0.182653	4.30123	3.84511	0.0498914	0.853406
Impdh1	-0.506691	1.99766	3.8448	0.0499006	0.853406
Pvrl2	-0.494307	2.70302	3.83516	0.0501881	0.856055
Ndrg4	-0.574242	-0.0664447	3.83228	0.0502745	0.856055
Col4a2	-0.669329	1.28667	3.83106	0.0503112	0.856055
Lmo4	-0.332183	2.42551	3.82584	0.0504681	0.856055
Cxx1a	-0.515066	1.12674	3.82493	0.0504954	0.856055
Pcdhgb8	-0.451566	1.55165	3.82234	0.0505737	0.856055
Efs	-0.523323	0.63673	3.82165	0.0505945	0.856055
BC068157	-0.788357	-0.637454	3.81908	0.0506721	0.856055
Atxn7l1	-0.456124	0.737311	3.8188	0.0506805	0.856055
Gm5083	0.515335	1.02639	3.81737	0.0507237	0.856055
Penk	-0.328511	1.82197	3.8168	0.0507412	0.856055
Edn3	-0.580444	0.808004	3.80645	0.0510556	0.860062
Foxd4	-0.788613	-0.619408	3.80126	0.0512139	0.860062
Ephb1	-0.551217	0.24803	3.80076	0.0512294	0.860062
2810432D09Rik	-0.172904	5.35743	3.79415	0.051432	0.860062
Ldha	-0.305222	4.87316	3.79273	0.0514756	0.860062
Pcdhgb4	-0.447342	1.55286	3.78727	0.0516437	0.860062
Slc35e1	-0.253912	2.33162	3.7854	0.0517015	0.860062
Spire2	-0.618606	-0.0467733	3.78539	0.051702	0.860062
Cdc42ep5	-0.262288	4.88068	3.78508	0.0517113	0.860062
Rdh10	0.386872	1.91489	3.78402	0.0517441	0.860062
Pcdhga3	-0.448586	1.55121	3.78191	0.0518094	0.860062
4933421E11Rik	0.351391	3.75646	3.78099	0.0518379	0.860062
2310015A10Rik	-0.517072	0.066376	3.78066	0.0518483	0.860062
G0s2	-0.512299	1.91032	3.78043	0.0518555	0.860062
Nsmaf	0.200805	4.89893	3.7738	0.0520613	0.86097
Gm15441	-0.306411	2.27315	3.77067	0.0521588	0.86097
Cyp11a1	-1.75971	-1.23269	3.76854	0.0522253	0.86097
Plcb3	-0.25754	3.46404	3.7654	0.0523234	0.86097
Ppfibp2	-0.312884	2.64894	3.76374	0.0523753	0.86097
2810047C21Rik1	0.404677	2.20741	3.76068	0.0524711	0.86097
5430405H02Rik	-0.199711	4.02901	3.75866	0.0525346	0.86097
Zbtb49	-0.414751	1.02305	3.75841	0.0525427	0.86097
Phrf1	-0.278991	3.72989	3.75538	0.0526378	0.86097
H1f0	-0.223324	4.94571	3.75511	0.0526462	0.86097
Bcl7c	-0.291792	4.99512	3.75481	0.0526557	0.86097
Sorbs3	-0.88655	0.0327033	3.75039	0.0527951	0.86097
Pgcp	-0.454905	2.78596	3.74958	0.0528208	0.86097
Mob1a	-0.313399	2.1595	3.74942	0.0528257	0.86097
Mlst8	-0.279881	3.79169	3.74667	0.0529128	0.86097
Rhox3e	0.831331	-0.00868529	3.74388	0.0530014	0.86097
Wfs1	-0.362599	1.88495	3.73562	0.0532639	0.86097
Cd55	0.318437	2.57767	3.73495	0.0532854	0.86097
Ing3	0.225645	4.61665	3.73258	0.053361	0.86097
Xlr5c	0.670451	5.45233	3.72918	0.0534696	0.86097
Smad5	0.179959	4.4267	3.72791	0.0535102	0.86097
Naa11	-0.385216	1.95929	3.71951	0.05378	0.86097
2022-09-08	0.27222	2.34732	3.71645	0.0538789	0.86097
Pcdhgc4	-0.446521	1.55802	3.71555	0.0539079	0.86097
Jmjd5	-0.461596	1.32985	3.71525	0.0539175	0.86097
Ctdspl	-0.434071	1.5983	3.71207	0.0540202	0.86097
Zdhhc12	-0.198856	5.01496	3.7105	0.0540711	0.86097
Dbt	-0.342006	2.08904	3.70718	0.0541788	0.86097
Cbx4	-0.442118	1.26534	3.70467	0.0542604	0.86097
Gpr146	-0.632616	0.864761	3.70343	0.0543006	0.86097
Gfod2	-0.364193	1.57911	3.70331	0.0543046	0.86097
Rnf5	-0.18103	5.14175	3.70323	0.0543071	0.86097
Pcdhga5	-0.445682	1.54864	3.70134	0.0543689	0.86097
Ttyh3	-0.687489	0.50534	3.70087	0.0543841	0.86097
Ifngr2	-0.563248	1.8752	3.69891	0.054448	0.86097
Kcnk4	-0.907139	0.0309213	3.69561	0.0545559	0.86097
Acads	-0.47994	1.82556	3.6953	0.054566	0.86097
Wiz	-0.28204	2.88838	3.69432	0.054598	0.86097
Ints6	0.222152	5.12857	3.69122	0.0546997	0.86097
Arhgdia	-0.499375	5.3395	3.68563	0.0548833	0.86097
AU022751	0.290341	3.34443	3.68378	0.054944	0.86097
Exosc6	-0.220917	5.44903	3.68304	0.0549686	0.86097
Rps6kb2	-0.524662	2.22977	3.68027	0.0550598	0.86097
Phyhd1	-0.672662	-0.228933	3.67602	0.0552005	0.86097
Atad1	0.22879	6.41437	3.67431	0.0552571	0.86097
Pcdhga1	-0.43647	1.55747	3.66528	0.0555573	0.86097
Tiparp	0.216496	4.99824	3.66402	0.0555993	0.86097
Arfgap1	-0.369467	2.66381	3.66229	0.0556572	0.86097
Snord35b	-0.469977	1.33118	3.66116	0.0556949	0.86097
Tiam1	-0.504647	0.699855	3.65805	0.0557989	0.86097
Ung	-0.283071	3.77036	3.65555	0.0558827	0.86097
Cux1	-0.370401	2.18599	3.65504	0.0558997	0.86097
Lztr1	-0.298702	2.40115	3.65493	0.0559034	0.86097
Gm16023	-0.371907	1.0271	3.65391	0.0559376	0.86097
Pcdhga9	-0.442731	1.54685	3.65354	0.05595	0.86097
Pcdhga6	-0.442731	1.54685	3.65354	0.05595	0.86097
Pkib	-0.732037	-0.410145	3.65204	0.0560006	0.86097
Ripk4	0.437864	1.60845	3.6473	0.0561603	0.86097
Rccd1	-0.319818	2.14352	3.64654	0.056186	0.86097
E330013P04Rik	-0.889378	-0.604845	3.64456	0.0562525	0.86097
Zfp90	0.245492	3.03914	3.64344	0.0562906	0.86097
Bche	-0.770647	-0.506117	3.64306	0.0563034	0.86097
Bnc1	0.299696	2.74246	3.63952	0.0564231	0.86097
Mfge8	-0.428217	4.49751	3.63918	0.0564347	0.86097
Matr3	0.169267	7.70645	3.6381	0.0564712	0.86097
Lypla2	-0.820183	3.26103	3.6375	0.0564918	0.86097
Zfp185	-0.526044	1.02737	3.63584	0.0565479	0.86097
Pcdhga10	-0.434899	1.56978	3.63465	0.0565884	0.86097
Akr1b8	-0.471801	4.44945	3.63375	0.056619	0.86097
Srebf1	-0.327923	2.5053	3.62698	0.05685	0.86097
Pcdhgb6	-0.440345	1.54889	3.62419	0.0569454	0.86097
Pcdhgb5	-0.440345	1.54889	3.62419	0.0569454	0.86097
Zfp597	0.275078	3.0182	3.6226	0.0569997	0.86097
Taf1a	0.177627	4.88567	3.62221	0.057013	0.86097
Prrc2a	-0.552043	2.26687	3.62219	0.0570136	0.86097
Fuca2	-0.588099	0.95995	3.61843	0.0571426	0.86097
Spen	-0.361063	2.62877	3.61316	0.057324	0.86097
Idi1	0.210858	7.93925	3.61196	0.0573654	0.86097
Wdr83	-0.159635	4.95337	3.60744	0.0575216	0.86097
Pgrmc1	-0.320208	3.97441	3.60535	0.0575939	0.86097
C1galt1c1	0.188947	4.21882	3.60077	0.0577527	0.86097
Zfp641	-0.863554	-0.657917	3.60074	0.0577539	0.86097
Ssb	0.194894	9.50287	3.60068	0.0577558	0.86097
Cerk	-0.397277	2.52308	3.59646	0.0579026	0.86097
Zc3h12c	-0.377658	0.969588	3.59537	0.0579409	0.86097
Pcdhgb2	-0.439718	1.54923	3.59216	0.0580527	0.86097
Pigb	0.221598	2.89699	3.59121	0.0580858	0.86097
Meis1	-0.577201	0.409781	3.58529	0.0582931	0.86097
Zfp740	-0.276771	2.89935	3.58378	0.0583463	0.86097
Ifnar2	-0.466168	1.45045	3.58335	0.0583613	0.86097
Six1	0.30363	1.73356	3.58015	0.058474	0.86097
Thop1	-0.508237	3.62441	3.5801	0.0584758	0.86097
Tmem130	-0.807779	-0.0812236	3.57883	0.0585204	0.86097
Pdcd4	0.220361	6.30712	3.57869	0.0585252	0.86097
Rrad	0.969259	0.326	3.57737	0.0585718	0.86097
Mlana	0.294158	2.95683	3.57382	0.0586971	0.86097
Kdelc2	-0.311964	1.65664	3.57222	0.0587537	0.86097
Snx13	0.219017	3.73946	3.56884	0.0588733	0.86097
Pou6f1	0.756518	1.4432	3.56828	0.0588934	0.86097
S100g	-0.654522	0.512331	3.56273	0.0590904	0.86097
Capg	-0.318653	4.42984	3.56203	0.0591154	0.86097
2610037D02Rik	0.248449	3.77158	3.56184	0.0591221	0.86097
Entpd2	-0.392592	2.73467	3.56096	0.0591536	0.86097
Zfp322a	0.222446	6.21408	3.55745	0.0592786	0.86097
Il12rb1	-0.687904	-0.563639	3.55741	0.05928	0.86097
Dmpk	-0.658163	-0.430157	3.55608	0.0593278	0.86097
Pqlc3	0.310779	3.10619	3.55381	0.0594087	0.86097
Klhdc4	-0.326569	3.82436	3.55248	0.0594566	0.86097
Atn1	-0.427988	0.475772	3.55174	0.0594829	0.86097
Gstk1	-0.232392	4.4472	3.55002	0.0595447	0.86097
Ighmbp2	-0.281974	2.08123	3.54931	0.0595703	0.86097
Vps52	-0.336129	2.09406	3.54779	0.0596249	0.86097
Galnt11	0.281991	3.37715	3.54549	0.0597075	0.86097
Pcdhga4	-0.435846	1.55069	3.54538	0.0597114	0.86097
Mxra8	-0.656123	0.221951	3.54508	0.0597224	0.86097
Pcsk6	-0.304485	2.45733	3.54406	0.059759	0.86097
Spnb4	-0.832573	-0.653074	3.54295	0.0597988	0.86097
Hnrnpul1	-0.337993	3.21552	3.54107	0.059867	0.86097
Zfp688	-0.178742	4.43169	3.54007	0.0599031	0.86097
Tpst2	-0.335771	3.29819	3.53915	0.0599361	0.86097
Rnf113a1	-0.276931	2.17439	3.53666	0.0600261	0.86097
Dppa3	0.21762	11.1072	3.53605	0.0600484	0.86097
Trim47	-0.31809	4.10398	3.53541	0.0600714	0.86097
Crtc2	-0.495809	0.84122	3.53162	0.060209	0.86097
Mir1892	0.239962	3.93089	3.53063	0.060245	0.86097
Serpinf1	-0.425133	2.75363	3.52814	0.0603354	0.86097
Selenbp1	-0.789136	0.0462364	3.52643	0.0603976	0.86097
Myo7a	-0.29325	3.5459	3.52488	0.0604541	0.86097
Phlda3	-0.368456	3.39759	3.52356	0.0605023	0.86097
Dctn1	-0.252526	3.60901	3.52311	0.0605188	0.86097
Adad1	0.444925	3.35737	3.52248	0.0605418	0.86097
Fam38a	-0.38678	1.86448	3.52057	0.0606117	0.86097
Ephb6	-0.61738	-0.315526	3.51793	0.0607082	0.86097
Trim11	-0.3673	1.02239	3.51789	0.0607096	0.86097
Coro1c	-0.268455	4.44401	3.51576	0.0607877	0.86097
AI314831	-0.724912	-0.136768	3.51543	0.0607998	0.86097
Tnpo2	-0.276874	2.37551	3.51416	0.0608466	0.86097
Beta-s	-2.41941	3.71351	3.51353	0.0608695	0.86097
S100a13	-0.30125	3.46916	3.51198	0.0609264	0.86097
Pcdhgc3	-0.432599	1.57556	3.51073	0.0609724	0.86097
Zc3h18	-0.282495	2.92185	3.51044	0.0609832	0.86097
Nfya	-0.289079	2.37044	3.51002	0.0609988	0.86097
Efhc1	0.561823	0.0368239	3.50964	0.0610126	0.86097
Gm20605	-0.256734	3.10173	3.50919	0.0610293	0.86097
Lsp1	-0.645951	1.12788	3.50879	0.0610439	0.86097
Myrip	-0.702004	-0.527994	3.50773	0.0610832	0.86097
Arap1	-0.495846	0.432651	3.50656	0.0611262	0.86097
Tcf19	-0.244154	4.16969	3.50336	0.0612443	0.861531
1700017B05Rik	-0.422556	2.46947	3.50209	0.0612915	0.861531
Nfe2	-0.89731	0.282403	3.49778	0.0614513	0.862894
Lrrc61	-0.516881	0.124605	3.49167	0.0616783	0.864738
Lck	-0.433699	1.97236	3.4893	0.0617667	0.864738
Lrrc36	0.630962	-0.3373	3.48869	0.0617894	0.864738
Gramd1b	-0.654208	0.740997	3.48611	0.0618859	0.864738
6030408B16Rik	-0.705849	2.50034	3.4845	0.0619459	0.864738
Acot6	-0.725104	-0.532355	3.48412	0.0619604	0.864738
Brsk2	0.688328	-0.123674	3.47804	0.0621882	0.86547
Micalcl	0.55944	2.67849	3.47802	0.0621889	0.86547
Spsb1	-0.789221	-0.747158	3.47663	0.0622413	0.86547
Sytl3	-1.02017	1.23232	3.476	0.0622649	0.86547
Apobec3	-0.696706	-0.0915116	3.47152	0.062434	0.866572
Mesdc1	-0.354663	1.69915	3.47055	0.0624704	0.866572
Zfp715	0.200846	4.4069	3.4655	0.0626617	0.867538
Rundc1	-0.414719	1.21028	3.46457	0.0626969	0.867538
Lrrc38	-0.82494	-0.659017	3.46298	0.0627573	0.867538
3830408C21Rik	-0.702681	-0.278671	3.46204	0.0627927	0.867538
Hsd3b1	-0.90605	1.26452	3.45989	0.0628747	0.867797
Gm3776	-0.974752	0.123739	3.45821	0.0629385	0.867806
Pcdhga11	-0.432161	1.5557	3.45548	0.0630426	0.868369
Exosc4	-0.194779	7.00406	3.45052	0.0632319	0.868793
Zbed3	-0.5629	0.667187	3.44811	0.0633242	0.868793
Usp16	0.156261	6.8294	3.44775	0.0633379	0.868793

## Sheet: MaleBaP_vs_MaleOil
Symbol	logFC	logCPM	LR	PValue	FDR
Ccl4	-3.42802	0.422644	33.6163	6.71285e-09	9.21876e-05
Ms4a7	-2.16044	1.23704	21.3991	3.72952e-06	0.0172729
Cyp17a1	-4.99589	-1.19344	21.3767	3.7733e-06	0.0172729
Tyrobp	-1.35603	1.8102	20.7632	5.19721e-06	0.0178433
Cpa3	-8.08476	0.710461	19.7846	8.66766e-06	0.0238066
Fcer1g	-1.75722	1.70195	19.4098	1.05466e-05	0.0241394
Tmsb4x	-1.22768	5.37754	18.2738	1.91316e-05	0.0339998
Insl3	-2.32837	0.460743	18.1701	2.0203e-05	0.0339998
Gjb2	-1.82204	0.148417	17.8982	2.33038e-05	0.0339998
Fgf9	-1.69028	0.12972	17.7831	2.47577e-05	0.0339998
Emr1	-3.76695	-1.08185	17.4321	2.97749e-05	0.0371726
Dock10	-2.64373	-0.142751	16.6021	4.61001e-05	0.0447508
Prkcdbp	-2.2747	0.743936	16.6018	4.61062e-05	0.0447508
Lyz2	-2.51307	1.5505	16.5021	4.85951e-05	0.0447508
Cyba	-0.750677	4.39845	16.4125	5.09477e-05	0.0447508
C1qc	-2.09466	1.34761	16.3687	5.21381e-05	0.0447508
C1qb	-1.87467	2.04958	16.0115	6.29575e-05	0.0508585
Ddx26b	-0.792365	2.4097	15.6772	7.51227e-05	0.0573145
Cfh	-3.06199	-0.945472	15.2785	9.27645e-05	0.0670492
Arhgdib	-1.76732	1.83472	14.7402	0.00012339	0.0847257
Cdkn2b	0.900468	1.31262	14.0608	0.000176992	0.109608
N4bp2l1	-1.29797	1.7103	14.0023	0.000182584	0.109608
Cd1d1	-1.31394	0.59438	13.9922	0.000183571	0.109608
Slc38a8	-3.23171	-0.57063	13.8588	0.000197076	0.112768
Dsp	-1.09415	3.58235	13.5849	0.000228015	0.118614
Mt3	-1.27673	2.79545	13.5358	0.000234055	0.118614
S100a10	-0.712407	4.03471	13.3974	0.000251979	0.118614
Rhox4c	-1.17842	4.67085	13.3605	0.000256979	0.118614
AU015836	-1.00369	3.97538	13.3481	0.000258686	0.118614
Dap	-0.763951	3.54853	13.3081	0.00026426	0.118614
S100a11	-0.98004	5.2403	13.2835	0.000267752	0.118614
Bmyc	-0.767966	5.23797	13.15	0.000287524	0.120519
Pcsk6	-0.871379	2.45733	13.1365	0.000289603	0.120519
Ctrb1	-1.53923	0.880223	13.08	0.00029846	0.120552
Pip5k1b	-0.96195	2.2277	12.6182	0.000382002	0.139667
Gm3317	-2.33292	0.478884	12.6161	0.000382436	0.139667
Gm3494	-2.33292	0.478884	12.6161	0.000382436	0.139667
Adhfe1	-1.24811	0.986075	12.5965	0.000386466	0.139667
Tmem98	-0.963625	1.86077	12.4588	0.000416023	0.144317
Col9a2	-1.03364	1.64427	12.3882	0.000432051	0.144317
Col14a1	-1.67947	0.39212	12.3541	0.000440021	0.144317
Col18a1	-0.889181	4.20288	12.2857	0.000456433	0.144317
Mbnl2	-1.41831	0.90275	12.254	0.00046426	0.144317
Klhl32	-0.954053	2.21891	12.1972	0.000478624	0.144317
Gab1	-0.672647	3.02967	12.1855	0.000481626	0.144317
2210010C17Rik	-0.680851	2.90819	12.1786	0.000483403	0.144317
Phlda2	-1.10343	9.29524	12.0459	0.000519059	0.151665
Hs3st3a1	-3.14529	-1.01659	11.972	0.000540067	0.154516
Nrg1	-1.8769	0.0566894	11.8534	0.000575548	0.161306
Prss12	-1.87328	-0.792429	11.7071	0.000622616	0.168693
Parm1	-1.73691	-0.22622	11.6956	0.000626474	0.168693
Cpa1	-2.32369	-0.314621	11.5725	0.000669356	0.173026
Mdfic	-1.39061	0.743709	11.5559	0.000675359	0.173026
Mpped1	-1.31113	0.516196	11.5382	0.00068182	0.173026
Ptprd	-1.14544	1.40758	11.508	0.000692961	0.173026
Adh1	-0.930629	3.79668	11.4255	0.000724418	0.17366
Ccl9	-1.95154	-0.668144	11.4141	0.000728877	0.17366
Nxf2	2.24485	3.39618	11.3436	0.00075707	0.17366
Vcan	-1.15636	0.819127	11.3084	0.000771568	0.17366
Fndc5	-1.2338	1.61488	11.2564	0.000793495	0.17366
Olfml3	-1.04107	1.79868	11.2357	0.000802399	0.17366
8430427H17Rik	-0.904311	1.82646	11.1729	0.000830024	0.17366
Ptpn18	-2.3961	-0.33126	11.1087	0.000859215	0.17366
Gstm7	-0.895026	5.2372	11.108	0.000859577	0.17366
Vim	-1.00075	4.31341	11.033	0.000895054	0.17366
Klhl23	-1.02507	2.98644	11.0169	0.00090283	0.17366
Lpl	-1.38902	1.94312	11.0077	0.000907358	0.17366
Vamp8	-0.571544	6.09413	10.9846	0.0009187	0.17366
C530008M17Rik	-1.10648	0.831217	10.9362	0.000943051	0.17366
Zdhhc2	-0.742614	3.46441	10.9269	0.000947783	0.17366
Thra	-1.50421	0.143483	10.9187	0.00095198	0.17366
Vps33b	0.61998	3.4145	10.9057	0.000958675	0.17366
Fam126a	-0.643802	3.20052	10.9028	0.000960173	0.17366
Klk7	-2.71311	-0.660559	10.8813	0.000971403	0.17366
Hba-a1	-5.57328	6.32325	10.8792	0.00097248	0.17366
Hba-a2	-5.57328	6.32325	10.8792	0.00097248	0.17366
Rspo4	2.82372	0.163159	10.8607	0.000982291	0.17366
Ttyh3	-1.61144	0.50534	10.8516	0.000987127	0.17366
Sorbs3	-1.60899	0.0327033	10.807	0.00101116	0.17366
Kcnt1	-2.03974	-0.229452	10.8062	0.00101163	0.17366
Cmtm3	-0.945643	2.16463	10.6713	0.0010881	0.18448
Rcn3	-0.574346	3.84548	10.6092	0.00112528	0.188457
Rhox4b	-0.83975	4.74896	10.5426	0.00116656	0.192417
Timp2	-0.746412	3.18574	10.5262	0.00117695	0.192417
Pdzk1	0.93697	2.16884	10.4558	0.00122263	0.196481
Cyp11a1	-3.27962	-1.23269	10.4441	0.00123042	0.196481
Nnmt	-1.13131	-0.203904	10.4099	0.00125343	0.197855
4933425L06Rik	1.65183	1.1805	10.3523	0.00129317	0.201807
Csf1r	-2.12385	-0.248028	10.2981	0.00133165	0.205479
Fam195a	-0.524512	4.57554	10.2442	0.00137117	0.206711
Nrbp2	-1.4194	0.645904	10.2375	0.00137616	0.206711
Kcne1	-1.08035	0.716473	10.2035	0.00140171	0.206711
Ppp1r9a	-0.940511	1.56416	10.1762	0.00142267	0.206711
Abcc3	2.45795	-1.11439	10.1708	0.00142679	0.206711
Atg9b	-1.47904	0.233289	10.151	0.0014422	0.206711
Ccl3	-1.88668	0.392877	10.1475	0.00144501	0.206711
Sox9	-1.24717	1.67734	10.1261	0.00146183	0.206799
Pvrl1	-1.87168	-0.460883	10.1087	0.00147574	0.206799
Aspa	3.47728	-0.465576	10.071	0.00150624	0.208453
Papss2	-1.78204	-0.825123	10.0463	0.00152653	0.208453
Ctnnal1	-0.758191	3.66625	10.0384	0.00153308	0.208453
Col27a1	-1.26591	0.438995	10.005	0.00156117	0.210191
Ppp2r2c	-1.59469	0.192123	9.96115	0.00159878	0.213165
1110046J04Rik	-1.03652	0.580653	9.91893	0.00163588	0.216015
Rnf217	-0.925134	1.83178	9.82472	0.00172182	0.225197
Rhox4a	-0.928238	5.95258	9.75147	0.00179179	0.232138
Col6a1	-1.60515	-0.409362	9.69831	0.00184438	0.23266
Aff2	-1.64014	-0.490814	9.69714	0.00184555	0.23266
Rhox4f	-0.875916	4.32893	9.69605	0.00184664	0.23266
Dsg2	-0.857195	1.92071	9.655	0.00188837	0.235754
1600014K23Rik	-1.66757	0.368311	9.6238	0.00192072	0.237632
Rhox4e	-0.952699	4.84364	9.54955	0.00199999	0.241474
A030009H04Rik	0.55256	3.69236	9.54709	0.00200267	0.241474
Cntn4	-2.36394	-0.922366	9.54059	0.00200977	0.241474
Pcolce	-1.27071	1.74457	9.52937	0.0020221	0.241474
Pkd2	-0.687737	2.00026	9.41664	0.00215026	0.248607
Tpd52l1	-0.446924	6.27632	9.40279	0.00216655	0.248607
Optc	1.81333	0.267484	9.39237	0.0021789	0.248607
Hist1h2bc	-0.572805	4.75421	9.38605	0.00218643	0.248607
Lmod3	1.6695	-0.822167	9.38533	0.00218729	0.248607
Hmga2	-0.946824	1.84759	9.38268	0.00219045	0.248607
Cd53	-1.68882	0.208515	9.31739	0.00226989	0.255512
Meis3	-2.34218	-0.619985	9.27646	0.00232118	0.25916
9930021D14Rik	-0.828587	2.99434	9.24165	0.00236571	0.26032
Cma1	-4.67977	0.175442	9.23875	0.00236947	0.26032
Hist1h2bg	-0.660807	3.35396	9.19501	0.00242675	0.264027
Gcnt1	-1.36653	0.107978	9.1838	0.00244167	0.264027
Sgcb	-0.582984	2.6886	9.12396	0.00252283	0.270672
Smarcc2	-0.606849	2.25216	9.08414	0.00257836	0.274486
Gdap1	-2.3973	-0.480223	9.03746	0.00264503	0.277328
Fdxr	-1.06916	1.71556	9.0289	0.00265745	0.277328
Tesc	-0.84541	3.68711	9.01128	0.00268319	0.277328
Aif1	-1.33409	0.532083	9.00047	0.0026991	0.277328
Ank	-0.755298	1.35418	8.97877	0.00273135	0.277328
Gsta4	-0.488213	5.91505	8.96801	0.00274748	0.277328
Rhou	-1.06771	1.76066	8.95857	0.00276172	0.277328
Apoc1	-0.573758	4.09082	8.95533	0.00276661	0.277328
Lcn3	-2.17034	-1.26861	8.90056	0.00285082	0.281817
Cldn11	-1.56838	-0.581063	8.87871	0.00288515	0.281817
Adamts19	-1.93031	-0.699468	8.86944	0.00289985	0.281817
Dlk1	-1.11466	1.33318	8.85748	0.0029189	0.281817
AU022751	0.648768	3.34443	8.83855	0.00294933	0.281817
BC017612	-0.800236	1.60282	8.83644	0.00295274	0.281817
Sct	-0.840373	5.81404	8.83448	0.00295591	0.281817
Gcm1	-1.76967	0.866769	8.81173	0.002993	0.281817
Ins2	-1.4662	2.39788	8.80985	0.00299609	0.281817
Gas7	-1.31753	0.888232	8.69305	0.00319425	0.298412
Rrad	2.24041	0.326	8.65503	0.0032616	0.301075
Fbln2	-1.16497	2.01646	8.65112	0.00326859	0.301075
Zfp362	-1.53892	0.124149	8.61981	0.00332526	0.301075
Prss38	-2.23596	-0.829383	8.61244	0.00333875	0.301075
Gadd45g	-0.757148	4.1123	8.59647	0.00336816	0.301075
Tmem176b	-0.78053	3.21453	8.59586	0.00336927	0.301075
Gm17455	-1.23865	2.42527	8.58378	0.0033917	0.301075
Timp1	-0.664133	3.17455	8.52646	0.0035002	0.301075
Gm10591	-3.73375	-1.21597	8.52254	0.00350775	0.301075
Ccl21b	-3.73375	-1.21597	8.52254	0.00350775	0.301075
Gm13304	-3.73375	-1.21597	8.52254	0.00350775	0.301075
Ccl21c	-3.73375	-1.21597	8.52254	0.00350775	0.301075
LOC100862177	-3.73375	-1.21597	8.52254	0.00350775	0.301075
Zscan20	-0.930042	0.434056	8.50672	0.00353837	0.301641
Beta-s	-6.68873	3.71351	8.48671	0.0035775	0.301641
Ccl6	-2.77709	-0.840898	8.48532	0.00358024	0.301641
Dsel	-0.83251	2.0299	8.4594	0.00363161	0.303713
Hk2	-0.481006	3.91104	8.45068	0.00364907	0.303713
Ctnna3	-1.63601	-1.0104	8.37536	0.00380343	0.313424
Zfp275	-0.73067	2.5183	8.37155	0.00381139	0.313424
St5	-1.12835	1.30412	8.32694	0.00390614	0.319304
Col4a1	-1.18923	1.36561	8.31111	0.00394033	0.319987
Gm11944	-0.690762	1.18948	8.30156	0.00396109	0.319987
Baiap2l1	-1.04847	1.66912	8.26873	0.00403337	0.321187
Spin2	-0.475419	3.0079	8.26814	0.00403468	0.321187
Mylk	-1.12674	1.63613	8.26266	0.00404688	0.321187
Naga	-0.737127	1.50533	8.23959	0.00409863	0.321187
Meis1	-1.19585	0.409781	8.21875	0.00414597	0.321187
Mras	-0.885839	1.84058	8.21171	0.0041621	0.321187
Tspan7	-1.06753	2.34987	8.19916	0.00419099	0.321187
Atp4a	-1.61302	-0.772928	8.18501	0.0042238	0.321187
Mme	-1.05851	1.34196	8.17633	0.00424406	0.321187
Hist1h2be	-0.64202	2.77757	8.17478	0.00424769	0.321187
Etl4	-1.02742	2.36594	8.17046	0.00425781	0.321187
Mmp23	-0.83115	2.14875	8.16756	0.00426461	0.321187
Il13ra1	0.833264	3.1431	8.14342	0.00432177	0.321187
Plin3	-1.23001	1.0336	8.14149	0.00432636	0.321187
Bex2	-0.618932	6.73978	8.126	0.00436349	0.321187
Hs3st1	-2.02325	-0.561615	8.12119	0.00437508	0.321187
Slc17a5	0.795838	1.33538	8.11729	0.0043845	0.321187
Evc	2.17663	-0.71156	8.11215	0.00439695	0.321187
Gm694	-2.7989	0.724359	8.05383	0.00454075	0.329019
Amh	-1.75208	0.795428	8.03992	0.00457575	0.329019
Ammecr1	-0.861516	2.03175	8.03006	0.00460072	0.329019
Dpysl3	-1.21535	0.30006	8.02082	0.00462426	0.329019
Grb10	-0.964502	1.75882	8.01304	0.00464418	0.329019
S100a1	-0.728307	2.30919	8.01158	0.00464791	0.329019
Msrb2	-0.512548	3.92707	7.99285	0.00469625	0.330293
Hbb-b2	-6.41903	3.58749	7.97681	0.00473805	0.330293
Hbb-b1	-6.41903	3.58749	7.97681	0.00473805	0.330293
Serpinb6a	-0.522656	5.60518	7.9501	0.00480847	0.331199
Lyzl4	-2.43623	-0.47219	7.94827	0.00481334	0.331199
6030498E09Rik	-1.12791	0.577029	7.93779	0.0048413	0.331199
Hist1h2bh	-0.813221	1.38079	7.93546	0.00484752	0.331199
Slc22a20	-2.26677	-0.580975	7.89467	0.00495806	0.333972
Elf4	-1.65416	-0.424879	7.88563	0.00498292	0.333972
Cds1	-0.718935	3.59744	7.88551	0.00498324	0.333972
Stim1	-0.94514	1.44805	7.88473	0.00498538	0.333972
AU021092	-1.84324	-0.562831	7.87098	0.00502345	0.334888
Itm2a	-0.914636	2.88934	7.82698	0.0051472	0.34148
Ushbp1	1.6826	-0.242408	7.81708	0.00517546	0.341705
Nos3	-1.28528	0.929978	7.77189	0.00530655	0.341821
4932702P03Rik	-0.836019	0.970463	7.77081	0.00530971	0.341821
Dct	-1.53706	-0.723144	7.76854	0.00531641	0.341821
Atp1b2	-0.865917	2.45445	7.76267	0.00533369	0.341821
Lgals7	-1.04095	1.45655	7.76257	0.00533401	0.341821
Fbxo4	-0.72349	1.78159	7.75758	0.00534875	0.341821
Fam115a	-1.44814	-0.431526	7.75667	0.00535145	0.341821
Plce1	-1.29041	-0.195344	7.74719	0.00537962	0.342029
Fcgr3	-1.21622	1.3072	7.68158	0.00557874	0.351926
Spp1	-0.65451	5.86597	7.67786	0.00559025	0.351926
Fgf18	-1.30849	-0.0508504	7.6708	0.00561216	0.351926
Kdelc2	-0.736525	1.65664	7.64791	0.00568381	0.352834
Mt1	-0.854648	5.17768	7.64681	0.00568727	0.352834
Rerg	-1.44559	-0.983199	7.6416	0.00570371	0.352834
Nppc	-1.14134	-0.210609	7.62502	0.00575641	0.354497
Aldh3b1	-1.22773	1.15511	7.58331	0.00589112	0.360857
Tmem117	-1.41403	0.783615	7.57009	0.00593448	0.360857
Ndrg1	-1.43216	-0.489217	7.56178	0.0059619	0.360857
Tnnc1	-1.32107	-0.417989	7.56091	0.0059648	0.360857
Gldn	-1.82274	-0.644791	7.54711	0.00601063	0.362035
Trim46	1.17419	-0.166404	7.48448	0.00622329	0.372745
Il7	-1.13743	-0.0256711	7.47887	0.00624272	0.372745
Ppp1r9b	-0.963678	0.724711	7.46723	0.00628322	0.373539
E330017L17Rik	-1.37502	-0.0382915	7.43705	0.00638946	0.376822
Clps	-1.34746	-0.717688	7.42994	0.00641474	0.376822
Bcas3	0.391042	4.46867	7.40645	0.00649904	0.376822
Krt19	1.20766	-0.587064	7.40329	0.00651049	0.376822
0610040F04Rik	-1.19228	0.818181	7.39982	0.00652304	0.376822
As3mt	-0.576459	2.54039	7.3988	0.00652674	0.376822
4933402E13Rik	-1.11222	1.10758	7.39468	0.0065417	0.376822
Tspan32	-0.975442	1.31705	7.3814	0.00659018	0.376822
Cd79a	-0.843881	1.18003	7.38091	0.00659199	0.376822
Gpr125	-0.599923	2.98964	7.37056	0.00663002	0.376822
Rarb	-1.54349	0.617533	7.36778	0.00664028	0.376822
E130310I04Rik	-1.57813	-0.198222	7.35125	0.0067016	0.377272
AF251705	-2.0959	-0.631589	7.35084	0.00670315	0.377272
Fstl1	-0.543184	3.78669	7.34136	0.00673857	0.377717
Mmd2	-1.19484	1.03291	7.32397	0.00680408	0.379839
Cdk5rap1	0.392362	5.68311	7.28991	0.00693429	0.384403
Tbc1d4	-1.16483	0.156403	7.28796	0.00694181	0.384403
Mlst8	-0.520209	3.79169	7.24614	0.00710537	0.39188
Ralgps1	0.846699	0.963302	7.21369	0.00723498	0.397432
Armcx6	-1.31692	-0.605663	7.19731	0.00730128	0.399476
Frmd6	0.552134	2.39078	7.16773	0.00742268	0.404506
Hspb6	-0.976208	0.984512	7.13161	0.00757365	0.411103
Rhox6	-0.831013	8.66743	7.09963	0.00770998	0.416855
Pgcp	-0.79159	2.78596	7.09132	0.00774581	0.41715
Xlr5c	1.34415	5.45233	7.07674	0.00780909	0.418915
St6galnac6	-1.01364	0.208147	7.05076	0.00792315	0.422634
Clec10a	1.40107	1.39125	7.03662	0.00798598	0.422634
Emx2os	-2.47318	-1.05938	7.03492	0.00799355	0.422634
Sparc	-0.940048	5.38738	7.02962	0.00801724	0.422634
Mir5109	-2.02949	0.294444	7.01832	0.00806801	0.422634
4632428N05Rik	-0.984443	0.759498	7.00618	0.00812287	0.422634
Jam2	-0.537636	3.88701	7.0028	0.00813821	0.422634
Fam59b	1.13596	0.164796	7.00063	0.0081481	0.422634
Asb13	-1.16534	0.700392	6.98935	0.00819961	0.422634
Cdr2l	-0.43483	2.80295	6.98693	0.00821069	0.422634
Zyx	-0.796519	1.86127	6.98361	0.00822593	0.422634
Prkra	-0.486819	4.01099	6.97888	0.00824771	0.422634
E130114P18Rik	-1.49719	-1.00164	6.95793	0.00834484	0.426021
Abtb2	-1.1714	0.442181	6.94621	0.00839972	0.426508
Cd63	-0.54105	6.32456	6.93988	0.00842947	0.426508
Ccdc102a	1.5545	-0.427174	6.93605	0.00844755	0.426508
Hddc3	-0.589667	2.11012	6.9263	0.00849371	0.427268
Car2	-1.09383	1.38581	6.90876	0.00857745	0.429905
Gm10664	1.70945	-0.862655	6.88854	0.00867502	0.431729
Cbln4	-1.19142	-0.178245	6.88819	0.0086767	0.431729
Ms4a6c	-1.7436	-0.777358	6.8583	0.00882306	0.436018
Trank1	-1.0695	2.84173	6.85762	0.00882641	0.436018
Ifnar2	-0.859259	1.45045	6.84344	0.00889674	0.437917
Vamp5	-0.873139	2.08185	6.80555	0.00908749	0.444577
Pyroxd2	-1.21436	0.182673	6.80373	0.00909678	0.444577
2610507I01Rik	-0.774477	1.07554	6.78026	0.00921715	0.448862
Nell1	-1.47355	-0.665176	6.76198	0.00931202	0.45188
Eps8	-0.84495	2.53205	6.73366	0.00946104	0.452854
Kcnq1ot1	-1.01173	2.42813	6.73062	0.00947718	0.452854
Rhox4d	-0.772322	4.14375	6.72742	0.00949419	0.452854
Lad1	-2.32093	-0.456813	6.72593	0.00950212	0.452854
Me1	-0.833556	4.09833	6.7222	0.009522	0.452854
DXBay18	1.79918	-0.146734	6.71508	0.0095601	0.452854
Efhd1	-0.988043	0.765174	6.70973	0.0095888	0.452854
Fbxo17	-0.901635	1.01229	6.70841	0.00959591	0.452854
Lrrc61	-1.08835	0.124605	6.67296	0.00978865	0.460368
Mt2	-0.811512	5.76964	6.66177	0.00985031	0.461687
Rnf128	-0.76399	2.08938	6.64833	0.00992487	0.4636
Nlrp9b	-1.9035	-0.0854877	6.63536	0.0099974	0.465188
Wscd1	-0.883	0.622304	6.62923	0.0100319	0.465188
Gfra3	-1.53343	0.68478	6.62415	0.0100605	0.465188
Kctd14	-1.36086	4.56397	6.60831	0.0101504	0.467583
Irf8	-1.59997	-0.473101	6.60144	0.0101897	0.467583
Padi2	-1.11847	0.427986	6.59711	0.0102144	0.467583
C2cd2	0.473738	2.59986	6.58964	0.0102574	0.46799
Pon3	-0.494147	3.80714	6.57177	0.0103609	0.471146
1700011H14Rik	3.55607	-0.936924	6.56104	0.0104236	0.472432
Ccl12	-2.30945	-0.84908	6.53353	0.010586	0.476651
Ifngr2	-0.973412	1.8752	6.53351	0.0105861	0.476651
Clca1	-0.950881	0.522719	6.49864	0.0107957	0.481274
Plscr3	-0.65044	2.05759	6.49143	0.0108396	0.481274
Ahsg	-1.23354	-0.0646668	6.4908	0.0108434	0.481274
Crlf1	0.568041	2.3887	6.48513	0.0108781	0.481274
Fam3b	1.10241	1.50339	6.48243	0.0108946	0.481274
Plxnb2	-0.721453	1.75469	6.47873	0.0109173	0.481274
Hbb-y	4.70431	1.4216	6.476	0.0109341	0.481274
A430093F15Rik	-2.10336	0.229971	6.44293	0.0111395	0.48657
Sgsh	-1.15379	0.0725801	6.43496	0.0111896	0.48657
Gdap10	-1.32082	0.0142264	6.42408	0.0112583	0.48657
Ddit4l	-0.525726	3.77939	6.41914	0.0112897	0.48657
C330024C12Rik	1.11872	-0.0756971	6.41445	0.0113195	0.48657
Rnase1	-0.865236	0.491486	6.41403	0.0113222	0.48657
C2	0.901164	0.371785	6.41223	0.0113337	0.48657
Vill	-1.23866	0.992824	6.4062	0.0113722	0.48657
Tpm4	-0.559413	3.74051	6.40467	0.0113821	0.48657
Nfia	-1.14104	0.189843	6.40052	0.0114087	0.48657
Mdp1	-0.429894	3.90757	6.38926	0.0114813	0.486729
Igf2	-0.814352	2.25566	6.38895	0.0114833	0.486729
Tle2	-1.6253	-0.950907	6.38341	0.0115192	0.486747
Bche	-1.36886	-0.506117	6.37506	0.0115735	0.487544
Pla2g16	-0.467522	4.18206	6.35246	0.0117218	0.490448
Vnn1	-1.01607	1.12429	6.35231	0.0117228	0.490448
Ccnd1	0.635363	5.02599	6.34687	0.0117588	0.490448
Dapk2	0.698772	3.08856	6.3401	0.0118038	0.490448
Fkbp14	-0.879445	1.08669	6.33751	0.011821	0.490448
Trim36	-1.28353	0.055238	6.31401	0.0119788	0.49337
Rgs2	-1.13148	2.26644	6.3111	0.0119984	0.49337
Scrn1	-0.730305	1.77377	6.31098	0.0119992	0.49337
Sox10	-1.43625	-0.830417	6.30362	0.0120492	0.493944
Decr1	-0.509413	2.75081	6.29597	0.0121013	0.494603
Acp5	-1.11016	1.42667	6.28907	0.0121485	0.49506
Tubg2	0.605336	2.63355	6.2739	0.0122529	0.49634
Cercam	-0.746161	1.31039	6.25623	0.0123757	0.49634
Gstm6	-0.560335	7.57219	6.25283	0.0123995	0.49634
Cd164l2	-1.10478	1.64267	6.2477	0.0124355	0.49634
Cd83	-1.70625	-0.379308	6.24592	0.012448	0.49634
Chst8	-1.40644	-0.599612	6.24305	0.0124681	0.49634
Sdk1	1.74741	-0.344417	6.23863	0.0124993	0.49634
Cthrc1	0.682971	5.75391	6.23719	0.0125095	0.49634
Gstm1	-0.37912	9.29373	6.23384	0.0125332	0.49634
Crim1	-0.943163	-0.0329801	6.23269	0.0125413	0.49634
Pramef12	1.02951	0.514265	6.22362	0.0126057	0.496616
Stk33	1.01938	1.6266	6.22153	0.0126206	0.496616
Engase	-1.00313	0.47492	6.21432	0.0126721	0.497122
Inhbb	-0.967772	0.932082	6.20961	0.0127059	0.497122
Cltb	-0.743712	2.49022	6.20023	0.0127734	0.498343
Zc3h12c	-0.753825	0.969588	6.18491	0.0128844	0.500448
Hmgcs2	-0.986921	3.0072	6.18274	0.0129002	0.500448
L2hgdh	-0.381478	3.5234	6.17055	0.0129894	0.501309
Axl	-0.994397	2.07312	6.16806	0.0130077	0.501309
Zfp189	-0.490353	2.07664	6.16477	0.0130319	0.501309
Krt17	1.27959	1.98117	6.1566	0.0130922	0.502223
Plcb2	-0.749975	1.17733	6.14848	0.0131525	0.502426
Abhd3	0.640613	1.69817	6.14604	0.0131707	0.502426
Gm6890	1.1994	1.54298	6.13802	0.0132305	0.50331
Gm3020	-1.31533	1.82842	6.1268	0.0133147	0.50353
Cnnm1	-2.00112	-0.515706	6.12661	0.0133162	0.50353
Tacc1	-0.689008	2.08868	6.11992	0.0133667	0.50353
Akr1b8	-0.82944	4.44945	6.11294	0.0134196	0.50353
Rbp1	-0.628262	4.56828	6.11293	0.0134196	0.50353
Nuak1	-0.770691	1.03353	6.10112	0.0135096	0.505524
Bmpr2	-0.930916	1.00734	6.04176	0.0139714	0.519588
Dbndd2	0.687557	4.10597	6.03935	0.0139904	0.519588
Rab31	-0.778126	2.37391	6.03828	0.0139989	0.519588
Rhox8	-0.892058	3.13997	6.01965	0.0141474	0.522062
Trib2	-0.935776	1.55692	6.01741	0.0141654	0.522062
Upp1	1.16142	3.02519	6.00961	0.0142282	0.522062
Mael	0.474542	7.35148	6.00451	0.0142694	0.522062
Mfap2	-0.755282	2.31087	6.00312	0.0142806	0.522062
Asb9	1.58395	1.71921	5.99352	0.0143585	0.522062
Cluap1	0.338302	5.56342	5.98906	0.0143949	0.522062
Xlr5a	1.1473	6.53682	5.98896	0.0143957	0.522062
Lmo7	-1.03657	0.426841	5.98748	0.0144077	0.522062
4933427G17Rik	1.35618	0.385143	5.96368	0.0146036	0.527765
Ppt2	-0.965714	0.688495	5.95347	0.0146884	0.529437
Pgrmc1	-0.582801	3.97441	5.94639	0.0147475	0.530176
Slc26a11	-1.08487	0.0343487	5.92069	0.0149641	0.535636
Klhl26	-0.915752	0.445369	5.91913	0.0149774	0.535636
Pcsk5	-1.05011	0.468035	5.91049	0.015051	0.535967
Serpinb9b	-1.39474	2.3487	5.90889	0.0150647	0.535967
Ccnd2	-0.569679	3.00097	5.88567	0.0152646	0.539968
Ly96	-0.822273	0.830266	5.88117	0.0153036	0.539968
Itpka	-0.884523	0.205295	5.87851	0.0153268	0.539968
Susd3	-0.953974	3.10201	5.87511	0.0153564	0.539968
LOC622552	0.875988	0.577078	5.86966	0.0154041	0.539968
Krt24	1.42866	-0.469108	5.86381	0.0154553	0.539968
Htr2b	2.1042	-1.09874	5.86001	0.0154887	0.539968
Clec4n	-1.96882	-0.897187	5.85828	0.0155039	0.539968
Cd52	-1.35249	0.0169578	5.85521	0.015531	0.539968
Tle6	-0.852542	2.17827	5.84689	0.0156046	0.540541
4732491K20Rik	-0.545606	1.63163	5.84445	0.0156262	0.540541
Mro	-0.963471	2.02957	5.8391	0.0156738	0.540713
Paqr9	2.60715	-0.0527326	5.83486	0.0157117	0.540713
Galnt11	0.517491	3.37715	5.82199	0.015827	0.540713
Odz4	-1.17549	0.872568	5.81988	0.015846	0.540713
Dlg5	-0.461001	2.57141	5.81544	0.0158861	0.540713
Krt42	1.13511	2.81412	5.81323	0.015906	0.540713
Fam117b	0.373652	4.1845	5.81315	0.0159068	0.540713
Fam40b	-1.78485	0.0892425	5.78538	0.01616	0.547963
Gm19705	-0.610191	1.84491	5.77246	0.0162792	0.5487
Pdgfc	-1.22946	-0.323005	5.7706	0.0162965	0.5487
Gnb5	-0.683471	1.91745	5.76369	0.0163606	0.5487
Fuca2	-1.05578	0.95995	5.75323	0.0164583	0.5487
Ttyh2	-0.62731	1.63573	5.75206	0.0164694	0.5487
Adamtsl4	0.805026	1.68873	5.7468	0.0165187	0.5487
Dusp18	0.841833	0.574154	5.74603	0.016526	0.5487
Rhox9	-0.706039	9.20859	5.74552	0.0165308	0.5487
Iqcc	0.397776	3.90461	5.73961	0.0165865	0.5487
Arsb	-1.29864	0.318959	5.73774	0.0166041	0.5487
Nedd9	-1.06901	1.84529	5.73593	0.0166212	0.5487
Nav1	-0.598556	2.78222	5.72969	0.0166804	0.549321
Gata3	-1.69621	0.447946	5.72272	0.0167467	0.549321
Lyst	-0.584252	2.30422	5.72133	0.01676	0.549321
Lmf1	-0.45563	2.64392	5.71052	0.0168636	0.550125
Rnase4	-1.28127	0.472093	5.7104	0.0168647	0.550125
Trpc3	-1.14109	0.217945	5.7044	0.0169224	0.550701
Fzd1	-1.22203	-0.0573792	5.68916	0.01707	0.551297
Laptm4b	-0.44812	5.98564	5.68719	0.0170892	0.551297
Ctsc	-0.586932	3.90354	5.68675	0.0170935	0.551297
Fam184b	-1.36651	-0.504792	5.68532	0.0171074	0.551297
Arhgap26	-0.866111	0.837645	5.68183	0.0171415	0.551297
Dhrs11	-0.491692	2.63643	5.67721	0.0171867	0.551459
Ccdc68	-1.13348	1.73558	5.67277	0.0172302	0.551568
Tmem184a	-1.18565	2.77478	5.6608	0.0173482	0.553314
Asb14	1.00918	0.0927987	5.65156	0.0174398	0.553314
Xlr5b	1.11807	5.98975	5.64531	0.0175022	0.553314
Slc16a2	-1.33371	-1.04901	5.64377	0.0175175	0.553314
Usp2	0.513292	3.55138	5.6397	0.0175583	0.553314
Ccr7	0.593296	1.54183	5.63768	0.0175784	0.553314
Nenf	-0.644974	4.04203	5.63487	0.0176067	0.553314
Adamts16	-1.05215	1.56577	5.63482	0.0176071	0.553314
Nr5a1	-1.18819	0.849899	5.62206	0.0177358	0.555156
Iqgap2	-0.896407	0.874655	5.61947	0.017762	0.555156
Calr4	1.18022	0.448138	5.61701	0.017787	0.555156
Pck2	-0.882607	0.655321	5.5907	0.0180561	0.562277
Notch1	-0.91805	1.20249	5.58449	0.0181202	0.562998
Lmo4	-0.60035	2.42551	5.56981	0.0182727	0.566454
Ly86	-1.16442	0.305429	5.54801	0.0185017	0.570566
Brsk2	1.45512	-0.123674	5.54777	0.0185042	0.570566
Arhgef12	-0.432234	2.7268	5.54176	0.0185679	0.570566
Fam198b	-1.08485	1.34334	5.5354	0.0186355	0.570566
Wls	-1.10541	1.27074	5.53517	0.018638	0.570566
Apobec3	-1.17223	-0.0915116	5.5336	0.0186546	0.570566
Rhog	-0.637942	2.01737	5.52202	0.0187785	0.573054
Dusp5	-1.25073	0.0393429	5.51536	0.0188502	0.573054
Myo7a	-0.51519	3.5459	5.51278	0.018878	0.573054
Rhox4g	-0.676982	4.57395	5.50728	0.0189375	0.573054
9030624G23Rik	-0.457189	2.3754	5.50662	0.0189446	0.573054
Mtap7d1	-0.477316	3.53533	5.48754	0.0191525	0.578068
Reep2	-1.12056	0.495187	5.47967	0.0192389	0.579404
Zfp101	0.394938	3.66	5.45737	0.019486	0.585561
Ttll13	-1.07015	0.315172	5.45084	0.0195589	0.586469
Pmp22	-0.79053	2.14287	5.44249	0.0196527	0.587996
Kiss1	-1.19389	1.00861	5.43652	0.01972	0.588107
Rap1gap	-1.07602	0.400681	5.4331	0.0197586	0.588107
Stard8	-0.812878	1.48317	5.42881	0.0198072	0.588107
Sprr2a2	-0.600528	3.95689	5.42324	0.0198705	0.588107
Sprr2a1	-0.600528	3.95689	5.42324	0.0198705	0.588107
Enpp1	-0.805844	0.958808	5.40511	0.0200779	0.591855
Ap3m2	0.444508	3.52961	5.39892	0.0201493	0.591855
Itgal	-1.49986	-0.53206	5.39833	0.0201561	0.591855
Reep3	-0.375251	3.56488	5.39716	0.0201695	0.591855
Vcl	-0.369857	4.17676	5.39314	0.020216	0.591955
Nrip3	-2.12539	-0.288203	5.38579	0.0203014	0.59319
Rnpep	-0.726098	1.89304	5.37361	0.0204436	0.596077
Dbt	-0.51172	2.08904	5.34366	0.0207978	0.604273
9330182L06Rik	-0.928504	-0.195096	5.34241	0.0208127	0.604273
Vwa5a	-1.16487	-0.402547	5.33174	0.0209405	0.6067
Mmp15	-0.699496	1.39804	5.32395	0.0210343	0.607844
Magea2	1.52355	-0.413557	5.32112	0.0210685	0.607844
Taf7l	1.1536	4.09496	5.31564	0.0211349	0.608481
Layn	1.39981	-0.577822	5.29592	0.0213755	0.61365
Hsd3b1	-1.46734	1.26452	5.29361	0.0214038	0.61365
Scara5	-1.06469	0.272608	5.28112	0.0215578	0.616779
Tmem9	-0.340248	4.5892	5.27315	0.0216567	0.61767
Hpse	1.79478	-0.15028	5.27137	0.0216789	0.61767
Serpina3m	-1.11214	1.07522	5.25818	0.0218439	0.621081
Khdc3	0.536495	4.27393	5.24976	0.0219498	0.62166
Cdsn	-1.86075	-0.963398	5.247	0.0219846	0.62166
1810011O10Rik	-1.06009	-0.370885	5.24037	0.0220685	0.62166
Gyltl1b	-0.876932	1.34472	5.23979	0.022076	0.62166
Gm6880	0.809326	3.8797	5.23864	0.0220906	0.62166
Tulp2	-0.964382	1.87257	5.22754	0.022232	0.624359
Nanos2	1.5409	0.67858	5.20322	0.0225451	0.631861
Gsto1	-0.362767	4.53992	5.1973	0.0226219	0.632723
Lama4	-1.10144	0.160737	5.19182	0.0226934	0.633431
Slc16a4	0.546404	3.28898	5.1835	0.0228024	0.635182
Cdh23	-0.780351	0.365629	5.17868	0.0228657	0.635657
Chst11	-1.93305	-0.714563	5.16411	0.0230583	0.639517
C1qtnf7	-0.949762	0.782044	5.16114	0.0230977	0.639517
Sh3bp5	-1.29088	0.218625	5.1524	0.0232143	0.641452
Src	-1.43816	-0.684738	5.14569	0.0233041	0.642008
Greb1	-0.66878	0.994894	5.13351	0.0234682	0.642008
Plec	-1.04034	0.402948	5.13218	0.0234862	0.642008
H2-T10	-0.875555	-0.283799	5.12481	0.0235862	0.642008
Slc29a3	-0.879607	0.602167	5.12264	0.0236157	0.642008
Ncoa7	-0.607405	1.81135	5.11998	0.0236519	0.642008
Cables2	0.404556	3.57651	5.11397	0.023734	0.642008
Scrn2	-0.893615	1.18997	5.11247	0.0237545	0.642008
Shbg	-0.959884	1.27156	5.11211	0.0237594	0.642008
Anxa5	-0.7089	4.63196	5.10246	0.0238919	0.642008
Erbb2	-1.21295	-0.289503	5.10018	0.0239234	0.642008
Gsdmd	-0.931971	-0.104808	5.09773	0.0239572	0.642008
Aard	-0.689117	6.12503	5.09745	0.023961	0.642008
Nfib	-1.03171	0.940373	5.09534	0.0239902	0.642008
Acvr2b	-0.480391	2.49405	5.09365	0.0240136	0.642008
Cmtm7	-0.47608	4.6453	5.09189	0.0240379	0.642008
Crip1	-0.393123	6.79401	5.09049	0.0240574	0.642008
Tmem132a	-1.12777	-0.186929	5.08916	0.0240759	0.642008
Meg3	-0.968947	1.06611	5.08074	0.024193	0.642311
Ahnak	-1.28903	0.021891	5.07578	0.0242624	0.642311
Rgma	0.516404	2.03795	5.07261	0.0243067	0.642311
Ms4a10	-0.802546	-0.021787	5.07091	0.0243306	0.642311
Efnb3	0.996958	0.112489	5.06822	0.0243684	0.642311
Ptpre	-0.690319	2.70152	5.06655	0.0243918	0.642311
Uchl1	0.337446	6.71808	5.05993	0.0244852	0.642311
Rmnd5a	-0.290676	4.13263	5.05727	0.0245228	0.642311
Serpinb1a	-1.01363	0.501824	5.05648	0.024534	0.642311
Zfp174	-0.868282	0.227487	5.05211	0.024596	0.642311
Fgf13	-0.686312	2.46224	5.0517	0.0246017	0.642311
Gm14378	-0.686275	2.19948	5.03689	0.024813	0.646597
Ppef2	-1.1164	0.246781	5.03172	0.0248872	0.647303
Kremen2	0.957394	0.539448	5.02504	0.0249834	0.647645
Myh14	0.764528	1.88725	5.02042	0.0250501	0.647645
Fzd7	-0.350857	2.93734	5.01724	0.0250962	0.647645
Fam101b	0.66642	1.96008	5.01591	0.0251154	0.647645
Efhd2	-0.383329	3.49543	5.01448	0.0251361	0.647645
Akr1b10	-0.433161	3.75743	5.00158	0.0253242	0.65046
Prkce	-1.08284	-0.217508	5.00049	0.0253401	0.65046
Umodl1	-0.810993	4.38795	4.99618	0.0254033	0.650864
Mybpc3	-1.17674	0.194289	4.98842	0.0255175	0.651121
Rtn4rl1	-1.01705	1.18902	4.98473	0.0255719	0.651121
Ndrg4	-0.970738	-0.0664447	4.9846	0.0255739	0.651121
Dpp9	0.522129	2.63026	4.98263	0.025603	0.651121
Cebpd	-0.38893	3.01601	4.97259	0.0257521	0.652966
Tmem50b	-0.462678	2.39658	4.96437	0.0258747	0.652966
Neat1	-1.00446	0.57855	4.9637	0.0258848	0.652966
G0s2	-0.908084	1.91032	4.96239	0.0259044	0.652966
Spint5	0.784986	0.685892	4.95968	0.025945	0.652966
Trp53inp2	-0.471509	2.33583	4.95689	0.0259869	0.652966
Mettl7a1	0.78468	0.451925	4.95547	0.0260083	0.652966
Rgs11	-0.985528	0.584616	4.94944	0.0260991	0.65405
A330102I10Rik	0.885385	0.283992	4.94411	0.0261797	0.654873
Rgn	-0.896858	1.60235	4.93908	0.0262561	0.65559
Gm20199	-1.37329	-0.303774	4.9282	0.0264218	0.658531
Arpc1b	-0.52694	6.31608	4.91521	0.0266212	0.660997
9030224M15Rik	-0.575207	1.52714	4.91199	0.0266708	0.660997
Brdt	0.5668	4.96876	4.91166	0.0266761	0.660997
Gpd2	-0.773119	1.59839	4.90925	0.0267133	0.660997
Daam2	-1.22758	-0.2193	4.90247	0.0268183	0.661281
Gpt	-0.697995	1.17982	4.90223	0.026822	0.661281
Tinagl1	-1.00485	1.69233	4.89889	0.0268739	0.661281
4930425O10Rik	-0.791812	0.396726	4.89336	0.0269602	0.661281
S100z	1.65393	-0.471566	4.88704	0.0270591	0.661281
Ctss	-1.24292	1.55344	4.87771	0.0272057	0.661281
Abcd1	0.666795	1.32581	4.8757	0.0272374	0.661281
Hist1h2bf	-0.566367	2.31553	4.87234	0.0272904	0.661281
Slc6a9	-1.45467	-0.777631	4.86875	0.0273474	0.661281
Lat	0.463407	2.91227	4.86732	0.0273699	0.661281
Sybu	-0.904573	0.762259	4.85828	0.0275138	0.661281
Gm600	-1.42841	0.26471	4.85707	0.0275331	0.661281
Piga	0.384263	3.16457	4.85681	0.0275372	0.661281
Nudt16	0.514923	2.74634	4.85181	0.0276171	0.661281
Actn3	0.947579	0.549672	4.85169	0.0276191	0.661281
Rarres1	-0.837666	0.447954	4.84386	0.0277448	0.661281
0610007N19Rik	-0.45524	2.43394	4.84191	0.0277761	0.661281
Dio1	-2.31543	-0.884499	4.84109	0.0277893	0.661281
Folr2	-0.846242	0.783431	4.84023	0.0278032	0.661281
Tnni1	-0.79099	3.39367	4.83903	0.0278225	0.661281
Ctdspl	-0.777827	1.5983	4.83237	0.0279302	0.661281
Ido2	2.30589	-0.409158	4.83112	0.0279505	0.661281
Il10rb	-0.87694	1.0293	4.83094	0.0279534	0.661281
G530011O06Rik	-1.08089	0.704437	4.83014	0.0279663	0.661281
Fhad1	-0.75765	0.612686	4.82543	0.028043	0.661281
Fcrls	-1.33963	-0.34136	4.82378	0.0280697	0.661281
Rec8	0.82678	3.54616	4.82082	0.028118	0.661281
Suox	-1.32497	-0.220382	4.8193	0.0281428	0.661281
4930529M08Rik	0.58105	1.47107	4.81743	0.0281733	0.661281
Adamts9	-0.826397	1.87033	4.81719	0.0281772	0.661281
Gtf2i	-0.420281	3.85849	4.81473	0.0282175	0.661281
Fam131c	-1.27608	-0.146239	4.81154	0.0282698	0.661379
Marcks	-0.484812	3.27167	4.80601	0.0283607	0.662376
Sgce	-0.791838	1.74151	4.79653	0.0285172	0.664901
Amhr2	-1.07624	1.6855	4.77116	0.0289403	0.668996
Adamts14	-0.96127	0.972334	4.76997	0.0289604	0.668996
Cldn26	-0.85324	0.140249	4.76867	0.0289821	0.668996
Fars2	0.269944	5.58996	4.7678	0.0289969	0.668996
Hdhd3	-0.427095	2.07441	4.76653	0.0290183	0.668996
Fam199x	-1.30447	0.303663	4.75879	0.0291491	0.668996
Krt18	-0.53287	3.68399	4.7533	0.0292422	0.668996
Lgals3	-1.22196	0.200002	4.75237	0.029258	0.668996
Naglu	-1.13622	-0.898996	4.75206	0.0292632	0.668996
Glipr1l2	1.82892	-0.447036	4.74831	0.029327	0.668996
A930004D18Rik	0.573344	2.58957	4.74183	0.0294378	0.668996
Ebp	-0.32849	5.19617	4.74135	0.0294459	0.668996
Wfs1	-0.597182	1.88495	4.73734	0.0295147	0.668996
Wnt6	-1.13748	1.42847	4.735	0.0295549	0.668996
Serpine2	-0.525446	6.43572	4.7346	0.0295617	0.668996
Wt1	-1.04176	1.73955	4.73272	0.029594	0.668996
Foxo6	-1.30585	-0.312541	4.73116	0.029621	0.668996
Vldlr	1.50322	-0.368819	4.73061	0.0296304	0.668996
Hmgn5	-0.581001	6.5831	4.72704	0.0296919	0.668996
Nid1	-0.608824	1.42434	4.72173	0.0297837	0.668996
Snord33	-0.869873	0.107536	4.72102	0.029796	0.668996
9930013L23Rik	-1.75307	-1.26323	4.71981	0.029817	0.668996
Syt7	-1.05808	0.387583	4.71833	0.0298427	0.668996
Epdr1	-0.8456	1.4131	4.71434	0.029912	0.668996
Mapre3	-0.990747	0.383396	4.71203	0.0299522	0.668996
9530053A07Rik	-1.20779	0.396304	4.71086	0.0299726	0.668996
Mesdc1	-0.592996	1.69915	4.70883	0.0300081	0.668996
Rai14	-0.424558	3.15725	4.69605	0.0302321	0.671156
Fos	-0.77376	2.7603	4.6958	0.0302364	0.671156
Dhh	-1.21586	1.30963	4.69494	0.0302516	0.671156
Gm20571	0.50284	1.44248	4.6907	0.0303262	0.671726
4930513N10Rik	-0.442688	5.43319	4.68097	0.0304985	0.672525
Ptprm	1.03745	0.325727	4.68057	0.0305057	0.672525
Asap2	0.390974	3.40698	4.67462	0.0306115	0.672525
Fam78b	1.1956	-0.190389	4.67436	0.030616	0.672525
Agps	-0.320806	4.6267	4.67158	0.0306656	0.672525
Slc43a3	-0.571877	1.60031	4.67144	0.0306682	0.672525
Slc13a4	-1.27342	-0.361161	4.66937	0.0307051	0.672525
Gm2a	-0.447692	3.11714	4.66191	0.0308389	0.67438
Nphp4	0.519241	1.53785	4.65051	0.0310444	0.677794
Tes	-0.514406	5.40554	4.63837	0.0312648	0.680812
Clcnka	-1.65697	-0.653416	4.63743	0.0312818	0.680812
1500009L16Rik	-0.426385	5.57452	4.62753	0.0314628	0.681187
Mirlet7d	-1.38522	-0.700132	4.62261	0.0315533	0.681187
Thap11	0.312869	5.8792	4.61967	0.0316072	0.681187
F2	0.787745	1.01122	4.61952	0.03161	0.681187
2200002D01Rik	-0.652269	1.24768	4.61557	0.0316829	0.681187
Pdk4	-0.573377	1.17831	4.61227	0.031744	0.681187
Atp1a1	-0.323648	4.70269	4.60651	0.0318508	0.681187
Etnk2	-0.987026	2.34673	4.60161	0.031942	0.681187
Tcirg1	-0.953219	-0.733435	4.59979	0.0319758	0.681187
Cryl1	-0.397569	3.08279	4.59245	0.0321131	0.681187
Hpgds	-1.10512	-0.190777	4.59198	0.0321218	0.681187
Slc4a4	0.831488	0.259893	4.58967	0.0321653	0.681187
Ptges	-0.777402	0.463689	4.58843	0.0321885	0.681187
Taf4a	-0.447404	2.57511	4.58705	0.0322144	0.681187
Gabarapl1	-0.494146	1.70185	4.5856	0.0322417	0.681187
Akr1cl	-0.993001	4.50243	4.58519	0.0322495	0.681187
Gnas	-0.416318	6.24499	4.58332	0.0322846	0.681187
Cux1	-0.592888	2.18599	4.58281	0.0322942	0.681187
Mtus2	0.552594	1.51507	4.5821	0.0323076	0.681187
Six2	-1.25086	-0.376494	4.5817	0.0323152	0.681187
Ncoa2	-0.343665	4.59043	4.58035	0.0323406	0.681187
Fkbp9	-0.331101	4.10064	4.57502	0.0324413	0.682214
Thnsl2	-1.02277	0.716242	4.57089	0.0325196	0.682214
Acss1	-0.542756	2.34084	4.5699	0.0325384	0.682214
Epha7	-0.968712	0.305547	4.56639	0.0326052	0.68229
Frmd4a	-0.555127	1.49091	4.56449	0.0326414	0.68229
Nipal1	-0.964084	1.18932	4.56118	0.0327045	0.68257
Sel1l3	-1.02061	1.03376	4.55746	0.0327756	0.683016
Ebf3	-1.69349	-0.0348248	4.54882	0.0329415	0.683375
Hdgfl1	1.09355	0.158135	4.54472	0.0330203	0.683375
Scx	-0.891206	1.60864	4.54323	0.0330491	0.683375
Plod3	-0.365371	3.51803	4.54203	0.0330723	0.683375
Krt8	-0.780432	1.84351	4.539	0.033131	0.683375
Tnfrsf12a	-0.631993	2.44742	4.53578	0.0331932	0.683375
Tekt5	0.656503	0.443757	4.53502	0.0332081	0.683375
Gstm2	-0.463599	8.97094	4.53396	0.0332286	0.683375
Ddhd1	-0.317796	3.66623	4.53334	0.0332407	0.683375
Ptn	-1.56428	-0.176962	4.53038	0.0332983	0.683536
Trim62	-0.971235	0.451838	4.52575	0.0333884	0.684349
Zxda	-0.735222	1.02381	4.5207	0.033487	0.684349
Hsd17b3	-0.913699	1.11905	4.52069	0.0334874	0.684349
Nefh	0.36348	3.5033	4.51771	0.0335456	0.68452
Ttc34	0.559912	2.88412	4.51229	0.0336522	0.685281
Sall1	0.753962	0.196415	4.51074	0.0336827	0.685281
Spry4	-0.649158	1.27614	4.49967	0.0339015	0.688712
Akr1c14	-1.59526	-0.89059	4.48699	0.0341538	0.692294
D8Ertd82e	-1.28355	-0.606414	4.48532	0.0341871	0.692294
Txnrd3	0.333007	3.28927	4.48323	0.034229	0.692294
Pdcd4	0.351412	6.30712	4.47048	0.0344852	0.693461
Fabp5	-0.765668	4.181	4.46979	0.0344992	0.693461
Cmbl	-0.802565	0.405168	4.46104	0.0346764	0.693461
Brwd3	-1.02154	0.552017	4.46014	0.0346947	0.693461
Gm17762	0.57023	2.78827	4.45849	0.0347281	0.693461
Msl3l2	0.50391	2.01736	4.45823	0.0347334	0.693461
Rlim	-0.321157	5.13101	4.45805	0.0347371	0.693461
Vps13c	-0.518435	2.26213	4.45367	0.0348263	0.693461
Ptpmt1	-0.346154	4.64208	4.45353	0.0348292	0.693461
Pycard	0.429626	4.24432	4.45083	0.0348842	0.693461
Nfs1	0.236378	5.30413	4.44984	0.0349045	0.693461
Sox5	-1.27238	-0.715367	4.44874	0.034927	0.693461
Rasgrf2	-1.16034	-0.67557	4.44795	0.0349432	0.693461
Bnc1	0.453778	2.74246	4.44231	0.0350587	0.694699
Dtx4	-0.932376	0.545944	4.43862	0.0351346	0.694699
Man1a	-1.63367	-0.488858	4.43752	0.0351574	0.694699
Lactb2	-0.538558	5.6553	4.41687	0.0355852	0.702144
Pstpip2	0.636631	2.60378	4.41187	0.0356897	0.703195
Tmc6	-0.732458	0.655479	4.40112	0.0359153	0.706627
Gm11426	-0.625207	0.11942	4.39528	0.0360386	0.708037
Pgbd5	-0.5455	1.66982	4.39019	0.0361462	0.709004
Cep152	-0.600735	2.04202	4.38418	0.036274	0.709004
Hoxb9	-1.44163	-0.579181	4.38286	0.0363021	0.709004
Ppt1	-0.329787	6.00019	4.38194	0.0363216	0.709004
Tnfaip3	-1.33313	-0.933939	4.3808	0.0363459	0.709004
Mid2	-1.54091	-0.672129	4.37836	0.0363979	0.709011
D3Bwg0562e	-1.2068	-0.122616	4.37335	0.0365051	0.710092
Igfbp2	-0.567049	2.22899	4.35759	0.0368444	0.715087
Klf4	-0.694558	1.59536	4.35659	0.036866	0.715087
6030408B16Rik	-0.940115	2.50034	4.34427	0.0371338	0.71782
Cbx4	-0.738205	1.26534	4.34263	0.0371694	0.71782
Trim32	-0.570106	2.25863	4.34127	0.0371991	0.71782
Jrk	-0.520255	1.1187	4.3405	0.037216	0.71782
Gm826	-0.805769	0.395234	4.33557	0.0373238	0.718333
Apoe	-0.502779	5.94891	4.33451	0.0373472	0.718333
Zar1	-1.07262	0.0453371	4.31958	0.0376762	0.720876
B2m	-0.720382	3.96713	4.31918	0.0376852	0.720876
Nt5c3l	-0.384363	3.43969	4.31692	0.0377351	0.720876
Pcx	-0.363131	2.72961	4.31373	0.0378059	0.720876
Mapk12	1.0929	-0.198624	4.31364	0.037808	0.720876
Hs1bp3	-0.586436	1.64583	4.31176	0.0378497	0.720876
Nme5	0.986368	1.63434	4.30875	0.0379168	0.720876
Galnt12	0.56704	1.37802	4.30777	0.0379386	0.720876
Pak3	-0.897044	1.56789	4.30572	0.0379845	0.720876
Slc7a2	-1.04243	-0.0984196	4.30438	0.0380144	0.720876
5730577I03Rik	0.862883	0.27102	4.30248	0.0380569	0.720876
Amotl2	-0.800196	0.431471	4.29742	0.0381701	0.721785
Ccl28	1.0132	0.318641	4.29565	0.03821	0.721785
Ppif	0.266074	5.26698	4.28853	0.0383703	0.723817
Haao	-0.872779	0.502384	4.27967	0.0385708	0.726601
Tshz1	-0.4905	2.15081	4.27504	0.038676	0.727199
Als2cl	-1.0052	-0.596318	4.27362	0.0387084	0.727199
Tph1	1.04163	-0.539113	4.26638	0.0388737	0.729306
AA415398	-0.915741	0.494666	4.26042	0.0390103	0.730871
Mfap3	0.306712	4.02178	4.25795	0.039067	0.730936
Slc41a3	-1.27282	-0.389159	4.25279	0.0391858	0.731566
Mgl2	0.616924	3.954	4.25187	0.0392072	0.731566
Hk1	-0.897616	1.58509	4.24682	0.0393238	0.732746
Sfrp4	-0.722912	1.62078	4.23944	0.0394952	0.734582
St3gal6	-0.90102	-0.0397538	4.23752	0.0395398	0.734582
Tmeff1	-0.267267	5.28779	4.23568	0.0395828	0.734582
Pzp	0.71923	2.3797	4.23264	0.0396538	0.734907
Kitl	-1.15856	2.06537	4.22062	0.0399355	0.73913
Cd2	0.745254	2.15131	4.21471	0.040075	0.740714
Lrrc38	-1.68558	-0.659017	4.2057	0.0402884	0.743057
1190002H23Rik	-0.736676	5.26298	4.20479	0.04031	0.743057
Mical1	-0.888989	0.885555	4.19752	0.0404832	0.745248
Hs6st2	-1.00122	0.378119	4.19336	0.0405827	0.745473
4930413G21Rik	0.754236	1.23596	4.19099	0.0406394	0.745473
Zfp185	-0.87332	1.02737	4.18838	0.0407021	0.745473
Palm3	0.615531	1.05054	4.18585	0.0407628	0.745473
Prps2	-0.895213	-0.330725	4.18568	0.0407668	0.745473
Slc4a2	-0.836895	1.53362	4.17932	0.0409202	0.745777
St8sia2	1.11167	-0.198394	4.17576	0.0410063	0.745777
Ccdc106	0.768863	1.15084	4.17484	0.0410284	0.745777
Acsbg1	-0.723709	1.30092	4.17453	0.0410359	0.745777
S100a13	-0.467055	3.46916	4.17375	0.0410549	0.745777
Aqp3	2.1801	-0.863699	4.16554	0.0412542	0.748406
1700042O10Rik	0.959554	0.724068	4.16194	0.0413421	0.749013
Lyn	-1.06381	0.788908	4.1498	0.0416394	0.753405
E130309F12Rik	-1.12979	0.684478	4.14205	0.0418304	0.75347
BC021891	-1.13197	0.666189	4.13727	0.0419489	0.75347
Shroom2	-0.356365	3.88669	4.13703	0.0419548	0.75347
Fndc3b	-0.616332	2.26706	4.13564	0.0419893	0.75347
Id3	-0.30372	7.84816	4.13446	0.0420185	0.75347
Gata4	-1.04039	1.58822	4.133	0.0420547	0.75347
5730590G19Rik	-0.36521	3.58768	4.13162	0.0420891	0.75347
Fam118a	0.2768	4.64573	4.13154	0.0420911	0.75347
Hist3h2a	-0.393176	3.09773	4.1297	0.0421368	0.75347
Extl2	-0.490633	1.86743	4.12724	0.0421981	0.753585
Mall	-1.00438	0.370715	4.12108	0.0423521	0.754505
Sema5a	-1.02882	0.652722	4.12078	0.0423595	0.754505
Efemp1	-1.15294	-0.516551	4.11042	0.0426199	0.75789
Cxcr4	-0.5418	1.56107	4.10883	0.0426599	0.75789
Maged2	-0.4006	5.5053	4.10629	0.042724	0.758036
Sema5b	-0.953271	0.641606	4.10058	0.0428686	0.758036
Sh3d19	-0.439415	2.08407	4.09943	0.0428978	0.758036
Ap1g2	-0.961308	-0.21093	4.09763	0.0429433	0.758036
Gm16523	-0.86883	-0.342247	4.09474	0.043017	0.758036
Kank1	-0.293403	3.53622	4.09358	0.0430465	0.758036
Fam13a	-0.725547	0.178688	4.09326	0.0430545	0.758036
Dgkk	-1.37493	0.387906	4.08905	0.043162	0.758955
Zfpm2	-1.04172	-0.280312	4.0838	0.0432962	0.76034
Tmem170b	-0.38794	3.33919	4.07873	0.0434262	0.76165
Vegfa	-0.573247	1.41144	4.07627	0.0434897	0.761791
Wsb2	-0.394081	4.76053	4.06855	0.0436887	0.764301
Rai1	-0.379634	2.65229	4.06499	0.0437809	0.764941
Ttpal	0.512296	1.80463	4.06118	0.0438799	0.765612
Mmp2	-0.847418	0.0657439	4.05922	0.0439308	0.765612
Pla1a	-0.596387	3.62012	4.05449	0.044054	0.766786
1700054N08Rik	0.565574	2.32837	4.03804	0.0444856	0.77195
Ppap2b	-0.998319	0.26191	4.03563	0.0445492	0.77195
Adam9	-0.478481	2.23322	4.0355	0.0445526	0.77195
Lgr5	-1.09095	-0.287193	4.03462	0.0445756	0.77195
Stox1	0.633139	0.881717	4.02788	0.044754	0.774064
Islr2	-1.35384	-1.27629	4.02283	0.0448883	0.775409
Rnf181	-0.240805	6.19133	4.01791	0.0450194	0.775597
AI662270	-0.702868	2.02696	4.01657	0.0450554	0.775597
Neu1	-0.681399	0.854498	4.01607	0.0450686	0.775597
Syde1	-1.23591	-1.02329	4.012	0.0451776	0.776501
Prss48	0.796189	0.824477	4.00395	0.0453938	0.776768
Sesn3	0.357722	4.27092	4.00374	0.0453994	0.776768
Cyp7b1	-1.32632	-0.00595834	4.00174	0.0454534	0.776768
Col9a3	-0.660251	2.64315	4.00165	0.0454557	0.776768
9530068E07Rik	-0.293501	3.99626	4.0002	0.0454948	0.776768
Sh3bp4	0.440405	2.22209	3.99881	0.0455325	0.776768
Sema4a	-1.45678	-1.1036	3.99251	0.045703	0.778305
Ddx60	0.864761	0.422081	3.99129	0.045736	0.778305
Rab4a	-0.360052	4.36181	3.98735	0.0458431	0.778996
Cd247	-1.11311	-0.614743	3.98446	0.0459219	0.778996
Sptlc2	0.282935	5.9205	3.98355	0.0459468	0.778996
Ppp1r14a	-0.631766	3.4601	3.97743	0.046114	0.780636
Gm11194	-0.925882	-0.476328	3.97044	0.0463057	0.780636
Zfp541	1.46561	0.36232	3.97031	0.0463093	0.780636
Fam196a	-0.786009	0.428362	3.96957	0.0463297	0.780636
Ddr1	-0.859411	0.493808	3.96944	0.0463333	0.780636
Fbxl21	0.621152	2.90036	3.96757	0.0463846	0.780636
Lix1	-0.570902	3.71517	3.96353	0.0464961	0.781556
E130203B14Rik	-0.850202	0.613063	3.95961	0.0466046	0.782421
Ak3	-0.60095	1.75075	3.95714	0.0466729	0.782611
C1qa	-1.33031	-0.146634	3.95319	0.0467825	0.783493
Folr1	-0.463086	4.13339	3.94961	0.0468823	0.784208
Dnahc1	-0.837094	0.507455	3.94425	0.0470318	0.784801
Siglece	-0.801336	-0.198494	3.94424	0.047032	0.784801
Cd2ap	-0.269911	5.26218	3.93994	0.0471524	0.785854
1700023L04Rik	0.779445	1.42093	3.93645	0.0472504	0.786257
Rasl11b	-1.22055	-0.439607	3.935	0.0472911	0.786257
Slc25a18	-1.33086	-0.943394	3.92679	0.0475226	0.789152
Csgalnact2	0.432898	2.61034	3.92276	0.0476368	0.789219
Jak3	-0.789589	1.74484	3.92258	0.0476416	0.789219
Ciz1	-0.7063	1.07918	3.9182	0.047766	0.790327
D430042O09Rik	-0.824892	0.64567	3.90659	0.0480971	0.794847
Neto2	-0.271572	4.26777	3.88797	0.0486331	0.802738
Slc22a17	-1.01911	0.429594	3.88492	0.0487215	0.803232
Zfp54	-0.468621	2.54995	3.8811	0.0488325	0.804097
Tmem86a	-0.648529	1.79321	3.87697	0.0489529	0.804485
Maob	-0.857568	0.331574	3.874	0.0490395	0.804485
Spint1	0.835218	0.340485	3.87319	0.0490632	0.804485
Adad1	0.677331	3.35737	3.87226	0.0490904	0.804485
Gm15787	0.501896	0.886898	3.86859	0.0491977	0.805283
Tex101	0.688682	6.12125	3.86124	0.0494137	0.807627
Slc13a2	-0.907886	0.393678	3.85913	0.0494759	0.807627
Tmem141	-0.552867	2.37088	3.85688	0.0495425	0.807627
2410004I01Rik	0.677835	2.29036	3.85574	0.0495762	0.807627
H1f0	-0.31607	4.94571	3.84889	0.0497789	0.809013
Fhl2	-0.957817	-0.09474	3.84675	0.0498424	0.809013
Hrasls	-0.698131	1.98003	3.84484	0.0498992	0.809013
Tgtp1	1.30251	2.17204	3.84381	0.0499298	0.809013
Syt5	-0.403061	5.57954	3.84294	0.0499558	0.809013
Prdx6	-0.4327	6.88918	3.84021	0.0500373	0.809198
Sbp	-0.995876	-0.0162806	3.83333	0.050243	0.809198
Ppp2r2b	0.468753	1.68331	3.83195	0.0502845	0.809198
Myl7	0.560129	3.48311	3.83058	0.0503254	0.809198
Zbtb7c	-1.70347	-0.82966	3.82335	0.050543	0.809198
Arl2bp	-0.281054	2.81419	3.82309	0.050551	0.809198
Lpar4	-0.924558	-0.26052	3.82303	0.0505528	0.809198
Sepn1	-1.04859	-0.441547	3.82097	0.050615	0.809198
Lck	-0.63207	1.97236	3.82035	0.0506335	0.809198
Susd4	0.867469	0.619831	3.81853	0.0506887	0.809198
Plcd1	-0.671846	3.92535	3.81827	0.0506966	0.809198
Icam4	-0.36995	3.07717	3.81458	0.0508084	0.809198
Tdrd5	0.413488	4.58139	3.8145	0.0508108	0.809198
Gdnf	-1.22754	-0.409124	3.81363	0.050837	0.809198
Hamp2	-1.1122	-0.346376	3.81236	0.0508758	0.809198
Ssh1	0.418811	1.3041	3.81053	0.0509313	0.809198
Col4a2	-0.925547	1.28667	3.80879	0.0509843	0.809198
4931417G12Rik	-0.494016	2.36607	3.80736	0.0510278	0.809198
Tmsb10	-0.40544	8.29586	3.80512	0.0510962	0.809347
Gse1	0.33181	3.45206	3.8026	0.0511731	0.809631
Kcnk2	-0.897244	-0.744184	3.798	0.051314	0.810305
5430407P10Rik	-0.689909	1.24951	3.79735	0.0513337	0.810305
Ptgds	-0.81345	6.01579	3.79384	0.0514416	0.810946
Gas8	0.314372	3.62694	3.79218	0.0514924	0.810946
Gpr83	0.622422	0.675295	3.78397	0.0517459	0.813548
Gm11744	-0.648396	2.60262	3.78299	0.0517761	0.813548
Gigyf1	-0.471004	2.29378	3.77392	0.0520575	0.81696
1700020O03Rik	-0.320403	3.03027	3.77216	0.0521122	0.81696
Ascl2	0.364558	3.03709	3.76895	0.0522124	0.817598
Gtsf1	0.802373	5.24478	3.76513	0.0523319	0.817687
Txk	-0.95485	-0.480128	3.76496	0.0523372	0.817687
Zc3hav1	-0.52649	2.47792	3.75535	0.0526387	0.819774
Tnk1	-0.539327	1.47532	3.75438	0.0526694	0.819774
Gga3	-0.350274	3.08919	3.75277	0.0527202	0.819774
Mocos	0.827956	-0.358416	3.75267	0.0527232	0.819774
Nrsn1	-0.904764	1.83744	3.75043	0.052794	0.819774
Lrrc42	0.287394	6.5074	3.74932	0.052829	0.819774
Zc3h7b	-0.462732	1.85631	3.74131	0.0530827	0.820188
Rn45s	-0.970107	8.71036	3.74126	0.0530844	0.820188
Tmem246	-0.6433	1.56364	3.74041	0.0531116	0.820188
Slc46a3	0.544724	1.55955	3.73039	0.0534309	0.820188
Junb	-1.00856	0.622528	3.7301	0.0534403	0.820188
Acsl1	-0.330717	3.74212	3.72999	0.0534438	0.820188
8030411F24Rik	-0.797024	2.58287	3.72933	0.0534648	0.820188
Zfp583	0.412811	3.7286	3.72906	0.0534736	0.820188
Creb3l4	0.623812	1.26367	3.7227	0.0536775	0.820188
Ptprt	-1.62528	-0.791086	3.71417	0.0539523	0.820188
Rad52	-0.265827	3.91835	3.71324	0.0539826	0.820188
2022-09-11	-0.409662	6.89759	3.71136	0.0540432	0.820188
Rasl12	-0.860887	0.168162	3.71066	0.054066	0.820188
Mid1	-0.967417	-0.410222	3.70966	0.0540983	0.820188
2700046A07Rik	-1.02287	0.35087	3.70948	0.0541041	0.820188
1190005I06Rik	-1.09533	-0.468811	3.709	0.0541197	0.820188
4933437F05Rik	0.383521	2.47311	3.70882	0.0541256	0.820188
BC068157	-1.35486	-0.637454	3.70844	0.0541381	0.820188
H2-DMb1	-1.36865	0.0814832	3.7081	0.0541491	0.820188
Amd2	-0.200094	6.88393	3.70693	0.0541869	0.820188
Amd1	-0.200094	6.88393	3.70693	0.0541869	0.820188
Emp2	0.893043	1.67953	3.70226	0.0543389	0.820188
Lrrc34	-0.557114	7.37116	3.70215	0.0543423	0.820188
C77370	-0.661121	2.16183	3.70187	0.0543515	0.820188
Pkia	-0.554382	1.56254	3.69798	0.0544784	0.820188
Fmn1	0.766886	1.18567	3.69777	0.0544853	0.820188
H2-Aa	-0.781917	0.797102	3.69681	0.0545166	0.820188
Trio	-0.883799	0.23489	3.69646	0.0545279	0.820188
Rabep2	-0.478133	1.72701	3.69383	0.054614	0.820585
Rap2c	-0.343328	3.96663	3.6913	0.054697	0.820933
Abca1	-0.546226	2.56164	3.6891	0.0547693	0.821121
Mafk	-0.670749	0.755955	3.68724	0.0548302	0.821138
Wfdc18	-0.852826	-0.431572	3.68189	0.0550066	0.822868
Chd5	0.814812	0.263836	3.67971	0.0550783	0.822868
Rasef	1.08739	-0.376892	3.67738	0.0551556	0.822868
Tctex1d4	0.750741	-0.20122	3.67647	0.0551854	0.822868
Ralbp1	0.211304	5.96793	3.67352	0.0552832	0.823014
Col5a3	-0.586332	0.419982	3.67256	0.0553151	0.823014
Tgfbi	-0.648218	0.91721	3.66665	0.0555117	0.824005
Gmfg	-0.574921	3.67324	3.66584	0.0555386	0.824005
Zfp462	-0.425674	3.35972	3.66515	0.0555617	0.824005
Rttn	-0.353309	2.53641	3.65925	0.0557586	0.826034
Wdr63	-0.9431	-0.0581097	3.65344	0.0559536	0.826648
Adrb2	0.519409	1.2041	3.64879	0.0561098	0.826648
Mex3d	-0.633657	0.61732	3.6476	0.0561502	0.826648
Ak8	0.513939	0.546522	3.6471	0.056167	0.826648
Gbp4	0.768858	-0.439151	3.64381	0.0562779	0.826648
Zscan21	0.326255	5.30962	3.64313	0.056301	0.826648
Wfdc2	-0.460723	4.31828	3.6428	0.0563122	0.826648
Emc9	-0.318794	4.01962	3.64072	0.0563826	0.826648
Ctsk	-1.32051	-0.729324	3.64052	0.0563893	0.826648
Ak1	-0.53372	4.26293	3.63868	0.0564516	0.826648
Gpx6	1.1698	-0.385418	3.63837	0.0564622	0.826648
Il10	-0.832338	-0.705269	3.63445	0.0565954	0.827715
Wipf3	-0.679792	1.01501	3.62545	0.0569022	0.83055
Xbp1	0.240052	5.348	3.62522	0.0569102	0.83055
Fahd1	0.388522	2.56502	3.62156	0.0570353	0.831492
Id2	-0.288751	6.40087	3.61761	0.057171	0.831982
Cd82	-0.797074	0.774878	3.61705	0.05719	0.831982
Pla2g4a	-0.426789	2.68678	3.61341	0.0573153	0.832294
Pbx1	-0.391283	2.26805	3.61291	0.0573327	0.832294
Ccdc71	0.500146	2.37775	3.60681	0.0575433	0.833315
Mir294	-0.868386	-0.0308213	3.60554	0.0575874	0.833315
Ppp1r18	-0.527196	2.43022	3.6051	0.0576024	0.833315
Acoxl	-0.839016	-0.564816	3.60385	0.0576458	0.833315
Nkain4	-0.399035	3.96224	3.59791	0.0578523	0.835148
Aplp2	-0.326176	5.8175	3.59671	0.0578942	0.835148
Rnd2	-0.630338	1.8373	3.59381	0.0579952	0.835728
Enpep	0.817298	2.8872	3.58602	0.0582675	0.838253
Gm805	0.907801	-0.408741	3.58531	0.0582925	0.838253
Rnf166	-0.484445	2.50957	3.57417	0.0586848	0.842662
Nr2c2	-0.379685	3.38232	3.57312	0.0587219	0.842662
Klhl17	0.548921	1.44031	3.57028	0.0588226	0.843226
Uckl1	-0.544408	2.50599	3.56465	0.0590222	0.845206
Fstl3	0.846311	-0.140583	3.55752	0.0592762	0.847958
Svil	-0.724342	1.04577	3.54012	0.0599011	0.855684
Fsbp	-0.370223	2.12622	3.53777	0.0599861	0.855684
Acot7	0.284262	4.95065	3.53592	0.0600528	0.855684
Gnb4	0.31844	5.54921	3.53016	0.060262	0.855684
Usp4	0.226173	4.94123	3.52987	0.0602726	0.855684
Gm10474	-1.08033	0.553876	3.52844	0.0603246	0.855684
Pgm1	-0.657304	2.05225	3.52701	0.0603765	0.855684
Ikzf1	-0.979761	0.790813	3.52611	0.0604093	0.855684
Gm3264	0.731933	0.727116	3.52397	0.0604874	0.855684
Gstt1	-0.616538	0.783773	3.52173	0.0605691	0.855684
Chrna5	0.742365	-0.116178	3.51772	0.0607161	0.855684
Shisa7	-1.03028	-0.200543	3.51628	0.0607688	0.855684
Tgtp2	1.27406	2.2876	3.51517	0.0608095	0.855684
Mixl1	-0.95489	-0.0674498	3.51387	0.0608573	0.855684
Trp73	-1.08445	-0.605869	3.51079	0.0609703	0.855684
Agpat5	0.294041	6.6857	3.51	0.0609996	0.855684
Pfkp	-0.449758	3.82581	3.50682	0.0611166	0.855684
Gm166	0.240319	5.247	3.50636	0.0611335	0.855684
Klhl10	-1.37055	-0.547987	3.50582	0.0611537	0.855684
Cbx2	-0.288853	3.00945	3.50491	0.0611871	0.855684
Npr1	-0.446393	3.08807	3.50204	0.0612933	0.855684
Speg	-1.08158	-0.24604	3.50141	0.0613167	0.855684
Fosb	-0.950699	-0.419967	3.50056	0.061348	0.855684
Rarres2	-0.922548	-0.245372	3.50005	0.0613671	0.855684
Enkur	0.445756	2.69927	3.49882	0.0614126	0.855684
Ptpdc1	-0.445842	2.16391	3.49818	0.0614363	0.855684
Cpd	-0.415416	2.60815	3.49364	0.0616049	0.856804
Chrd	0.818498	0.0157973	3.49172	0.0616765	0.856804
Sh3pxd2a	-0.461108	1.72054	3.49005	0.0617389	0.856804
4930428O21Rik	0.339875	2.91895	3.48807	0.0618125	0.856804
Tram1l1	0.692614	1.19365	3.48764	0.0618287	0.856804
Gstk1	-0.326901	4.4472	3.48551	0.0619081	0.85704
Zfp78	0.396451	2.41486	3.48138	0.0620629	0.858318
Midn	-0.861249	-0.517557	3.4786	0.0621671	0.858452
Tmem104	-0.560118	0.869967	3.47779	0.0621976	0.858452
Cited4	-0.578578	0.00543035	3.47286	0.0623835	0.859377
Pdlim4	-0.30318	5.7164	3.47269	0.0623898	0.859377
Hspb2	0.711248	1.97903	3.47091	0.0624571	0.859442
Aldh5a1	-0.32168	3.15456	3.46803	0.0625659	0.859556
Xiap	-0.312251	3.97828	3.46517	0.0626742	0.859556

## Sheet: FemaleBaP_vs_FemaleOil
Symbol	logFC	logCPM	LR	PValue	FDR
Cdsn	-2.94772	-0.963398	19.1151	1.23067e-05	0.143045
Cpa3	-7.45761	0.710461	17.7227	2.55562e-05	0.143045
Cma1	-7.26559	0.175442	17.3403	3.12484e-05	0.143045
Traf1	-1.09349	0.00337109	13.9885	0.000183934	0.583256
Tdgf1	-2.31985	3.18133	13.4949	0.000239213	0.583256
Trp53i13	-0.451146	4.15333	13.2061	0.000279045	0.583256
Shroom4	-1.63294	-0.414103	12.8955	0.000329369	0.583256
Lsr	-1.23521	1.54635	12.8373	0.000339769	0.583256
Gpc4	-2.2268	0.820054	11.9825	0.000537021	0.738263
Nacc1	-1.12335	1.70463	11.9282	0.000552918	0.738263
Bbs12	0.657933	2.54913	11.7036	0.000623787	0.738263
Gpr83	-1.02353	0.675295	11.6411	0.0006451	0.738263
Fam131c	-1.779	-0.146239	11.3566	0.000751809	0.784209
Rfx4	-1.83256	-0.19985	11.177	0.000828168	0.784209
Tecpr1	-2.71901	-0.799897	11.1145	0.00085656	0.784209
Slc5a5	-1.18972	0.204472	10.6746	0.00108619	0.850498
Flywch1	-1.17884	1.60717	10.5338	0.00117208	0.850498
Ripply3	-0.925122	0.864868	10.5303	0.00117433	0.850498
C1qb	-1.49837	2.04958	10.5266	0.00117669	0.850498
Gm10639	-2.97597	0.197489	10.2802	0.00134466	0.880371
Gsdmd	-2.12416	-0.104808	10.278	0.00134623	0.880371
Rn4.5s	-0.703738	5.49966	10.043	0.00152931	0.91987
Sfn	-0.896366	3.03215	9.99303	0.00157134	0.91987
Alas2	-3.36813	-0.791027	9.86064	0.00168852	0.91987
Sdk2	-2.75996	-1.11378	9.74225	0.0018008	0.91987
Zfp771	-0.671776	3.78643	9.64638	0.00189725	0.91987
C1qc	-1.58591	1.34761	9.63234	0.00191181	0.91987
Gtpbp6	-0.717745	3.78335	9.53439	0.00201657	0.91987
5430405H02Rik	-0.457373	4.02901	9.46172	0.00209804	0.91987
Etv3	0.605092	1.91327	9.42791	0.00213708	0.91987
Acot4	-0.982896	0.943038	9.35407	0.00222491	0.91987
Leng1	-0.44275	4.55273	9.33366	0.00224982	0.91987
Bcat2	-0.883801	3.69292	9.26704	0.00233314	0.91987
St8sia6	1.49154	-0.573822	9.03393	0.00265014	0.91987
Plekho1	-1.06093	0.357457	9.02417	0.00266433	0.91987
Ptgs1	-2.49288	-0.450883	9.00958	0.00268568	0.91987
Amdhd2	-0.839256	4.29762	8.92635	0.00281086	0.91987
Amotl2	1.96016	0.431471	8.89974	0.00285212	0.91987
Lrrc46	1.91912	0.0938583	8.84432	0.00294002	0.91987
Ubxn10	-1.95244	-0.153573	8.72629	0.00313653	0.91987
Fcer1g	-1.13892	1.70195	8.6282	0.00330999	0.91987
Myo19	0.489548	4.29844	8.47132	0.00360789	0.91987
Sh3tc1	-1.0547	-0.400189	8.39824	0.00375585	0.91987
Tmem149	-1.13167	-0.326371	8.37566	0.0038028	0.91987
Sox5	-2.07407	-0.715367	8.34012	0.0038779	0.91987
Rrp36	-0.377639	5.56857	8.32782	0.00390426	0.91987
Map4k3	0.470811	4.19715	8.32068	0.00391962	0.91987
Zfp688	-0.395681	4.43169	8.25417	0.00406584	0.91987
Rac2	-2.10004	-0.494434	8.24467	0.00408719	0.91987
Gm16119	-1.04287	-0.156817	8.22515	0.00413138	0.91987
Gm3383	0.881695	1.08276	8.11891	0.00438059	0.91987
Wdr47	0.57715	2.46495	8.06309	0.00451761	0.91987
Khdc3	-0.876137	4.27393	7.9543	0.00479733	0.91987
Spns1	-1.11269	3.20791	7.91491	0.0049029	0.91987
4930430F08Rik	0.628325	4.13704	7.9007	0.00494156	0.91987
Rnase1	1.17149	0.491486	7.89288	0.00496299	0.91987
Cep290	0.453635	4.43701	7.84004	0.00511014	0.91987
Abcd1	-0.715251	1.32581	7.834	0.00512724	0.91987
Exosc6	-0.461919	5.44903	7.81663	0.00517677	0.91987
Lrrcc1	0.441601	4.18803	7.77527	0.00529664	0.91987
4922505G16Rik	-0.931697	0.880195	7.7432	0.00539151	0.91987
E2f1	-0.586876	3.32554	7.73561	0.00541422	0.91987
Ttc36	-2.12737	-0.708262	7.72557	0.00544442	0.91987
Rnf166	-0.707151	2.50957	7.71413	0.00547903	0.91987
Snx15	-0.540525	3.18273	7.65135	0.00567298	0.91987
Hpdl	-1.62459	0.0402549	7.64201	0.00570243	0.91987
Wdr83	-0.335178	4.95337	7.63748	0.00571676	0.91987
Telo2	-0.986686	1.15513	7.63672	0.00571918	0.91987
Ccl4	-1.24345	0.422644	7.58452	0.00588718	0.91987
Zscan10	-0.852604	2.03166	7.56787	0.00594178	0.91987
Hist1h3g	-0.644375	2.42182	7.50963	0.00613699	0.91987
Rock1	0.382985	5.68065	7.50418	0.0061556	0.91987
C1qtnf7	-1.33713	0.782044	7.47941	0.00624085	0.91987
Slc17a9	-1.62759	-0.300029	7.47579	0.00625343	0.91987
Emilin2	-0.686998	1.41583	7.46559	0.00628892	0.91987
Gngt2	-1.74389	-0.406913	7.44034	0.00637778	0.91987
Hist1h3b	-0.706935	2.2485	7.42134	0.00644547	0.91987
Vars	-0.533137	5.58572	7.36784	0.00664005	0.91987
Plcxd1	-0.625897	3.7165	7.36	0.00666909	0.91987
Ahdc1	-1.11148	0.681966	7.35349	0.00669329	0.91987
Apobec1	-1.13801	0.209721	7.32426	0.00680298	0.91987
Evi5l	-0.646	2.82613	7.30175	0.00688876	0.91987
Bmi1	0.465531	5.01965	7.27838	0.00697894	0.91987
Dux	-2.90773	-1.19134	7.26709	0.00702294	0.91987
Pcbp4	-1.12516	2.73785	7.25151	0.00708414	0.91987
Cx3cl1	-2.10185	0.62103	7.247	0.00710197	0.91987
Zdhhc21	0.408629	3.33554	7.21755	0.00721941	0.91987
Ier5l	-1.74094	0.376309	7.21492	0.00722999	0.91987
Tph1	-2.0475	-0.539113	7.19496	0.00731088	0.91987
Xiap	0.424331	3.97828	7.16625	0.00742881	0.91987
Trf	-1.40814	1.09516	7.1623	0.00744516	0.91987
Zfp13	-0.859309	1.5145	7.13911	0.00754206	0.91987
Rspo1	-0.883841	0.871338	7.06427	0.00786363	0.91987
Asb2	-1.92447	1.89389	7.06401	0.00786479	0.91987
Zfp111	-0.692967	1.36994	7.05924	0.00788576	0.91987
Fgd1	-0.667963	2.93063	7.05772	0.00789242	0.91987
Cotl1	-1.01529	2.46401	7.0454	0.00794692	0.91987
Rapsn	-0.631451	2.62273	7.04151	0.00796421	0.91987
Hist1h3e	-0.707209	2.046	7.03424	0.00799658	0.91987
Zfp9	0.8394	0.563555	7.01993	0.00806075	0.91987
Kiss1	-0.691339	1.00861	6.98595	0.00821522	0.91987
Klhl36	-1.34204	0.753287	6.97583	0.00826179	0.91987
Cln3	-0.552353	3.48735	6.86628	0.00878371	0.91987
Tmem130	-2.42875	-0.0812236	6.85497	0.00883953	0.91987
Rpph1	-0.641548	3.45309	6.85463	0.0088412	0.91987
Sugp2	-0.814025	2.01817	6.85123	0.00885802	0.91987
Cebpb	-0.722982	2.65222	6.80112	0.00911007	0.91987
Hist1h3a	-0.706473	2.00054	6.77192	0.00926034	0.91987
Arhgap27	-0.898236	1.09544	6.76562	0.00929307	0.91987
Wtip	-0.571635	3.35031	6.75957	0.0093246	0.91987
Rax	-2.65698	0.304843	6.74934	0.00937823	0.91987
Gpm6a	1.28041	0.793352	6.71762	0.00954652	0.91987
Zfp428	-0.92902	4.28754	6.70275	0.00962642	0.91987
Stoml1	-0.753474	3.06673	6.69094	0.00969043	0.91987
Arl6ip4	-0.315285	5.67769	6.68135	0.0097427	0.91987
Acbd6	-0.323726	5.00281	6.66309	0.00984301	0.91987
Erdr1	-1.23948	4.45939	6.64419	0.00994799	0.91987
Accn1	-0.926717	-0.211108	6.63982	0.0099724	0.91987
Gm826	-2.28306	0.395234	6.61659	0.0101033	0.91987
2810432D09Rik	-0.327965	5.35743	6.59306	0.0102377	0.91987
Tmem180	-1.30487	0.735919	6.58765	0.0102689	0.91987
Phyhd1	-1.38741	-0.228933	6.50932	0.010731	0.91987
Mir3473	-1.47599	-0.576149	6.50496	0.0107574	0.91987
Sh3bp4	-0.690159	2.22209	6.50119	0.0107803	0.91987
Hist1h3h	-0.669705	2.39243	6.49467	0.0108199	0.91987
Arhgdib	-1.17285	1.83472	6.48252	0.010894	0.91987
Dpp3	-0.492392	3.74244	6.46596	0.010996	0.91987
Ppp2r5b	-1.19767	-0.418406	6.45623	0.0110564	0.91987
Nell1	-2.25522	-0.665176	6.436	0.011183	0.91987
Cul7	-0.724892	1.94882	6.415	0.011316	0.91987
Otx2	2.73477	2.22266	6.38171	0.0115302	0.91987
Tbc1d17	-0.740557	2.50873	6.38159	0.011531	0.91987
Thop1	-0.961803	3.62441	6.35007	0.0117377	0.91987
Gsta1	-2.02664	0.337857	6.34904	0.0117445	0.91987
Sh2d4a	-1.93127	0.903461	6.34252	0.0117877	0.91987
Hist2h3c2	-0.595863	2.07117	6.33946	0.0118081	0.91987
Nek5	-1.13065	-0.709084	6.33311	0.0118505	0.91987
Hist2h3c1	-0.606628	2.06689	6.33089	0.0118653	0.91987
Yif1b	-0.325785	6.26143	6.31304	0.0119853	0.91987
Ephb1	-0.864951	0.24803	6.30095	0.0120674	0.91987
Smpx	-1.52603	2.58566	6.29793	0.0120879	0.91987
Gm20605	-0.500364	3.10173	6.29095	0.0121356	0.91987
Zfp777	-0.777802	1.12633	6.27525	0.0122436	0.91987
Oaf	-0.632049	1.8236	6.25791	0.012364	0.91987
Ccdc85b	-0.861991	1.49191	6.25537	0.0123818	0.91987
Cbx7	-0.550221	3.19437	6.25001	0.0124193	0.91987
Dcn	1.84746	0.170648	6.24977	0.0124209	0.91987
Pfkl	-0.670869	2.18974	6.2239	0.0126037	0.91987
Nkapl	-1.13634	0.364448	6.16621	0.0130214	0.91987
Dr1	0.367795	5.15513	6.16563	0.0130256	0.91987
Wdr82	0.35804	4.59119	6.1652	0.0130287	0.91987
Akr7a5	-0.592607	4.84178	6.16513	0.0130292	0.91987
Ppp2r2b	0.645941	1.68331	6.13846	0.0132272	0.91987
Zdhhc12	-0.36927	5.01496	6.13229	0.0132735	0.91987
A430107O13Rik	-0.946938	1.67654	6.1268	0.0133147	0.91987
Tgfb1i1	-1.08034	-0.296358	6.11339	0.0134162	0.91987
2310003H01Rik	-0.651504	2.35444	6.10918	0.0134481	0.91987
Ska2	0.354084	5.06865	6.10838	0.0134543	0.91987
Prss34	-2.60344	-0.586356	6.10749	0.013461	0.91987
Tmed6	1.41315	-0.818062	6.10172	0.0135051	0.91987
Suz12	0.347229	5.94919	6.10168	0.0135053	0.91987
Acsl5	-1.09938	1.09503	6.09073	0.0135893	0.91987
Myg1	-0.360318	4.44074	6.08067	0.0136669	0.91987
Trim47	-0.633232	4.10398	6.05352	0.0138786	0.91987
AF251705	-1.8385	-0.631589	6.03439	0.0140298	0.91987
Gcn1l1	-0.636282	3.85745	6.02513	0.0141036	0.91987
Tgif2	-0.468556	4.87783	6.02071	0.0141389	0.91987
Acot6	-1.41502	-0.532355	6.0131	0.0142	0.91987
C1galt1c1	0.341396	4.21882	6.01024	0.0142231	0.91987
Nespas	-0.842872	2.39567	6.00575	0.0142593	0.91987
Sap25	-0.574645	2.34226	6.00033	0.0143032	0.91987
1700084E18Rik	-0.989296	-0.000234801	5.99575	0.0143404	0.91987
Khk	-1.45514	-0.41713	5.98583	0.0144212	0.91987
Rhbdf1	-1.55738	-0.589839	5.95551	0.0146714	0.91987
1700018L02Rik	-2.26794	-0.962216	5.9485	0.0147298	0.91987
Bsdc1	-0.700602	2.24377	5.9453	0.0147566	0.91987
Ap2a2	-0.315224	4.54537	5.94487	0.0147602	0.91987
Pawr	0.512916	3.01954	5.93414	0.0148503	0.91987
Gm10509	0.465956	3.43029	5.92288	0.0149456	0.91987
Edem3	0.429606	3.37293	5.91143	0.015043	0.91987
Pex10	-0.606955	2.37138	5.90516	0.0150966	0.91987
Cbfb	0.340372	4.68671	5.89241	0.0152062	0.91987
Cyb5rl	-0.61186	1.3483	5.88772	0.0152468	0.91987
Hspa12a	-1.14278	-0.0398833	5.88308	0.015287	0.91987
4930413G21Rik	-0.944237	1.23596	5.86146	0.0154759	0.91987
Pacsin1	-0.493059	3.38756	5.85835	0.0155033	0.91987
Anapc2	-0.369507	4.68729	5.83398	0.0157195	0.91987
Cdk20	-1.1792	0.974522	5.82814	0.0157718	0.91987
Vps13d	-0.494414	2.08245	5.81548	0.0158857	0.91987
Polr3e	-0.465612	3.81679	5.80359	0.0159935	0.91987
Lipo1	0.421977	3.49576	5.77103	0.0162925	0.91987
Ogfod2	-0.71616	1.74577	5.77091	0.0162936	0.91987
Vaultrc5	-0.986462	1.3622	5.74919	0.0164963	0.91987
Ccdc71	-0.68789	2.37775	5.74777	0.0165096	0.91987
Vsig10	-1.01936	0.707313	5.74586	0.0165276	0.91987
Hps1	-0.611798	1.36911	5.71447	0.0168256	0.91987
Spsb1	-1.85116	-0.747158	5.71382	0.0168319	0.91987
Zbtb10	0.311734	4.39457	5.70788	0.0168889	0.91987
Fzr1	-0.535171	4.29174	5.70194	0.0169461	0.91987
Zfp81	0.397554	4.57451	5.67219	0.0172359	0.91987
Dclk1	-0.828281	-0.064278	5.65944	0.0173617	0.91987
4632415K11Rik	-1.098	0.770694	5.63829	0.0175723	0.91987
Ctu2	-0.679892	4.32612	5.62674	0.0176885	0.91987
Clps	-1.70393	-0.717688	5.6014	0.0179461	0.91987
Pgls	-0.323725	6.87035	5.59215	0.0180411	0.91987
Sars2	-0.671059	3.46995	5.58388	0.0181265	0.91987
Hist2h3b	-0.558684	2.35731	5.58041	0.0181624	0.91987
Tox	-2.22311	-0.77706	5.56314	0.0183425	0.91987
Snhg9	-0.531109	3.21328	5.56239	0.0183503	0.91987
Mus81	-0.731703	1.88183	5.55975	0.0183781	0.91987
Fkbp8	-0.84208	4.14411	5.55441	0.0184341	0.91987
Dyrk1b	-1.35737	0.267029	5.53241	0.0186674	0.91987
Gltscr2	-0.337854	6.26721	5.5265	0.0187305	0.91987
Aif1	-1.08637	0.532083	5.52356	0.018762	0.91987
B3galt6	-0.400139	3.10556	5.52004	0.0187998	0.91987
Acaa1a	-0.747593	3.21826	5.51714	0.0188311	0.91987
Fam13c	0.59974	1.42269	5.50453	0.0189672	0.91987
Apoe	-0.56255	5.94891	5.49588	0.0190613	0.91987
Lhx6	-0.95088	-0.145578	5.49353	0.0190869	0.91987
Rbm14	-0.384685	3.89087	5.49313	0.0190913	0.91987
Wdr24	-0.597641	2.48235	5.47547	0.0192852	0.91987
Tomm20l	0.598122	1.61944	5.47157	0.0193282	0.91987
Kifc3	-0.87041	1.31322	5.4678	0.01937	0.91987
Zfp959	0.402648	4.99624	5.46437	0.0194081	0.91987
Snx29	-0.710307	1.28334	5.46435	0.0194082	0.91987
Rrp9	-0.998572	4.52456	5.4548	0.0195147	0.91987
Espn	-0.451621	3.49693	5.45012	0.019567	0.91987
Gm16517	-0.402609	5.76224	5.42856	0.01981	0.91987
2010317E24Rik	-0.698727	3.71559	5.42123	0.0198933	0.91987
Pwp2	-0.464551	2.72199	5.41982	0.0199095	0.91987
Tmem104	-0.646737	0.869967	5.41311	0.0199861	0.91987
Lyz2	-1.40198	1.5505	5.39625	0.02018	0.91987
Atad1	0.392997	6.41437	5.37972	0.0203722	0.91987
Cst13	-2.29958	0.0701386	5.37664	0.0204081	0.91987
Abcc3	-2.30571	-1.11439	5.36569	0.0205367	0.91987
Gtpbp1	-0.465514	3.6514	5.33634	0.0208853	0.91987
Kdm1b	0.360024	6.43463	5.30676	0.0212428	0.91987
Mybbp1a	-0.511667	5.23279	5.30521	0.0212617	0.91987
Abhd14b	-0.610316	1.07572	5.29983	0.0213275	0.91987
Rapgef2	0.395622	3.29696	5.29277	0.0214141	0.91987
Coro2b	-0.826431	0.117767	5.28775	0.0214759	0.91987
Ddx3x	0.322412	6.92097	5.28558	0.0215027	0.91987
Tcn2	-0.664856	2.7548	5.28451	0.0215159	0.91987
Mxra8	-1.21654	0.221951	5.27661	0.0216138	0.91987
Irf9	-0.417785	2.47611	5.27601	0.0216212	0.91987
Dmtf1	0.321561	4.64716	5.27428	0.0216428	0.91987
Ncdn	-1.16582	0.432569	5.27364	0.0216506	0.91987
Sspo	-0.836801	1.46066	5.26506	0.0217577	0.91987
Fam125a	-0.408583	4.49436	5.26337	0.0217788	0.91987
Nr0b2	-1.9737	0.704784	5.26263	0.0217881	0.91987
Eif2b2	-0.406479	5.23635	5.26131	0.0218046	0.91987
Styx	0.402924	3.69773	5.25443	0.021891	0.91987
Pstpip1	-1.13168	-0.400499	5.25096	0.0219347	0.91987
B4galt2	-0.704183	1.15227	5.24706	0.0219838	0.91987
Rps4y2	-0.377919	9.30933	5.2462	0.0219947	0.91987
Adprh	-0.453719	4.90234	5.24511	0.0220085	0.91987
Ccdc102a	-1.11907	-0.427174	5.24064	0.0220652	0.91987
Nr1h2	-0.555074	4.00509	5.23888	0.0220875	0.91987
1500016L03Rik	-0.472856	4.31737	5.23071	0.0221914	0.91987
Csf2ra	-0.637323	2.21164	5.22654	0.0222448	0.91987
Cacnb2	0.686425	1.00433	5.22305	0.0222894	0.91987
C530008M17Rik	0.664982	0.831217	5.2102	0.0224548	0.91987
Tyrobp	-0.659205	1.8102	5.20914	0.0224685	0.91987
Tmem68	0.413108	3.37632	5.19972	0.0225905	0.91987
Gadd45b	-0.749109	2.86497	5.19714	0.0226241	0.91987
Arhgef19	-0.750408	0.455617	5.19685	0.0226278	0.91987
Bckdha	-0.580814	4.51263	5.19421	0.0226623	0.91987
Pbld2	-0.94581	-0.13141	5.19245	0.0226852	0.91987
Ppan	-0.507602	5.84208	5.19177	0.0226941	0.91987
Igsf10	0.714641	1.05803	5.19	0.0227172	0.91987
Zfp938	0.375635	4.11373	5.18886	0.0227322	0.91987
Hdgfrp2	-0.409636	3.97162	5.18791	0.0227445	0.91987
Gm10591	-2.65558	-1.21597	5.1813	0.0228313	0.91987
Ccl21b	-2.65558	-1.21597	5.1813	0.0228313	0.91987
Gm13304	-2.65558	-1.21597	5.1813	0.0228313	0.91987
Ccl21c	-2.65558	-1.21597	5.1813	0.0228313	0.91987
LOC100862177	-2.65558	-1.21597	5.1813	0.0228313	0.91987
Slc44a3	-1.27591	-0.452681	5.17863	0.0228664	0.91987
Emr1	-1.89907	-1.08185	5.15763	0.0231444	0.91987
Plekhg1	-0.906727	0.263276	5.1514	0.0232277	0.91987
Tpcn1	1.94914	-0.549907	5.14949	0.0232533	0.91987
Wnt4	-0.945605	0.186398	5.13999	0.0233808	0.91987
Frs3	-0.813362	1.20985	5.13532	0.0234438	0.91987
2010005H15Rik	-2.31588	0.619254	5.13442	0.0234559	0.91987
Ntmt1	-0.261874	6.03925	5.12335	0.0236061	0.91987
Gm906	-2.33419	-1.20818	5.10932	0.0237976	0.91987
Olfml3	-0.988643	1.79868	5.10806	0.0238149	0.91987
Trim59	0.380914	7.02486	5.10676	0.0238328	0.91987
Vps52	-0.603663	2.09406	5.10466	0.0238616	0.91987
Ptpn3	-0.664463	1.79728	5.09563	0.0239863	0.91987
1600027N09Rik	-0.291376	4.27649	5.0937	0.0240128	0.91987
Wdr37	0.300739	4.21019	5.08994	0.024065	0.91987
Hist1h3f	-0.635542	2.31186	5.08108	0.0241883	0.91987
Areg	0.787681	-0.312606	5.08056	0.0241955	0.91987
Neil1	-1.24708	-0.269071	5.06543	0.0244076	0.91987
Mafg	-0.561203	2.83412	5.06089	0.0244716	0.91987
Maml3	-1.63712	-0.146865	5.05857	0.0245045	0.91987
Irf3	-0.446172	3.7972	5.05756	0.0245187	0.91987
Pyroxd2	-0.923936	0.182673	5.05361	0.0245747	0.91987
Adamts7	-1.03037	-0.524161	5.0512	0.0246089	0.91987
Scrn2	-1.62908	1.18997	5.03987	0.0247703	0.91987
Hist1h3d	-0.842222	1.67761	5.03151	0.0248901	0.91987
Lmln	-1.27489	0.198937	5.02601	0.0249693	0.91987
Arhgdia	-0.823803	5.3395	5.02363	0.0250037	0.91987
Aldh2	-0.691013	2.22952	5.01747	0.0250929	0.91987
Gm8765	-2.45216	-1.19551	5.00483	0.0252767	0.91987
Nosip	-0.290475	4.76819	5.0023	0.0253137	0.91987
Phkg2	-0.343993	4.3132	5.002	0.025318	0.91987
3000002C10Rik	-0.901444	0.962197	5.0001	0.0253458	0.91987
Grk6	-0.620564	3.26449	4.99393	0.0254364	0.91987
Mbtd1	0.338499	4.72563	4.99191	0.0254661	0.91987
Dohh	-0.723473	5.35224	4.9916	0.0254706	0.91987
D17Wsu92e	-0.32652	3.74795	4.99089	0.0254811	0.91987
Aldoart2	-1.03464	-0.0896899	4.99079	0.0254826	0.91987
Guca1a	-1.21599	-0.696282	4.98507	0.025567	0.91987
Ckb	-0.609625	7.07332	4.98292	0.0255988	0.91987
Plcg1	-0.971804	0.452006	4.97416	0.0257287	0.91987
Rbfa	-0.491725	4.0983	4.97348	0.0257388	0.91987
Hfe	-1.85795	-0.891238	4.97059	0.0257818	0.91987
Ssbp4	-0.677898	4.44098	4.96923	0.0258021	0.91987
Armcx4	1.76768	-0.24113	4.96901	0.0258054	0.91987
Ppp2r4	-0.355052	3.95072	4.96859	0.0258116	0.91987
Leng8	-0.369927	3.27937	4.96735	0.0258301	0.91987
Ppp1r9b	-0.625588	0.724711	4.96381	0.0258831	0.91987
Tmem154	-2.32775	0.816962	4.95962	0.0259459	0.91987
Hist1h4f	-0.548924	2.02437	4.95496	0.0260159	0.91987
Mcat	-0.501754	3.71704	4.94565	0.0261564	0.91987
Edn1	-2.07692	0.00513728	4.94559	0.0261573	0.91987
Harbi1	0.335999	4.61518	4.9452	0.0261633	0.91987
Gmeb1	-0.375266	3.47714	4.94486	0.0261684	0.91987
Atg16l1	-0.379424	3.77809	4.93823	0.0262689	0.91987
A630072M18Rik	-0.426808	3.52909	4.93202	0.0263636	0.91987
Smad6	-0.39808	2.442	4.93092	0.0263803	0.91987
Snhg7	-0.437723	3.16233	4.92873	0.0264137	0.91987
Gpr44	-0.872722	0.192087	4.92315	0.0264992	0.91987
Gm12070	-0.45174	4.38508	4.92242	0.0265103	0.91987
Fam178b	-0.428029	4.00746	4.91758	0.0265847	0.91987
1110014N23Rik	-0.349668	3.42341	4.91395	0.0266407	0.91987
Rgs2	-1.10227	2.26644	4.90347	0.0268027	0.91987
Spsb2	-0.580057	1.73681	4.90261	0.0268161	0.91987
Kdm4b	-0.621909	1.27199	4.90128	0.0268368	0.91987
Pcdhga3	-0.774449	1.55121	4.88231	0.0271333	0.91987
Rhbdd2	-0.451891	2.59657	4.8801	0.027168	0.91987
Pcdhgc4	-0.776393	1.55802	4.87987	0.0271716	0.91987
Fbxl15	-0.446265	3.39567	4.87714	0.0272147	0.91987
Serpina3a	-2.31148	1.76253	4.86399	0.0274228	0.91987
Pcdhgc5	-0.773656	1.55131	4.8555	0.0275581	0.91987
Tspan32	-1.79197	1.31705	4.85311	0.0275963	0.91987
Ppox	-0.624673	2.14547	4.8475	0.0276863	0.91987
Cpe	1.19654	3.46475	4.84449	0.0277346	0.91987
Ripk3	-0.891078	0.564152	4.83632	0.0278664	0.91987
4930432K21Rik	-0.452336	2.43744	4.82987	0.0279707	0.91987
Wscd1	-0.633008	0.622304	4.82552	0.0280414	0.91987
Lrwd1	-0.571434	3.30189	4.81693	0.0281815	0.91987
Nup188	-0.359811	4.46514	4.81525	0.028209	0.91987
Pitpnm1	-1.05239	-0.0422247	4.80878	0.028315	0.91987
Ctsk	-2.3252	-0.729324	4.80346	0.0284027	0.91987
Cnot3	-0.325219	5.20879	4.80282	0.0284132	0.91987
Sema6b	-0.981909	-0.662834	4.80069	0.0284483	0.91987
Slc4a4	0.756235	0.259893	4.79991	0.0284612	0.91987
Zfp251	-0.523255	1.65457	4.79851	0.0284844	0.91987
Ercc2	-0.835805	1.02269	4.79834	0.0284872	0.91987
Cpa1	-1.65449	-0.314621	4.79627	0.0285214	0.91987
Dph1	-0.275965	5.27566	4.79557	0.028533	0.91987
Nus1	0.311474	4.33199	4.79208	0.0285909	0.91987
Urb1	-0.354148	3.01946	4.78512	0.0287066	0.91987
Pcdhga7	-0.75741	1.56154	4.78504	0.0287079	0.91987
Sema4f	0.708653	0.333782	4.77985	0.0287947	0.91987
Ggt1	-1.18544	0.441456	4.77936	0.0288028	0.91987
Acnat1	1.16613	-0.421694	4.77893	0.02881	0.91987
Grifin	-1.00708	-0.611058	4.77834	0.0288199	0.91987
Foxd4	-1.41748	-0.619408	4.77254	0.0289172	0.91987
Mospd3	-0.397267	4.81817	4.77075	0.0289473	0.91987
Bmpr1a	0.338498	6.09234	4.76582	0.0290302	0.91987
Dnd1	-0.48814	4.88345	4.76247	0.0290867	0.91987
Gm8580	-0.745273	0.583411	4.75317	0.0292443	0.91987
Dhx38	-0.555766	3.34113	4.74919	0.029312	0.91987
Usf2	-0.558142	1.49198	4.74787	0.0293346	0.91987
Fdxr	-0.863526	1.71556	4.74755	0.02934	0.91987
4930506M07Rik	0.576011	1.99083	4.74248	0.0294267	0.91987
Aars	-0.385688	4.66715	4.74076	0.0294561	0.91987
Galk1	-0.717151	4.42632	4.74029	0.0294642	0.91987
Pax8	-1.19488	-0.293729	4.73989	0.0294709	0.91987
Pkm	-0.667778	7.45269	4.73816	0.0295006	0.91987
Rasef	-1.08941	-0.376892	4.73432	0.0295665	0.91987
Rp2h	0.353419	4.40392	4.73205	0.0296057	0.91987
Gm1943	0.467291	4.77151	4.731	0.0296237	0.91987
Ranbp3	-0.477457	4.86184	4.72799	0.0296756	0.91987
D630003M21Rik	-0.826347	-0.568803	4.72798	0.0296757	0.91987
Ddx54	-0.483862	3.52502	4.7217	0.0297843	0.91987
Ubxn11	-0.771221	0.812939	4.72015	0.0298112	0.91987
4930572J05Rik	-0.70371	0.275303	4.71821	0.0298448	0.91987
Gorab	0.367714	3.72928	4.71679	0.0298694	0.91987
Pcdhga1	-0.75183	1.55747	4.7134	0.0299284	0.91987
Znhit2	-0.332574	4.63312	4.71127	0.0299655	0.91987
Rfng	-0.82849	1.36766	4.71055	0.0299781	0.91987
Mrpl2	-0.254871	6.92617	4.7076	0.0300296	0.91987
Trim11	-0.636081	1.02239	4.7056	0.0300646	0.91987
Rpusd1	-0.674905	3.3465	4.70446	0.0300844	0.91987
Ppp1cb	0.431208	7.91577	4.70136	0.0301388	0.91987
Cab39	0.274088	5.31265	4.69978	0.0301665	0.91987
Ptov1	-0.602789	6.02756	4.69473	0.0302553	0.91987
Pcdhgb4	-0.75743	1.55286	4.69137	0.0303145	0.91987
Spsb3	-0.486343	4.65198	4.68769	0.0303795	0.91987
Miip	-0.48203	4.49626	4.68735	0.0303855	0.91987
Mettl13	-0.688599	1.86499	4.68707	0.0303904	0.91987
Eif6	-0.279684	7.22967	4.68201	0.0304801	0.91987
Dydc1	0.632109	1.0873	4.67983	0.0305188	0.91987
Myo6	0.561708	1.45165	4.67802	0.030551	0.91987
Ccnjl	-0.470245	1.82472	4.67739	0.0305622	0.91987
Acaa1b	-0.569093	2.98091	4.66668	0.0307533	0.91987
Keap1	-0.355222	3.15572	4.659	0.0308912	0.91987
Mtap1s	-0.439613	3.45858	4.65791	0.0309109	0.91987
Xab2	-0.458779	4.40897	4.65611	0.0309431	0.91987
Pcdhgb8	-0.757438	1.55165	4.65388	0.0309835	0.91987
Igfbp7	0.655378	1.68704	4.64771	0.0310951	0.91987
5730420D15Rik	-1.05786	0.36457	4.6464	0.0311187	0.91987
Gtf2h4	-0.440078	3.59339	4.64415	0.0311596	0.91987
Pcdhgb6	-0.75744	1.54889	4.64259	0.031188	0.91987
Pcdhgb5	-0.75744	1.54889	4.64259	0.031188	0.91987
Aldoart1	-0.652514	2.27153	4.63587	0.0313102	0.91987
Pcdhga9	-0.757443	1.54685	4.63234	0.0313747	0.91987
Pcdhga6	-0.757443	1.54685	4.63234	0.0313747	0.91987
Pvrl2	-0.777857	2.70302	4.6311	0.0313974	0.91987
Pcdhga5	-0.757443	1.54864	4.63055	0.0314075	0.91987
Ccdc57	-0.446513	2.17145	4.62517	0.0315062	0.91987
Cyr61	1.8379	2.2961	4.62403	0.031527	0.91987
Cwf19l2	0.258918	5.37701	4.62348	0.0315372	0.91987
Acads	-0.763253	1.82556	4.62207	0.0315631	0.91987
Cd53	-1.14017	0.208515	4.62013	0.0315989	0.91987
Pcdhgb2	-0.757446	1.54923	4.6186	0.031627	0.91987
Pcdhga2	-0.760371	1.56367	4.61205	0.031748	0.91987
Pkmyt1	-0.500324	3.06345	4.61102	0.0317671	0.91987
Tbc1d25	-0.542812	3.28494	4.60798	0.0318235	0.91987
Atad3a	-0.476019	4.89891	4.60759	0.0318308	0.91987
Casc4	0.268975	4.99606	4.60361	0.0319047	0.91987
Dennd1b	0.405011	3.57539	4.60184	0.0319376	0.91987
Ubxn6	-0.453342	4.27714	4.60005	0.031971	0.91987
St6galnac4	-0.728603	1.73016	4.59482	0.0320687	0.91987
Alms1-ps2	0.445356	3.47955	4.59319	0.0320991	0.91987
Abhd13	0.309824	3.60371	4.59178	0.0321256	0.91987
Slc16a4	0.612497	3.28898	4.59115	0.0321374	0.91987
Rbmxl2	-0.962566	2.91129	4.58943	0.0321697	0.91987
B4galnt2	-0.733973	-0.163997	4.58728	0.03221	0.91987
Canx	0.279723	7.85821	4.57659	0.0324117	0.91987
Bysl	-0.519401	5.53204	4.57636	0.032416	0.91987
Mri1	-0.362339	5.23916	4.57548	0.0324327	0.91987
Cdc42bpb	-0.802309	0.857889	4.56582	0.032616	0.91987
3425401B19Rik	2.46933	-1.11119	4.56227	0.0326838	0.91987
Hist1h4b	-0.431993	3.09621	4.56189	0.032691	0.91987
Smpd3	0.674704	0.881614	4.55913	0.0327437	0.91987
Prss35	-1.86848	1.22716	4.55685	0.0327874	0.91987
Dapk3	-0.737036	3.53401	4.55504	0.032822	0.91987
1700008P20Rik	-0.701962	0.516813	4.55115	0.0328966	0.91987
Crb2	0.833739	0.0582385	4.55024	0.0329141	0.91987
Ddx60	-1.12061	0.422081	4.54891	0.0329397	0.91987
Hspbp1	-0.573052	4.85215	4.54317	0.0330504	0.91987
Ptch2	-1.1528	-0.322227	4.54064	0.0330992	0.91987
Ddx39b	-0.297622	7.30956	4.53854	0.0331399	0.91987
Sh3glb2	-0.364208	4.92863	4.51674	0.0335648	0.91987
1700066M21Rik	0.383119	2.83001	4.51566	0.0335859	0.91987
Art5	-0.708286	1.52641	4.50771	0.0337424	0.91987
Tut1	-0.602026	2.38	4.50586	0.0337789	0.91987
Clta	-0.252378	6.18768	4.5018	0.0338593	0.91987
Mir1892	0.374427	3.93089	4.48475	0.0341986	0.91987
Palm	-0.721788	1.24909	4.48353	0.034223	0.91987
Ccnd2	-0.533618	3.00097	4.47755	0.0343429	0.91987
Matr3	0.265902	7.70645	4.47623	0.0343694	0.91987
Alox8	-0.499164	1.95527	4.47449	0.0344044	0.91987
Eml5	0.320743	5.59086	4.47212	0.0344523	0.91987
Zfp940	-0.440286	1.59919	4.46764	0.0345428	0.91987
Nbeal2	-0.649148	0.767299	4.46727	0.0345501	0.91987
1500012F01Rik	-0.416582	4.94419	4.46682	0.0345593	0.91987
Sgce	0.878322	1.74151	4.46668	0.034562	0.91987
Cbs	-0.694269	1.90655	4.45989	0.0346997	0.91987
Hist1h3c	-0.603706	2.15827	4.45874	0.0347232	0.91987
Ly86	-1.0829	0.305429	4.45731	0.0347521	0.91987
Elf4	-1.67428	-0.424879	4.45361	0.0348276	0.91987
G730013B05Rik	-0.766654	1.63094	4.45226	0.0348551	0.91987
Rnmtl1	-0.257603	5.81648	4.45158	0.0348691	0.91987
Mob4	0.311914	6.66801	4.44688	0.0349651	0.91987
Spire2	-1.0607	-0.0467733	4.43969	0.0351126	0.91987
Akr1cl	-1.20157	4.50243	4.43818	0.0351437	0.91987
2810408M09Rik	-0.296315	5.09752	4.43532	0.0352025	0.91987
Dolpp1	-0.714057	2.13845	4.43445	0.0352206	0.91987
Snx17	-0.438537	4.46456	4.43392	0.0352315	0.91987
Cd2ap	0.287511	5.26218	4.43108	0.0352902	0.91987
Pcdhga11	-0.742926	1.5557	4.42959	0.035321	0.91987
Ptges3l	-0.774334	1.12787	4.42621	0.035391	0.91987
Mcam	0.462815	2.67603	4.42455	0.0354256	0.91987
Slc10a3	-0.479872	3.08473	4.42362	0.0354448	0.91987
Tctn3	0.544847	1.85255	4.42171	0.0354844	0.91987
Xkrx	2.07121	-0.359508	4.4192	0.0355366	0.91987
Entpd6	-0.367525	3.17738	4.41411	0.0356428	0.91987
Pdzd8	0.318861	4.69927	4.41378	0.0356498	0.91987
Pold1	-0.441294	4.68934	4.41119	0.035704	0.91987
Pcdhga4	-0.737767	1.55069	4.40533	0.0358269	0.91987
2410042D21Rik	0.406631	5.63745	4.4052	0.0358295	0.91987
Fbxo33	0.359972	3.43939	4.40518	0.0358299	0.91987
Rilpl2	-0.401478	2.80445	4.4042	0.0358505	0.91987
Pold4	-0.520924	1.69749	4.39953	0.0359488	0.91987
Gm10190	-0.512458	1.26852	4.3995	0.0359494	0.91987
LOC100861615	0.595251	1.25543	4.39931	0.0359535	0.91987
Mrpl4	-0.262338	7.74583	4.39922	0.0359553	0.91987
Tufm	-0.441331	5.7686	4.39369	0.0360722	0.91987
Csgalnact2	0.43909	2.61034	4.39285	0.0360899	0.91987
Rpusd3	-0.343021	4.13001	4.38843	0.0361836	0.91987
Nudt10	0.446693	1.99479	4.37998	0.0363633	0.91987
Etnk2	-1.10657	2.34673	4.37511	0.0364674	0.91987
2310015A10Rik	-0.807674	0.066376	4.37472	0.0364758	0.91987
Fbxo48	0.481805	2.0098	4.3725	0.0365233	0.91987
Gata6	1.44266	-0.210708	4.36905	0.0365973	0.91987
Cd68	-0.731488	1.5364	4.36247	0.0367391	0.91987
Klhl15	0.307763	3.92336	4.36034	0.036785	0.91987
Rabl6	-0.507676	3.03893	4.35694	0.0368586	0.91987
Atp6v1c2	0.859141	0.775484	4.35011	0.0370066	0.91987
Nsl1	-0.332929	3.12523	4.34957	0.0370184	0.91987
Ovol1	-0.671527	0.686775	4.34951	0.0370196	0.91987
Spnb3	-0.492178	4.26763	4.34901	0.0370306	0.91987
Tbl3	-0.549598	3.93644	4.34675	0.0370795	0.91987
Pcdhga8	-0.734382	1.54888	4.33996	0.0372278	0.91987
1700008O03Rik	-0.61468	0.262372	4.33015	0.037443	0.91987
Slc39a4	-0.69646	0.525152	4.33012	0.0374435	0.91987
Tomm40	-0.733257	4.53116	4.31844	0.0377015	0.91987
Urgcp	-0.334363	4.20487	4.3173	0.0377268	0.91987
2200002J24Rik	-1.46441	1.04878	4.31617	0.0377518	0.91987
Pcdhgc3	-0.728817	1.57556	4.31242	0.0378351	0.91987
Ptges2	-0.362225	5.70218	4.31123	0.0378617	0.91987
Zcchc16	-2.01584	-0.643175	4.31036	0.037881	0.91987
Ppfia3	-1.38527	-1.03339	4.30669	0.0379628	0.91987
Acvr2a	0.367024	3.35137	4.30523	0.0379953	0.91987
Dct	-1.82822	-0.723144	4.30519	0.0379963	0.91987
Col6a1	-1.50686	-0.409362	4.30181	0.0380718	0.91987
Fbxl4	0.353833	3.8997	4.29766	0.0381649	0.91987
Zfp942	0.365251	5.2404	4.29423	0.0382418	0.91987
Pcdhga10	-0.719061	1.56978	4.29249	0.0382811	0.91987
Mfsd10	-0.743523	2.97325	4.29133	0.0383073	0.91987
Noa1	-0.295084	3.20821	4.28235	0.0385102	0.91987
Gm13308	-0.527272	3.25124	4.28197	0.0385186	0.91987
LOC100041579	-0.527272	3.25124	4.28197	0.0385186	0.91987
LOC100862247	-0.527272	3.25124	4.28197	0.0385186	0.91987
Dedd2	-0.651149	3.04915	4.28075	0.0385463	0.91987
2410018L13Rik	-0.609504	1.11067	4.27991	0.0385654	0.91987
Commd5	-0.324088	4.40947	4.27859	0.0385952	0.91987
Twf1	0.288156	5.55892	4.27714	0.0386282	0.91987
Zfp654	0.447258	3.64985	4.27667	0.0386389	0.91987
Plekhg5	-0.506068	1.51554	4.26905	0.0388126	0.91987
Acad10	-0.853725	0.308846	4.26798	0.038837	0.91987
Ugp2	0.367783	5.74098	4.2614	0.0389878	0.91987
AI597468	0.468288	4.53737	4.25585	0.0391154	0.91987
0610007P22Rik	-0.305736	5.47327	4.25146	0.0392167	0.91987
2410018M08Rik	-0.27859	9.04087	4.24381	0.0393936	0.91987
Arhgap4	-0.788275	0.485525	4.24159	0.0394452	0.91987
Zfpm2	-1.87044	-0.280312	4.23463	0.0396072	0.91987
Pnpla8	0.343196	6.2878	4.22394	0.0398575	0.91987
Fbxw9	-0.660036	2.46706	4.22331	0.0398723	0.91987
Cblb	0.428554	2.40976	4.21911	0.039971	0.91987
Gm16880	-0.518696	1.8312	4.21792	0.0399991	0.91987
Zfp148	0.247187	5.01234	4.21694	0.0400223	0.91987
Serpinb1a	-1.33386	0.501824	4.21549	0.0400565	0.91987
Hist1h2bf	-0.496844	2.31553	4.2052	0.0403003	0.91987
Rmnd5a	0.268728	4.13263	4.20356	0.0403392	0.91987
Nprl3	-0.332248	3.71782	4.20115	0.0403965	0.91987
Pcdhgb1	-0.71382	1.55103	4.19804	0.0404708	0.91987
Bcl9l	-0.835066	0.111762	4.19384	0.0405712	0.91987
Stag2	0.409287	4.22871	4.19304	0.0405901	0.91987
Proc	2.13043	1.12866	4.18266	0.0408396	0.91987
Caprin1	0.239722	6.78016	4.16962	0.041155	0.91987
Prss8	0.597419	1.10049	4.16877	0.0411757	0.91987
Mir1893	-0.494592	1.82057	4.16819	0.0411898	0.91987
Cntnap2	0.753295	-0.111896	4.16768	0.0412021	0.91987
Rdh10	0.565053	1.91489	4.16673	0.0412254	0.91987
Nuf2	0.300905	6.89881	4.1632	0.0413113	0.91987
Ppfibp2	-0.495198	2.64894	4.16083	0.0413691	0.91987
Ap2a1	-0.348714	3.77676	4.15263	0.0415699	0.91987
Ghr	0.847984	0.527333	4.15108	0.0416079	0.91987
Gm3500	0.629282	1.1192	4.1506	0.0416198	0.91987
Fam25c	-0.389424	2.54485	4.13907	0.0419041	0.91987
Gm7173	-0.974758	-0.409196	4.13568	0.0419883	0.91987
Fads2	-0.563241	1.85227	4.13467	0.0420132	0.91987
Fcrls	-1.40029	-0.34136	4.13056	0.0421155	0.91987
Scoc	0.386326	6.15688	4.13053	0.0421162	0.91987
Zfp160	0.36682	3.67019	4.12959	0.0421395	0.91987
Parp10	-1.04278	-0.175415	4.12705	0.0422028	0.91987
Fam195a	-0.338125	4.57554	4.12513	0.0422509	0.91987
Wdr78	0.714515	0.780638	4.12423	0.0422732	0.91987
Ugcg	0.290447	4.69996	4.12294	0.0423054	0.91987
Lypla2	-1.23764	3.26103	4.12174	0.0423356	0.91987
Eif1a	0.296929	7.3224	4.12131	0.0423464	0.91987
Rpl36	-0.277426	9.19913	4.12041	0.0423688	0.91987
Zfp94	-0.457985	2.15859	4.11786	0.0424326	0.91987
Nrgn	-0.899339	-0.131545	4.1151	0.042502	0.91987
Uqcrc1	-0.292936	9.40898	4.1112	0.0426001	0.91987
Ints2	0.27963	4.19621	4.11091	0.0426075	0.91987
Fam108a	-0.469271	5.75338	4.1109	0.0426077	0.91987
1700010B08Rik	-1.20547	-0.00527605	4.1093	0.0426481	0.91987
Rtn2	-0.444679	2.35237	4.10606	0.0427299	0.91987
Arnt	-0.437999	2.72994	4.10454	0.0427683	0.91987
Fbxo11	0.332261	5.09062	4.10333	0.0427989	0.91987
Vgll3	-1.05468	-0.79669	4.1007	0.0428654	0.91987
Mt1	-0.624873	5.17768	4.09465	0.0430191	0.91987
Ido2	-0.883729	-0.409158	4.09412	0.0430326	0.91987
Rarg	-1.11123	-0.0353367	4.08888	0.0431662	0.91987
Ccdc141	2.13864	-0.454737	4.08699	0.0432146	0.91987
Pnpla2	-0.651286	2.60696	4.08247	0.0433302	0.91987
Tuba1a	-0.447109	8.31051	4.07795	0.0434463	0.91987
Cabin1	-0.342463	3.98564	4.07733	0.0434623	0.91987
Med24	-0.344199	3.78399	4.07155	0.0436113	0.91987
6330409N04Rik	0.339358	4.52987	4.06716	0.0437246	0.91987
Hist1h3i	-0.544514	2.2385	4.06535	0.0437716	0.91987
Col5a3	-0.782531	0.419982	4.06213	0.0438552	0.91987
Cul4b	0.302486	7.42027	4.05354	0.0440788	0.91987
Idi1	0.316189	7.93925	4.05333	0.0440844	0.91987
C630004H02Rik	-1.05661	0.143285	4.04874	0.0442042	0.91987
Map4k2	-0.894717	0.592975	4.04739	0.0442396	0.91987
2022-09-03	0.534204	0.716698	4.04487	0.0443058	0.91987
Zfp385a	-0.6601	0.261762	4.04254	0.044367	0.91987
Pip5k1c	-0.433012	2.55934	4.04221	0.0443756	0.91987
Lgr5	-1.66299	-0.287193	4.03998	0.0444345	0.91987
Ift122	-0.465163	2.32948	4.03904	0.0444592	0.91987
1110004E09Rik	-0.264017	6.40238	4.03327	0.0446114	0.91987
Hist2h2ac	-0.581686	1.6654	4.03284	0.0446227	0.91987
Mppe1	-1.65679	-0.352863	4.02881	0.0447295	0.91987
Gm15441	-0.444478	2.27315	4.02879	0.0447299	0.91987
Rcn3	-0.347936	3.84548	4.02739	0.0447671	0.91987
Pqlc2	-0.44232	3.09513	4.02734	0.0447686	0.91987
Rnf5	-0.265916	5.14175	4.00898	0.0452585	0.91987
Depdc1a	0.415056	4.38042	4.00834	0.0452757	0.91987
Ucp2	-0.483378	4.93843	4.00054	0.0454858	0.91987
Trem2	-1.37144	-0.665164	4.00002	0.0454997	0.91987
Tnc	-1.19136	-0.497628	3.99615	0.0456044	0.91987
Smarca4	-0.435598	5.08883	3.99611	0.0456055	0.91987
Spock1	-0.604676	0.511912	3.99538	0.0456252	0.91987
Ppp1r16a	-0.486344	2.78053	3.99326	0.0456827	0.91987
AW146154	0.351699	4.1481	3.99197	0.0457176	0.91987
Nop2	-0.490861	4.77199	3.98628	0.0458722	0.91987
Ms4a7	-0.873894	1.23704	3.98045	0.0460314	0.91987
Alg1	-0.253271	4.81634	3.97565	0.0461625	0.91987
Hpse	0.926909	-0.15028	3.97454	0.0461931	0.91987
Grwd1	-0.582816	5.31628	3.9735	0.0462215	0.91987
Pi4k2a	-0.436088	3.53828	3.97314	0.0462316	0.91987
Dnmt3a	-0.376523	3.2307	3.97002	0.0463172	0.91987
Atp5d	-0.371816	7.29495	3.96799	0.046373	0.91987
Fitm2	-0.408985	1.77532	3.96296	0.046512	0.91987
Csf1r	-1.31469	-0.248028	3.95928	0.0466137	0.91987
Lin9	0.324179	5.07878	3.95738	0.0466662	0.91987
Nrarp	-0.786674	0.747986	3.95468	0.0467412	0.91987
Dnmbp	-0.592498	0.927185	3.95279	0.0467938	0.91987
2310068J16Rik	-0.52808	1.76986	3.95113	0.04684	0.91987
Aen	-0.328243	4.12832	3.943	0.0470667	0.91987
Tmem238	-0.428276	1.7238	3.94299	0.0470669	0.91987
Gm8234	-0.686487	0.898476	3.94159	0.0471063	0.91987
Atp5sl	-0.374275	5.14404	3.93956	0.0471632	0.91987
Pick1	-0.516631	2.31126	3.93717	0.0472302	0.91987
Rad17	0.310898	5.71502	3.93529	0.047283	0.91987
Ssb	0.288788	9.50287	3.93517	0.0472863	0.91987
Pycr2	-0.527935	5.62832	3.93068	0.0474128	0.91987
Fcgr3	-0.804747	1.3072	3.92767	0.0474978	0.91987
Fstl3	-0.874622	-0.140583	3.92447	0.0475881	0.91987
Ak5	-1.02292	-0.894442	3.92413	0.0475978	0.91987
Klhl24	0.35843	5.28738	3.91653	0.0478134	0.91987
Plod3	-0.355993	3.51803	3.9057	0.0481225	0.91987
Pcdhgb7	-0.693035	1.56536	3.90301	0.0481998	0.91987
Dcun1d1	0.324421	6.80879	3.90253	0.0482133	0.91987
Prg4	0.358058	3.34427	3.9009	0.0482603	0.91987
Ssr3	0.213436	5.32994	3.89401	0.0484586	0.91987
Adam10	0.395362	3.9613	3.89332	0.0484786	0.91987
Cd34	1.60507	-0.736008	3.8924	0.0485052	0.91987
Rdh11	-0.500171	2.37617	3.88893	0.0486054	0.91987
Bmp7	-0.393924	3.0024	3.88865	0.0486133	0.91987
Xk	0.359365	3.07454	3.88673	0.048669	0.91987
Tmub2	-0.347553	3.21413	3.88489	0.0487223	0.91987
Hist1h2bb	-0.379889	3.1716	3.88469	0.0487282	0.91987
Zfp711	0.576315	3.19195	3.88439	0.0487368	0.91987
Hist1h4a	-0.437786	2.76384	3.88375	0.0487555	0.91987
Arhgef1	-0.677359	2.14189	3.88166	0.0488164	0.91987
C2cd2l	-1.14893	0.151933	3.87747	0.0489382	0.91987
Sgta	-0.770112	5.7067	3.87489	0.0490136	0.91987
C1qa	-1.30816	-0.146634	3.8596	0.049462	0.91987
Rhot2	-0.462373	2.06884	3.85719	0.0495333	0.91987
Slc22a4	-0.635092	1.51972	3.85663	0.0495499	0.91987
Bag6	-0.569073	3.81523	3.85523	0.0495911	0.91987
Coro1c	-0.396561	4.44401	3.84863	0.0497866	0.91987
Il17rb	-0.747763	1.14681	3.8378	0.0501094	0.91987
Cpsf1	-0.561005	3.85241	3.83735	0.0501228	0.91987
Slc28a3	-0.775893	0.669524	3.82854	0.0503869	0.91987
Zfp930	0.283396	5.35689	3.82281	0.0505592	0.91987
Esrrb	-0.439939	3.39949	3.82127	0.0506057	0.91987
Fmnl2	0.352607	3.38684	3.8185	0.0506895	0.91987
Tmed7	0.28932	4.81562	3.81825	0.0506972	0.91987
Hpse2	-1.13066	-0.84532	3.81668	0.0507446	0.91987
Crlf1	-0.453603	2.3887	3.81605	0.0507639	0.91987
Ankrd10	-0.301074	5.27004	3.81567	0.0507754	0.91987
Gale	-0.47037	3.95942	3.81318	0.0508508	0.91987
Shf	-0.559157	1.91322	3.81178	0.0508933	0.91987
Slc16a13	-1.02202	-0.403969	3.81074	0.0509249	0.91987
Adal	0.327257	5.24753	3.80734	0.0510285	0.91987
Ect2	0.309977	6.31521	3.8069	0.0510419	0.91987
Gm885	-0.74718	0.84127	3.80387	0.0511342	0.91987
Smgc	1.15917	0.365857	3.80199	0.0511917	0.91987
Pls3	0.328236	6.04175	3.80154	0.0512056	0.91987
Pafah1b1	0.253403	7.0694	3.7987	0.0512923	0.91987
Zfp629	-1.07366	-0.257289	3.7946	0.0514183	0.91987
Bbs5	0.35005	4.24278	3.79229	0.0514891	0.91987
Sgsm2	-0.45955	1.56992	3.79095	0.0515303	0.91987
Basp1	-0.621159	3.4449	3.78729	0.0516431	0.91987
Robo1	0.48218	2.16879	3.78581	0.051689	0.91987
Cecr2	0.293073	5.25811	3.78484	0.0517187	0.91987
Atxn7l2	-0.785839	0.45069	3.78119	0.0518319	0.91987
Zfp51	0.465592	6.11901	3.78025	0.0518609	0.91987
Rbm4	-0.242382	5.38604	3.77894	0.0519015	0.91987
Zbtb33	0.425598	2.44145	3.77198	0.052118	0.91987
Sspn	-0.947902	-0.331429	3.77121	0.0521418	0.91987
Zdhhc23	-0.922599	-0.462281	3.76919	0.0522049	0.91987
Sptlc1	-0.295627	3.32152	3.76497	0.0523369	0.91987
Mzt1	0.308418	5.98384	3.76367	0.0523776	0.91987
Nckap1l	-1.09103	-0.681333	3.76229	0.0524206	0.91987
Smarcd1	-0.36992	4.33337	3.76125	0.0524532	0.91987
Ctsd	-0.472827	4.68648	3.76082	0.052467	0.91987
Nsun5	-0.301291	5.52761	3.75753	0.0525701	0.91987
Mrpl38	-0.244865	7.26487	3.75474	0.052658	0.91987
Lamp2	0.275077	5.47915	3.75405	0.0526797	0.91987
Ets2	0.651678	1.19369	3.75365	0.0526923	0.91987
Erlin2	0.277148	4.29353	3.75342	0.0526995	0.91987
Oxr1	0.239327	5.16281	3.75087	0.05278	0.91987
Mir202	-1.74901	1.04303	3.74984	0.0528126	0.91987
Pnpla3	-0.556416	0.848736	3.74768	0.0528808	0.91987
Gm20300	0.468671	2.26083	3.74655	0.0529165	0.91987
Lmod3	-1.63662	-0.822167	3.74442	0.0529841	0.91987
Tex264	-0.250473	5.22764	3.73941	0.0531431	0.91987
Nr2f6	-0.490286	3.17189	3.73346	0.0533328	0.91987
Orai1	-0.366249	3.76518	3.73326	0.0533393	0.91987
Cep70	0.420097	7.10232	3.73081	0.0534174	0.91987
Imp3	-0.255398	5.42393	3.73065	0.0534226	0.91987
Cdk5rap1	0.283174	5.68311	3.72695	0.0535411	0.91987
Gp49a	-1.43375	-0.978728	3.72287	0.0536722	0.91987
Smarcb1	-0.533541	5.95555	3.72118	0.0537263	0.91987
Nptx2	-0.899803	-0.510167	3.72067	0.0537428	0.91987
Nt5c3l	-0.435902	3.43969	3.71986	0.053769	0.91987
Exoc7	-0.339728	4.11179	3.71942	0.0537829	0.91987
Fem1c	0.307855	4.0784	3.71937	0.0537846	0.91987
Npdc1	-0.429255	2.06769	3.71898	0.0537974	0.91987
Zswim6	0.50975	1.80642	3.71321	0.0539833	0.91987
Hist1h2bk	-0.328688	5.19414	3.71268	0.0540008	0.91987
H2-T10	-0.84498	-0.283799	3.71238	0.0540102	0.91987
Th	-1.65508	-0.148152	3.70963	0.0540994	0.91987
Osgin2	0.27958	4.6723	3.69791	0.0544806	0.91987
Sall1	1.07624	0.196415	3.69442	0.0545949	0.91987
Trmt1	-0.59707	4.47786	3.69347	0.0546259	0.91987
Mobp	-0.72276	-0.145683	3.69148	0.054691	0.91987
Gm221	-0.460682	1.37794	3.68567	0.054882	0.91987
Ier2	-0.558472	4.85853	3.68227	0.0549939	0.91987
Akt3	0.286443	4.19074	3.67982	0.0550748	0.91987
Yy1	0.340075	3.75872	3.6798	0.0550755	0.91987
Fbf1	-0.75495	1.06473	3.67927	0.055093	0.91987
Ppp1r14d	1.65969	-0.00185234	3.67846	0.0551198	0.91987
Acot3	-0.487376	3.02301	3.67399	0.0552679	0.91987
Gm12359	-0.795764	0.28052	3.67059	0.0553807	0.91987
Ctbs	0.353167	3.43888	3.6689	0.0554369	0.91987
Rasgrp1	-0.986405	1.20775	3.66434	0.0555888	0.91987
Zfp369	-0.827017	0.192787	3.66416	0.0555948	0.91987
Pmaip1	0.757529	5.523	3.6586	0.0557805	0.91987
Ahsg	-1.76213	-0.0646668	3.65712	0.0558299	0.91987
Metrn	-0.866123	-0.314943	3.65622	0.0558601	0.91987
Tmod1	0.353901	2.92826	3.65576	0.0558758	0.91987
Ptms	-0.499647	3.54209	3.65343	0.0559539	0.91987
Gm13157	0.355186	5.89975	3.65339	0.0559552	0.91987
Slc13a2	-1.73022	0.393678	3.65222	0.0559946	0.91987
Gcc1	0.445219	1.40851	3.6518	0.0560086	0.91987
Fen1	-0.370212	5.23306	3.65006	0.0560674	0.91987
Cpm	-0.885451	0.693702	3.64684	0.0561756	0.91987
1810013L24Rik	0.31804	4.59023	3.64556	0.0562189	0.91987
Gjb3	-0.529969	5.47596	3.64481	0.0562444	0.91987
Pvr	-0.536594	1.80495	3.64333	0.0562941	0.91987
Gpd1l	-0.524306	2.71482	3.63713	0.0565043	0.91987
Cobll1	0.492132	1.26747	3.63356	0.0566257	0.91987
Nfasc	-1.21335	-0.583688	3.6301	0.0567434	0.91987
Rab1b	-0.687773	4.72927	3.62872	0.0567905	0.91987
Tssc4	-0.284289	4.49281	3.62389	0.0569556	0.91987
Rest	-0.725827	4.79898	3.61587	0.0572307	0.91987
Lsm14a	0.246114	4.73317	3.61525	0.0572521	0.91987
Fam89b	-0.339585	3.73341	3.61402	0.0572943	0.91987
Sema3f	-0.816414	0.414209	3.61132	0.0573875	0.91987
B4galt7	-0.692724	1.11499	3.60927	0.0574583	0.91987
1700030J22Rik	-0.558349	1.28904	3.60761	0.0575157	0.91987
Wdr4	-0.50933	4.42333	3.60286	0.0576803	0.91987
Dom3z	-0.444333	4.84989	3.60209	0.0577069	0.91987
Atxn7l1	-0.619676	0.737311	3.60123	0.057737	0.91987
Cndp2	-0.35507	4.31716	3.59984	0.0577852	0.91987
Rrp1	-0.512236	4.56102	3.59563	0.0579316	0.91987
Stard10	-0.413189	3.58157	3.59352	0.0580053	0.91987
Tsen34	-0.346587	6.62443	3.59229	0.0580482	0.91987
Hist1h2bq	-0.327947	5.57503	3.59133	0.0580817	0.91987
Hist1h2br	-0.327947	5.57503	3.59133	0.0580817	0.91987
1110059E24Rik	0.27503	6.92469	3.58846	0.058182	0.91987
Puf60	-0.473192	6.7874	3.58733	0.0582217	0.91987
Dnahc7b	0.662514	0.783007	3.58663	0.0582461	0.91987
Timeless	-0.416462	4.47549	3.58637	0.0582554	0.91987
5730409E04Rik	-0.608501	1.19817	3.58323	0.0583657	0.91987
Utp6	-0.350895	4.54709	3.5815	0.0584263	0.91987
Exosc4	-0.282738	7.00406	3.57932	0.0585033	0.91987
Slc9a3r2	-0.548757	2.55169	3.57532	0.0586442	0.91987
Far2	0.34285	6.61862	3.57396	0.0586921	0.91987
Sec24a	0.358856	2.39474	3.57215	0.0587563	0.91987
Nelf	-1.07934	-0.488556	3.57107	0.0587946	0.91987
Zfp322a	0.315927	6.21408	3.56857	0.0588829	0.91987
Ttc30a2	-0.759221	0.788052	3.56786	0.0589082	0.91987
Grhpr	-0.318858	6.85661	3.56764	0.058916	0.91987
Pard6a	-0.247092	4.21052	3.56584	0.0589797	0.91987
Slc30a4	0.448463	3.58863	3.5635	0.059063	0.91987
Zp1	-1.45962	-0.525171	3.56098	0.059153	0.91987
Tex19.2	-0.527014	3.3346	3.55982	0.059194	0.91987
Tagln2	-0.506306	3.87112	3.55897	0.0592243	0.91987
Pelp1	-0.291152	4.35041	3.5565	0.0593126	0.91987
Tmem90b	-0.627927	0.221175	3.55557	0.059346	0.91987
2010315B03Rik	0.326411	3.7127	3.55124	0.059501	0.91987
Bst2	-0.324976	6.06063	3.55113	0.0595048	0.91987
0610038B21Rik	-0.513067	1.31869	3.54593	0.0596915	0.91987
Gpx2	0.83192	-0.249839	3.54482	0.0597318	0.91987
1700111N16Rik	1.85747	-0.773688	3.5385	0.0599597	0.91987
Adamts10	-0.398417	3.10772	3.5348	0.0600937	0.91987
Eif4g2	0.23884	7.97977	3.53274	0.0601681	0.91987
Edc4	-0.397551	3.10363	3.53146	0.0602147	0.91987
Ptpn20	0.390792	2.38679	3.52698	0.0603775	0.91987
Chuk	0.257919	5.83366	3.52678	0.0603849	0.91987
Prmt1	-0.295328	4.49565	3.51962	0.0606464	0.91987
Ftsj2	-0.374141	3.2636	3.51747	0.060725	0.91987
Mta1	-0.506512	2.92574	3.51679	0.0607501	0.91987
Gtf2f1	-0.295536	5.57161	3.51224	0.0609169	0.91987
2022-09-07	0.311265	9.44593	3.51103	0.0609617	0.91987
Fbxo8	0.260375	4.57593	3.50995	0.0610013	0.91987
Pck2	-0.611139	0.655321	3.5081	0.0610696	0.91987
Sfpq	0.226583	6.43132	3.5062	0.0611397	0.91987
Rundc1	-0.607001	1.21028	3.5055	0.0611655	0.91987
Ehd1	-0.457665	3.37885	3.50483	0.0611903	0.91987
Gata4	-1.32432	1.58822	3.50365	0.0612337	0.91987
1110034B05Rik	0.280823	6.14152	3.50101	0.0613313	0.91987
Igdcc3	-0.472308	1.74783	3.5007	0.0613428	0.91987
Ctss	-1.06302	1.55344	3.50019	0.0613616	0.91987
Sh3gl1	-0.607245	3.89027	3.49974	0.0613783	0.91987
Npepl1	-0.331042	4.09752	3.49192	0.0616691	0.91987
Aamp	-0.461143	7.51139	3.49073	0.0617134	0.91987
Rnaseh1	-0.272983	4.58727	3.4897	0.0617518	0.91987
Vegfb	-0.397607	4.04068	3.4884	0.0618004	0.91987
Mvk	-0.4329	3.13955	3.48445	0.0619478	0.91987
Fosb	1.38535	-0.419967	3.48295	0.0620043	0.91987
Supt6h	-0.439393	4.16954	3.4829	0.0620058	0.91987
Prkar2b	0.236991	4.95996	3.48216	0.0620339	0.91987
Rab3il1	-0.757007	1.99842	3.48116	0.0620712	0.91987
Lztfl1	0.262684	6.04942	3.48115	0.0620714	0.91987
BC030867	-0.409729	3.29986	3.47933	0.06214	0.91987
Ireb2	0.274865	5.86	3.47725	0.0622181	0.91987
Pde4c	-1.54663	-0.169867	3.47457	0.062319	0.91987
Dhx36	0.272697	5.01287	3.47436	0.0623268	0.91987
Ercc4	-0.451784	1.59497	3.47193	0.0624185	0.91987
Cstf2t	0.334749	4.14244	3.47142	0.0624376	0.91987
Cdkn1a	-0.337174	5.64106	3.46861	0.0625438	0.91987
Arhgap23	1.07787	-0.48843	3.46633	0.06263	0.91987
Jund	-0.799816	3.94017	3.46578	0.0626508	0.91987
Fbl	-0.347515	6.24322	3.46391	0.0627217	0.91987
Spr	-0.348917	3.80047	3.46295	0.0627583	0.91987
Trp53	-0.551569	6.06738	3.46254	0.0627738	0.91987
Pltp	-0.510455	1.99617	3.46115	0.0628266	0.91987
Utf1	-0.442103	8.37458	3.46065	0.0628455	0.91987
Polr2e	-0.245782	8.82605	3.46047	0.0628523	0.91987
Mfsd3	-0.329201	3.30841	3.45953	0.0628883	0.91987
Trabd	-0.529244	2.46153	3.45847	0.0629285	0.91987
Sytl1	-1.1164	-0.75709	3.45817	0.06294	0.91987
Rnf126	-0.570504	4.13337	3.45792	0.0629494	0.91987
Icam1	-0.570202	1.48839	3.45742	0.0629684	0.91987
Rab1	0.204191	7.19321	3.45348	0.0631188	0.91987
Tmem184a	-1.4442	2.77478	3.45339	0.0631221	0.91987
Rnaseh2c	-0.283431	5.79718	3.45213	0.0631702	0.91987
Dis3l2	-0.45806	1.68871	3.45069	0.0632253	0.91987
Ormdl1	0.300755	7.01122	3.44902	0.0632891	0.91987
Hnrnpul1	-0.476372	3.21552	3.44717	0.0633601	0.91987
Rps6ka1	-0.50674	4.09384	3.44569	0.0634168	0.91987
Mettl1	-0.441481	4.02702	3.44441	0.0634662	0.91987
Ptpn12	0.29139	4.65134	3.44429	0.0634708	0.91987
Nxpe3	-0.86094	-0.454474	3.4422	0.0635511	0.91987
Erbb2ip	0.37238	2.99616	3.44152	0.0635772	0.91987
Mcrs1	-0.313771	6.37201	3.44068	0.0636093	0.91987
Rap1a	0.267804	5.72919	3.43986	0.0636413	0.91987
Zfp119b	0.3105	5.3259	3.43945	0.0636568	0.91987
Akap8l	-0.448314	4.27001	3.43854	0.0636921	0.91987
Tmem184b	-0.471539	2.2321	3.43676	0.0637607	0.91987
Ctnna3	-1.87159	-1.0104	3.43377	0.0638763	0.91987
Zfp229	0.349129	2.78602	3.43339	0.0638908	0.91987
Ppp2r5e	0.306247	3.92129	3.43194	0.0639469	0.91987
Nmt1	-0.240214	6.105	3.43193	0.0639473	0.91987
Fshr	-1.87107	-0.744371	3.43031	0.06401	0.91987
Tmem18	0.289251	3.74441	3.42793	0.0641025	0.91987
Tab1	-0.525906	1.5364	3.42704	0.0641371	0.91987
Phf19	-0.383588	4.0945	3.4243	0.0642435	0.91987
Slc38a10	-0.441733	2.3498	3.4241	0.0642512	0.91987
C1ql1	-0.603187	2.94777	3.42331	0.0642821	0.91987
Rangap1	-0.363289	4.78342	3.42214	0.0643277	0.91987
Spen	-0.493746	2.62877	3.42054	0.06439	0.91987
Cmtm7	-0.391909	4.6453	3.41861	0.0644651	0.91987
Dyrk1a	0.24041	4.37538	3.41762	0.0645039	0.91987
Tars2	-0.397592	4.54853	3.41508	0.0646033	0.91987
Sypl	0.273805	6.63796	3.41482	0.0646134	0.91987
Col9a2	-0.584721	1.64427	3.41425	0.0646356	0.91987
Ikzf1	0.62511	0.790813	3.41401	0.064645	0.91987
Slc25a27	0.564569	0.804746	3.41382	0.0646527	0.91987
Zfp128	-0.618093	0.901846	3.41363	0.0646602	0.91987
Ildr1	1.14935	-0.21965	3.41347	0.0646664	0.91987
Mir684-1	0.32688	9.50299	3.41285	0.0646906	0.91987
Gipc1	-0.34288	4.93378	3.41262	0.0646996	0.91987
Pdgfc	1.24977	-0.323005	3.40982	0.0648093	0.91987
Zmym5	0.263522	6.17649	3.40808	0.0648781	0.91987
Usp16	0.219138	6.8294	3.40625	0.0649498	0.91987
Slc5a11	-1.06956	0.345992	3.40624	0.0649504	0.91987
Mybphl	-1.8686	1.13812	3.40544	0.0649817	0.91987
Aldoa	-0.289606	8.69488	3.40434	0.0650252	0.91987
Sec23a	0.317951	4.56937	3.4036	0.0650541	0.91987
Nckap5l	-0.639609	0.651128	3.40272	0.065089	0.91987
Rhoq	0.293172	5.27799	3.39817	0.0652686	0.91987
Mov10	-0.395776	3.86246	3.39655	0.0653329	0.91987
Timm44	-0.235731	5.61051	3.3944	0.065418	0.91987
Prr19	-0.453043	4.0296	3.39222	0.0655048	0.91987
Fam120a	0.274505	4.75154	3.39192	0.0655166	0.91987
Gnb2	-0.470017	3.9773	3.38857	0.0656498	0.91987
Trp53inp2	0.420671	2.33583	3.38847	0.0656538	0.91987
Qpctl	-0.479605	1.44975	3.38302	0.0658711	0.91987
Cdipt	-0.345854	3.63139	3.38106	0.0659498	0.91987
Tpst2	-0.461106	3.29819	3.37822	0.0660633	0.91987
Pet112l	-0.255508	4.74058	3.37699	0.0661126	0.91987
Acaa2	-0.204226	5.37491	3.37435	0.0662186	0.91987
Adprhl2	-0.767681	3.15796	3.37383	0.0662397	0.91987
Itm2c	-0.479119	3.21684	3.37347	0.0662542	0.91987
Cd200	-1.16116	0.535113	3.36636	0.0665405	0.91987
Camsap2	0.362688	3.47487	3.36554	0.0665736	0.91987
Rap2c	0.317236	3.96663	3.36538	0.0665803	0.91987
Narfl	-0.267879	4.01247	3.36531	0.0665829	0.91987
Snord104	-0.624727	1.34281	3.36136	0.0667427	0.91987
Hspa1a	-1.48567	-0.344984	3.36126	0.0667471	0.91987
Mbd3	-0.380157	6.36731	3.35991	0.0668017	0.91987
3110082I17Rik	-0.358499	5.1988	3.35914	0.0668328	0.91987
Cdkn1c	-0.298815	4.8472	3.35817	0.0668722	0.91987
Atp9a	-0.412767	3.16878	3.35728	0.0669085	0.91987
Impdh1	-0.666104	1.99766	3.35539	0.0669853	0.91987
Tmem168	0.360163	4.11334	3.35517	0.0669943	0.91987
Mpg	-0.191023	5.35008	3.35421	0.0670332	0.91987
Cog8	-0.42937	3.9238	3.35096	0.0671657	0.91987
Enox1	-0.730402	0.384765	3.34993	0.0672078	0.91987
Wee1	0.259074	5.51485	3.34725	0.0673172	0.91987
Slc39a3	-0.488009	2.05812	3.34579	0.0673773	0.91987
Ms4a6c	-1.27793	-0.777358	3.34332	0.0674782	0.91987
Hs1bp3	-0.518702	1.64583	3.33986	0.0676202	0.91987
Ino80b	-0.717612	2.66708	3.33605	0.0677772	0.91987
Rnf170	0.224645	5.82972	3.33451	0.0678406	0.91987
Ptp4a3	-0.468281	2.59882	3.33301	0.0679027	0.91987
Esco1	0.30294	6.43254	3.331	0.0679855	0.91987
Vps37c	-0.584418	1.13581	3.33067	0.0679991	0.91987
Slc30a2	-0.505626	1.61551	3.33034	0.0680129	0.91987
Mex3c	0.279612	4.75597	3.3284	0.0680932	0.91987
Reck	-0.733423	-0.280508	3.32515	0.0682278	0.91987
Slc2a12	0.707697	-0.0776869	3.324	0.0682754	0.91987
Grn	-0.410664	5.05708	3.32193	0.0683615	0.91987
Tuba3b	-0.302483	6.31209	3.32157	0.0683765	0.91987
Cc2d1a	-0.673833	1.39079	3.32032	0.0684287	0.91987
Mkln1	0.296999	7.54457	3.3198	0.0684502	0.91987
Trub2	-0.37321	4.73574	3.31578	0.0686176	0.91987
Ruvbl2	-0.349679	7.94559	3.3152	0.068642	0.91987
Tuba1c	-0.398287	8.71709	3.31482	0.0686578	0.91987
Baiap3	-0.296727	3.35289	3.31136	0.0688026	0.91987
Zfp958	0.262335	5.61044	3.31095	0.0688198	0.91987
Abcb7	0.285698	4.36437	3.30921	0.0688927	0.91987
Atg4c	0.415478	2.44969	3.30803	0.068942	0.91987
Napepld	0.418203	2.39069	3.30745	0.0689663	0.91987
Phldb3	-0.992724	-0.474979	3.3068	0.0689937	0.91987
Gm3696	0.5361	1.37343	3.30555	0.0690463	0.91987
Coq6	-0.230882	5.1334	3.30549	0.0690487	0.91987
Mtch1	-0.436902	4.79626	3.30547	0.0690498	0.91987
Cdc34	-0.270645	7.32473	3.30472	0.0690812	0.91987
AU019823	0.283209	6.61537	3.30377	0.069121	0.91987
Arhgap18	0.511566	1.82288	3.30331	0.0691405	0.91987
Guf1	0.239546	5.00718	3.30297	0.0691547	0.91987
Ap3s1	0.341806	7.11674	3.30251	0.0691741	0.91987
Hmgcr	0.225225	5.62367	3.30165	0.0692103	0.91987
Creb3l4	-0.60154	1.26367	3.30112	0.0692328	0.91987
Dctn2	-0.525603	4.35999	3.30068	0.0692513	0.91987
Lrp11	0.381442	2.79049	3.30053	0.0692576	0.91987
Ocel1	-0.33842	2.54681	3.30036	0.0692646	0.91987
Scube1	-0.511502	0.740653	3.29575	0.0694592	0.91987
4930444P10Rik	0.963432	-0.518226	3.29437	0.0695179	0.91987
BC053749	-0.427092	1.81541	3.29409	0.0695295	0.91987
Nol6	-0.403859	3.51867	3.29186	0.0696241	0.91987
LOC100044193	0.292689	3.94955	3.29084	0.0696673	0.91987
Mum1	-0.292517	5.14184	3.28488	0.0699206	0.91987
Leprot	0.2163	4.94851	3.2826	0.0700179	0.91987
Stxbp2	-0.383011	3.74713	3.27772	0.0702266	0.91987
Exosc5	-0.242108	7.602	3.27418	0.070378	0.91987
Smarca2	0.243751	4.61683	3.27415	0.0703792	0.91987
Magt1	0.234265	4.53767	3.27127	0.0705028	0.91987
Tada3	-0.545559	3.75127	3.27098	0.0705156	0.91987
Xpo1	0.288139	7.44447	3.27011	0.0705528	0.91987
Clca6	-1.53977	-1.08967	3.26968	0.0705714	0.91987
Tmf1	0.33281	5.11361	3.26901	0.0706001	0.91987

## Sheet: Male_Low_vs_Oil
Symbol	logFC	logCPM	LR	PValue	FDR
1700011H14Rik	6.65969	-0.936924	19.787	8.6568e-06	0.118884
Hbb-y	9.40918	1.4216	14.9824	0.000108521	0.672206
Ccl4	-2.80677	0.422644	14.4122	0.000146845	0.672206
D430019H16Rik	-2.32263	1.40832	12.0555	0.000516407	1
Tmed6	3.40865	-0.818062	11.5062	0.000693641	1
Tmem104	-1.59265	0.869967	11.5008	0.000695663	1
Slc17a5	1.16197	1.33538	11.1466	0.000841857	1
Hba-x	7.84283	1.78186	10.4653	0.00121638	1
9330182L06Rik	-2.02679	-0.195096	9.9921	0.00157213	1
Nlrp9b	-4.5029	-0.0854877	9.95393	0.00160507	1
Lrp2	1.56195	0.5758	9.45977	0.00210027	1
Dgkk	-4.35671	0.387906	9.45311	0.00210791	1
Abhd3	0.986829	1.69817	9.27498	0.00232305	1
Slc38a8	-4.31851	-0.57063	9.21243	0.00240378	1
Abcc3	2.73101	-1.11439	9.05126	0.00262513	1
Klhl32	-1.16707	2.21891	9.01701	0.00267478	1
4930520O04Rik	3.02424	-0.641455	8.98775	0.00271796	1
Prss23	2.35928	0.196719	8.82645	0.00296895	1
Arl2bp	-0.596078	2.81419	8.79005	0.00302878	1
Dsel	-1.20664	2.0299	8.63981	0.00328895	1
St8sia2	1.82336	-0.198394	8.48528	0.00358031	1
Trim36	-2.41493	0.055238	8.39559	0.00376132	1
2810047C21Rik1	1.04528	2.20741	8.347	0.00386325	1
Ccdc102a	1.99842	-0.427174	8.33759	0.00388331	1
A230072E10Rik	1.96778	-0.599236	8.28191	0.0040042	1
Wscd1	-1.46028	0.622304	8.25638	0.00406091	1
Nhedc2	1.77046	-0.969722	8.22898	0.00412266	1
Zc3h7b	-0.981949	1.85631	8.16585	0.00426864	1
Ms4a7	-1.89032	1.23704	8.0373	0.00458237	1
Tyrobp	-1.16674	1.8102	7.90658	0.00492553	1
Ccnd1	0.895095	5.02599	7.72756	0.00543842	1
5730577I03Rik	1.3847	0.27102	7.58463	0.00588681	1
Gm10664	2.14175	-0.862655	7.55343	0.00598961	1
Tspan12	1.42818	1.85639	7.5459	0.00601467	1
Ankrd29	-1.56999	3.80276	7.53237	0.00606	1
Gdap1	-3.70435	-0.480223	7.49733	0.00617905	1
Fbxo2	-1.30734	1.41746	7.35785	0.00667706	1
4932702P03Rik	-1.15892	0.970463	7.34863	0.00671137	1
Gm16523	-1.82797	-0.342247	7.34367	0.00672991	1
Adrb2	0.921974	1.2041	7.31812	0.00682627	1
Ankrd33b	-3.85212	-0.15246	7.29789	0.00690355	1
Cpa3	-8.08476	0.710461	7.1975	0.00730054	1
Pde4a	-1.17989	1.63493	7.11224	0.00765592	1
Atg9b	-1.8091	0.233289	7.09483	0.00773064	1
AA415398	-1.83292	0.494666	7.05782	0.007892	1
4933427G17Rik	1.7696	0.385143	7.01202	0.00809642	1
St6galnac6	-1.47293	0.208147	6.94068	0.0084257	1
Aif1	-1.72054	0.532083	6.94025	0.00842774	1
Ccl9	-2.22978	-0.668144	6.84982	0.00886503	1
Rnf217	-1.08418	1.83178	6.80511	0.00908975	1
Apln	1.2151	-0.0914356	6.74672	0.00939203	1
1700066B19Rik	2.40161	-0.837846	6.71684	0.00955067	1
Cbfa2t3	1.80571	-0.377846	6.49887	0.0107943	1
Ndrg1	-1.93378	-0.489217	6.49259	0.0108325	1
Smad9	-3.53308	0.0586497	6.48908	0.0108539	1
Xbp1	0.420423	5.348	6.47683	0.010929	1
Clic6	2.64251	-0.561648	6.41754	0.0112998	1
Emr1	-3.24055	-1.08185	6.3954	0.0114416	1
Rmnd5a	-0.441102	4.13263	6.18089	0.0129137	1
Mapk12	1.58813	-0.198624	6.16556	0.0130261	1
Itga5	-2.52805	-0.578674	6.15714	0.0130882	1
Cyp17a1	-3.78989	-1.19344	6.15471	0.0131062	1
Cxcr4	-0.9431	1.56107	6.15055	0.0131371	1
L2hgdh	-0.525029	3.5234	6.12831	0.0133034	1
Insl3	-1.85587	0.460743	6.11279	0.0134207	1
H2-Oa	-3.58669	0.275866	6.10175	0.0135048	1
Csf1r	-2.49036	-0.248028	6.10013	0.0135172	1
Serpinb2	1.41338	-0.401449	6.07771	0.0136898	1
Mir719	-1.04566	1.01689	6.0707	0.0137442	1
Efhc2	-1.28772	1.77982	5.96006	0.0146335	1
Lyz2	-2.23084	1.5505	5.95937	0.0146393	1
A430093F15Rik	-3.41504	0.229971	5.91937	0.0149753	1
Fam83a	1.14032	-0.203448	5.87762	0.0153346	1
Dusp5	-1.98707	0.0393429	5.86067	0.0154829	1
Vill	-1.74622	0.992824	5.81233	0.0159142	1
Dlg3	-0.507343	4.27839	5.80252	0.0160032	1
Zbtb44	-0.461932	4.12858	5.7819	0.016192	1
Fcer1g	-1.33766	1.70195	5.77322	0.0162722	1
Plekhg3	-0.809145	2.29827	5.75918	0.0164027	1
Car9	1.22206	-0.771236	5.73333	0.0166459	1
Syn3	0.95919	1.0791	5.70106	0.0169547	1
AI467606	1.0427	0.150085	5.6881	0.0170803	1
Wdr63	-1.80193	-0.0581097	5.63174	0.0176381	1
Rhox4c	-1.08464	4.67085	5.62036	0.017753	1
Slc2a12	1.65459	-0.0776869	5.60597	0.0178994	1
F630042J09Rik	2.12773	-0.373397	5.59445	0.0180175	1
Defb30	-0.9861	1.02277	5.59443	0.0180177	1
C2cd2	0.560608	2.59986	5.52254	0.0187729	1
Arhgef12	-0.59871	2.7268	5.50426	0.0189703	1
B3gnt9-ps	-0.713881	1.64628	5.4865	0.0191639	1
Cdyl2	-1.07006	1.69889	5.47128	0.0193315	1
Fam109b	1.18503	0.387471	5.4683	0.0193644	1
Gm805	1.36061	-0.408741	5.45382	0.0195256	1
Sdk1	1.95426	-0.344417	5.45343	0.0195299	1
Anpep	-1.492	0.163756	5.43021	0.0197913	1
Phlda2	-1.04856	9.29524	5.42518	0.0198483	1
Bace1	-0.92386	1.87964	5.42014	0.0199057	1
Zc3h12c	-1.0018	0.969588	5.41505	0.0199639	1
Hpse	2.13119	-0.15028	5.39268	0.0202214	1
A330102I10Rik	1.15679	0.283992	5.38953	0.0202579	1
Slc39a4	-1.371	0.525152	5.37287	0.0204522	1
Optc	1.68068	0.267484	5.36453	0.0205504	1
Lonrf2	1.01431	2.43667	5.33784	0.0208673	1
Slc33a1	0.628041	2.18443	5.3126	0.0211717	1
Mobp	-3.27193	-0.145683	5.27186	0.0216728	1
Dct	-1.85535	-0.723144	5.25299	0.0219091	1
Angptl1	1.3035	-0.22678	5.23785	0.0221006	1
Sp140	-1.60687	-0.350046	5.20219	0.0225584	1
Gsc2	-1.28526	1.17935	5.19293	0.022679	1
Wfs1	-0.880624	1.88495	5.18569	0.0227736	1
Lad1	-3.41077	-0.456813	5.18313	0.0228072	1
Kiss1	-1.75034	1.00861	5.16598	0.0230335	1
Il7	-1.33622	-0.0256711	5.11897	0.0236656	1
Cyp11a1	-3.52917	-1.23269	5.10246	0.0238919	1
H2-T10	-1.26528	-0.283799	5.07219	0.0243126	1
Lrrc38	-3.26611	-0.659017	5.06611	0.0243981	1
Fxn	0.564896	5.18136	5.03851	0.0247899	1
Nxpe3	-2.06909	-0.454474	5.02353	0.0250052	1
Ddx26b	-0.59775	2.4097	5.00542	0.025268	1
Mmp15	-0.963731	1.39804	4.98711	0.0255368	1
Crlf1	0.642987	2.3887	4.97372	0.0257352	1
Timp2	-0.70416	3.18574	4.97195	0.0257616	1
Cdkn2b	0.700393	1.31262	4.97146	0.0257689	1
Cdr2l	-0.502335	2.80295	4.96708	0.0258342	1
Adamtsl4	0.945658	1.68873	4.94985	0.0260929	1
Ccr7	0.714342	1.54183	4.94601	0.026151	1
Rspo4	2.34391	0.163159	4.94547	0.0261591	1
Fam101b	0.839682	1.96008	4.93652	0.026295	1
Fitm2	0.611911	1.77532	4.8969	0.026905	1
Gm600	-2.18354	0.26471	4.89652	0.0269109	1
4632428N05Rik	-1.15831	0.759498	4.88166	0.0271434	1
Gm9895	1.11451	0.482695	4.87403	0.0272637	1
P2ry1	-2.45681	-0.307648	4.82612	0.0280317	1
Mfn2	-0.581018	2.66011	4.79832	0.0284875	1
Pacsin1	-0.709384	3.38756	4.79003	0.028625	1
Stat3	-0.890148	1.4898	4.76819	0.0289903	1
Vcan	-1.04546	0.819127	4.75898	0.0291459	1
4930503L19Rik	0.513696	3.31761	4.7589	0.0291472	1
Meis3	-2.4402	-0.619985	4.75215	0.0292617	1
Scube1	-1.22278	0.740653	4.7373	0.0295154	1
C1qc	-1.60316	1.34761	4.73554	0.0295456	1
Dpysl3	-1.314	0.30006	4.72788	0.0296774	1
Ssh1	0.59709	1.3041	4.72471	0.0297322	1
E130018N17Rik	0.687512	1.62238	4.7172	0.0298623	1
Adipor2	-0.382866	4.46191	4.71643	0.0298757	1
Nnmt	-1.03376	-0.203904	4.71219	0.0299495	1
Sprr2a2	-0.782242	3.95689	4.69218	0.0303003	1
Sprr2a1	-0.782242	3.95689	4.69218	0.0303003	1
DXBay18	1.81549	-0.146734	4.67774	0.0305559	1
A530072M11Rik	1.79435	-0.390234	4.66194	0.0308383	1
Ablim2	-1.00728	1.01829	4.64991	0.0310551	1
Lrrc71	-1.06569	1.44909	4.64438	0.0311555	1
Vps33b	0.526038	3.4145	4.63488	0.0313284	1
Rapgef5	-0.69096	1.65635	4.63011	0.0314156	1
Calcoco1	-0.734035	1.94234	4.62397	0.0315281	1
En2	-3.16552	-0.453017	4.61622	0.031671	1
Abhd6	0.39986	3.84711	4.61186	0.0317516	1
Usp54	-0.491478	2.92103	4.59354	0.0320926	1
D1Ertd622e	0.491145	3.07979	4.57401	0.0324605	1
Samsn1	-3.74133	-1.12014	4.56473	0.0326368	1
Arid2	-0.417484	4.54201	4.5508	0.0329034	1
Ermp1	-0.488309	3.30609	4.54574	0.0330008	1
Cd300a	-1.42546	-0.0432255	4.51443	0.03361	1
Rhox4b	-0.763942	4.74896	4.50139	0.0338673	1
Hk2	-0.48213	3.91104	4.49656	0.0339632	1
Frmd7	-2.31694	-0.697312	4.48607	0.0341721	1
Rlim	-0.44211	5.13101	4.47881	0.0343176	1
Arhgdib	-1.3838	1.83472	4.45375	0.0348247	1
Zfp28	0.763242	1.6057	4.45239	0.0348524	1
Trim26	-0.474059	3.58016	4.44035	0.0350991	1
Zfp786	-2.34372	-0.593944	4.42352	0.0354469	1
5730590G19Rik	-0.521169	3.58768	4.42101	0.0354991	1
Nrg1	-1.46066	0.0566894	4.41358	0.035654	1
S1pr2	-1.00754	0.928456	4.41122	0.0357033	1
Pdp2	-2.20856	-0.619433	4.40268	0.0358826	1
Tmem170b	-0.556167	3.33919	4.40063	0.0359256	1
Cep290	0.43198	4.43701	4.39593	0.0360249	1
Sik2	-0.874408	1.09514	4.39474	0.03605	1
Ttll13	-1.38931	0.315172	4.38425	0.0362725	1
1110032F04Rik	-1.54772	-0.54519	4.37639	0.0364401	1
Nrip3	-3.21625	-0.288203	4.36408	0.0367042	1
Ggt1	-2.08303	0.441456	4.35983	0.0367959	1
Pdzd9	-0.745712	1.31457	4.35675	0.0368626	1
Cab39	-0.363523	5.31265	4.34373	0.0371454	1
Prg4	-0.505889	3.34427	4.34284	0.0371648	1
Ppp2r2c	-1.43461	0.192123	4.33406	0.037357	1
Pqlc1	0.767156	2.07855	4.33342	0.037371	1
4933403G14Rik	1.02782	0.382918	4.33185	0.0374056	1
Aspa	2.66232	-0.465576	4.32783	0.0374941	1
Wfdc2	-0.703506	4.31828	4.32349	0.0375898	1
Hand1	2.55318	-0.040332	4.32282	0.0376045	1
Thbs3	-0.934601	2.41257	4.32178	0.0376276	1
Slc26a11	-1.32515	0.0343487	4.31382	0.037804	1
Gipc2	1.54863	-0.352699	4.30986	0.0378921	1
Shroom2	-0.500202	3.88669	4.29347	0.0382589	1
Nfs1	0.305132	5.30413	4.2861	0.0384253	1
Numbl	-1.22486	-0.121131	4.27991	0.0385654	1
Gpr83	0.835955	0.675295	4.27921	0.0385813	1
Limd1	0.681829	1.61731	4.27657	0.0386412	1
A930013F10Rik	-1.31172	0.0916707	4.27202	0.0387449	1
Myl2	2.54622	-0.862238	4.2685	0.0388252	1
Grrp1	-3.00548	0.60662	4.26831	0.0388294	1
Tlcd2	1.41193	-0.207736	4.23685	0.0395554	1
Klhl26	-1.09077	0.445369	4.2261	0.0398068	1
1700010I14Rik	1.30163	-0.443815	4.2221	0.0399007	1
Ttyh2	-0.743546	1.63573	4.20489	0.0403075	1
Pfkp	-0.685683	3.82581	4.19467	0.0405514	1
C1qb	-1.35956	2.04958	4.19016	0.0406592	1
Elavl2	-0.413972	5.05813	4.18748	0.0407237	1
Rnf144b	1.03587	0.337294	4.17256	0.0410838	1
Zfp189	-0.550371	2.07664	4.14823	0.0416781	1
Phactr2	0.675872	2.96424	4.13511	0.0420024	1
Rhox4f	-0.796824	4.32893	4.13375	0.0420361	1
Qprt	1.3038	-0.347761	4.13172	0.0420865	1
Zbtb7c	-3.01103	-0.82966	4.12653	0.0422158	1
AF251705	-2.33724	-0.631589	4.12558	0.0422394	1
Traf3ip3	0.745356	0.587976	4.12364	0.0422881	1
Tle2	-1.91956	-0.950907	4.11906	0.0424027	1
Rnf130	0.388992	5.13534	4.11115	0.0426014	1
Wbp2nl	0.570786	1.95687	4.10946	0.042644	1
Pdzk1	0.751603	2.16884	4.10739	0.0426963	1
Jazf1	0.581576	2.92497	4.10697	0.0427068	1
1600014K23Rik	-1.53748	0.368311	4.09594	0.0429864	1
Cnksr3	-0.74877	0.696488	4.09278	0.0430667	1
Chd5	1.08029	0.263836	4.08699	0.0432145	1
A730011L01Rik	-0.632486	1.83698	4.08679	0.0432195	1
Gtdc2	1.16305	0.570974	4.08566	0.0432485	1
Pex14	-0.5113	3.9515	4.0764	0.0434861	1
Syt5	-0.574075	5.57954	4.06978	0.0436569	1
Mia1	0.51822	2.0685	4.05769	0.0439705	1
Trim46	1.109	-0.166404	4.05356	0.0440783	1
Barhl1	-2.09015	-0.819043	4.03643	0.0445279	1
Rhox6	-0.883939	8.66743	4.02395	0.0448585	1
Rims3	-0.875455	1.49047	4.02287	0.0448872	1
Stxbp1	-0.707088	3.07972	4.02067	0.0449458	1
Erf	-1.14827	0.180723	4.01216	0.0451732	1
Zkscan5	-0.394239	2.74842	4.00382	0.0453972	1
Adcy6	0.791191	1.0246	4.00308	0.0454173	1
Fam71e1	-1.02633	0.978323	4.00101	0.0454731	1
Notch1	-1.08728	1.20249	4.00012	0.045497	1
Doc2a	-0.487207	4.78817	3.99637	0.0455984	1
Fam131c	-1.68787	-0.146239	3.97245	0.0462505	1
Gm15612	-1.70691	-0.196719	3.97018	0.0463128	1
Zfp750	-0.724771	1.30475	3.96371	0.0464912	1
Rab33a	1.02479	0.792234	3.96295	0.0465123	1
Whsc1	-0.373144	5.46623	3.95512	0.046729	1
Epb4.9	1.03769	0.0747015	3.95417	0.0467554	1
Nfkbib	-0.656127	3.96689	3.95072	0.0468513	1
Prss38	-2.04573	-0.829383	3.94845	0.0469147	1
Txnrd3	0.407023	3.28927	3.93802	0.0472063	1
Med12	-0.74016	1.80552	3.92302	0.0476292	1
Urm1	-0.989201	2.61709	3.90993	0.0480015	1
4930425O10Rik	-0.990766	0.396726	3.9077	0.0480654	1
AU022751	0.559904	3.34443	3.90192	0.048231	1
Rttn	-0.501958	2.53641	3.90142	0.0482453	1
Lypd4	2.58715	2.38243	3.90077	0.0482641	1
Vezt	0.607576	1.88177	3.8977	0.0483522	1
Mapkbp1	0.743709	0.889868	3.89698	0.0483729	1
4930578M01Rik	1.16159	-0.458704	3.89493	0.048432	1
Gna12	-0.783028	0.703641	3.88863	0.0486142	1
Zp3	-1.51482	0.15823	3.88748	0.0486473	1
Cry1	-0.462362	3.38202	3.8847	0.048728	1
Aff1	1.01445	-0.0954597	3.88278	0.0487838	1
BC017612	-0.727738	1.60282	3.87891	0.0488964	1
Serpinb9b	-1.64016	2.3487	3.86224	0.0493844	1
Stambpl1	0.503823	2.77368	3.86029	0.0494418	1
Adad2	-1.31502	0.712551	3.85605	0.049567	1
Ncoa2	-0.433172	4.59043	3.85542	0.0495854	1
Ccl3	-1.64182	0.392877	3.83878	0.0500799	1
Serpina3m	-1.37102	1.07522	3.83433	0.0502132	1
Slc35f5	0.616781	3.22476	3.82995	0.0503443	1
Ms4a10	-0.98212	-0.021787	3.82967	0.0503528	1
Ing3	0.42074	4.61665	3.82563	0.0504743	1
Reps1	-0.327197	4.78494	3.82374	0.0505314	1
Tff2	-1.12454	1.51882	3.81609	0.0507626	1
Adamts19	-1.77831	-0.699468	3.81397	0.050827	1
Zkscan6	-0.674086	1.62928	3.81306	0.0508543	1
D17H6S53E	-1.21265	-0.26268	3.80501	0.0510994	1
Rhox4e	-0.84302	4.84364	3.80431	0.0511208	1
Klhl17	0.727037	1.44031	3.80385	0.0511349	1
Rps6kc1	0.909469	0.378043	3.78851	0.0516056	1
Ly86	-1.37685	0.305429	3.78683	0.0516575	1
Gm17455	-1.12057	2.42527	3.78382	0.0517503	1
Nuak1	-0.843315	1.03353	3.77386	0.0520593	1
Snord33	-1.10332	0.107536	3.77271	0.0520952	1
Gm11944	-0.633315	1.18948	3.77087	0.0521526	1
Pparg	1.29623	2.64285	3.76757	0.0522554	1
Itpka	-0.983922	0.205295	3.76284	0.0524036	1
Rnd1	-1.54517	-0.409071	3.76214	0.0524256	1
Gm694	-2.7989	0.724359	3.75564	0.0526298	1
Mkrn3	0.754436	0.618936	3.75219	0.0527383	1
4933405L10Rik	1.9874	-0.803551	3.74985	0.0528121	1
Calr4	1.20631	0.448138	3.74559	0.052947	1
Mt2	-0.856948	5.76964	3.74382	0.053003	1
Brsk2	1.4916	-0.123674	3.73514	0.0532793	1
Slc22a20	-2.15881	-0.580975	3.72035	0.053753	1
A430035B10Rik	1.24067	-0.3567	3.71663	0.0538732	1
Kank1	-0.381408	3.53622	3.709	0.0541198	1
Nfrkb	0.384131	3.56819	3.69392	0.0546112	1
4933433G15Rik	0.991899	-0.0968988	3.69368	0.0546191	1
Vmn2r3	-1.439	-0.339767	3.68896	0.0547737	1
Adam23	1.70769	-0.306093	3.67875	0.0551103	1
Gabra4	-2.24149	-0.601916	3.66907	0.055431	1
R74862	0.414877	3.35604	3.66439	0.0555869	1
Rbm33	-0.337144	4.55109	3.66339	0.0556202	1
Creb3l4	0.791497	1.26367	3.65679	0.0558412	1
Tgfb2	-1.2172	-0.521227	3.65459	0.0559149	1
Rhox9	-0.790109	9.20859	3.64445	0.0562563	1
Layn	1.42954	-0.577822	3.64091	0.056376	1
Snx8	-0.508054	2.54778	3.63496	0.056578	1
Jag2	1.27986	-0.135334	3.62924	0.0567727	1
Acvr2b	-0.561066	2.49405	3.62796	0.0568163	1
Ikzf1	-1.45482	0.790813	3.62588	0.0568875	1
BC048679	-0.582477	5.20421	3.61673	0.0572012	1
H13	0.367918	3.52358	3.61493	0.057263	1
Lmod3	1.3273	-0.822167	3.61336	0.0573171	1
Piga	0.431816	3.16457	3.60783	0.0575081	1
Vcl	-0.413707	4.17676	3.60136	0.0577323	1
Tgfb1	-1.32375	0.550971	3.59809	0.0578459	1
Plekho1	-0.904308	0.357457	3.59747	0.0578674	1
Entpd7	-0.721363	1.51065	3.5974	0.0578701	1
1700111N16Rik	2.27383	-0.773688	3.59252	0.0580402	1
Slc4a11	-0.746499	1.51727	3.5888	0.0581704	1
Cd34	-3.01444	-0.736008	3.58174	0.0584178	1
Cnrip1	1.43897	-0.447917	3.57753	0.0585663	1
2310039L15Rik	-1.10927	-0.11409	3.57666	0.0585967	1
Tjp2	-0.495561	3.34692	3.57562	0.0586337	1
Pdcd6ip	-0.383811	4.39726	3.55997	0.0591888	1
1700019L03Rik	-0.707786	1.98648	3.55566	0.0593428	1
Avl9	-0.451759	4.01811	3.55258	0.0594529	1
Zfp354b	-1.04779	0.228746	3.54882	0.0595879	1
Eppin	1.16158	-0.750482	3.54108	0.0598663	1
Tek	-0.961003	-0.301497	3.54021	0.059898	1
Tsc22d1	0.277806	7.73086	3.53613	0.0600454	1
Adamts3	-1.10987	1.33917	3.53216	0.0601893	1
1300010F03Rik	-0.502597	3.34697	3.53205	0.0601935	1
Ttc12	-1.19649	-0.331553	3.52766	0.060353	1
Crtc1	-0.433664	2.26896	3.52362	0.0605003	1
Col5a3	-0.806899	0.419982	3.52223	0.0605509	1
Il10	-1.17307	-0.705269	3.52188	0.0605636	1
Iqcc	0.407115	3.90461	3.51685	0.0607478	1
Fshr	1.08657	-0.744371	3.51513	0.0608108	1
Nap1l5	1.10968	0.0950768	3.51402	0.0608515	1
Chst8	-1.49261	-0.599612	3.50737	0.0610965	1
4931440P22Rik	0.583329	1.92128	3.50684	0.0611161	1
Tmem90b	1.21511	0.221175	3.4972	0.0614725	1
Zfp462	-0.573705	3.35972	3.49203	0.0616651	1
Gm10591	-3.73375	-1.21597	3.48995	0.0617424	1
Ccl21b	-3.73375	-1.21597	3.48995	0.0617424	1
Gm13304	-3.73375	-1.21597	3.48995	0.0617424	1
Ccl21c	-3.73375	-1.21597	3.48995	0.0617424	1
LOC100862177	-3.73375	-1.21597	3.48995	0.0617424	1
Tmc2	1.24976	-0.021773	3.48571	0.0619009	1
BC051537	-2.83308	-0.750276	3.48504	0.0619259	1
Abcc2	-1.41777	0.719864	3.48124	0.0620682	1
Ech1	0.325321	5.67927	3.47073	0.0624636	1
Gm1943	0.52513	4.77151	3.46957	0.0625076	1
Bhmt	1.00746	0.741075	3.46394	0.0627208	1
0610005C13Rik	1.15305	0.134837	3.45001	0.0632514	1
Arhgef10l	0.764703	0.133052	3.44959	0.0632675	1
Uevld	-0.378093	4.07791	3.44947	0.0632721	1
Mosc2	0.294296	6.37084	3.44562	0.0634198	1
Egfl6	0.867882	2.20054	3.43596	0.0637917	1
Trappc8	-0.371966	4.81988	3.43177	0.0639534	1
Kdm4a	-0.800836	1.07257	3.4287	0.0640725	1
Pip5k1b	-0.667814	2.2277	3.419	0.06445	1
Bik	0.470035	2.68092	3.41698	0.064529	1
5430405G05Rik	1.20016	-0.203735	3.41328	0.0646737	1
Zfp287	0.980843	0.554033	3.4102	0.0647946	1
A030009H04Rik	0.43261	3.69236	3.4014	0.065141	1
Dapk2	0.659745	3.08856	3.40104	0.0651552	1
Hs1bp3	-0.724151	1.64583	3.40045	0.0651786	1
Nell2	-0.956917	0.599951	3.39744	0.0652978	1
1700020O03Rik	-0.415519	3.03027	3.39588	0.0653597	1
Ptpn18	-1.65299	-0.33126	3.39549	0.0653748	1
D630045J12Rik	-0.823276	1.5802	3.39011	0.0655885	1
C130071C03Rik	1.38832	-0.775782	3.38849	0.0656532	1
Mon2	-0.372621	3.5571	3.38666	0.0657261	1
Hpse2	-2.1462	-0.84532	3.38178	0.0659207	1
Uaca	-0.54595	2.98224	3.36957	0.0664111	1
Zkscan3	0.430275	3.13544	3.36807	0.0664716	1
Wdr54	-0.659084	1.87637	3.35758	0.0668963	1
Zyx	-0.769884	1.86127	3.35755	0.0668976	1
Cfh	-1.70722	-0.945472	3.35497	0.0670026	1
Dlg5	-0.478976	2.57141	3.3535	0.0670623	1
Aldh5a1	-0.432208	3.15456	3.34668	0.0673409	1
Flt1	0.981411	-0.0457618	3.34615	0.0673624	1
Lrrc33	0.735841	0.515517	3.3273	0.0681386	1
Lhx2	1.32215	0.481676	3.3208	0.0684085	1
Gm13154	-0.577941	5.11109	3.31674	0.0685778	1
Tram1l1	0.858897	1.19365	3.31507	0.0686475	1
Ccdc92	-0.447896	3.86432	3.31455	0.0686689	1
Zfyve27	0.565129	1.97756	3.31247	0.068756	1
Mapre3	-1.18062	0.383396	3.31066	0.0688319	1
AI480653	0.774691	1.15847	3.30736	0.0689704	1
Gli3	-0.404489	4.23513	3.30707	0.0689825	1
Evc	1.76037	-0.71156	3.30598	0.0690281	1
Clec10a	1.20606	1.39125	3.30351	0.069132	1
Lat	0.497621	2.91227	3.30315	0.0691471	1
Os9	0.562697	2.0798	3.30291	0.0691571	1
Usp2	0.511297	3.55138	3.2976	0.0693812	1
Dusp18	0.817177	0.574154	3.29502	0.0694902	1
Braf	-0.469775	3.28576	3.29381	0.0695416	1
Clk1	0.346333	6.59892	3.29233	0.069604	1
Pla2g12b	-2.01432	-0.332802	3.28994	0.0697056	1
C530008M17Rik	-0.805773	0.831217	3.28936	0.0697303	1
Dmgdh	-0.940361	0.402038	3.27998	0.0701298	1
Edn3	-1.35935	0.808004	3.27386	0.0703917	1
Mixl1	-1.32247	-0.0674498	3.27265	0.0704439	1
Aldh6a1	0.445027	3.89238	3.27132	0.0705007	1
Evi2a	-2.05864	-0.773831	3.26487	0.0707788	1
Vldlr	1.53836	-0.368819	3.26129	0.0709334	1
Hfe	1.23603	-0.891238	3.26034	0.0709744	1
Mettl7a1	0.814527	0.451925	3.25775	0.0710866	1
C1qa	-1.78915	-0.146634	3.25531	0.0711925	1
Chml	-0.633183	2.39107	3.24293	0.0717323	1
Zfp524	-0.565419	2.0485	3.23509	0.0720762	1
Zfp78	0.494835	2.41486	3.23136	0.0722408	1
Cdk5rap1	0.342411	5.68311	3.22489	0.0725269	1
Zbtb9	-0.488237	2.15514	3.20329	0.0734901	1
Ptpdc1	-0.588105	2.16391	3.20299	0.0735039	1
Fgfr3	0.853123	1.9617	3.20235	0.0735325	1
Rnf208	-0.769878	1.23363	3.2016	0.0735662	1
Asap2	0.422579	3.40698	3.20015	0.0736315	1
Entpd2	-0.774109	2.73467	3.18596	0.0742732	1
Mkl2	-0.343252	4.17054	3.17575	0.0747389	1
Arhgef11	-0.859899	1.66624	3.17492	0.0747769	1
Rbmx	0.420613	3.34143	3.17445	0.0747985	1
Wdr91	0.967171	0.111971	3.17396	0.0748206	1
Aldh3a1	-2.73709	-1.10233	3.17315	0.0748578	1
Tacc1	-0.688809	2.08868	3.16639	0.0751684	1
Sesn3	0.416106	4.27092	3.1641	0.075274	1
Adcy1	1.11363	0.623263	3.16187	0.0753769	1
Ppef2	-1.23119	0.246781	3.14575	0.0761249	1
Mbnl2	-0.984273	0.90275	3.13933	0.0764251	1
1700123I01Rik	1.10314	2.55495	3.13253	0.0767445	1
Cstf2	-0.345562	5.70029	3.13162	0.0767873	1
F8	0.697628	1.28666	3.12961	0.076882	1
Slit2	1.01755	0.338651	3.12681	0.0770143	1
Morc4	-1.69344	0.542978	3.1249	0.0771047	1
Plcd1	-0.854854	3.92535	3.12254	0.0772164	1
Kdm1b	-0.374473	6.43463	3.12069	0.0773042	1
Nlrp4e	-1.99027	-0.842022	3.11911	0.0773793	1
Fam168b	-0.390453	5.03711	3.11196	0.0777194	1
B230312A22Rik	-0.647078	1.48769	3.10565	0.0780209	1
Npas3	-1.39723	-0.480673	3.10537	0.0780344	1
Hip1	-0.553483	1.98131	3.1045	0.0780762	1
Hltf	-0.365282	5.2794	3.09814	0.078382	1
Rhox4a	-0.731866	5.95258	3.09665	0.0784534	1
Spink10	0.940257	-0.166701	3.09068	0.0787417	1
Dis3l	-0.446779	2.23181	3.09063	0.0787444	1
Cbx2	-0.368794	3.00945	3.08989	0.0787802	1
Clcnka	-2.00185	-0.653416	3.0891	0.0788183	1
Acad9	0.372427	3.836	3.08733	0.0789043	1
Nmt2	-0.325589	7.2677	3.08166	0.0791795	1
Ins2	-1.18019	2.39788	3.08054	0.0792342	1
Zfp385b	-0.400936	4.15992	3.07645	0.0794336	1
Fdxr	-0.874037	1.71556	3.07337	0.0795844	1
Rap1gds1	-0.334608	3.94596	3.07261	0.0796215	1
Pten	-0.717829	7.24454	3.06958	0.07977	1
Desi1	-0.353402	3.67683	3.06902	0.0797976	1
Asb9	1.38786	1.71921	3.06414	0.0800377	1
Cpvl	-1.12602	0.196239	3.0562	0.0804294	1
Htr2b	1.85939	-1.09874	3.05368	0.0805546	1
Nxf2	1.38511	3.39618	3.05011	0.0807317	1
Fam20c	1.2903	-0.3487	3.04674	0.0808996	1
Kcnu1	1.2298	-0.253759	3.04261	0.0811053	1
Hpcal1	0.357426	4.89481	3.04248	0.0811118	1
Shroom4	-1.23645	-0.414103	3.03614	0.0814295	1
Gm5141	-0.39918	4.02796	3.02293	0.082095	1
Ttll6	-2.51449	0.192191	3.01992	0.0822473	1
Heatr5a	-0.400252	4.39929	3.00779	0.0828653	1
Heatr6	0.507355	2.5707	3.00633	0.0829397	1
Pigc	0.365451	3.47466	3.0051	0.0830028	1
Mboat1	-1.04209	-0.0522054	3.00459	0.0830289	1
Dyrk1b	-1.40505	0.267029	3.00423	0.0830475	1
Lrp3	1.14472	0.173573	3.00398	0.0830601	1
H2-DMa	1.06413	1.07878	3.0033	0.083095	1
Galnt11	0.484128	3.37715	2.99693	0.0834224	1
S100z	1.59207	-0.471566	2.99561	0.0834904	1
Mad2l1bp	0.370643	3.78744	2.99218	0.0836673	1
Sertad4	-0.353975	3.64689	2.98739	0.0839151	1
Klk8	-0.818094	0.94677	2.98128	0.0842329	1
Tmc6	-0.840716	0.655479	2.97622	0.0844965	1
Cacul1	-0.370199	4.30628	2.97538	0.0845402	1
Lcn3	-1.7282	-1.26861	2.97502	0.0845593	1
Lmtk2	-0.570019	2.06356	2.96008	0.085344	1
Afp	-1.89736	0.277357	2.9589	0.085406	1
Tigd3	-1.0873	0.0438542	2.95592	0.0855637	1
Klhl35	0.860124	1.30205	2.95569	0.0855759	1
Mcm3ap	-0.316019	4.22131	2.94301	0.0862497	1
Gfod2	-0.613513	1.57911	2.94152	0.0863296	1
Stxbp6	0.588535	2.0118	2.9389	0.0864697	1
Gata2	-0.923712	3.5223	2.93883	0.0864733	1
C330024C12Rik	0.964373	-0.0756971	2.92956	0.086971	1
Ank	-0.574894	1.35418	2.92432	0.0872538	1
Papss2	-1.3006	-0.825123	2.91804	0.0875942	1
E030044B06Rik	-1.25309	-0.0585392	2.918	0.0875964	1
Rap2c	-0.41701	3.96663	2.91737	0.0876307	1
Ell3	-0.748994	1.38686	2.91626	0.0876908	1
Mgarp	0.749399	0.486808	2.91232	0.0879051	1
Tmem132a	-1.19218	-0.186929	2.91219	0.0879123	1
Nxn	-0.601689	2.96314	2.91201	0.087922	1
AI662270	-0.840233	2.02696	2.91032	0.0880144	1
C3ar1	-1.62116	0.479772	2.90982	0.0880417	1
Tctn3	0.549954	1.85255	2.90022	0.0885673	1
Tmtc3	-0.459107	3.4226	2.89906	0.088631	1
Mfsd7b	-0.578986	1.95384	2.89813	0.0886824	1
Ankrd26	0.465466	3.92435	2.89675	0.0887584	1
Map4k1	-0.566659	1.83607	2.8936	0.088932	1
Mkx	-0.690743	3.07834	2.89212	0.0890137	1
Acy3	-0.348707	4.71181	2.89159	0.089043	1
Ppt2	-0.936203	0.688495	2.8913	0.089059	1
Rtn1	-1.76843	-0.480401	2.88825	0.089228	1
Rrn3	-0.351937	5.14073	2.88534	0.0893889	1
Agpat9	-0.603421	1.23515	2.88351	0.0894905	1
Fam124a	-1.60506	-0.289802	2.88302	0.0895178	1
Fstl3	0.967757	-0.140583	2.87908	0.0897375	1
Dpf3	-1.02214	1.06183	2.87423	0.0900083	1
Tbx1	1.3249	-0.314064	2.87395	0.0900236	1
Tmem131	-0.383475	3.74147	2.87118	0.090179	1
Lgi2	0.853172	0.658384	2.86819	0.0903462	1
Sytl3	-1.95534	1.23232	2.86474	0.0905401	1
Mpp7	-0.474297	2.94061	2.86172	0.0907102	1
Ftsjd1	0.586572	1.27143	2.8553	0.0910732	1
4732471D19Rik	-0.457582	3.63422	2.85363	0.0911677	1
Ndst1	-0.897723	0.261702	2.84822	0.091475	1
Cecr2	-0.345412	5.25811	2.84671	0.0915614	1
Raver1	-0.554055	2.52677	2.84636	0.0915812	1
Ppara	0.718967	0.622668	2.84304	0.0917704	1
Hpgds	-1.22764	-0.190777	2.83759	0.0920821	1
Ube3c	-0.321509	4.4901	2.83593	0.0921776	1
Rgl2	-0.499831	3.23525	2.83581	0.0921844	1
Tnks2	-0.288005	6.55831	2.83521	0.0922186	1
Lpar4	-1.12148	-0.26052	2.8336	0.092311	1
Mir3473	1.13263	-0.576149	2.83304	0.0923435	1
Hunk	-1.38341	-0.313754	2.82865	0.092596	1
Cd79a	-0.702335	1.18003	2.82822	0.092621	1
Olfr316	0.68323	1.23831	2.82464	0.0928275	1
Dusp16	-0.749474	1.82419	2.82207	0.0929767	1
Gpc4	0.714191	0.820054	2.81692	0.0932754	1
F2	0.789496	1.01122	2.81555	0.0933547	1
Cd83	-1.60106	-0.379308	2.81318	0.0934929	1
Aes	-0.700765	5.08499	2.81056	0.093646	1
Gcm1	-1.30559	0.866769	2.81045	0.0936523	1
Zfp939	0.73564	0.573728	2.80906	0.0937334	1
Gas8	0.354981	3.62694	2.80866	0.0937569	1
Brf2	-0.411926	3.75299	2.80061	0.0942282	1
Syt12	-0.962713	0.67718	2.79382	0.0946287	1
Pramef12	0.879942	0.514265	2.79031	0.0948359	1
Cd86	-2.12374	-0.723119	2.78791	0.0949781	1
Shisa7	-1.29543	-0.200543	2.7863	0.0950736	1
Cds1	-0.587852	3.59744	2.7845	0.0951802	1
Agphd1	-0.888112	0.859626	2.7829	0.0952752	1
Rhpn2	-0.436838	3.19785	2.78191	0.0953345	1
Spry4	-0.706881	1.27614	2.77598	0.0956883	1
Gbp4	0.837159	-0.439151	2.77459	0.095771	1
Tob1	0.434031	2.66544	2.77419	0.0957951	1
Cblb	-0.451525	2.40976	2.77346	0.0958389	1
Prkrir	-0.293548	4.45939	2.77189	0.095933	1
Asb1	-0.793972	1.79449	2.7709	0.0959922	1
Cd53	-1.26355	0.208515	2.75574	0.0969061	1
Mn1	0.873477	-0.143188	2.75447	0.096983	1
Trim33	-0.328171	5.46027	2.75163	0.0971556	1
Cds2	-0.46458	3.19623	2.75145	0.0971662	1
Parm1	-1.05543	-0.22622	2.74798	0.0973774	1
Cdk13	-0.547186	2.65428	2.74296	0.0976837	1
Naga	-0.577989	1.50533	2.74193	0.0977469	1
4933425L06Rik	1.06691	1.1805	2.74099	0.0978043	1
Ssr3	-0.237867	5.32994	2.73842	0.0979616	1
Pi4ka	-0.325787	4.49417	2.73837	0.0979643	1
Kdelc1	0.284871	5.20654	2.7369	0.0980547	1
Pycard	0.439538	4.24432	2.73389	0.0982397	1
Prkx	-0.654516	2.01489	2.73264	0.0983167	1
3110007F17Rik	0.527787	3.92466	2.73158	0.098382	1
BC064078	-1.10787	0.0737708	2.7307	0.0984363	1
Pamr1	1.09829	-0.497456	2.72589	0.0987331	1
Tbc1d1	-0.317219	3.47265	2.72299	0.0989126	1
Fabp9	-0.771287	0.306691	2.72207	0.0989695	1
Frmd6	0.44542	2.39078	2.71909	0.0991544	1
Clps	-1.11142	-0.717688	2.71891	0.0991658	1
Rilp	1.27589	-0.587629	2.71859	0.0991856	1
Klk7	-1.6803	-0.660559	2.71841	0.0991966	1
Kin	0.257344	5.02022	2.71226	0.0995796	1
Plin5	0.78087	0.563449	2.71138	0.0996345	1
Gm5113	-0.738001	0.779878	2.70995	0.099724	1
Odz3	0.549125	1.79081	2.70922	0.0997696	1
Plekha5	-0.429073	3.97983	2.70833	0.0998253	1
Thap11	0.315221	5.8792	2.70753	0.0998758	1
Afap1	-0.613152	2.47582	2.70624	0.0999565	1
Stard8	-0.776204	1.48317	2.69936	0.100388	1
1700029G01Rik	0.900153	0.292523	2.69872	0.100429	1
Ap1s2	0.774828	1.08575	2.69493	0.100668	1
Sec16a	-0.390677	3.26292	2.68913	0.101035	1
Fnbp1	-0.456854	2.54254	2.68907	0.101039	1
Arhgef5	1.22057	-0.780881	2.68651	0.101202	1
Rhox4d	-0.67501	4.14375	2.68427	0.101344	1
Socs4	-0.462107	2.91354	2.67602	0.10187	1
Cep152	-0.652405	2.04202	2.6747	0.101954	1
Dpp9	0.498547	2.63026	2.67146	0.102162	1
Rod1	-0.343475	5.22634	2.67069	0.102212	1
Dux	1.91082	-1.19134	2.67047	0.102226	1
Brwd3	-1.11976	0.552017	2.66835	0.102362	1
2810046L04Rik	0.514573	1.72307	2.66614	0.102504	1
Ms4a6c	-1.49448	-0.777358	2.66441	0.102616	1
Kctd4	-1.27786	-0.500059	2.65741	0.103068	1
Myh9	-0.413567	3.16592	2.6544	0.103263	1
Fzd7	-0.344848	2.93734	2.65414	0.103281	1
Ddx43	0.447382	4.1114	2.65287	0.103363	1
Ccdc157	-0.946122	0.0498101	2.64946	0.103585	1
Ocrl	-0.639517	2.30134	2.64861	0.10364	1
Pex5	-0.417584	2.9151	2.64844	0.103651	1
Sp5	0.72569	1.02855	2.64713	0.103737	1
Gpr146	-1.45716	0.864761	2.64389	0.103949	1
Ppp1r18	-0.623648	2.43022	2.64003	0.104202	1
Cdc42ep2	1.07393	-0.0954194	2.63597	0.104468	1
Kdelr1	-0.503976	2.52641	2.63457	0.10456	1
Hrasls	-0.798944	1.98003	2.63411	0.104591	1
Mbnl1	-0.346441	3.14799	2.63365	0.104621	1
4933404O12Rik	-0.951243	0.763664	2.63279	0.104678	1
Smg7	-0.314816	4.79552	2.63268	0.104685	1
Flrt2	0.921905	0.147353	2.62385	0.105269	1
Bmp4	0.584503	3.1702	2.62238	0.105366	1
Pik3c2b	-0.576716	1.97748	2.62195	0.105395	1
Iqck	-0.846871	0.0137952	2.62011	0.105517	1
Grhl1	0.394317	2.45731	2.61972	0.105543	1
C2	0.749191	0.371785	2.61865	0.105614	1
Cog1	-0.54085	2.20613	2.61441	0.105897	1
5430407P10Rik	-0.799109	1.24951	2.60929	0.10624	1
Dgcr8	-0.318805	5.43701	2.60817	0.106315	1
Gldc	-0.420375	4.7122	2.60499	0.106528	1
Myh14	0.70667	1.88725	2.59767	0.107021	1
Nfatc2	0.887065	0.854119	2.59561	0.10716	1
Cbx6	-0.46311	2.09373	2.59509	0.107195	1
Dock1	-0.405121	4.13803	2.59034	0.107517	1
Tubg2	0.506443	2.63355	2.58699	0.107745	1
Cage1	0.668825	0.248028	2.58673	0.107763	1
Fam151b	0.4028	1.81377	2.58646	0.107781	1
Cluap1	0.292612	5.56342	2.58502	0.107879	1
Mcf2l	-0.779386	0.329879	2.584	0.107949	1
Ceacam1	-0.794394	-0.261977	2.58075	0.108171	1
C77370	0.629354	2.16183	2.58016	0.108211	1
Rilpl1	0.446472	2.03272	2.57749	0.108393	1
Csl	-0.911572	0.271665	2.5768	0.108441	1
Cubn	0.83742	1.99722	2.57664	0.108452	1
Chrd	0.899233	0.0157973	2.57514	0.108554	1
Lyzl4	-1.85403	-0.47219	2.57231	0.108749	1
Agps	-0.324088	4.6267	2.56941	0.108949	1
Cyp4f13	0.4613	3.22688	2.5669	0.109121	1
Pkd2	-0.483036	2.00026	2.56437	0.109296	1
Dnahc6	-1.39087	-0.0857244	2.56109	0.109523	1
Slc26a6	-0.966021	-0.227838	2.56056	0.10956	1
Nckap5l	0.741508	0.651128	2.55758	0.109766	1
2410018L13Rik	-0.684589	1.11067	2.55646	0.109844	1
Sf3a2	-1.00986	1.73892	2.55564	0.109901	1
Epb4.1l1	-0.840413	-0.108837	2.55556	0.109907	1
Nudt4	-0.261804	6.07635	2.55472	0.109966	1
Reps2	0.805516	0.856872	2.5512	0.110211	1
Myc	0.710393	-0.0910969	2.54906	0.11036	1
Nudt18	0.880601	0.385172	2.54618	0.110561	1
Cdsn	-1.84469	-0.963398	2.54577	0.11059	1
Cd14	-1.13759	-0.232335	2.54147	0.110892	1
Ring1	-0.675459	0.787966	2.53355	0.111449	1
Abi2	-0.345458	4.79021	2.52281	0.112211	1
Ammecr1	-0.660506	2.03175	2.51899	0.112482	1
Asb14	0.862313	0.0927987	2.51757	0.112584	1
Crygs	-0.567058	3.81684	2.51578	0.112712	1
Zbtb40	0.598127	1.06534	2.51381	0.112853	1
Snord4a	-1.03443	-0.438032	2.51238	0.112955	1
Cd81	0.320529	6.53444	2.50894	0.113202	1
Zscan29	-0.445093	2.84468	2.50157	0.113733	1
Dcbld1	0.481069	2.10455	2.50114	0.113764	1
4931417G12Rik	-0.547628	2.36607	2.50114	0.113764	1
Umps	0.309454	6.90132	2.50018	0.113833	1
Rec8	0.766769	3.54616	2.49952	0.113881	1
Fabp5	-0.804356	4.181	2.49689	0.114072	1
Fam116b	0.804039	0.683976	2.49645	0.114103	1
Rasef	1.12095	-0.376892	2.49541	0.114179	1
Apoc3	1.03479	-0.359212	2.49174	0.114445	1
1520402A15Rik	-0.396504	3.8319	2.49144	0.114467	1
Usp31	-0.3986	3.03159	2.48701	0.11479	1
Anp32e	-0.289501	5.6127	2.48465	0.114962	1
Hras1	-0.329654	6.21885	2.47493	0.115674	1
Ptpmt1	-0.351823	4.64208	2.47426	0.115724	1
Lrrc4	-0.757745	0.474585	2.47204	0.115887	1
Lrriq4	-0.5402	4.80125	2.47029	0.116017	1
Nkain4	-0.453101	3.96224	2.4661	0.116326	1
Prex1	-0.697926	1.46761	2.46412	0.116473	1
Lypd6b	0.736208	-0.264468	2.4633	0.116534	1
Phf17	-0.288796	5.10574	2.46102	0.116703	1
Sidt1	0.892153	-0.44649	2.46086	0.116715	1
Zbtb45	-0.505374	2.36	2.45778	0.116944	1
Olfr318	0.950244	-0.745285	2.45406	0.117221	1
Fam126a	-0.412432	3.20052	2.44944	0.117567	1
Plcd3	-1.10942	-0.161487	2.44721	0.117734	1
Umodl1	-0.796497	4.38795	2.44612	0.117816	1
1700026D08Rik	-1.78302	0.709716	2.44562	0.117854	1
Tes	-0.515562	5.40554	2.4429	0.118058	1
Cgref1	1.5169	-0.729388	2.43797	0.11843	1
Tspyl3	1.01783	-0.550153	2.43713	0.118493	1
Ppp2r2b	0.486089	1.68331	2.4355	0.118616	1
Kcnq1ot1	-0.853833	2.42813	2.43424	0.118712	1
Treml2	-1.18679	-0.590875	2.43273	0.118826	1
Fcrls	-1.3506	-0.34136	2.43216	0.118869	1
Ptpn23	-0.479717	2.30768	2.42829	0.119163	1
Lrrc47	-0.294917	4.75722	2.42734	0.119235	1
Abca7	0.741988	0.667197	2.42603	0.119335	1
Lmbr1	0.461065	2.61663	2.42516	0.119401	1
Mpped1	-0.767187	0.516196	2.42384	0.119502	1
Khdc3	0.474287	4.27393	2.42276	0.119584	1
1700010B08Rik	1.04929	-0.00527605	2.41919	0.119857	1
4430402I18Rik	1.30225	-0.345483	2.41895	0.119875	1
Mxd1	-0.598554	0.951553	2.4183	0.119925	1
Vsig1	0.697646	-0.163728	2.41715	0.120013	1
Dcaf15	-0.430581	3.22126	2.41682	0.120038	1
Nlrp4c	-0.634706	3.33816	2.41651	0.120062	1
Tagap1	0.407223	6.17435	2.41616	0.120089	1
Zfp354c	0.441945	1.66798	2.41588	0.12011	1
Akr1c14	-1.69752	-0.89059	2.4144	0.120224	1
Ogfrl1	0.34561	3.42391	2.40637	0.120843	1
Ttll4	-0.317153	3.13473	2.40576	0.120889	1
Styx	-0.371622	3.69773	2.40401	0.121025	1
Hcfc1	-0.299373	5.1037	2.40263	0.121132	1
D19Wsu162e	0.417457	2.27764	2.39943	0.121379	1
Tlr2	-1.11225	-0.812054	2.39658	0.121601	1
Elac2	-0.402778	3.28272	2.39626	0.121626	1
Pds5b	-0.323149	5.10741	2.39491	0.12173	1
Fam65b	-0.930315	0.213607	2.39018	0.1221	1
Cmtm6	-0.326428	3.42476	2.38705	0.122344	1
Hk1	-0.94632	1.58509	2.387	0.122348	1
Snrnp48	0.307047	4.32814	2.38462	0.122534	1
Prss53	-0.494354	2.09214	2.38131	0.122795	1
Nek4	-0.338899	3.60886	2.37948	0.122938	1
Ak1	-0.598939	4.26293	2.37879	0.122993	1
Mesp1	1.21212	0.251285	2.37835	0.123028	1
Gnaq	-0.388714	2.61057	2.37812	0.123045	1
Tctex1d1	-1.18331	-0.810241	2.37689	0.123143	1
Atp2a1	0.982079	-0.408672	2.37679	0.12315	1
Akna	-0.723222	0.473788	2.37631	0.123188	1
Anxa11	-0.495315	2.58728	2.37613	0.123202	1
Atrip	0.361703	3.61411	2.37475	0.123312	1
Daf2	0.839477	0.158755	2.37445	0.123335	1
Pde4c	0.924941	-0.169867	2.37313	0.123439	1
1700019E08Rik	-1.74966	-0.596558	2.37231	0.123504	1
4931408A02Rik	-1.14391	1.14355	2.37035	0.123659	1
Pdcl2	-1.0738	0.317697	2.36848	0.123807	1
Zfp541	1.41134	0.36232	2.3682	0.12383	1
Tfeb	-0.756368	-0.117563	2.36715	0.123913	1
Gxylt2	-1.21736	-0.0246952	2.36413	0.124153	1
2410021H03Rik	-1.03618	1.14751	2.35914	0.124551	1
Larp1	-0.312572	4.50193	2.35884	0.124575	1
A230051G13Rik	-0.892402	0.211322	2.35772	0.124664	1
Card6	-0.78143	-0.0808114	2.35675	0.124742	1
Scube3	-0.917662	0.476906	2.35214	0.125111	1
E130114P18Rik	-1.18286	-1.00164	2.34902	0.125362	1
Dbndd2	0.554071	4.10597	2.34709	0.125517	1
Gne	0.564782	1.3955	2.34675	0.125545	1
Lpcat2	0.767203	0.859559	2.34468	0.125711	1
Ilk	-0.410338	5.90165	2.34416	0.125753	1
Lypla2	-1.34838	3.26103	2.34347	0.125809	1
Apbb2	0.394861	2.18286	2.34114	0.125997	1
Zfp61	0.4199	2.50916	2.33952	0.126129	1
Mfap3	0.298778	4.02178	2.33618	0.126399	1
1700061G19Rik	-0.526951	2.02193	2.33541	0.126462	1
Pstpip1	0.699409	-0.400499	2.33136	0.126791	1
Gm5129	-1.04775	-0.346053	2.33023	0.126883	1
H2-Q9	1.1341	-0.102694	2.31851	0.127843	1
H2-Q7	1.1341	-0.102694	2.31851	0.127843	1
Cox7b2	-0.682614	2.33218	2.31803	0.127882	1
Kctd6	-0.328623	4.77073	2.31745	0.12793	1
Dynlt1b	-0.424779	11.1485	2.31566	0.128077	1
Acacb	-0.877327	0.937271	2.30857	0.128662	1
Tdrd7	0.383607	3.36648	2.30764	0.128739	1
1700042O10Rik	0.913502	0.724068	2.3069	0.128801	1
Galnt12	0.539253	1.37802	2.30304	0.129121	1
Pik3r5	-0.965741	-0.316993	2.30277	0.129144	1
Phlda3	-0.579245	3.39759	2.30262	0.129156	1
Mcf2	-1.31523	-0.292745	2.30118	0.129276	1
Tm6sf1	0.629379	2.20067	2.30066	0.129319	1
Gpr137b-ps	0.288311	3.96691	2.30059	0.129325	1
Capn2	-0.882255	-0.198976	2.29919	0.129442	1
Tmsb10	-0.433885	8.29586	2.29918	0.129442	1
Fras1	0.865638	0.493262	2.29756	0.129578	1
Krt42	0.898983	2.81412	2.29616	0.129695	1
Btbd7	0.424664	2.75474	2.28974	0.130231	1
Nhlrc3	0.460547	1.52396	2.28594	0.130551	1
1500009L16Rik	-0.409488	5.57452	2.28406	0.13071	1
Arhgef19	0.601169	0.455617	2.28089	0.130977	1
Folr2	-0.794758	0.783431	2.28021	0.131034	1
Agfg2	0.591342	1.14483	2.27935	0.131107	1
Mta1	-0.56622	2.92574	2.27851	0.131178	1
Gm10677	0.429701	2.32311	2.27452	0.131516	1
Sf3a1	-0.307178	4.99558	2.27358	0.131596	1
Tgoln2	0.270658	4.10238	2.27266	0.131674	1
Slc4a4	0.751499	0.259893	2.27226	0.131707	1
Id1	0.502331	5.07976	2.27156	0.131767	1
Malat1	0.419094	8.05543	2.27136	0.131784	1
Suv420h2	-0.833696	1.80337	2.26988	0.13191	1
Trmt13	0.27569	4.1702	2.26986	0.131911	1
Dynlt1a	-0.397928	10.8263	2.26855	0.132023	1
Glb1	0.413595	2.51811	2.26854	0.132024	1
1700012B09Rik	-2.22784	0.118638	2.26539	0.132293	1
Dpp4	0.991162	-0.130582	2.26396	0.132415	1
Tbx4	-0.573645	2.5623	2.2607	0.132694	1
Ocln	0.60949	0.453166	2.26048	0.132713	1
Crip1	-0.358946	6.79401	2.25958	0.13279	1
Gm5072	1.64266	-0.357873	2.25891	0.132848	1
Usp35	0.713829	0.242103	2.2576	0.13296	1
Cd247	-1.18404	-0.614743	2.24999	0.133616	1
Foxred2	-0.936227	-0.271377	2.24971	0.13364	1
E130012A19Rik	0.829316	-0.128533	2.24958	0.13365	1
Thra	-0.920917	0.143483	2.24953	0.133655	1
Dio1	-2.31543	-0.884499	2.2492	0.133684	1
Pafah2	0.637328	0.673383	2.24818	0.133772	1
H2-DMb2	1.67154	-0.790133	2.24616	0.133947	1
Gpx6	1.16703	-0.385418	2.2436	0.134168	1
Akap6	-1.08732	-0.239823	2.24283	0.134235	1
Rundc3b	-0.371923	3.78354	2.24203	0.134305	1
Gm3264	0.747825	0.727116	2.24174	0.13433	1
Arhgef1	-0.686478	2.14189	2.24166	0.134337	1
Pnpla2	-0.678396	2.60696	2.24042	0.134445	1
Neu1	-0.702863	0.854498	2.24029	0.134456	1
Zfyve19	0.31845	4.28882	2.23713	0.134731	1
Mob1a	-0.480839	2.1595	2.23692	0.134749	1
Rhox2h	-0.343782	5.91442	2.23679	0.13476	1
Fsbp	-0.400244	2.12622	2.23596	0.134833	1
Gm17762	0.526034	2.78827	2.23502	0.134915	1
Zfp799	-0.411594	2.66537	2.23127	0.135243	1
E530011L22Rik	-0.72923	0.79321	2.22976	0.135375	1
Cebpd	-0.353328	3.01601	2.22911	0.135432	1
Tmem2	-0.365706	4.30248	2.22899	0.135443	1
Spata13	-0.382156	3.02268	2.22882	0.135458	1
Aqp3	1.80379	-0.863699	2.22725	0.135595	1
Ptx3	1.83269	-0.665409	2.22631	0.135678	1
Atl3	-0.383473	2.9547	2.22475	0.135815	1
Paqr9	1.79356	-0.0527326	2.22462	0.135826	1
1700030C10Rik	0.348638	2.67645	2.22143	0.136107	1
Cd2ap	-0.275842	5.26218	2.22139	0.13611	1
Ttpal	0.492435	1.80463	2.21698	0.1365	1
Frmd8	-0.334574	2.75947	2.21447	0.136722	1
Vstm2b	0.928183	0.253781	2.2143	0.136737	1
Drd4	1.78984	-0.867183	2.211	0.13703	1
Upp1	0.886921	3.02519	2.21055	0.13707	1
Kif6	0.539798	0.837156	2.20653	0.137428	1
Med26	-0.336986	3.08702	2.20584	0.137489	1
Tmeff1	-0.261827	5.28779	2.20289	0.137752	1
Gpr155	0.819827	-0.316902	2.20239	0.137797	1
Vaultrc5	0.70891	1.3622	2.2005	0.137966	1
Atp8b3	0.906345	-0.41713	2.1997	0.138038	1
Bbs4	0.327478	3.99904	2.1956	0.138406	1
Plscr3	-0.515336	2.05759	2.19483	0.138475	1
Eif2ak2	0.542693	1.94341	2.19451	0.138503	1
Vps13c	-0.497559	2.26213	2.19378	0.138569	1
Klhl18	-1.01766	-0.263761	2.19164	0.138762	1
Nfatc3	-0.307495	4.0083	2.18412	0.13944	1
Rhox4g	-0.588426	4.57395	2.18343	0.139503	1
A330041J22Rik	0.795971	-0.24499	2.18119	0.139706	1
Rgma	0.442446	2.03795	2.18076	0.139745	1
Nup210l	0.703157	0.70606	2.17964	0.139847	1
Arl14epl	-0.306452	3.86791	2.17888	0.139916	1
2022-09-11	-0.431915	6.89759	2.17871	0.139932	1
B3galt6	0.299325	3.10556	2.1786	0.139942	1
Bst2	-0.346319	6.06063	2.17796	0.14	1
Ccng2	0.413886	3.18837	2.17458	0.140308	1
Junb	-1.09868	0.622528	2.17449	0.140316	1
Neb	0.618763	1.4486	2.17422	0.140341	1
Cdc42bpb	-0.736809	0.857889	2.17378	0.14038	1
Crxos1	-0.846795	0.935418	2.17206	0.140538	1
Rfx1	-0.517572	1.95459	2.17147	0.140592	1
Runx1t1	-0.392032	4.75608	2.16972	0.140752	1
Gm14634	0.619683	1.02137	2.16465	0.141216	1
Cradd	-0.323497	3.1851	2.16184	0.141475	1
Rbp1	-0.509221	4.56828	2.16154	0.141503	1
Car12	-1.2738	0.292737	2.1607	0.14158	1
Baiap3	0.307645	3.35289	2.15765	0.141862	1
Disp1	0.320736	3.26265	2.15613	0.142002	1
Pcsk7	0.613263	1.30265	2.15536	0.142073	1
Ccdc125	0.916685	-0.385599	2.15239	0.142348	1
Mxd4	0.48824	5.81935	2.15221	0.142364	1
Sh3bp4	0.42255	2.22209	2.15185	0.142398	1
Fhad1	-0.689726	0.612686	2.15137	0.142443	1
Ppp1r14a	-0.642424	3.4601	2.15134	0.142446	1
Ttll11	0.968567	-0.811507	2.1513	0.142449	1
Copa	-0.2674	5.38238	2.15077	0.142498	1
Lactb2	-0.518935	5.6553	2.15006	0.142564	1
Taok3	-0.53021	2.2245	2.14828	0.14273	1
Sap30l	-0.419365	3.92644	2.14704	0.142845	1
Zfp263	-0.322086	3.79274	2.14659	0.142887	1
Stox2	-0.73665	0.927663	2.14644	0.142901	1
Kirrel3	0.759421	-0.00523491	2.14544	0.142994	1
6330403K07Rik	0.839017	0.00858668	2.14462	0.143071	1
A330093E20Rik	1.05647	-0.629692	2.14438	0.143093	1
Csgalnact2	0.417357	2.61034	2.14435	0.143096	1
Emx2os	-1.902	-1.05938	2.14039	0.143465	1
Arntl2	-0.576262	1.67267	2.14014	0.143489	1
Cyp7b1	0.974853	-0.00595834	2.13921	0.143576	1
Pigg	-0.650605	0.853138	2.13874	0.14362	1
Gm8300	0.577904	-0.0403814	2.13644	0.143835	1
Phyh	0.222981	4.78884	2.13505	0.143966	1
Luc7l3	0.22894	6.54554	2.13312	0.144147	1
Gpr39	-1.3047	-0.481866	2.13238	0.144217	1
LOC622552	0.687642	0.577078	2.13126	0.144322	1
Eif4ebp2	-0.727147	0.641208	2.1304	0.144403	1
Fbxl21	0.588836	2.90036	2.12954	0.144484	1
Tiparp	0.312833	4.99824	2.12917	0.144519	1
4933407K13Rik	0.902569	0.203428	2.12901	0.144534	1
5033406O09Rik	0.970746	0.162035	2.12771	0.144657	1
Jmjd5	-0.67247	1.32985	2.12328	0.145075	1
9130019O22Rik	0.544398	0.544118	2.12106	0.145286	1
Atp1a1	-0.299013	4.70269	2.12069	0.145321	1
Hsf1	-0.551054	4.51422	2.11949	0.145435	1
A930004D18Rik	0.500474	2.58957	2.11929	0.145454	1
Cma1	-3.47473	0.175442	2.11849	0.14553	1
Fam89a	-0.460904	2.86143	2.11792	0.145584	1
Rad21l	1.9101	-0.783061	2.11647	0.145722	1
Actn4	-0.338478	4.92013	2.11594	0.145772	1
Jrk	-0.495028	1.1187	2.11509	0.145854	1
Tspan9	-0.715206	0.668404	2.11309	0.146044	1
Npcd	-0.504167	2.07089	2.11272	0.14608	1
Snord96a	0.586079	0.730012	2.11017	0.146323	1
Gse1	0.325173	3.45206	2.10722	0.146605	1
Ube2d2a	-0.257693	6.72657	2.10671	0.146654	1
1700094D03Rik	0.423774	2.43899	2.10612	0.14671	1
Gm757	0.692277	0.453297	2.10387	0.146927	1
Tssc1	0.249093	5.14143	2.10359	0.146954	1
3110057O12Rik	0.584986	1.91325	2.10059	0.147243	1
Nek2	-0.265473	4.7261	2.10035	0.147265	1
Wdr44	-0.352924	3.62487	2.0931	0.147966	1
Kif13a	-0.383328	2.68093	2.09299	0.147976	1
Ecel1	-1.64607	-0.289378	2.08941	0.148323	1
Parva	0.583823	1.5344	2.08903	0.14836	1
Ccbl2	-0.250453	4.63617	2.08867	0.148395	1
Mical3	-0.410127	2.36441	2.08782	0.148478	1
Zfp790	-0.449359	1.96944	2.08688	0.148569	1
Aasdh	0.224392	4.73983	2.08663	0.148594	1
Fntb	-0.445523	3.91659	2.08659	0.148597	1
Gm15545	-0.320281	3.74304	2.08654	0.148603	1
Tmem68	0.337629	3.37632	2.08504	0.148749	1
Zfp108	-1.03062	0.603426	2.08356	0.148892	1
Slc38a4	-0.51757	4.90429	2.08293	0.148954	1
Pdzrn3	0.569441	1.45007	2.08111	0.149132	1
Zfp184	0.379099	3.75492	2.07822	0.149415	1
Maf1	0.257182	6.37512	2.07338	0.149889	1
Pmaip1	0.449738	5.523	2.06894	0.150326	1
C230081A13Rik	-0.42881	2.16258	2.0689	0.15033	1
4930502E18Rik	0.882529	1.25639	2.06844	0.150375	1
Slc25a20	0.383531	2.87689	2.06589	0.150627	1
Ppif	0.243958	5.26698	2.0657	0.150646	1
Nanos2	1.20102	0.67858	2.06524	0.150691	1
Foxm1	-0.305224	3.18818	2.06184	0.151028	1
Cfc1	0.756247	1.48281	2.06129	0.151082	1
Gabrb3	-0.512378	1.66691	2.06005	0.151205	1
C030034I22Rik	0.467025	2.46395	2.05977	0.151233	1
Lipa	0.459308	2.34649	2.05838	0.151371	1
Fam63b	-0.652311	1.87717	2.05739	0.15147	1
Arg1	0.543179	1.9298	2.057	0.151508	1
Ascl2	0.353753	3.03709	2.05604	0.151603	1
Erbb3	-0.787482	-0.303363	2.0553	0.151678	1
9430041J12Rik	-1.12732	-0.200102	2.05384	0.151823	1
Otc	0.942621	0.140794	2.05376	0.151831	1
Grk5	-0.683204	0.713402	2.05353	0.151853	1
Ldlrap1	-0.565578	0.602523	2.05282	0.151924	1
Bicc1	0.712343	-0.203598	2.05229	0.151978	1
2022-09-09	-0.392134	3.06022	2.05036	0.15217	1
Col13a1	-0.747811	0.165627	2.04959	0.152247	1
4632415L05Rik	-0.580752	1.05468	2.04925	0.152282	1
Sall4	-0.331221	6.49049	2.04857	0.152349	1
Otud1	0.596393	1.41768	2.04828	0.152379	1
Snx18	-0.258334	4.16813	2.0482	0.152387	1
Trmu	-0.308497	3.35809	2.04513	0.152694	1
Setbp1	-0.600806	0.492799	2.04391	0.152817	1
AI414108	-0.769452	1.03643	2.0433	0.152877	1
Krt17	0.924211	1.98117	2.04131	0.153078	1
Hsdl1	-0.347895	3.8539	2.041	0.153109	1
Zbtb11	-0.257396	4.41968	2.03957	0.153253	1
Sos1	-0.321169	4.44739	2.03944	0.153266	1
Taz	0.272723	4.40781	2.0393	0.15328	1
Ropn1l	0.610465	2.17	2.03747	0.153465	1
Prrc1	-0.406418	5.20355	2.03667	0.153546	1
Lyn	-1.01041	0.788908	2.03544	0.153669	1
Nipa1	0.442385	2.62866	2.03444	0.15377	1
Tro	0.750245	1.31129	2.03211	0.154007	1
Dynlt1c	-0.373106	12.0943	2.02999	0.154222	1
Stk24	-0.418083	3.03809	2.02949	0.154273	1
4921507P07Rik	-0.707418	0.460967	2.02831	0.154392	1
Dynlt1f	-0.372433	12.097	2.02568	0.15466	1
1190005I06Rik	-1.13397	-0.468811	2.02302	0.15493	1
Pramef8	-0.336801	2.92603	2.02264	0.154969	1
Polh	-0.834009	0.240188	2.02256	0.154977	1
Stox1	0.588591	0.881717	2.02246	0.154988	1
Bag2	0.392275	3.12715	2.02139	0.155097	1
Olfml1	1.04362	-0.289976	2.0207	0.155168	1
Crygc	1.20511	-0.782371	2.02006	0.155233	1
Paqr5	0.924734	0.212586	2.01874	0.155368	1
Eif1	-0.186513	8.92291	2.01527	0.155723	1
Calb1	1.87545	-0.81511	2.01484	0.155768	1
Bcas3	0.269571	4.46867	2.01259	0.155999	1
Akap1	-0.309811	4.37947	2.01246	0.156013	1
6430531B16Rik	0.711921	-0.352477	2.01235	0.156023	1
Dap	-0.398145	3.54853	2.01222	0.156037	1

## Sheet: Male_Mid_vs_Oil
Symbol	logFC	logCPM	LR	PValue	FDR
Nxf2	4.39956	3.39618	29.0926	6.89993e-08	0.000479307
Ccl4	-6.4983	0.422644	29.0702	6.98037e-08	0.000479307
S100a10	-1.42555	4.03471	24.9832	5.78317e-07	0.00208053
Rrad	4.43851	0.326	24.8931	6.05995e-07	0.00208053
Upb1	2.90017	-0.620631	24.1839	8.75615e-07	0.00240496
Vamp8	-1.18488	6.09413	22.8358	1.76445e-06	0.0037152
Bmyc	-1.47302	5.23797	22.5793	2.0165e-06	0.0037152
Dsp	-2.20629	3.58235	22.4434	2.16425e-06	0.0037152
Gjb2	-3.36718	0.148417	20.7746	5.16633e-06	0.00788325
Rspo4	4.10593	0.163159	20.121	7.2695e-06	0.00998321
Kcne1	-2.59167	0.716473	19.9315	8.02677e-06	0.0100211
Zdhhc2	-1.47413	3.46441	19.1141	1.23135e-05	0.0140917
Zfp54	-1.57691	2.54995	18.2355	1.95202e-05	0.0202282
Hist1h2bc	-1.14521	4.75421	18.131	2.06214e-05	0.0202282
Ddx26b	-1.26914	2.4097	17.8994	2.32892e-05	0.021322
Xlr5c	2.60119	5.45233	17.4277	2.98441e-05	0.0256155
Spp1	-1.42021	5.86597	17.0946	3.55639e-05	0.0287293
Jam2	-1.20987	3.88701	16.8485	4.04846e-05	0.029442
Gab1	-1.14734	3.02967	16.7803	4.19666e-05	0.029442
Fcer1g	-2.57884	1.70195	16.7395	4.28778e-05	0.029442
Adh1	-1.65831	3.79668	16.5873	4.64614e-05	0.0303835
Cyba	-1.07401	4.39845	16.3901	5.15537e-05	0.0321812
Sct	-1.75997	5.81404	16.2897	5.43572e-05	0.032433
4933425L06Rik	2.47761	1.1805	16.1348	5.89891e-05	0.032433
Gstm7	-1.58577	5.2372	16.1331	5.9042e-05	0.032433
Rhox4c	-1.94784	4.67085	15.9972	6.34372e-05	0.033507
Tmsb4x	-1.67224	5.37754	15.5134	8.1923e-05	0.039117
Insl3	-3.71474	0.460743	15.4883	8.30183e-05	0.039117
8430427H17Rik	-1.63474	1.82646	15.4154	8.62828e-05	0.039117
Xlr5a	2.285	6.53682	15.4074	8.66488e-05	0.039117
Car2	-2.72165	1.38581	15.3717	8.83002e-05	0.039117
Prkra	-1.03085	4.01099	15.2526	9.40489e-05	0.039232
Fam3b	2.0247	1.50339	15.1466	9.94797e-05	0.039232
Pnldc1	0.744347	5.50353	15.1258	0.000100581	0.039232
Col18a1	-1.44225	4.20288	15.0846	0.0001028	0.039232
Xlr5b	2.27059	5.98975	15.0838	0.000102844	0.039232
Pon3	-1.06999	3.80714	14.9167	0.000112363	0.0409512
Gsta4	-0.88938	5.91505	14.9008	0.000113314	0.0409512
Tpd52l1	-0.784628	6.27632	14.7003	0.000126029	0.0433267
Rhox4b	-1.45934	4.74896	14.6977	0.000126197	0.0433267
Pdzk1	1.38312	2.16884	14.5145	0.000139087	0.0450929
Snx1	0.623796	5.09475	14.5032	0.000139922	0.0450929
Hdgfl1	2.25186	0.158135	14.4614	0.000143059	0.0450929
Dbndd2	1.34364	4.10597	14.4388	0.00014479	0.0450929
Col6a1	-3.4475	-0.409362	14.3354	0.000152962	0.0450929
Tyrobp	-1.67867	1.8102	14.3254	0.000153773	0.0450929
Vim	-1.69006	4.31341	14.3187	0.000154327	0.0450929
Fam126a	-1.06795	3.20052	14.2332	0.000161496	0.0462048
Taf7l	2.28803	4.09496	14.0402	0.000178949	0.0482085
Tex19.2	1.32375	3.3346	13.9772	0.000185045	0.0482085
9930021D14Rik	-1.4967	2.99434	13.971	0.000185653	0.0482085
Rhox4f	-1.55624	4.32893	13.9446	0.000188278	0.0482085
Lpl	-2.43841	1.94312	13.9385	0.000188892	0.0482085
Hist1h2bg	-1.17713	3.35396	13.8828	0.000194572	0.0482085
Mael	0.928054	7.35148	13.8712	0.000195779	0.0482085
Ddit4l	-1.10854	3.77939	13.8154	0.000201678	0.0482085
Bex2	-1.1541	6.73978	13.7816	0.00020534	0.0482085
Gm364	3.63108	-0.0733741	13.7443	0.000209451	0.0482085
Timp1	-1.22353	3.17455	13.7082	0.00021352	0.0482085
S100a1	-1.41511	2.30919	13.6887	0.000215753	0.0482085
Aspa	4.40768	-0.465576	13.6779	0.000216992	0.0482085
Il13ra1	1.35479	3.1431	13.6341	0.000222119	0.0482085
Rhou	-2.10263	1.76066	13.6336	0.000222172	0.0482085
E330017L17Rik	-3.15085	-0.0382915	13.5901	0.000227382	0.0482085
Mt1	-1.68643	5.17768	13.5835	0.000228177	0.0482085
Cd63	-1.0777	6.32456	13.543	0.000233155	0.0485138
Krt24	2.56323	-0.469108	13.5047	0.000237963	0.0487753
Sgcb	-1.02385	2.6886	13.4621	0.00024343	0.0490499
Apoc1	-1.00282	4.09082	13.3281	0.000261455	0.0490499
Gstm1	-0.775069	9.29373	13.3122	0.000263685	0.0490499
AU015836	-1.47727	3.97538	13.2953	0.000266069	0.0490499
Mpped1	-2.31305	0.516196	13.2885	0.000267039	0.0490499
Tubg2	1.11607	2.63355	13.2729	0.000269274	0.0490499
Mdfic	-2.41503	0.743709	13.2665	0.000270191	0.0490499
Msrb2	-0.942059	3.92707	13.2631	0.000270676	0.0490499
Rhox4a	-1.59338	5.95258	13.2341	0.000274896	0.0490499
Prss12	-3.57859	-0.792429	13.2333	0.000275019	0.0490499
Mt3	-1.89011	2.79545	13.1776	0.000283314	0.0498814
Serpinb6a	-0.951694	5.60518	13.1145	0.000293016	0.0500935
Vamp5	-1.84108	2.08185	13.1016	0.000295043	0.0500935
Tesc	-1.49481	3.68711	13.0969	0.000295791	0.0500935
S100a11	-1.41685	5.2403	13.076	0.000299109	0.0500935
Gstm6	-1.15622	7.57219	13.0105	0.000309751	0.0512507
Rgma	1.04227	2.03795	12.9844	0.000314089	0.0513498
Fars2	0.578388	5.58996	12.8703	0.000333841	0.0539369
Col9a2	-1.56146	1.64427	12.7724	0.000351776	0.0556256
Fndc5	-2.00433	1.61488	12.7691	0.000352394	0.0556256
Gcm1	-3.82829	0.866769	12.6804	0.000369512	0.0576648
4732491K20Rik	-1.20393	1.63163	12.6488	0.000375799	0.0579871
Gm17455	-2.43673	2.42527	12.5645	0.000393146	0.0599897
Nt5c	-0.845502	3.94991	12.5109	0.000404578	0.0604202
C1ql1	1.46887	2.94777	12.5083	0.000405139	0.0604202
Fgf9	-2.0651	0.12972	12.4838	0.000410493	0.0604202
Best1	1.02829	1.91241	12.4699	0.000413566	0.0604202
Cpa1	-4.28704	-0.314621	12.3031	0.000452215	0.0650295
Fam195a	-0.808377	4.57554	12.2568	0.000463564	0.0650295
Fsd1	0.866258	3.69025	12.2513	0.000464928	0.0650295
Vps33b	0.843466	3.4145	12.2323	0.000469689	0.0650295
Gadd45g	-1.30719	4.1123	12.193	0.000479692	0.0650295
Gpbar1	1.37388	0.0728818	12.1872	0.000481192	0.0650295
Nnmt	-1.9279	-0.203904	12.1822	0.000482487	0.0650295
Tmem98	-1.39532	1.86077	12.1621	0.000487703	0.0650295
Adhfe1	-1.84042	0.986075	12.1527	0.000490155	0.0650295
Kremen2	1.80748	0.539448	12.144	0.000492468	0.0650295
N4bp2l1	-1.79809	1.7103	12.1148	0.000500237	0.0654162
Mmp23	-1.49565	2.14875	12.0974	0.000504924	0.0654162
Mlst8	-0.954551	3.79169	12.0646	0.000513872	0.0659532
Ap3m2	0.850526	3.52961	11.9935	0.00053385	0.0674979
Gm973	1.4207	1.39202	11.987	0.000535737	0.0674979
Upp1	2.025	3.02519	11.9232	0.000554389	0.0686788
Ripply3	-1.9616	0.864868	11.9087	0.000558713	0.0686788
Clca1	-1.99798	0.522719	11.9041	0.000560112	0.0686788
Col27a1	-2.15622	0.438995	11.8582	0.000574085	0.0697691
Ttc34	1.14943	2.88412	11.8349	0.000581316	0.0700282
Rhox8	-1.87464	3.13997	11.8089	0.000589483	0.0701106
Sox9	-2.046	1.67734	11.7869	0.000596482	0.0701106
2210010C17Rik	-0.964885	2.90819	11.7843	0.000597316	0.0701106
Fabp3	-0.816207	4.54068	11.7205	0.000618159	0.0719422
Frmd4a	-1.35751	1.49091	11.7029	0.000624023	0.0719956
Ptpn18	-4.76649	-0.33126	11.6878	0.000629103	0.0719956
Rhox4e	-1.55045	4.84364	11.6343	0.000647474	0.0734856
Fstl1	-0.979778	3.78669	11.5793	0.000666897	0.0750696
A030009H04Rik	0.783006	3.69236	11.5273	0.000685826	0.0765728
Trpc3	-2.65064	0.217945	11.4893	0.00069997	0.0772262
Scrn1	-1.45735	1.77377	11.4815	0.000702926	0.0772262
Gm6890	1.99286	1.54298	11.4649	0.000709222	0.0772996
0610007N19Rik	-1.02434	2.43394	11.3953	0.000736284	0.0785883
Dsg2	-1.39711	1.92071	11.3873	0.000739493	0.0785883
Fam59b	1.77198	0.164796	11.3866	0.000739744	0.0785883
Gtsf1	1.75205	5.24478	11.3761	0.000743936	0.0785883
Anxa5	-1.54572	4.63196	11.2888	0.000779774	0.0817453
Tmem100	-1.48387	1.81492	11.2073	0.000814783	0.0847683
Spin2	-0.785223	3.0079	11.1777	0.000827859	0.0854811
Col14a1	-2.49677	0.39212	11.1478	0.000841316	0.0862223
Vcan	-1.73929	0.819127	11.1159	0.000855892	0.0870665
Hist1h2be	-1.08148	2.77757	11.0727	0.000876098	0.0884665
Etl4	-1.80326	2.36594	11.0239	0.000899458	0.0892243
Wdsub1	0.644109	4.1198	11.0166	0.000902997	0.0892243
Krt17	2.1063	1.98117	11.0164	0.000903093	0.0892243
Fbxo4	-1.27884	1.78159	10.984	0.000919021	0.0901494
Asb9	2.60677	1.71921	10.9487	0.000936694	0.0909866
Slc7a2	-2.9235	-0.0984196	10.9292	0.000946605	0.0909866
Cfh	-4.72391	-0.945472	10.9276	0.000947432	0.0909866
Sulf1	1.13557	1.61277	10.8789	0.00097266	0.0927607
Mylk	-1.95768	1.63613	10.8361	0.000995423	0.0937554
Gmfg	-1.45313	3.67324	10.8336	0.000996744	0.0937554
Zfp90	0.762682	3.03914	10.8083	0.00101045	0.0943981
Pgcp	-1.42769	2.78596	10.7798	0.00102616	0.0952183
Hist1h2bh	-1.42657	1.38079	10.7371	0.00105008	0.0964797
Grb10	-1.67623	1.75882	10.7241	0.00105751	0.0964797
1700054N08Rik	1.16244	2.32837	10.7183	0.00106083	0.0964797
Pla2g4a	-1.0714	2.68678	10.6869	0.00107894	0.0966871
1190002H23Rik	-1.74244	5.26298	10.6719	0.00108774	0.0966871
Tmem9	-0.678353	4.5892	10.6576	0.0010962	0.0966871
Axl	-1.98132	2.07312	10.6498	0.00110083	0.0966871
Cdkn2b	1.00821	1.31262	10.6466	0.00110271	0.0966871
Spop	0.695598	5.42591	10.6422	0.00110536	0.0966871
Cluap1	0.586148	5.56342	10.5943	0.00113434	0.098317
Armcx6	-2.68317	-0.605663	10.5879	0.00113831	0.098317
Rnpep	-1.57267	1.89304	10.5576	0.00115712	0.0993169
Myh14	1.37277	1.88725	10.5232	0.00117887	0.10018
Tph1	1.9352	-0.539113	10.5186	0.00118177	0.10018
Phlda2	-1.50671	9.29524	10.4328	0.00123794	0.104299
Snap47	0.548436	6.35262	10.3975	0.00126189	0.105668
Tnnc1	-2.532	-0.417989	10.3307	0.00130836	0.108534
4930513N10Rik	-0.937026	5.43319	10.3257	0.00131192	0.108534
Cdk5rap1	0.606772	5.68311	10.308	0.00132453	0.10892
Cds1	-1.18936	3.59744	10.2781	0.00134616	0.109422
1110046J04Rik	-1.58147	0.580653	10.2776	0.00134656	0.109422
Syt7	-2.72484	0.387583	10.2203	0.00138903	0.112209
Gfra3	-3.38092	0.68478	10.2009	0.00140369	0.11273
Slc4a4	1.48311	0.259893	10.1552	0.00143896	0.11483
Gbp4	1.52872	-0.439151	10.1455	0.00144656	0.11483
Meis1	-2.07581	0.409781	10.1252	0.00146257	0.114925
Tgtp1	2.60441	2.17204	10.1071	0.00147698	0.114925
Nprl3	0.667284	3.71782	10.1038	0.00147965	0.114925
Glipr2	0.80852	3.34408	10.0936	0.00148789	0.114925
Optc	2.26071	0.267484	10.0914	0.0014896	0.114925
Prss38	-4.6368	-0.829383	10.041	0.00153095	0.117456
Nrg1	-2.95794	0.0566894	10.0206	0.00154795	0.117842
Slc16a4	0.972039	3.28898	10.0088	0.00155795	0.117842
Ddah1	-1.09787	2.65355	10.0026	0.00156324	0.117842
Cyp7b1	-4.45936	-0.00595834	9.99424	0.00157031	0.117842
4833442J19Rik	0.545519	4.66168	9.97895	0.0015834	0.118179
Gstm2	-0.972274	8.97094	9.96502	0.00159543	0.118432
Pcsk6	-1.09211	2.45733	9.93379	0.00162272	0.119648
9230110C19Rik	0.894398	3.05825	9.90779	0.00164581	0.119648
Tgtp2	2.64247	2.2876	9.90745	0.00164611	0.119648
Mme	-1.80207	1.34196	9.90684	0.00164666	0.119648
Rab4a	-0.805131	4.36181	9.82508	0.00172149	0.1237
Tspan32	-1.68117	1.31705	9.81749	0.0017286	0.1237
Cdh15	1.24086	1.95672	9.81659	0.00172944	0.1237
4933402E13Rik	-1.99374	1.10758	9.79391	0.0017509	0.123969
Mafk	-1.69121	0.755955	9.7773	0.0017668	0.123969
Rhox4d	-1.36437	4.14375	9.77559	0.00176844	0.123969
H1f0	-0.704596	4.94571	9.77469	0.00176931	0.123969
Gm6880	1.38592	3.8797	9.71286	0.00182983	0.127559
Itm2a	-1.49099	2.88934	9.68323	0.00185958	0.128978
Ins2	-2.45873	2.39788	9.66466	0.00187847	0.129518
Lmo4	-1.1692	2.42551	9.65661	0.00188672	0.129518
Cercam	-1.38182	1.31039	9.64792	0.00189566	0.129518
C1qc	-2.47786	1.34761	9.63879	0.00190511	0.129519
Fam40b	-4.6314	0.0892425	9.60727	0.00193808	0.131112
Serpine2	-1.06456	6.43572	9.59164	0.00195465	0.131333
Gm9112	0.775641	4.7066	9.58617	0.00196049	0.131333
Folr1	-1.02782	4.13339	9.56521	0.00198299	0.132196
Cyp17a1	-5.5989	-1.19344	9.5498	0.00199972	0.132667
Hspb6	-1.74465	0.984512	9.47011	0.00208847	0.136859
Khdc3	0.924953	4.27393	9.46801	0.00209086	0.136859
Akr1b8	-1.51086	4.44945	9.46631	0.0020928	0.136859
Gcnt1	-2.16725	0.107978	9.43997	0.00212307	0.138181
Hk2	-0.713288	3.91104	9.41963	0.00214675	0.138607
Thap11	0.582386	5.8792	9.41701	0.00214981	0.138607
Tmem176b	-1.17788	3.21453	9.40407	0.00216504	0.138937
Ccdc106	1.43787	1.15084	9.39505	0.00217572	0.138973
Ptprd	-1.52017	1.40758	9.37131	0.00220408	0.139161
Aff2	-2.58985	-0.490814	9.36327	0.00221377	0.139161
Cbln4	-2.18693	-0.178245	9.35697	0.00222139	0.139161
Frmd6	0.811176	2.39078	9.35088	0.00222878	0.139161
Krt19	1.6593	-0.587064	9.34427	0.00223684	0.139161
Mtap7d1	-0.885808	3.53533	9.34211	0.00223947	0.139161
Rhox4g	-1.28018	4.57395	9.3203	0.00226629	0.140193
Henmt1	1.86957	1.46515	9.29481	0.00229805	0.14152
Rnase1	-1.59173	0.491486	9.26184	0.00233977	0.143398
Plekhf1	0.826509	4.33166	9.25431	0.00234942	0.143398
Pcolce	-1.87005	1.74457	9.17943	0.0024475	0.146611
Aard	-1.33793	6.12503	9.1784	0.00244888	0.146611
Pck2	-1.77876	0.655321	9.17601	0.00245208	0.146611
Neat1	-2.21414	0.57855	9.17421	0.00245449	0.146611
Gm4763	3.4783	-0.898687	9.15886	0.00247517	0.146611
Mia1	-0.900951	2.0685	9.15786	0.00247652	0.146611
Nrbp2	-2.05127	0.645904	9.15719	0.00247742	0.146611
Tdrd5	0.826532	4.58139	9.14823	0.00248959	0.146611
Ahsg	-2.31716	-0.0646668	9.13271	0.0025108	0.146611
Nudt18	-2.99458	0.385172	9.12875	0.00251623	0.146611
Fbln2	-1.78556	2.01646	9.12478	0.0025217	0.146611
Pip5k1b	-1.19382	2.2277	9.11865	0.00253017	0.146611
Crip1	-0.735024	6.79401	9.10015	0.00255588	0.147479
Ctnnal1	-1.03145	3.66625	9.08264	0.00258048	0.148275
Klhl23	-1.34873	2.98644	9.0607	0.00261162	0.148953
Pla1a	-1.29326	3.62012	9.05906	0.00261397	0.148953
Gm19705	-1.12482	1.84491	9.04948	0.0026277	0.149117
Efemp1	-3.09729	-0.516551	9.03315	0.00265127	0.149835
Pgbd5	-1.17292	1.66982	9.02441	0.00266398	0.149936
Pdgfc	-2.51832	-0.323005	8.99178	0.00271196	0.15095
Rnf217	-1.30637	1.83178	8.99141	0.00271251	0.15095
Lgals7	-1.67025	1.45655	8.98976	0.00271497	0.15095
Nenf	-1.17076	4.04203	8.98061	0.00272859	0.151096
Ppp1r14a	-1.39323	3.4601	8.97175	0.00274186	0.151221
Slc46a3	1.05417	1.55955	8.95635	0.00276506	0.15189
2700046A07Rik	-2.72932	0.35087	8.90327	0.0028466	0.155746
Laptm4b	-0.785713	5.98564	8.87624	0.00288906	0.157442
C1qb	-2.10125	2.04958	8.85733	0.00291914	0.158453
Anxa3	-1.38155	2.09658	8.81362	0.00298991	0.160234
Asb13	-2.15444	0.700392	8.81063	0.00299481	0.160234
Krt42	1.73437	2.81412	8.80041	0.00301163	0.160234
Ccdc136	1.07406	2.67906	8.79431	0.00302172	0.160234
Ushbp1	2.13348	-0.242408	8.79012	0.00302867	0.160234
Fam118a	0.527261	4.64573	8.78902	0.00303049	0.160234
Tspan7	-1.6345	2.34987	8.78713	0.00303364	0.160234
Atp4a	-2.72243	-0.772928	8.77309	0.00305707	0.160337
Pgrmc1	-1.01084	3.97441	8.77051	0.0030614	0.160337
2610507I01Rik	-1.33032	1.07554	8.76393	0.00307247	0.160337
Arhgdib	-2.04951	1.83472	8.75165	0.00309322	0.160337
Tmem117	-2.45575	0.783615	8.73725	0.00311774	0.160337
Lyz2	-2.86142	1.5505	8.73523	0.00312119	0.160337
Krt18	-1.03724	3.68399	8.73271	0.00312552	0.160337
Rbp1	-1.08665	4.56828	8.72138	0.00314499	0.160337
Scd2	-0.78957	5.07162	8.72037	0.00314674	0.160337
Ccr7	0.939727	1.54183	8.71355	0.00315854	0.160337
Klhl32	-1.16428	2.21891	8.70646	0.00317085	0.160337
Col4a1	-1.83193	1.36561	8.69254	0.00319516	0.160337
Bbs1	1.08458	0.461783	8.69188	0.0031963	0.160337
Mgl2	1.12134	3.954	8.69032	0.00319904	0.160337
Dmrtc1b	1.15054	0.581251	8.66253	0.00324819	0.162209
Pla2g16	-0.778911	4.18206	8.62352	0.00331851	0.164451
As3mt	-0.885966	2.54039	8.61966	0.00332554	0.164451
Perp	-1.61702	2.53563	8.61776	0.00332902	0.164451
Fos	-1.54695	2.7603	8.5972	0.00336681	0.165722
Zscan21	0.651493	5.30962	8.58915	0.00338172	0.165744
AU022751	0.82214	3.34443	8.58129	0.00339636	0.165744
Greb1	-1.28473	0.994894	8.56853	0.00342022	0.165744
Dapk2	1.03409	3.08856	8.5563	0.00344328	0.165744
Clec10a	1.88565	1.39125	8.5537	0.00344821	0.165744
Hist3h2a	-0.803334	3.09773	8.54666	0.00346158	0.165744
DXBay18	2.39092	-0.146734	8.54571	0.00346338	0.165744
Cltb	-1.26801	2.49022	8.54135	0.00347169	0.165744
Zfp101	0.641238	3.66	8.53915	0.00347587	0.165744
Mt2	-1.33121	5.76964	8.52717	0.00349883	0.166261
Inhbb	-1.70037	0.932082	8.49375	0.00356369	0.168271
Vnn1	-1.76102	1.12429	8.49276	0.00356563	0.168271
Plcb2	-1.29758	1.17733	8.48278	0.00358524	0.168617
Slc38a8	-4.31851	-0.57063	8.45489	0.00364063	0.170597
Usp2	0.807892	3.55138	8.44912	0.00365219	0.170597
Abtb2	-2.02099	0.442181	8.43931	0.00367195	0.170938
Sgce	-1.55247	1.74151	8.41051	0.00373057	0.172581
Taz	0.547895	4.40781	8.40634	0.00373915	0.172581
Sfrp2	0.742847	3.54834	8.4009	0.00375036	0.172581
St5	-1.69748	1.30412	8.39744	0.00375751	0.172581
Nub1	0.549202	5.7985	8.38567	0.0037819	0.1729
Hmgn5	-1.10446	6.5831	8.38197	0.00378961	0.1729
Cmtm3	-1.20488	2.16463	8.37087	0.00381283	0.173067
Adam9	-1.01133	2.23322	8.36412	0.00382701	0.173067
Akr1b10	-0.792976	3.75743	8.36219	0.00383109	0.173067
Ctnna3	-2.61572	-1.0104	8.34577	0.00386587	0.173811
Hoxb9	-4.07603	-0.579181	8.34248	0.00387288	0.173811
Fuom	-0.751652	3.92089	8.32442	0.00391156	0.174975
Rhox6	-1.29958	8.66743	8.31071	0.0039412	0.175509
Tmem50b	-0.855456	2.39658	8.30379	0.00395624	0.175509
Ptges	-1.5852	0.463689	8.29199	0.00398204	0.175509
Hsd17b3	-1.871	1.11905	8.29062	0.00398504	0.175509
Zfp275	-1.04792	2.5183	8.2825	0.0040029	0.175509
S100a13	-0.939421	3.46916	8.28073	0.0040068	0.175509
Padi2	-1.96465	0.427986	8.27446	0.00402067	0.175509
Apoc3	-4.05296	-0.359212	8.27211	0.00402588	0.175509
Pdcd4	0.621866	6.30712	8.26642	0.00403851	0.175509
Bcas3	0.539295	4.46867	8.25398	0.00406628	0.176158
Dbn1	1.15585	1.13734	8.23499	0.00410904	0.176997
Ebp	-0.604137	5.19617	8.23394	0.00411142	0.176997
Klk7	-4.21443	-0.660559	8.22461	0.00413261	0.177354
Lca5l	-2.94599	-0.165223	8.21686	0.00415029	0.177557
Fkbp9	-0.619702	4.10064	8.1807	0.00423384	0.180569
Pdgfd	-1.78583	1.42572	8.14687	0.00431356	0.1834
Wipf3	-1.57277	1.01501	8.12605	0.00436337	0.184945
Trank1	-1.73578	2.84173	8.11106	0.00439959	0.185906
Me1	-1.32571	4.09833	8.09363	0.00444211	0.187127
Map3k13	2.33715	-0.766684	8.0866	0.00445937	0.18728
Ctsc	-0.999623	3.90354	8.07618	0.00448509	0.187584
Aplp2	-0.681476	5.8175	8.0553	0.00453708	0.187584
Ltbp3	-1.21692	1.62452	8.05519	0.00453735	0.187584
Timp2	-0.936077	3.18574	8.05312	0.00454253	0.187584
Ccnd1	0.914366	5.02599	8.0516	0.00454634	0.187584
Emc9	-0.671216	4.01962	8.04661	0.00455889	0.187584
Gas7	-1.91812	0.888232	8.03926	0.00457742	0.187584
1500009L16Rik	-0.793035	5.57452	8.03589	0.00458594	0.187584
Rhox10	1.37736	3.25921	8.03447	0.00458956	0.187584
Ms4a7	-1.93325	1.23704	8.02235	0.00462036	0.188283
Impa1	-0.564928	4.49383	7.99902	0.00468026	0.188449
Fam78b	1.86686	-0.190389	7.99862	0.0046813	0.188449
Il7	-1.80916	-0.0256711	7.99393	0.00469344	0.188449
S100g	-3.93082	0.512331	7.99241	0.0046974	0.188449
1600014K23Rik	-2.37668	0.368311	7.99083	0.00470149	0.188449
Ppp1r9a	-1.20858	1.56416	7.98456	0.0047178	0.188449
Gstk1	-0.693938	4.4472	7.98353	0.00472048	0.188449
Arsb	-2.57596	0.318959	7.97373	0.0047461	0.188922
Klk1b3	-1.17479	1.69684	7.96199	0.00477698	0.189159
Kif19a	1.0436	0.882514	7.95266	0.00480168	0.189159
Rsph9	0.801413	5.1614	7.95245	0.00480223	0.189159
Gm1141	1.33727	2.73538	7.94839	0.00481302	0.189159
Gata3	-3.93502	0.447946	7.94543	0.00482091	0.189159
Igsf11	0.853683	1.28421	7.91581	0.00490047	0.191733
Slc41a3	-3.05467	-0.389159	7.89835	0.00494799	0.191819
Dap	-0.82939	3.54853	7.89777	0.00494957	0.191819
Rac3	1.37273	0.480561	7.89467	0.00495807	0.191819
Ccdc102a	1.97541	-0.427174	7.89381	0.00496043	0.191819
Cpne8	-1.84535	0.673931	7.8894	0.00497252	0.191819
Hsd3b1	-2.85783	1.26452	7.87102	0.00502333	0.193236
Kcnu1	1.91562	-0.253759	7.84006	0.0051101	0.195298
Tpm4	-0.874754	3.74051	7.82999	0.00513864	0.195298
Pvrl1	-2.59801	-0.460883	7.827	0.00514715	0.195298
Siglece	-1.75544	-0.198494	7.82693	0.00514733	0.195298
Fcgr3	-1.87918	1.3072	7.82669	0.00514802	0.195298
Ppt1	-0.610503	6.00019	7.79072	0.00525152	0.198661
Lrrc61	-1.85084	0.124605	7.78588	0.00526561	0.198661
Glipr1l2	2.72806	-0.447036	7.77249	0.00530478	0.198916
Sfrp4	-1.43803	1.62078	7.76976	0.00531281	0.198916
Layn	2.01908	-0.577822	7.76873	0.00531583	0.198916
Msl3l2	0.848504	2.01736	7.72378	0.00544983	0.203376
Gnb4	0.612994	5.54921	7.71424	0.00547869	0.203899
Gm11194	-2.05023	-0.476328	7.70775	0.00549842	0.20408
Nav1	-0.992087	2.78222	7.67729	0.005592	0.206994
Susd4	1.514	0.619831	7.65465	0.00566262	0.208882
E130310I04Rik	-2.5424	-0.198222	7.64911	0.00568002	0.208882
Fbxo17	-1.42869	1.01229	7.64639	0.00568861	0.208882
Eps8	-1.30625	2.53205	7.6386	0.00571322	0.209226
Mdp1	-0.657693	3.90757	7.63224	0.00573341	0.209364
Anxa7	0.598823	4.53347	7.62401	0.00575964	0.209364
Cryl1	-0.725101	3.08279	7.62304	0.00576273	0.209364
Nanos2	2.26642	0.67858	7.60004	0.00583671	0.209834
Psg22	-1.94677	0.4172	7.59913	0.00583965	0.209834
Olfml3	-1.2359	1.79868	7.58914	0.00587208	0.209834
Hddc3	-0.885248	2.11012	7.58812	0.00587542	0.209834
Ly96	-1.37639	0.830266	7.58663	0.00588027	0.209834
Zar1	-2.22834	0.0453371	7.58374	0.00588971	0.209834
Lyzl4	-4.36018	-0.47219	7.58292	0.0058924	0.209834
Rhox9	-1.16236	9.20859	7.58123	0.00589791	0.209834
5730528L13Rik	0.402744	5.73599	7.57484	0.00591888	0.210036
Mro	-1.6216	2.02957	7.5688	0.00593874	0.210198
Tekt5	1.07053	0.443757	7.55634	0.00597995	0.211112
Tctex1d4	1.317	-0.20122	7.55146	0.00599615	0.211141
Mettl8	0.525047	4.84659	7.53998	0.00603446	0.211947
9530053A07Rik	-2.43191	0.396304	7.50957	0.0061372	0.214952
Sybu	-1.69329	0.762259	7.50543	0.00615132	0.214952
Ccl12	-4.63347	-0.84908	7.48699	0.00621463	0.216613
Ccl3	-2.55286	0.392877	7.47701	0.00624919	0.217128
Mocos	1.42412	-0.358416	7.4736	0.00626103	0.217128
Magea2	2.16464	-0.413557	7.4409	0.00637581	0.220552
Rhd	1.12919	2.15778	7.42716	0.00642467	0.220696
Riiad1	-1.23208	0.992362	7.4256	0.00643024	0.220696
Adamts16	-1.80719	1.56577	7.42481	0.00643305	0.220696
Adad1	1.18726	3.35737	7.42168	0.00644426	0.220696
Plscr1	-0.970122	2.44594	7.40809	0.00649313	0.221816
Fam198b	-1.89111	1.34334	7.39809	0.00652931	0.222065
Piwil4	1.49286	1.05872	7.39714	0.00653276	0.222065
Hbp1	0.516694	8.87929	7.39122	0.00655429	0.222247
Pcbd1	-0.63066	3.97559	7.37673	0.00660732	0.22247
1190007F08Rik	-0.647211	5.77739	7.36724	0.00664227	0.22247
Gng12	-0.773145	7.12327	7.3661	0.00664647	0.22247
Susd3	-1.57017	3.10201	7.35934	0.00667153	0.22247
Lmo7	-1.81551	0.426841	7.35878	0.00667362	0.22247
Zdhhc9	0.726357	3.44606	7.33264	0.00677135	0.22247
Ppp2r2c	-2.14782	0.192123	7.32854	0.00678682	0.22247
Enpep	1.47108	2.8872	7.32842	0.00678725	0.22247
Pcx	-0.674694	2.72961	7.32478	0.00680104	0.22247
Spint5	1.19923	0.685892	7.32455	0.00680189	0.22247
Nkain4	-0.804204	3.96224	7.32338	0.00680632	0.22247
4930529M08Rik	0.912987	1.47107	7.32263	0.00680918	0.22247
Lix1	-1.11234	3.71517	7.32032	0.00681792	0.22247
Plxnb2	-1.10881	1.75469	7.32005	0.00681894	0.22247
2200002J24Rik	-1.80434	1.04878	7.30674	0.00686964	0.22247
4930425O10Rik	-1.46721	0.396726	7.30631	0.00687127	0.22247
Limd2	0.605696	4.77799	7.30388	0.0068806	0.22247
Sorbs3	-1.98436	0.0327033	7.30304	0.00688382	0.22247
Ebf2	-1.67913	-0.384235	7.30285	0.00688454	0.22247
Cd52	-2.45488	0.0169578	7.30276	0.00688487	0.22247
Hba-a1	-8.66923	6.32325	7.28643	0.00694773	0.22283
Hba-a2	-8.66923	6.32325	7.28643	0.00694773	0.22283
Gm9	-0.943315	5.18117	7.28398	0.00695722	0.22283
Nt5c3l	-0.699998	3.43969	7.28303	0.0069609	0.22283
Gm5512	0.388795	7.12907	7.27286	0.00700041	0.223509
Pcsk5	-1.76601	0.468035	7.26882	0.00701618	0.223509
Ralgps1	1.08081	0.963302	7.26505	0.00703094	0.223509
Cnga1	-2.47022	0.314744	7.25012	0.00708962	0.22391
Fam117b	0.545332	4.1845	7.24907	0.00709376	0.22391
Pdk4	-1.05514	1.17831	7.24413	0.00711332	0.22391
Tex101	1.19715	6.12125	7.24367	0.00711515	0.22391
C2	1.2077	0.371785	7.24117	0.00712507	0.22391
Gas8	0.565523	3.62694	7.23488	0.00715007	0.224182
B4galt6	-0.898401	2.63874	7.21661	0.0072232	0.22596
Tmub1	0.665234	3.21349	7.2064	0.0072644	0.226426
Hmga2	-1.19696	1.84759	7.20475	0.0072711	0.226426
Ccl17	-2.15656	0.347281	7.19986	0.00729091	0.22653
Adck3	0.733849	3.2554	7.19549	0.00730869	0.226569
Iqcg	0.563996	4.03431	7.18216	0.00736322	0.227746
Hipk3	-0.607276	3.95979	7.1761	0.00738813	0.228003
Oscp1	0.777042	1.8538	7.16574	0.00743092	0.228809
Decr1	-0.769791	2.75081	7.15756	0.00746488	0.22934
Ppef2	-2.10168	0.246781	7.15083	0.00749294	0.229689
1110002L01Rik	-0.932928	1.1379	7.1255	0.00759951	0.232437
Pcdh19	3.03969	-0.768377	7.11651	0.00763775	0.232899
4930455C13Rik	0.793307	3.03426	7.11397	0.00764854	0.232899
Itgav	-0.883074	2.99781	7.10523	0.00768595	0.233034
Fgf13	-1.19664	2.46224	7.105	0.00768693	0.233034
Paqr9	3.24751	-0.0527326	7.0971	0.00772087	0.23308
Man2a2	-1.00402	1.97466	7.09675	0.00772236	0.23308
Tbc1d12	-1.08639	1.82879	7.07625	0.00781125	0.234995
Hs1bp3	-1.10066	1.64583	7.07423	0.00782003	0.234995
6030498E09Rik	-1.56081	0.577029	7.05849	0.00788904	0.235773
Pcbp3	0.963058	2.37122	7.05681	0.00789645	0.235773
Mall	-2.01751	0.370715	7.05658	0.00789745	0.235773
Cpm	1.20964	0.693702	7.05115	0.00792143	0.235976
Cpa3	-8.08476	0.710461	7.03084	0.00801177	0.237641
Mgst1	-1.48472	5.28242	7.0261	0.00803302	0.237641
Rgs2	-1.78021	2.26644	7.0248	0.00803885	0.237641
Wdr27	-1.85907	-0.423429	7.02199	0.00805147	0.237641
Shcbp1l	1.34808	1.11782	7.01924	0.00806386	0.237641
Ddhd1	-0.557911	3.66623	7.01487	0.00808353	0.237711
9030224M15Rik	-0.991833	1.52714	7.00587	0.00812429	0.238034
C530008M17Rik	-1.29279	0.831217	7.00479	0.00812919	0.238034
Fam174a	0.520932	4.23648	6.9799	0.00824303	0.240501
Dscaml1	1.54012	0.0436473	6.97872	0.00824846	0.240501
Pstpip2	1.02021	2.60378	6.97169	0.00828092	0.240686
Mex3d	-1.32567	0.61732	6.9637	0.00831797	0.240686
Smarcc2	-0.752663	2.25216	6.96295	0.00832149	0.240686
BC068157	-3.80231	-0.637454	6.96221	0.0083249	0.240686
Slc13a2	-1.85632	0.393678	6.94981	0.0083828	0.241217
Sparc	-1.35564	5.38738	6.94506	0.00840511	0.241217
Hs3st3a1	-3.99686	-1.01659	6.94459	0.00840731	0.241217
Pdlim4	-0.596933	5.7164	6.94327	0.00841354	0.241217
Ccnd2	-0.876112	3.00097	6.93577	0.00844888	0.241726
Slc38a1	-0.737087	4.2723	6.92981	0.00847707	0.242028
AV320801	1.39515	3.5741	6.91745	0.00853584	0.242697
Gm15023	1.39515	3.5741	6.91745	0.00853584	0.242697
Btbd10	0.514122	6.64	6.91083	0.00856752	0.243094
Extl2	-0.919731	1.86743	6.89992	0.00861996	0.243824
Tmem164	-0.892703	2.85095	6.89517	0.00864288	0.243824
Abcd2	2.75318	-0.666572	6.89443	0.00864648	0.243824
Lmbr1	0.767757	2.61663	6.88583	0.00868818	0.244498
Slc38a5	-1.87856	1.80905	6.87807	0.00872599	0.245059
8030411F24Rik	-1.59573	2.58287	6.87368	0.00874745	0.245161
Hus1b	1.052	1.49796	6.86882	0.00877124	0.245267
Sesn1	0.628413	3.46635	6.86562	0.00878698	0.245267
Zscan20	-1.22177	0.434056	6.85839	0.00882258	0.245353
Vipas39	0.644736	4.48613	6.85613	0.00883379	0.245353
Ppif	0.441296	5.26698	6.85414	0.00884363	0.245353
Gm166	0.44066	5.247	6.84979	0.00886517	0.245454
Cd83	-2.9479	-0.379308	6.82975	0.00896519	0.247724
Gm9524	0.890122	1.86149	6.7921	0.00915622	0.250844
Nid1	-1.0571	1.42434	6.79114	0.00916115	0.250844
Dppa4	0.536391	8.62182	6.78576	0.00918877	0.250844
Mmd2	-1.71103	1.03291	6.77785	0.00922958	0.250844
Mef2b	1.09416	1.71639	6.77632	0.00923753	0.250844
Rnf114	0.583227	5.77334	6.77498	0.00924444	0.250844
Irf8	-2.70589	-0.473101	6.77185	0.00926068	0.250844
Tinagl1	-1.76347	1.69233	6.77183	0.00926081	0.250844
Atp1b2	-1.16329	2.45445	6.77004	0.00927009	0.250844
Angel1	0.83101	1.10983	6.76963	0.00927223	0.250844
Ccl6	-4.42632	-0.840898	6.76832	0.00927901	0.250844
Cpd	-0.827839	2.60815	6.73906	0.00943244	0.253709
Tm6sf1	1.0588	2.20067	6.73392	0.00945967	0.253709
Kctd14	-2.07687	4.56397	6.73389	0.00945981	0.253709
Rmnd1	0.38399	6.72287	6.73282	0.00946549	0.253709
Dapl1	-1.00056	3.25261	6.73058	0.00947735	0.253709
Phlda1	-1.74572	0.466113	6.72629	0.00950018	0.253783
Ptpre	-1.14958	2.70152	6.72312	0.00951708	0.253783
Abcc3	2.42627	-1.11439	6.7059	0.00960944	0.255749
Fam36a	-0.628448	5.56262	6.69311	0.0096786	0.256572
Efna4	0.87779	2.08646	6.69188	0.00968529	0.256572
Tulp2	-1.6119	1.87257	6.68781	0.00970742	0.256572
Ralgapa2	-0.635971	2.90218	6.6864	0.0097151	0.256572
Pbx1	-0.764585	2.26805	6.68233	0.00973732	0.256665
Loh12cr1	0.596012	2.82991	6.67591	0.00977247	0.256993
H2-M3	1.44679	0.198689	6.6717	0.00979559	0.256993
Hspbap1	0.774679	4.02829	6.66982	0.00980589	0.256993
Psap	-0.771412	3.29737	6.66069	0.00985625	0.257821
Hrasls	-1.36745	1.98003	6.63398	0.0100051	0.260699
Slmap	-0.623744	4.73963	6.62618	0.0100491	0.260699
Plin3	-1.64233	1.0336	6.62335	0.010065	0.260699
Dpp9	0.775643	2.63026	6.62299	0.0100671	0.260699
Fhl1	0.60424	3.5132	6.62237	0.0100706	0.260699
Anxa4	-1.03272	3.05032	6.62067	0.0100802	0.260699
Naga	-0.948816	1.50533	6.61643	0.0101042	0.260829
Tnni1	-1.34187	3.39367	6.61271	0.0101253	0.260884
BC017612	-0.992091	1.60282	6.60548	0.0101665	0.261455
Mylip	0.953815	0.810076	6.59322	0.0102368	0.262385
Pramef12	1.33055	0.514265	6.59251	0.0102409	0.262385
Lmod3	1.74164	-0.822167	6.57281	0.0103548	0.26481
Ly75	1.08638	0.207625	6.56804	0.0103826	0.265027
Tacc1	-1.02418	2.08868	6.55506	0.0104587	0.266027
Samhd1	0.494826	5.51443	6.55474	0.0104605	0.266027
Prkcdbp	-1.93868	0.743936	6.54286	0.0105306	0.267225
B430319G15Rik	-2.53206	-0.343019	6.54016	0.0105466	0.267225
Mir202	-1.38826	1.04303	6.53232	0.0105932	0.267911
Epdr1	-1.46338	1.4131	6.51382	0.0107039	0.269411
Folr2	-1.47965	0.783431	6.51357	0.0107055	0.269411
Gm826	-1.46724	0.395234	6.51259	0.0107113	0.269411
Taf4a	-0.759142	2.57511	6.50666	0.0107471	0.269766
Nhedc2	1.63224	-0.969722	6.50375	0.0107647	0.269766
Dgka	0.787201	3.53849	6.49388	0.0108246	0.270678
Trap1	0.578145	6.78676	6.49127	0.0108405	0.270678
Sh3bp5	-2.24618	0.218625	6.48712	0.0108659	0.270819
Ak1	-1.01213	4.26293	6.46609	0.0109952	0.273141
LOC622552	1.16245	0.577078	6.46551	0.0109988	0.273141
Ptprv	-2.26742	-0.494458	6.46164	0.0110228	0.273242
Naaa	-1.47728	0.943983	6.45775	0.011047	0.273348
Txnrd3	0.52068	3.28927	6.42069	0.0112798	0.278607
Cd1d1	-1.21103	0.59438	6.41531	0.0113141	0.278951
Ung	-0.73506	3.77036	6.40098	0.0114057	0.280707
Cog6	0.572938	5.10294	6.39291	0.0114577	0.281483
Sptlc2	0.469159	5.9205	6.37858	0.0115506	0.283257
Pccb	0.899029	3.38043	6.36296	0.0116527	0.285252
Brdt	0.829308	4.96876	6.35407	0.0117112	0.286175
Fkbp14	-1.29175	1.08669	6.34809	0.0117508	0.286631
Fmn1	1.26442	1.18567	6.34246	0.0117881	0.287032
Vkorc1l1	-0.742627	2.35399	6.33735	0.0118221	0.287351
Tctn3	0.805425	1.85255	6.32875	0.0118796	0.288238
Plaur	1.0441	1.23124	6.32268	0.0119203	0.288716
Ezh1	0.478882	4.62125	6.31865	0.0119474	0.288863
Rc3h1	-0.593364	3.31453	6.31432	0.0119767	0.289061
Htr2b	2.59735	-1.09874	6.30874	0.0120144	0.289463
Crlf3	0.533255	5.39468	6.30531	0.0120377	0.289516
Dcun1d4	-0.990201	2.67752	6.29117	0.0121341	0.290205
Serpinb9b	-2.21886	2.3487	6.28963	0.0121446	0.290205
Ints9	0.57186	4.63285	6.2883	0.0121537	0.290205
Gpt	-1.16364	1.17982	6.28762	0.0121584	0.290205
Uchl1	0.491778	6.71808	6.28511	0.0121756	0.290205
Cldn11	-1.97747	-0.581063	6.28257	0.0121931	0.290205
Gnas	-0.679146	6.24499	6.27222	0.0122645	0.2914
6030408B16Rik	-1.67125	2.50034	6.26249	0.0123321	0.29236
Tmem175	0.468531	6.0496	6.25774	0.0123652	0.29236
Ank	-0.904096	1.35418	6.25546	0.0123811	0.29236
Rarres1	-1.42371	0.447954	6.25159	0.0124082	0.29236
Nucks1	-0.467257	5.00257	6.24874	0.0124281	0.29236
Ptgds	-1.52753	6.01579	6.24809	0.0124327	0.29236
Arpc1b	-0.835888	6.31608	6.24305	0.0124681	0.292568
Sh3tc2	-2.07012	0.603175	6.23596	0.0125182	0.292568
Tnfaip3	-2.64362	-0.933939	6.23486	0.012526	0.292568
Gm14378	-1.09915	2.19948	6.23474	0.0125268	0.292568
Ttyh3	-1.81157	0.50534	6.22204	0.012617	0.294175
Gm5868	-1.75745	1.27507	6.20747	0.0127212	0.296102
Olfr316	0.999204	1.23831	6.18748	0.0128657	0.298959
3110003A17Rik	-0.801238	3.57689	6.18219	0.0129043	0.299348
Poldip2	0.397981	5.96717	6.17464	0.0129594	0.299967
Six1	0.723871	1.73356	6.17257	0.0129746	0.299967
Ulk4	0.803769	1.91995	6.166	0.0130229	0.300577
Trim35	-0.696164	3.48983	6.16062	0.0130625	0.300986
Amd2	-0.353277	6.88393	6.15396	0.0131118	0.301112
Amd1	-0.353277	6.88393	6.15396	0.0131118	0.301112
Slc9a7	1.20804	1.4945	6.15003	0.013141	0.301139
D10Wsu102e	0.504753	6.34631	6.14625	0.0131691	0.301139
Svil	-1.41038	1.04577	6.14495	0.0131788	0.301139
Ctrb1	-1.52755	0.880223	6.14057	0.0132115	0.301384
Nr2c2	-0.701621	3.38232	6.13269	0.0132705	0.301888
Hk1	-1.60669	1.58509	6.13006	0.0132903	0.301888
Plod3	-0.592078	3.51803	6.12641	0.0133177	0.301888
Hist1h2bf	-0.909243	2.31553	6.1259	0.0133215	0.301888
Tmem62	1.00842	2.90135	6.11801	0.0133812	0.30217
Cst8	-1.7308	4.92737	6.11703	0.0133885	0.30217
Spink4	-1.65215	0.421719	6.11377	0.0134133	0.30217
Rgn	-1.46217	1.60235	6.11263	0.0134219	0.30217
Tcp11l2	1.21734	1.99029	6.10786	0.0134582	0.302311
Klhl35	1.21193	1.30205	6.10602	0.0134722	0.302311
Ms4a6c	-2.6539	-0.777358	6.09394	0.0135647	0.302576
Shbg	-1.54416	1.27156	6.0914	0.0135841	0.302576
Parp14	1.46159	-0.090861	6.0894	0.0135995	0.302576
Mapk4	-0.859364	2.94528	6.08866	0.0136052	0.302576
Aldh3b1	-1.6204	1.15511	6.08488	0.0136344	0.302576
Defb42	-0.959813	2.68518	6.0844	0.013638	0.302576
Thumpd2	0.460428	3.88986	6.0826	0.013652	0.302576
Baiap2l1	-1.30907	1.66912	6.08089	0.0136652	0.302576
Otud7a	1.33153	0.0718561	6.0733	0.0137241	0.302576
Bphl	-0.607845	4.01827	6.0727	0.0137287	0.302576
Smarca1	-1.41168	1.40543	6.07006	0.0137492	0.302576
Sema5a	-1.90174	0.652722	6.06692	0.0137737	0.302576
BC030336	-0.695982	2.20147	6.06452	0.0137924	0.302576
Nudt16	0.744958	2.74634	6.06451	0.0137925	0.302576
Aplf	0.458001	5.2925	6.05953	0.0138314	0.302946
Rgs11	-1.6229	0.584616	6.04487	0.0139467	0.304985
Afp	2.17955	0.277357	6.04088	0.0139783	0.305189
Fam184a	0.89	1.50507	6.0359	0.0140178	0.305566
Cd7	1.8546	-0.154501	6.03252	0.0140447	0.305666
Gm6578	-1.20802	0.449551	6.02645	0.0140931	0.306234
Arhgef17	-1.0191	1.36943	6.02092	0.0141373	0.306642
Cct7	0.376126	9.944	6.01853	0.0141565	0.306642
Fam192a	0.364523	6.93402	5.99765	0.0143249	0.309143
Fert2	0.446	5.4352	5.997	0.0143302	0.309143
Cdkn1c	0.537106	4.8472	5.99586	0.0143395	0.309143
Osbpl10	0.916283	1.16433	5.99179	0.0143726	0.309371
Acad9	0.517164	3.836	5.98595	0.0144203	0.309912
Maf1	0.434007	6.37512	5.97477	0.014512	0.310737
Fosb	-1.94397	-0.419967	5.97296	0.0145269	0.310737
Rnase4	-2.00016	0.472093	5.97237	0.0145318	0.310737
Cln3	0.650221	3.48735	5.96458	0.0145961	0.310737
Amh	-2.31527	0.795428	5.96223	0.0146156	0.310737
H2-Aa	-1.46834	0.797102	5.96099	0.0146258	0.310737
Lactb2	-0.883695	5.6553	5.95886	0.0146435	0.310737
Gstm3	-0.407067	8.62592	5.9513	0.0147065	0.310737
Cmtm7	-0.720791	4.6453	5.95125	0.0147069	0.310737
2410007B07Rik	-1.38296	0.872883	5.95022	0.0147154	0.310737
Tcfl5	0.756172	3.72575	5.94969	0.0147199	0.310737
Synm	-1.98301	0.0715121	5.94748	0.0147384	0.310737
Lgals3	-2.19548	0.200002	5.94532	0.0147564	0.310737
Zfp385a	1.04048	0.261762	5.94116	0.0147912	0.310737
Mras	-1.083	1.84058	5.94035	0.0147981	0.310737
Epb4.1l4a	0.584907	3.4594	5.93543	0.0148395	0.31113
Elf4	-2.20219	-0.424879	5.93256	0.0148637	0.311163
Mapk8ip1	-1.98619	-0.311512	5.92435	0.0149331	0.311667
Efhd1	-1.3413	0.765174	5.92349	0.0149404	0.311667
Htra1	-1.16405	1.84477	5.92039	0.0149666	0.311667
Engase	-1.45478	0.47492	5.91646	0.0150001	0.311667
Rhpn1	1.29902	2.09576	5.91632	0.0150012	0.311667
Nipal1	-1.62768	1.18932	5.9135	0.0150253	0.311695
Rarb	-2.1472	0.617533	5.90777	0.0150742	0.311861
Mtm1	-0.823099	3.46056	5.90488	0.015099	0.311861
Dpp4	-2.66093	-0.130582	5.9046	0.0151014	0.311861
Det1	0.60641	3.22424	5.89729	0.0151642	0.312687
Narfl	0.422014	4.01247	5.89144	0.0152146	0.313257
Pmm2	0.472858	5.30393	5.88653	0.0152572	0.313662
Mapk6	-0.430958	4.66445	5.88152	0.0153006	0.314086
Mipep	0.552254	4.73524	5.87224	0.0153815	0.315274
Esyt3	-1.36972	0.88909	5.86033	0.0154859	0.316857
Tshz1	-0.821919	2.15081	5.85785	0.0155077	0.316857
Rab31	-1.0975	2.37391	5.85556	0.0155279	0.316857
Ddx50	0.412439	6.11494	5.84946	0.0155819	0.317486
Rhox3e	1.77812	-0.00868529	5.8467	0.0156063	0.317513
Plce1	-1.66589	-0.195344	5.81892	0.0158547	0.320561
Zfp398	0.755325	1.94333	5.8185	0.0158584	0.320561
Rarres2	-1.91994	-0.245372	5.81849	0.0158586	0.320561
Als2cl	-1.89064	-0.596318	5.81568	0.0158839	0.320561
Agpat5	0.495174	6.6857	5.81135	0.0159231	0.320561
Pik3c3	0.524655	4.25213	5.81072	0.0159288	0.320561
Gm44	1.46923	1.96594	5.81008	0.0159345	0.320561
Zxda	-1.25636	1.02381	5.80651	0.0159669	0.320561
Cdk5rap3	0.542725	5.25657	5.80397	0.01599	0.320561
Golph3l	0.458412	4.23528	5.80218	0.0160063	0.320561
Gm11744	-1.15645	2.60262	5.80146	0.0160129	0.320561
Cog5	0.532347	5.95273	5.7845	0.0161681	0.322035
2610307P16Rik	0.887136	1.62394	5.78428	0.0161701	0.322035
Sertad3	0.493146	4.92182	5.78416	0.0161712	0.322035
Crlf1	0.695154	2.3887	5.78317	0.0161803	0.322035
2022-03-02	0.408878	5.59401	5.77597	0.0162467	0.322889
Alkbh2	-0.473376	5.59941	5.77207	0.0162829	0.32314
Man1a	-3.52794	-0.488858	5.76456	0.0163526	0.324055
Ermp1	-0.560004	3.30609	5.75246	0.0164655	0.324611
Atp2a1	1.49377	-0.408672	5.75218	0.0164682	0.324611
Pzp	1.06437	2.3797	5.74979	0.0164906	0.324611
Gm6277	-1.13273	0.994637	5.74935	0.0164947	0.324611
Hs3st1	-2.70411	-0.561615	5.74761	0.0165111	0.324611
Trib2	-1.33627	1.55692	5.7464	0.0165224	0.324611
Sp6	-3.5844	-0.699019	5.73498	0.0166303	0.326263
Agmat	-2.14323	-0.933992	5.72766	0.0166997	0.326839
Fzd1	-1.91444	-0.0573792	5.72586	0.0167169	0.326839
C330024C12Rik	1.33345	-0.0756971	5.72437	0.0167311	0.326839
Hpgd	-1.08816	2.00467	5.71367	0.0168333	0.327356
Snx33	1.79024	0.29729	5.70946	0.0168738	0.327356
Ammecr1	-1.04374	2.03175	5.7093	0.0168753	0.327356
Nudt9	0.386917	5.84001	5.70738	0.0168938	0.327356
Dixdc1	0.539529	3.04851	5.70681	0.0168992	0.327356
Gm4285	-1.48457	-0.113159	5.70667	0.0169006	0.327356
Dcaf7	0.46261	6.67959	5.70154	0.01695	0.327676
Golga5	0.400404	5.38294	5.69888	0.0169757	0.327676
Sycp1	0.957925	7.11402	5.69754	0.0169887	0.327676
C8b	1.02378	0.754379	5.69191	0.0170433	0.327804
Hist1h2bk	-0.590585	5.19414	5.68392	0.0171211	0.327804
Tceal7	1.3625	0.0866454	5.68343	0.0171258	0.327804
Wt1	-1.69584	1.73955	5.68268	0.0171331	0.327804
Fbxo7	0.487212	4.45548	5.68168	0.017143	0.327804
Sdr39u1	0.631773	5.15147	5.6789	0.0171701	0.327804
Fgf18	-1.66944	-0.0508504	5.67615	0.0171971	0.327804
E030030I06Rik	-1.03614	1.96941	5.66943	0.017263	0.327804
Icam4	-0.633407	3.07717	5.66766	0.0172805	0.327804
Slc6a8	-1.51443	1.21709	5.66734	0.0172837	0.327804
Btg2	-0.639775	4.23681	5.66702	0.0172868	0.327804
Klf4	-1.14591	1.59536	5.66659	0.0172911	0.327804
Gsto1	-0.524909	4.53992	5.66425	0.0173141	0.327804
C8g	0.866743	3.55878	5.66269	0.0173295	0.327804
Pak3	-1.51372	1.56789	5.65093	0.0174462	0.329557
Nr5a1	-1.78117	0.849899	5.64275	0.0175277	0.330196
Syde1	-2.39353	-1.02329	5.64265	0.0175287	0.330196
9430083A17Rik	-2.13067	-0.323625	5.64014	0.0175538	0.330196
Efhd2	-0.566225	3.49543	5.63791	0.0175761	0.330196
Meg3	-1.50757	1.06611	5.63362	0.0176192	0.330553
Lrrc42	0.461492	6.5074	5.6267	0.0176889	0.331408
Kank1	-0.478591	3.53622	5.6237	0.0177192	0.331522
Gldn	-2.3897	-0.644791	5.61697	0.0177874	0.331953
Emr1	-3.06477	-1.08185	5.61666	0.0177905	0.331953
Slc12a4	-1.23766	0.693404	5.61064	0.0178518	0.332526
Rprd1a	-0.396128	4.83415	5.60644	0.0178946	0.332526
Tmeff1	-0.424227	5.28779	5.60548	0.0179044	0.332526
Cd53	-1.96741	0.208515	5.60373	0.0179223	0.332526
Spg21	0.397546	6.80476	5.60177	0.0179423	0.332526
Ccl9	-2.03144	-0.668144	5.59808	0.0179802	0.332779
Txnl4b	0.713282	3.08321	5.59385	0.0180237	0.333099
Prkce	-1.74154	-0.217508	5.59072	0.0180559	0.333099
Odz4	-1.77242	0.872568	5.58933	0.0180703	0.333099
Rasgrf2	-2.02604	-0.67557	5.57851	0.0181822	0.334713
Emp3	-1.09761	3.51115	5.57392	0.0182299	0.335142
Traf1	-1.96462	0.00337109	5.56832	0.0182883	0.335276
Slc35a1	-0.387059	4.6695	5.56383	0.0183353	0.335276
Stard8	-1.2343	1.48317	5.56381	0.0183355	0.335276
Atp6v1b2	0.614098	7.15237	5.56227	0.0183516	0.335276
Prmt10	0.373961	5.68299	5.56154	0.0183593	0.335276
Tmem40	0.668114	3.15852	5.53799	0.0186079	0.339037
Cyth2	0.423604	6.19724	5.53717	0.0186167	0.339037
Phc2	-0.744246	2.3848	5.53505	0.0186393	0.339037
Rcn3	-0.575098	3.84548	5.53083	0.0186843	0.339406
Edc3	0.513727	4.29993	5.52324	0.0187655	0.339728
Lama4	-1.70568	0.160737	5.52177	0.0187813	0.339728
Evc	2.2354	-0.71156	5.5214	0.0187852	0.339728
Nme5	1.39819	1.63434	5.51993	0.018801	0.339728
Kitl	-2.00146	2.06537	5.51473	0.018857	0.340039
Ovgp1	-1.76818	0.176004	5.51157	0.0188911	0.340039
Orai1	0.581701	3.76518	5.50302	0.0189837	0.340039
Mfap4	1.30971	0.777087	5.49869	0.0190307	0.340039
Hmgcs2	-1.35044	3.0072	5.49818	0.0190363	0.340039
Liph	0.592629	4.83479	5.49553	0.0190651	0.340039
Ddx25	0.73436	6.78	5.49491	0.0190719	0.340039
Nars2	0.405849	4.84015	5.4948	0.0190731	0.340039
Asb14	1.25302	0.0927987	5.49322	0.0190904	0.340039
Rnf181	-0.386481	6.19133	5.49319	0.0190906	0.340039
Ift88	0.565642	3.98593	5.49284	0.0190945	0.340039
Nfs1	0.346267	5.30413	5.49094	0.0191153	0.340039
Umodl1	-1.22489	4.38795	5.48641	0.0191648	0.340204
1700019D03Rik	-0.687158	5.03335	5.48345	0.0191973	0.340204
Efnb3	1.30335	0.112489	5.48331	0.0191989	0.340204
Adat1	0.45127	3.50057	5.47866	0.01925	0.340474
Gli3	-0.531722	4.23513	5.47742	0.0192637	0.340474
Atp8b5	0.956178	2.15798	5.46949	0.0193512	0.341582
Arntl	0.412332	4.2625	5.46176	0.0194371	0.342657
Mdk	-0.671039	8.65461	5.44693	0.0196028	0.344308
Phf15	-1.45898	0.402233	5.44684	0.0196038	0.344308
Tmsb10	-0.675639	8.29586	5.44664	0.019606	0.344308
Gng3	-0.869101	4.53998	5.44353	0.0196409	0.344351
Mesdc1	-0.918157	1.69915	5.44196	0.0196586	0.344351
Nuak1	-1.05809	1.03353	5.43191	0.019772	0.345896
Fitm2	0.653658	1.77532	5.42675	0.0198305	0.346313
Gm11944	-0.793712	1.18948	5.42033	0.0199037	0.346313
Lyn	-1.94157	0.788908	5.41983	0.0199093	0.346313
Usp4	0.369153	4.94123	5.41846	0.019925	0.346313
Gm7903	1.41726	2.49073	5.41482	0.0199665	0.346313
Gm5128	1.41726	2.49073	5.41482	0.0199665	0.346313
Cdc14b	-1.02504	0.987657	5.41201	0.0199986	0.346313
Cxx1c	-1.36867	0.584039	5.4051	0.020078	0.346313
Kdelc2	-0.888355	1.65664	5.40406	0.02009	0.346313
Mbl2	0.853446	3.48452	5.40256	0.0201072	0.346313
Kcnmb4	-0.850955	2.18477	5.40221	0.0201112	0.346313
Btrc	0.507524	5.17153	5.40141	0.0201205	0.346313
Izumo2	-2.38838	-0.281363	5.40114	0.0201236	0.346313
Ncoa1	-0.863046	2.34338	5.39872	0.0201515	0.346359
Dnajb14	-0.76437	1.65616	5.39276	0.0202205	0.34711
Ddx17	-0.479795	5.10737	5.38629	0.0202956	0.347965
Dlg5	-0.623606	2.57141	5.37159	0.0204674	0.350472
Adam19	-0.740051	4.16686	5.36113	0.0205904	0.352017
Gm20199	-2.26578	-0.303774	5.35814	0.0206258	0.352017
Asphd2	1.50872	0.341449	5.3574	0.0206345	0.352017
2022-09-11	-0.685413	6.89759	5.34475	0.0207847	0.35414
Crygs	-0.844129	3.81684	5.32055	0.0210753	0.358646
Ncoa2	-0.514134	4.59043	5.31241	0.021174	0.359005
Adrb2	0.800633	1.2041	5.3111	0.0211899	0.359005
St3gal6	-1.51519	-0.0397538	5.30823	0.0212249	0.359005
Hist1h2bq	-0.56746	5.57503	5.30777	0.0212305	0.359005
Hist1h2br	-0.56746	5.57503	5.30777	0.0212305	0.359005
Ankdd1b	1.10199	0.0370133	5.30591	0.0212532	0.359005
2010015L04Rik	1.20562	0.194675	5.2991	0.0213364	0.359967
Zfp260	0.486924	5.0242	5.29378	0.0214017	0.360613
Igsf10	-1.1484	1.05803	5.29171	0.0214272	0.360613
Ebf3	-3.38109	-0.0348248	5.2895	0.0214543	0.360627
Fam131c	-2.12107	-0.146239	5.28445	0.0215167	0.360848
Ddx41	0.593477	6.48677	5.28418	0.02152	0.360848
G630016D24Rik	1.22935	-0.12332	5.28129	0.0215557	0.361006
Zfp583	0.637625	3.7286	5.27454	0.0216395	0.361648
Lrguk	0.94405	0.137917	5.27396	0.0216468	0.361648
Fndc4	0.588672	3.40451	5.26551	0.0217521	0.362051
Msl3	-0.528608	4.2933	5.26541	0.0217533	0.362051
Pmaip1	0.712022	5.523	5.26541	0.0217534	0.362051
Grb14	-1.28863	2.52581	5.26357	0.0217763	0.362051
Dusp26	1.93836	-0.417095	5.2529	0.0219103	0.362813
Rai1	-0.607836	2.65229	5.25273	0.0219123	0.362813
Fermt3	-0.881949	4.08721	5.25155	0.0219272	0.362813
Mtmr14	0.639464	4.55643	5.2515	0.0219278	0.362813
Snord35b	-1.08266	1.33118	5.24815	0.0219701	0.363074
Prepl	0.427329	5.0109	5.24087	0.0220622	0.363656
Slc41a2	1.03136	0.838706	5.2394	0.0220809	0.363656
Cpne5	0.531944	4.11794	5.2391	0.0220847	0.363656
Wnt6	-1.78569	1.42847	5.231	0.0221878	0.364916
Masp2	-1.18804	0.552518	5.22532	0.0222604	0.365457
Got2	-0.685444	3.3933	5.2225	0.0222964	0.365457
Chadl	1.03739	1.47878	5.22218	0.0223005	0.365457
Alg9	0.614992	3.00412	5.21749	0.0223607	0.36553
Gm5634	0.712307	3.10547	5.2173	0.0223633	0.36553
1700011M02Rik	0.790532	1.64025	5.21292	0.0224196	0.36553
Spint1	1.21339	0.340485	5.212	0.0224316	0.36553
Gdnf	-2.24238	-0.409124	5.20738	0.0224912	0.36553
Plscr3	-0.827968	2.05759	5.20685	0.0224981	0.36553
Dhh	-1.92678	1.30963	5.20492	0.022523	0.36553
Magea5	1.52697	0.205053	5.19862	0.0226048	0.36553
Wls	-1.5782	1.27074	5.19818	0.0226106	0.36553
Cthrc1	0.799607	5.75391	5.19554	0.0226449	0.36553
Fam159a	1.119	0.657337	5.19203	0.0226907	0.36553
Tex21	0.618745	4.61813	5.1905	0.0227107	0.36553
Polr3c	0.419422	5.37826	5.18936	0.0227255	0.36553
Tsc22d1	-0.345749	7.73086	5.18885	0.0227322	0.36553
Zfp11	0.546986	2.28553	5.18722	0.0227536	0.36553
P2rx4	-0.998301	2.46861	5.18698	0.0227567	0.36553
Slc12a3	1.3597	0.0894921	5.1811	0.0228339	0.36553
Akr1cl	-1.54782	4.50243	5.17952	0.0228546	0.36553
Pdzd11	-0.365404	5.83184	5.17725	0.0228845	0.36553
Esr1	0.876643	0.239159	5.17671	0.0228917	0.36553
Ptplad2	-1.63477	1.24454	5.17454	0.0229203	0.36553
Defb19	-1.45734	5.85654	5.17348	0.0229343	0.36553
Iqgap2	-1.2573	0.874655	5.17233	0.0229494	0.36553
Kcnq1ot1	-1.28683	2.42813	5.1713	0.0229631	0.36553
Spsb3	0.669138	4.65198	5.17074	0.0229704	0.36553
Vcl	-0.502983	4.17676	5.16455	0.0230525	0.365858
Stx6	0.409034	3.88951	5.16409	0.0230585	0.365858
Sgcg	2.75652	0.448318	5.16316	0.0230709	0.365858
9530008L14Rik	-2.45704	0.0486517	5.15203	0.0232192	0.367267
Rasl12	-1.50815	0.168162	5.14318	0.0233378	0.367267
Ppifos	0.486543	3.07483	5.14307	0.0233394	0.367267
Palm3	0.875412	1.05054	5.13728	0.0234173	0.367267
Snord33	-1.35498	0.107536	5.1369	0.0234224	0.367267
Zfp521	-0.821381	3.01873	5.13568	0.0234388	0.367267
Gm14511	0.657431	3.46876	5.13546	0.0234419	0.367267
Pcolce2	-1.11595	2.03296	5.13514	0.0234462	0.367267
Mid2	-2.81373	-0.672129	5.13397	0.023462	0.367267
Osbpl2	0.571987	4.45443	5.13263	0.0234801	0.367267
F3	-1.41343	0.962915	5.1307	0.0235062	0.367267
Acot9	0.487988	7.62947	5.12955	0.0235218	0.367267
Vmn2r29	1.16823	0.0488757	5.12798	0.0235431	0.367267
Cela3b	-2.22173	-0.810984	5.1278	0.0235456	0.367267
B830017H08Rik	-3.45594	-0.261292	5.12667	0.0235609	0.367267
Usp12	-0.493696	4.13008	5.11907	0.0236643	0.36846
Fkbp6	0.401288	9.07782	5.11709	0.0236913	0.368463
Ccdc71	0.76815	2.37775	5.11212	0.0237593	0.369103
Cd2	1.04295	2.15131	5.10762	0.0238209	0.369642
Gm10664	1.80756	-0.862655	5.09638	0.0239758	0.371624
Id2	-0.474014	6.40087	5.08151	0.0241823	0.374102
Pmvk	-0.447902	5.35163	5.08095	0.0241901	0.374102
Mybphl	-1.38767	1.13812	5.07715	0.0242431	0.374501
Pxk	0.672115	3.20838	5.07463	0.0242785	0.374625
Tnpo2	-0.618876	2.37551	5.07123	0.0243261	0.374939
Lrrc33	0.91293	0.515517	5.062	0.024456	0.376471
Ncoa7	-0.857269	1.81135	5.05775	0.0245161	0.376471
Bnc2	0.8913	2.6365	5.05659	0.0245324	0.376471
Pxdn	-0.943797	2.1325	5.0564	0.0245352	0.376471
Erdr1	-1.57919	4.45939	5.05383	0.0245716	0.376609
Rec8	1.07498	3.54616	5.05145	0.0246053	0.376695
0610040F04Rik	-1.43735	0.818181	5.04773	0.0246582	0.376695
F2	1.04527	1.01122	5.04764	0.0246595	0.376695
Jak3	-1.3175	1.74484	5.04401	0.0247113	0.377067
Bpi	2.50156	-0.387126	5.03208	0.024882	0.378332
Srek1ip1	-0.560267	3.71504	5.0305	0.0249047	0.378332
G0s2	-1.35686	1.91032	5.03013	0.0249101	0.378332
Sepn1	-1.90369	-0.441547	5.02965	0.024917	0.378332
Mul1	0.401477	5.74396	5.02752	0.0249477	0.378332
Sprr2a2	-0.814128	3.95689	5.01883	0.0250731	0.378332
Sprr2a1	-0.814128	3.95689	5.01883	0.0250731	0.378332
Mina	0.44037	6.87254	5.01839	0.0250795	0.378332
Ldhal6b	1.47916	-0.236553	5.01562	0.0251196	0.378332
Bcl2l11	-0.583855	3.49559	5.01552	0.0251212	0.378332
Arxes2	-0.446552	5.45102	5.01271	0.0251618	0.378332
2210013O21Rik	-0.432739	4.93004	5.00812	0.0252287	0.378332
Tspan3	0.341665	7.59257	5.00695	0.0252457	0.378332
Smpd4	-0.509443	3.5003	5.00659	0.025251	0.378332
Usp3	0.428145	4.81929	5.00616	0.0252572	0.378332
Mid1	-1.76908	-0.410222	5.00554	0.0252664	0.378332
Akr1b7	-1.77356	0.852003	5.00415	0.0252866	0.378332
Yes1	-0.565169	3.28691	5.00063	0.0253381	0.378332
Slc22a17	-1.75266	0.429594	5.0005	0.02534	0.378332
Paqr8	-1.94643	-0.541751	5.00015	0.0253452	0.378332
9930013L23Rik	-3.01285	-1.26323	4.99542	0.0254145	0.378876
Tekt1	1.75103	0.197288	4.9939	0.0254368	0.378876
1700016K19Rik	1.45058	0.071184	4.99051	0.0254868	0.379209
Galnt12	0.787068	1.37802	4.98647	0.0255462	0.379682
Fam82a1	-0.699919	2.89921	4.98427	0.0255788	0.379755
D0H4S114	-0.886308	2.87231	4.9776	0.0256776	0.380455
Ctxn3	2.06368	0.157009	4.97735	0.0256813	0.380455
Rhox5	-0.483253	9.82575	4.97505	0.0257155	0.380551
2010110P09Rik	-1.63435	0.449605	4.97161	0.0257666	0.380897
Ppap2a	-0.811575	3.66725	4.96584	0.0258527	0.381759
Stx16	-0.507471	3.5517	4.95622	0.0259969	0.383476
Sacs	1.16324	0.813291	4.95408	0.0260291	0.383539
Six2	-2.08386	-0.376494	4.95023	0.0260872	0.383982
Caskin2	-1.60714	0.210821	4.94776	0.0261244	0.384119
Gm3020	-1.78283	1.82842	4.9459	0.0261526	0.384122
A230050P20Rik	0.480518	3.03756	4.94203	0.0262112	0.384391
Cldn26	-1.26349	0.140249	4.941	0.0262269	0.384391
Cited1	-1.08059	6.79305	4.93408	0.0263321	0.38543
Sox10	-1.91583	-0.830417	4.92982	0.026397	0.38543
Cadps2	-2.11247	-0.500829	4.92656	0.0264469	0.38543
Spata5	0.439571	6.93177	4.92245	0.0265099	0.38543
8430406I07Rik	0.34907	5.96902	4.92218	0.026514	0.38543
Ubxn11	0.847599	0.812939	4.92199	0.026517	0.38543
Aph1c	0.921868	1.90309	4.92174	0.0265208	0.38543
Fahd1	0.589849	2.56502	4.92093	0.0265332	0.38543
Lipt1	0.411662	3.88647	4.91898	0.0265631	0.38543
Exd2	0.545204	4.01357	4.91792	0.0265795	0.38543
Pramel1	-1.7072	-0.0903037	4.9138	0.026643	0.38543
Tes	-0.741745	5.40554	4.91269	0.0266601	0.38543
Pcnxl2	-1.43725	0.0668582	4.91158	0.0266772	0.38543
Nhedc1	0.794849	1.78266	4.90767	0.0267378	0.38543
Gtf2i	-0.592147	3.85849	4.90719	0.0267451	0.38543
Eif2c1	-0.597558	3.00204	4.90667	0.0267531	0.38543
Lxn	-0.711953	5.1292	4.90216	0.0268232	0.38543
Serpinb6b	-1.53565	0.488459	4.90207	0.0268246	0.38543
AI314831	-1.33418	-0.136768	4.90102	0.0268409	0.38543
Aqp5	-1.77823	-0.357635	4.89984	0.0268591	0.38543
Shisa7	-1.99014	-0.200543	4.89785	0.0268901	0.385471
Ppil4	0.41725	7.01005	4.885	0.0270911	0.387936
Stk33	1.15017	1.6266	4.88325	0.0271185	0.387936
Acot7	0.438107	4.95065	4.87976	0.0271734	0.388316
Gopc	-0.53433	3.3988	4.87426	0.0272601	0.388554
Iqcc	0.479835	3.90461	4.87371	0.0272688	0.388554
Tmem106a	0.677318	3.08803	4.87332	0.0272749	0.388554
Tab2	-0.619612	3.2345	4.86851	0.0273511	0.389236
1700097N02Rik	-1.37969	2.77545	4.86579	0.0273943	0.389446
Trim32	-0.855189	2.25863	4.86026	0.0274821	0.389963
Mau2	0.461879	4.00741	4.85977	0.02749	0.389963
1700109G15Rik	-1.31189	-0.0312998	4.8558	0.0275533	0.389963
1810026B05Rik	-0.520046	4.36895	4.85317	0.0275953	0.389963
Psmd1	0.449154	7.96357	4.85166	0.0276195	0.389963
Eogt	-1.6009	-0.218983	4.85025	0.0276422	0.389963
Tex19.1	0.618166	7.18176	4.85007	0.027645	0.389963
Cables2	0.516098	3.57651	4.84928	0.0276577	0.389963
Nphp1	0.562264	3.36112	4.84528	0.0277219	0.390164
Socs7	-0.900976	1.33678	4.84208	0.0277734	0.390164
Clps	-1.61772	-0.717688	4.84086	0.027793	0.390164
Ido2	2.47924	-0.409158	4.84013	0.0278048	0.390164
Rnd2	-1.04771	1.8373	4.8386	0.0278295	0.390164
D8Ertd82e	-2.1035	-0.606414	4.8378	0.0278425	0.390164
Hsbp1l1	-1.4191	0.0475988	4.82959	0.0279753	0.391332
Cd164l2	-1.46246	1.64267	4.82769	0.0280062	0.391332
Gata4	-1.66551	1.58822	4.8263	0.0280288	0.391332
Fhad1	-1.10642	0.612686	4.82562	0.0280398	0.391332
2200002D01Rik	-0.963946	1.24768	4.82298	0.0280828	0.391534
Kctd21	0.765849	1.2112	4.81165	0.0282679	0.393715
Lcn3	-2.43569	-1.26861	4.80806	0.0283269	0.394137
Sh3pxd2a	-0.779295	1.72054	4.80461	0.0283837	0.394513
Rybp	-0.474092	3.92771	4.79809	0.0284913	0.394513
Gm14458	0.717877	1.95375	4.79761	0.0284992	0.394513
Kcnt1	-1.89528	-0.229452	4.79739	0.0285029	0.394513
Haao	-1.38398	0.502384	4.79605	0.028525	0.394513
Gm11426	-0.948229	0.11942	4.794	0.0285591	0.394513
Zswim5	1.0604	0.783362	4.79059	0.0286156	0.394513
Dazl	0.390915	10.2285	4.7902	0.0286221	0.394513
Mad2l1bp	0.468925	3.78744	4.79	0.0286254	0.394513
Hist1h2ab	-0.64058	6.66161	4.78571	0.0286968	0.394513
Tdrd1	0.940367	2.79216	4.78562	0.0286983	0.394513
Faf1	0.353591	6.6238	4.7856	0.0286986	0.394513
Psmd2	0.453393	8.37078	4.77573	0.0288636	0.396192

## Sheet: Male_High_vs_Oil
Symbol	logFC	logCPM	LR	PValue	FDR
Cd1d1	-2.76486	0.59438	20.9847	4.62973e-06	0.0411625
Fgf9	-3.08312	0.12972	20.4899	5.99468e-06	0.0411625
Dock10	-5.80313	-0.142751	19.3577	1.08381e-05	0.0496133
Prkcdbp	-4.13574	0.743936	16.5857	4.65004e-05	0.148179
Gm3317	-5.32157	0.478884	15.9587	6.47398e-05	0.148179
Gm3494	-5.32157	0.478884	15.9587	6.47398e-05	0.148179
Ido2	3.78999	-0.409158	15.237	9.48284e-05	0.18604
N4bp2l1	-2.00476	1.7103	14.2679	0.000158544	0.244946
Ctrb1	-2.54417	0.880223	14.2445	0.000160527	0.244946
Klhl23	-1.69103	2.98644	13.4665	0.000242859	0.312254
Cmtm3	-1.58147	2.16463	13.4113	0.000250113	0.312254
Rcn3	-0.916191	3.84548	13.1693	0.000284579	0.325677
Ms4a7	-2.65774	1.23704	12.9558	0.000318933	0.33688
Fam195a	-0.829104	4.57554	12.7789	0.00035055	0.33688
Pcsk6	-1.26434	2.45733	12.5631	0.000393445	0.33688
Mbnl2	-2.25416	0.90275	12.3767	0.000434724	0.33688
Dap	-1.06432	3.54853	12.2431	0.000466977	0.33688
Cyba	-0.919306	4.39845	12.1995	0.000478012	0.33688
Tmsb4x	-1.45316	5.37754	12.003	0.000531156	0.33688
Adhfe1	-1.84928	0.986075	11.9886	0.000535275	0.33688
Cntn4	-5.25244	-0.922366	11.9231	0.000554418	0.33688
Tmem98	-1.38786	1.86077	11.914	0.000557138	0.33688
AU021092	-4.13463	-0.562831	11.8905	0.000564205	0.33688
6030498E09Rik	-2.14694	0.577029	11.7609	0.000604873	0.346113
Kcnt1	-3.79539	-0.229452	11.6698	0.000635212	0.348935
Efhd1	-2.02187	0.765174	11.4861	0.000701169	0.350374
Gpr125	-1.09936	2.98964	11.465	0.000709174	0.350374
As3mt	-1.04392	2.54039	11.3936	0.000736983	0.350374
Areg	3.31821	-0.312606	11.381	0.000741988	0.350374
Ifngr2	-1.95319	1.8752	11.3233	0.000765399	0.350374
Zfp551	-3.42599	-0.057553	11.1338	0.000847705	0.375533
Ptprd	-1.64628	1.40758	10.5942	0.0011344	0.455167
Thra	-2.36735	0.143483	10.5883	0.00113805	0.455167
Lmf1	-0.892606	2.64392	10.5862	0.00113933	0.455167
AU015836	-1.30463	3.97538	10.5471	0.0011637	0.455167
Parm1	-2.76714	-0.22622	10.4774	0.00120842	0.455167
Tbc1d4	-2.25025	0.156403	10.4502	0.00122633	0.455167
Gsdmd	-2.17015	-0.104808	10.2428	0.00137217	0.483694
Sgsh	-2.44069	0.0725801	10.2299	0.00138181	0.483694
Thnsl2	-2.56643	0.716242	10.1894	0.00141251	0.483694
Cdkn2b	0.992799	1.31262	10.1486	0.00144407	0.483694
Adh1	-1.25235	3.79668	9.92069	0.00163432	0.528697
Tpm4	-0.99497	3.74051	9.89706	0.00165543	0.528697
Mt3	-1.59814	2.79545	9.76249	0.00178109	0.531597
Rorc	-2.41321	-0.0267474	9.69858	0.00184411	0.531597
Fam115a	-2.76284	-0.431526	9.65077	0.00189272	0.531597
Gstm7	-1.1996	5.2372	9.64145	0.00190235	0.531597
Maged2	-0.865238	5.5053	9.63485	0.00190919	0.531597
Emr1	-4.99554	-1.08185	9.62114	0.00192351	0.531597
Smpdl3a	-1.58133	1.053	9.53644	0.00201432	0.531597
Sorbs3	-2.37305	0.0327033	9.52891	0.0020226	0.531597
Rhog	-1.23402	2.01737	9.51096	0.00204248	0.531597
Sema4a	-4.74985	-1.1036	9.50279	0.0020516	0.531597
Cyp17a1	-5.5989	-1.19344	9.34279	0.00223864	0.569321
Olfml3	-1.38677	1.79868	9.29622	0.00229627	0.573359
C1qb	-2.1632	2.04958	9.23027	0.00238046	0.573686
Zfp362	-2.63986	0.124149	9.22976	0.00238113	0.573686
Nos3	-2.4012	0.929978	9.19011	0.00243326	0.574557
Pkd2	-0.986999	2.00026	9.08996	0.00257017	0.574557
Tmem176b	-1.16083	3.21453	9.07701	0.00258843	0.574557
Fabp5	-1.60669	4.181	9.05361	0.00262177	0.574557
Rnf181	-0.499746	6.19133	9.04264	0.00263754	0.574557
Gdap10	-2.59192	0.0142264	9.02467	0.0026636	0.574557
Ccdc68	-2.47694	1.73558	9.01508	0.00267761	0.574557
Aldh3b1	-2.03396	1.15511	8.92905	0.0028067	0.59283
Bmpr2	-1.73355	1.00734	8.88238	0.00287936	0.59283
2210010C17Rik	-0.831335	2.90819	8.87421	0.00289227	0.59283
Hdhd3	-0.844357	2.07441	8.79709	0.00301712	0.601037
Actn3	1.56641	0.549672	8.75268	0.00309147	0.601037
H2-DMb1	-4.46673	0.0814832	8.73611	0.00311969	0.601037
Baiap2l1	-1.678	1.66912	8.71824	0.00315042	0.601037
Ndrg1	-2.58667	-0.489217	8.71782	0.00315114	0.601037
S100a11	-1.1365	5.2403	8.68314	0.00321168	0.604192
Gnb5	-1.2328	1.91745	8.63812	0.00329202	0.610936
Eps8	-1.38449	2.53205	8.44313	0.00366426	0.663394
Slc43a3	-1.14107	1.60031	8.43566	0.00367934	0.663394
Col14a1	-2.10371	0.39212	8.41056	0.00373047	0.663394
Acaa2	-0.435755	5.37491	8.32946	0.00390073	0.663394
Selenbp1	-3.05491	0.0462364	8.31263	0.00393703	0.663394
Gldn	-3.20178	-0.644791	8.26123	0.00405007	0.663394
Col9a2	-1.22793	1.64427	8.25453	0.00406504	0.663394
Lmod3	1.93955	-0.822167	8.25257	0.00406943	0.663394
Cldn11	-2.42369	-0.581063	8.23452	0.00411011	0.663394
Tyrobp	-1.22268	1.8102	8.23332	0.00411281	0.663394
Pcolce	-1.76006	1.74457	8.21718	0.00414956	0.663394
Gadd45g	-1.05565	4.1123	8.1752	0.00424669	0.663394
Fbln2	-1.67973	2.01646	8.14672	0.00431391	0.663394
Six3os1	1.82318	-0.285414	8.13725	0.00433649	0.663394
Zfp57	-1.44404	0.551761	8.11626	0.00438699	0.663394
Papss2	-2.57494	-0.825123	8.04886	0.00455324	0.663394
C77370	-1.53382	2.16183	8.04684	0.0045583	0.663394
Ppt1	-0.6193	6.00019	7.99444	0.00469213	0.663394
Trio	-2.1021	0.23489	7.97851	0.00473359	0.663394
Hmgcs2	-1.66095	3.0072	7.97571	0.00474091	0.663394
Itm2a	-1.34191	2.88934	7.95921	0.00478432	0.663394
Cyp11a1	-5.25786	-1.23269	7.95202	0.00480337	0.663394
Pmp22	-1.50152	2.14287	7.93513	0.00484842	0.663394
Gjb2	-1.71608	0.148417	7.93174	0.00485751	0.663394
Tmem141	-1.17389	2.37088	7.90873	0.00491967	0.663394
Ttyh3	-2.10804	0.50534	7.89092	0.00496835	0.663394
C1qc	-2.20297	1.34761	7.88984	0.00497131	0.663394
Smarcc2	-0.818167	2.25216	7.88884	0.00497409	0.663394
Nell1	-2.62662	-0.665176	7.88797	0.00497648	0.663394
Il10rb	-1.6911	1.0293	7.8402	0.00510969	0.663394
Stim1	-1.40222	1.44805	7.82547	0.00515151	0.663394
Dlk1	-1.57665	1.33318	7.81058	0.00519412	0.663394
Scx	-1.7889	1.60864	7.78722	0.00526171	0.663394
Tsc22d1	-0.425367	7.73086	7.78417	0.00527061	0.663394
Ctnna3	-2.54146	-1.0104	7.78143	0.0052786	0.663394
Bmyc	-0.831199	5.23797	7.75308	0.00536209	0.663394
Trim62	-1.97023	0.451838	7.74534	0.00538514	0.663394
9530068E07Rik	-0.573135	3.99626	7.73691	0.00541034	0.663394
Tspan17	-1.18044	2.03523	7.56381	0.00595519	0.72374
Plin3	-1.77919	1.0336	7.54102	0.00603098	0.726522
Col27a1	-1.62787	0.438995	7.51444	0.00612062	0.727898
Mei1	2.60453	-0.0228904	7.50628	0.00614841	0.727898
Vnn1	-1.63365	1.12429	7.42541	0.00643091	0.748842
Arhgdib	-1.86866	1.83472	7.40141	0.00651728	0.748842
Ppp1r9a	-1.1629	1.56416	7.38936	0.00656107	0.748842
Hmga2	-1.22138	1.84759	7.37221	0.00662397	0.748842
Evc	2.53411	-0.71156	7.36561	0.0066483	0.748842
Enpp1	-1.42565	0.958808	7.36448	0.0066525	0.748842
Mlst8	-0.735935	3.79169	7.3342	0.00676547	0.75316
Mal	3.31088	-0.0433782	7.31114	0.00685285	0.75316
Bex2	-0.825601	6.73978	7.29917	0.00689866	0.75316
Sspn	-2.18444	-0.331429	7.29616	0.00691023	0.75316
9030624G23Rik	-0.752772	2.3754	7.22678	0.0071824	0.773605
Nphp4	0.835057	1.53785	7.21977	0.00721048	0.773605
C1qtnf7	-1.69759	0.782044	7.19622	0.00730572	0.777144
Otud1	1.09708	1.41768	7.16509	0.0074336	0.777144
Shisa5	-0.718957	3.59215	7.16117	0.00744986	0.777144
Plec	-1.9011	0.402948	7.15637	0.00746982	0.777144
Pla2g16	-0.702084	4.18206	7.02201	0.00805137	0.816586
Mtus2	0.878823	1.51507	7.0179	0.00806988	0.816586
Nppc	-1.6702	-0.210609	7.011	0.00810104	0.816586
Slc22a20	-3.94102	-0.580975	6.99415	0.00817765	0.816586
Rerg	-2.22675	-0.983199	6.97283	0.00827566	0.816586
Tnfrsf12a	-1.1356	2.44742	6.96374	0.00831779	0.816586
Ppp1r9b	-1.42246	0.724711	6.96276	0.00832234	0.816586
Cpa3	-8.08476	0.710461	6.95599	0.00835392	0.816586
Krt8	-1.42313	1.84351	6.94954	0.00838409	0.816586
Emx2os	-4.56054	-1.05938	6.93122	0.0084704	0.819183
S100a10	-0.716609	4.03471	6.90478	0.00859656	0.822241
Pip5k1b	-1.02421	2.2277	6.88203	0.00870667	0.822241
Aspa	3.36183	-0.465576	6.86199	0.00880483	0.822241
Apobec3	-2.057	-0.0915116	6.83196	0.00895411	0.822241
Sox9	-1.50054	1.67734	6.81654	0.00903172	0.822241
Epha7	-1.84943	0.305547	6.81526	0.0090382	0.822241
Fndc5	-1.39838	1.61488	6.80904	0.00906973	0.822241
Tmem246	-1.3041	1.56364	6.79864	0.00912275	0.822241
Ushbp1	1.95077	-0.242408	6.79546	0.00913902	0.822241
Vim	-1.12593	4.31341	6.79298	0.00915172	0.822241
Lyz2	-2.44693	1.5505	6.7848	0.00919376	0.822241
Stk33	1.33894	1.6266	6.7497	0.00937634	0.822241
Sphk1	-1.46528	-0.146281	6.74187	0.00941757	0.822241
Hba-a1	-8.149	6.32325	6.73403	0.00945907	0.822241
Hba-a2	-8.149	6.32325	6.73403	0.00945907	0.822241
Atp1b2	-1.16517	2.45445	6.73385	0.00946	0.822241
Hs3st3a1	-3.99686	-1.01659	6.71679	0.00955096	0.824927
Col18a1	-0.930422	4.20288	6.687	0.00971185	0.828261
Ctsk	-3.04464	-0.729324	6.68091	0.0097451	0.828261
Dsp	-1.08879	3.58235	6.67566	0.00977381	0.828261
Ncoa7	-1.00403	1.81135	6.64886	0.00992192	0.828261
Zfp189	-0.736098	2.07664	6.64427	0.00994754	0.828261
Txk	-2.0333	-0.480128	6.64357	0.00995144	0.828261
Igf2	-1.26249	2.25566	6.61971	0.0100856	0.829497
9930021D14Rik	-0.999499	2.99434	6.61945	0.0100871	0.829497
Ttc30b	-0.814287	1.28189	6.59542	0.0102241	0.831715
Cldn26	-1.51027	0.140249	6.57063	0.0103675	0.831715
Slc29a3	-1.50909	0.602167	6.5549	0.0104595	0.831715
Stambpl1	-0.748167	2.77368	6.55137	0.0104804	0.831715
Trim46	1.39655	-0.166404	6.54803	0.0105	0.831715
Cd79a	-1.17895	1.18003	6.54435	0.0105218	0.831715
6430531B16Rik	-1.8682	-0.352477	6.54161	0.010538	0.831715
Ccdc88c	0.96993	0.524075	6.51972	0.0106685	0.837199
Serpinb1a	-1.74389	0.501824	6.50299	0.0107693	0.840314
BC006965	-2.48567	-0.830892	6.48215	0.0108963	0.841016
Lyst	-0.920628	2.30422	6.48142	0.0109008	0.841016
Entpd5	-0.785585	2.62192	6.43662	0.0111791	0.844739
Plce1	-1.79242	-0.195344	6.41064	0.0113439	0.844739
Ccnd2	-0.841692	3.00097	6.38392	0.0115159	0.844739
Adamts9	-1.40854	1.87033	6.37971	0.0115432	0.844739
Fam184b	-2.31841	-0.504792	6.37579	0.0115687	0.844739
Phgdh	-1.35911	3.33886	6.37278	0.0115884	0.844739
Ifnar2	-1.20966	1.45045	6.35108	0.011731	0.844739
Nrbp2	-1.65628	0.645904	6.33981	0.0118057	0.844739
Gpd2	-1.32628	1.59839	6.33712	0.0118236	0.844739
Susd3	-1.4479	3.10201	6.33689	0.0118252	0.844739
Zadh2	-1.38885	0.262238	6.32651	0.0118946	0.844739
Slc16a2	-2.33169	-1.04901	6.31354	0.0119819	0.844739
Gstm1	-0.527236	9.29373	6.30821	0.012018	0.844739
Myl7	0.922059	3.48311	6.30571	0.012035	0.844739
Krt18	-0.871504	3.68399	6.28853	0.0121522	0.844739
Tcirg1	-1.77425	-0.733435	6.27826	0.0122228	0.844739
Nedd9	-1.66035	1.84529	6.26518	0.0123134	0.844739
Scrn1	-1.04484	1.77377	6.26303	0.0123283	0.844739
Zfp185	-1.66548	1.02737	6.24661	0.0124431	0.844739
Rab20	-1.17224	1.45509	6.23848	0.0125004	0.844739
Tmem22	-1.83786	2.12981	6.23843	0.0125008	0.844739
Rab31	-1.14029	2.37391	6.23552	0.0125213	0.844739
Ptprt	-4.14587	-0.791086	6.23185	0.0125473	0.844739
Erbb2	-2.10112	-0.289503	6.22755	0.0125777	0.844739
Ccnt2	0.465204	5.52012	6.22119	0.0126231	0.844739
Sema5b	-1.78471	0.641606	6.20922	0.0127087	0.844739
C530008M17Rik	-1.22087	0.831217	6.20646	0.0127285	0.844739
Tnni1	-1.29927	3.39367	6.20583	0.0127331	0.844739
Serpine2	-0.846733	6.43572	6.20491	0.0127396	0.844739
Pgcp	-1.05962	2.78596	6.19732	0.0127944	0.844739
Nt5c3l	-0.642988	3.43969	6.15311	0.0131182	0.86197
E130310I04Rik	-2.22139	-0.198222	6.13744	0.0132349	0.864193
Gstm6	-0.778416	7.57219	6.13171	0.0132779	0.864193
Tmem184a	-1.83926	2.77478	6.09764	0.0135362	0.875908
Tmem176a	-1.10454	1.58299	6.0774	0.0136922	0.875908
Kdelc2	-0.965731	1.65664	6.06748	0.0137693	0.875908
Cnnm1	-3.68164	-0.515706	6.06087	0.013821	0.875908
Ccl28	1.49369	0.318641	6.05348	0.0138789	0.875908
Kcnip3	0.844339	3.80588	6.05048	0.0139025	0.875908
Manbal	-0.492287	3.40912	6.03748	0.0140052	0.875908
Ndrg4	-1.68712	-0.0664447	6.03075	0.0140587	0.875908
Tspan32	-1.27876	1.31705	6.01213	0.0142079	0.875908
Fdxr	-1.26679	1.71556	6.01189	0.0142098	0.875908
Sox5	-2.45263	-0.715367	5.99578	0.0143401	0.875908
Fgf18	-1.73838	-0.0508504	5.99349	0.0143587	0.875908
St3gal5	-0.811001	3.55863	5.97261	0.0145298	0.875908
Mras	-1.09172	1.84058	5.96318	0.0146077	0.875908
3830408C21Rik	-2.64974	-0.278671	5.96047	0.0146302	0.875908
Elp6	-0.503661	4.32889	5.95859	0.0146457	0.875908
Grifin	1.70044	-0.611058	5.9585	0.0146465	0.875908
Atp6v1g2	-1.51586	0.0663263	5.95394	0.0146844	0.875908
Zfp174	-1.47796	0.227487	5.94714	0.0147412	0.875908
Tspan7	-1.31917	2.34987	5.94651	0.0147464	0.875908
Ctnnal1	-0.822839	3.66625	5.93399	0.0148516	0.875908
Cfh	-2.75484	-0.945472	5.93287	0.014861	0.875908
Serpinb6a	-0.627952	5.60518	5.90812	0.0150713	0.880562
Jag2	1.6111	-0.135334	5.90337	0.0151119	0.880562
Shbg	-1.52256	1.27156	5.89394	0.015193	0.880562
Fam46c	-1.17531	0.991679	5.89355	0.0151965	0.880562
Ak3	-1.06088	1.75075	5.8696	0.0154045	0.888868
Marcks	-0.757918	3.27167	5.85834	0.0155034	0.890829
Sgcb	-0.652919	2.6886	5.8207	0.0158387	0.906101
Chst11	-3.86347	-0.714563	5.81377	0.0159011	0.906101
Cdsn	-3.68014	-0.963398	5.80106	0.0160166	0.907825
Fam199x	-2.38114	0.303663	5.79159	0.016103	0.907825
Sparc	-1.22904	5.38738	5.78622	0.0161523	0.907825
Rap1gap	-1.73806	0.400681	5.77311	0.0162732	0.907825
Fam13a	-1.33132	0.178688	5.77091	0.0162936	0.907825
Iqgap2	-1.35113	0.874655	5.7672	0.016328	0.907825
Gas7	-1.58402	0.888232	5.75118	0.0164776	0.911139
Cd63	-0.687882	6.32456	5.74663	0.0165203	0.911139
Meg3	-1.53079	1.06611	5.73144	0.0166638	0.915378
Pgrmc1	-0.806979	3.97441	5.72157	0.0167578	0.91687
Gabarapl1	-0.790125	1.70185	5.68992	0.0170626	0.921327
Pvrl1	-2.12205	-0.460883	5.68857	0.0170757	0.921327
Mro	-1.38753	2.02957	5.68168	0.0171429	0.921327
Satb2	0.755922	1.84057	5.67654	0.0171932	0.921327
Fcer1g	-1.35516	1.70195	5.67496	0.0172087	0.921327
Beta-s	-10.5556	3.71351	5.67052	0.0172523	0.921327
Rnf128	-1.04213	2.08938	5.66429	0.0173137	0.921327
Vwa5a	-1.87308	-0.402547	5.658	0.0173759	0.921327
Sdsl	-1.93779	0.454205	5.6476	0.0174793	0.923243
Hbb-b2	-10.4928	3.58749	5.62393	0.0177169	0.925886
Hbb-b1	-10.4928	3.58749	5.62393	0.0177169	0.925886
Erap1	-1.34194	0.712639	5.61431	0.0178144	0.925886
Adamts19	-2.42858	-0.699468	5.61351	0.0178225	0.925886
Rarb	-2.10367	0.617533	5.60065	0.0179538	0.925886
Dnahc1	-1.52926	0.507455	5.59189	0.0180438	0.925886
Nfia	-1.60591	0.189843	5.59085	0.0180545	0.925886
Anxa4	-0.947001	3.05032	5.58368	0.0181286	0.925886
Fam105a	-1.09571	2.05912	5.57598	0.0182085	0.925886
Camk2g	-0.673349	2.44752	5.57122	0.018258	0.925886
Cmbl	-1.35718	0.405168	5.56874	0.0182839	0.925886
Mylk	-1.34568	1.63613	5.56353	0.0183384	0.925886
Hs3st1	-2.67104	-0.561615	5.5273	0.018722	0.938885
Sall3	-1.10963	1.08463	5.52554	0.0187408	0.938885
Il18bp	-1.12815	0.671899	5.51994	0.0188009	0.938885
Nefh	0.524766	3.5033	5.47422	0.0192989	0.957138
Sox10	-2.09571	-0.830417	5.4736	0.0193059	0.957138
Aff2	-1.80989	-0.490814	5.443	0.0196469	0.967367
Ly96	-1.15258	0.830266	5.44245	0.019653	0.967367
Smad1	-0.732215	2.13561	5.42805	0.0198159	0.971897
Bche	-1.97502	-0.506117	5.39264	0.0202219	0.975377
Mmd2	-1.5081	1.03291	5.39173	0.0202324	0.975377
Dhrs11	-0.67437	2.63643	5.39089	0.0202421	0.975377
Gpr37	-1.48606	1.59899	5.38611	0.0202976	0.975377
Dpysl3	-1.49789	0.30006	5.37541	0.0204225	0.975377
Abcc3	2.21658	-1.11439	5.36512	0.0205433	0.975377
Scara5	-1.61079	0.272608	5.36007	0.020603	0.975377
Sel1l3	-1.65056	1.03376	5.35702	0.020639	0.975377
Klhl7	0.500875	4.21306	5.35675	0.0206423	0.975377
Mfap2	-1.02308	2.31087	5.356	0.0206511	0.975377
Galnt11	0.646305	3.37715	5.35103	0.02071	0.975377
Ddr1	-1.50833	0.493808	5.34186	0.0208193	0.975377
Nenf	-0.889348	4.04203	5.34046	0.0208359	0.975377
Src	-2.3551	-0.684738	5.33668	0.0208812	0.975377
Mir5109	-2.80545	0.294444	5.31008	0.0212024	0.986556
Adamts16	-1.50131	1.56577	5.30501	0.0212642	0.986556
Gm4975	1.43757	-0.464946	5.28928	0.0214571	0.98752
Sult2b1	-1.07124	1.03419	5.28264	0.021539	0.98752
Ctdspl	-1.21383	1.5983	5.2821	0.0215458	0.98752
Gstm2	-0.698094	8.97094	5.27994	0.0215726	0.98752
Meis1	-1.39691	0.409781	5.27274	0.0216619	0.988314
Gstt1	-1.10449	0.783773	5.24484	0.022012	0.999372
Tesc	-0.913216	3.68711	5.23382	0.0221518	0.999372
Tmem86a	-1.08942	1.79321	5.20395	0.0225356	0.999372
1700023L04Rik	1.13841	1.42093	5.20083	0.022576	0.999372
Myo7a	-0.703703	3.5459	5.1983	0.022609	0.999372
Amhr2	-1.66898	1.6855	5.19283	0.0226803	0.999372
Krt19	1.29271	-0.587064	5.19151	0.0226975	0.999372
Alpk3	2.23707	-0.111362	5.18738	0.0227515	0.999372
Me1	-1.04485	4.09833	5.18397	0.0227962	0.999372
Fbxo17	-1.15266	1.01229	5.18279	0.0228117	0.999372
Acsbg1	-1.16881	1.30092	5.18044	0.0228426	0.999372
0610040F04Rik	-1.4709	0.818181	5.17857	0.0228671	0.999372
Tpd52l1	-0.45782	6.27632	5.17794	0.0228754	0.999372
Fkbp14	-1.15957	1.08669	5.17433	0.022923	0.999372
Leprel4	-1.62275	1.23672	5.15564	0.0231709	1
Slc6a9	-2.50997	-0.777631	5.14873	0.0232634	1
Gaa	-0.93862	2.26664	5.13745	0.023415	1
Zfp541	2.02397	0.36232	5.12917	0.023527	1
Tulp2	-1.39416	1.87257	5.12018	0.0236491	1
Cuzd1	1.05235	-0.0650948	5.11827	0.0236752	1
Ciz1	-1.19037	1.07918	5.11816	0.0236767	1
Ralgps1	0.923931	0.963302	5.11588	0.0237079	1
E130114P18Rik	-1.97989	-1.00164	5.09824	0.0239501	1
Cobl	-2.45171	0.369886	5.09263	0.0240278	1
Grb10	-1.10457	1.75882	5.08332	0.0241571	1
Zcchc16	-2.00896	-0.643175	5.07926	0.0242137	1
Rnase4	-1.82152	0.472093	5.07539	0.0242678	1
Ptprm	1.36869	0.325727	5.05826	0.0245088	1
Hspb2	1.09357	1.97903	5.05809	0.0245112	1
Gramd2	-1.28731	1.13297	5.04753	0.0246611	1
Nipal1	-1.49021	1.18932	5.0334	0.0248631	1
Timp3	-1.32054	1.17115	5.03121	0.0248945	1
Armcx2	-1.71432	-0.171502	5.02515	0.0249818	1
Nfe2	-1.835	0.282403	5.01329	0.0251535	1
Brsk2	1.73353	-0.123674	5.00983	0.0252038	1
2310039L15Rik	-1.43695	-0.11409	4.99514	0.0254186	1
Inhbb	-1.26368	0.932082	4.98976	0.0254978	1
St6galnac6	-1.25232	0.208147	4.96334	0.0258901	1
Vil1	1.15874	0.0700501	4.95423	0.0260269	1
Ctsb	-0.506121	6.09754	4.93933	0.0262522	1
Gm2a	-0.649324	3.11714	4.93834	0.0262672	1
Cmtm2a	1.26609	-0.371904	4.93674	0.0262916	1
Bahd1	0.590544	2.59092	4.92728	0.0264359	1
Edn1	-2.07912	0.00513728	4.92392	0.0264874	1
Trank1	-1.31479	2.84173	4.91337	0.0266496	1
Hist1h2bg	-0.675559	3.35396	4.91032	0.0266967	1
Pla2g2d	1.48592	0.827003	4.90924	0.0267134	1
Decr1	-0.633633	2.75081	4.90595	0.0267644	1
Spp1	-0.732769	5.86597	4.90127	0.026837	1
Cyr61	-1.63451	2.2961	4.89173	0.0269856	1
Prom1	-2.29407	1.40722	4.89079	0.0270003	1
Aqp3	2.80007	-0.863699	4.88601	0.0270752	1
Paqr9	2.78037	-0.0527326	4.87734	0.0272116	1
Cd53	-1.83551	0.208515	4.87732	0.0272118	1
4933425L06Rik	1.41098	1.1805	4.86893	0.0273444	1
Stxbp6	-0.860146	2.0118	4.83533	0.0278824	1
Reep3	-0.495699	3.56488	4.83441	0.0278972	1
Etnk2	-1.47977	2.34673	4.81418	0.0282264	1
Ap1g2	-1.60476	-0.21093	4.8101	0.0282933	1
Echdc3	-0.802624	2.13828	4.80785	0.0283303	1
Reg2	0.905272	0.650483	4.80612	0.0283588	1
Tusc1	-1.11964	0.142567	4.80472	0.0283818	1
Gm10474	-2.06792	0.553876	4.79676	0.0285133	1
Gyltl1b	-1.24156	1.34472	4.79426	0.0285547	1
Ank	-0.786904	1.35418	4.7889	0.0286438	1
Col4a1	-1.31072	1.36561	4.78144	0.0287681	1
1110046J04Rik	-1.02892	0.580653	4.7801	0.0287905	1
Lgals7	-1.17752	1.45655	4.77837	0.0288194	1
9030224M15Rik	-0.807319	1.52714	4.75829	0.0291574	1
Sdk1	1.92136	-0.344417	4.74553	0.0293745	1
Rgs2	-1.43221	2.26644	4.73508	0.0295535	1
Aard	-0.940239	6.12503	4.72969	0.0296462	1
Rai14	-0.597623	3.15725	4.71237	0.0299463	1
S100a1	-0.787725	2.30919	4.71008	0.0299862	1
Wls	-1.5028	1.27074	4.70499	0.0300752	1
Rhot2	0.631815	2.06884	4.70178	0.0301314	1
Timp1	-0.690048	3.17455	4.7009	0.0301468	1
Zscan20	-0.990813	0.434056	4.69873	0.030185	1
Tesk1	-0.804554	1.52549	4.69757	0.0302053	1
4930428O21Rik	0.518638	2.91895	4.69699	0.0302154	1
Cbx4	-1.15002	1.26534	4.69619	0.0302295	1
Spin2	-0.498821	3.0079	4.69113	0.0303186	1
Cux1	-0.855478	2.18599	4.68976	0.0303429	1
Gbas	-0.548587	3.75642	4.6873	0.0303863	1
Fuca2	-1.41433	0.95995	4.68425	0.0304404	1
Gsta4	-0.487751	5.91505	4.67859	0.0305407	1
Cthrc1	0.759259	5.75391	4.67316	0.0306374	1
Vldlr	1.8529	-0.368819	4.66194	0.0308384	1
Acoxl	-1.45032	-0.564816	4.6597	0.0308786	1
St3gal6	-1.42237	-0.0397538	4.65821	0.0309054	1
Lhfp	-2.37763	-0.102222	4.6463	0.0311206	1
Hhat	-2.53035	-0.665258	4.64479	0.0311479	1
Unc119	-0.322163	5.49961	4.62305	0.0315452	1
Slc48a1	1.22821	-0.0286391	4.62164	0.0315711	1
E130203B14Rik	-1.36052	0.613063	4.61475	0.031698	1
Col4a2	-1.51182	1.28667	4.61142	0.0317597	1
St5	-1.21081	1.30412	4.60682	0.031845	1
Sh3bp5	-1.83667	0.218625	4.5846	0.0322605	1
C130060C02Rik	1.2402	0.615888	4.58167	0.0323156	1
Gm14378	-0.934862	2.19948	4.57899	0.0323664	1
Foxo6	-2.05327	-0.312541	4.57202	0.0324983	1
Klf4	-1.02679	1.59536	4.57087	0.0325201	1
Lad1	-3.41077	-0.456813	4.56979	0.0325406	1
Zyx	-0.920362	1.86127	4.56774	0.0325795	1
Kdelr2	-0.380792	5.14016	4.56426	0.0326458	1
Kctd14	-1.66957	4.56397	4.56312	0.0326675	1
Gm4070	1.85962	-0.658548	4.55912	0.0327438	1
Gvin1	1.85962	-0.658548	4.55912	0.0327438	1
Acp5	-1.42578	1.42667	4.5536	0.0328497	1
Asap2	0.506787	3.40698	4.52517	0.0333998	1
Rad52	-0.406876	3.91835	4.52127	0.0334759	1
Trmt12	-0.389795	4.17605	4.52061	0.0334889	1
Rasgef1b	-1.02155	1.92392	4.47968	0.0343001	1
Msrb2	-0.532531	3.92707	4.47808	0.0343323	1
Atp4a	-1.74643	-0.772928	4.47721	0.0343497	1
Rcn2	-0.408909	5.63439	4.47176	0.0344594	1
Ms4a4d	-3.23499	-0.675754	4.47073	0.0344803	1
Reep2	-1.49725	0.495187	4.46566	0.0345827	1
Wdfy4	1.71485	-0.644994	4.46462	0.0346038	1
Gm3383	1.04186	1.08276	4.46069	0.0346834	1
Elovl1	-0.588648	3.78319	4.46055	0.0346864	1
Glipr1l2	2.13912	-0.447036	4.4583	0.0347321	1
Pwwp2b	-1.66837	0.915502	4.45592	0.0347806	1
Sat2	-0.711759	2.90502	4.45219	0.0348566	1
Slc35a5	-0.517781	2.93544	4.45174	0.0348657	1
D9Ertd402e	-0.769658	1.69107	4.44776	0.034947	1
Rgn	-1.23304	1.60235	4.44617	0.0349797	1
Hspb1	-0.813984	4.61051	4.43532	0.0352026	1
Ccdc113	0.960996	0.878003	4.43232	0.0352644	1
Zfp133-ps	0.808858	1.28854	4.43161	0.0352793	1
Lcn3	-2.34713	-1.26861	4.42935	0.0353259	1
Lpl	-1.26724	1.94312	4.42814	0.0353511	1
Akr1b8	-1.00332	4.44945	4.41547	0.0356145	1
Lamc2	1.48669	-0.104286	4.41481	0.0356282	1
Bnc1	0.591378	2.74246	4.40893	0.0357513	1
Gm11744	-1.00041	2.60262	4.40432	0.035848	1
Camkk2	-0.679221	2.35152	4.40042	0.03593	1
Elf4	-1.85487	-0.424879	4.39952	0.035949	1
Slc5a10	0.571695	3.39333	4.39744	0.0359929	1
Vash2	1.34711	0.232192	4.39533	0.0360375	1
Gmpr	-0.624291	4.07893	4.38838	0.0361847	1
Prrg3	-1.15071	1.0759	4.38635	0.0362278	1
Treml2	1.22607	-0.590875	4.38131	0.0363351	1
Nr0b2	-1.43485	0.704784	4.36136	0.0367629	1
Spata21	-1.15818	1.66274	4.35955	0.036802	1
Ergic3	-0.416878	5.66035	4.35763	0.0368436	1
Hadh	-0.427545	5.12385	4.35631	0.0368722	1
Maob	-1.37946	0.331574	4.35365	0.0369296	1
Rasl12	-1.37639	0.168162	4.35226	0.0369599	1
A630089N07Rik	-0.60611	2.97661	4.35216	0.0369621	1
2610035D17Rik	-1.03101	1.6731	4.35156	0.036975	1
Cdc42se1	-0.679028	3.14345	4.35149	0.0369765	1
Nfib	-1.40284	0.940373	4.35111	0.0369847	1
Mmp2	-1.30438	0.0657439	4.33892	0.0372506	1
Rhof	1.22359	0.281523	4.33641	0.0373055	1
Fbxo4	-0.762253	1.78159	4.32965	0.0374539	1
Hsph1	0.330158	6.24151	4.32525	0.037551	1
Creb3	-0.545649	4.65893	4.30658	0.0379652	1
D430042O09Rik	-1.27275	0.64567	4.30482	0.0380045	1
Rnd2	-0.988874	1.8373	4.30478	0.0380054	1
A230020J21Rik	1.02286	0.600818	4.29245	0.0382819	1
Slc4a2	-1.23201	1.53362	4.2881	0.03838	1
Mmp23	-0.850315	2.14875	4.28159	0.0385273	1
1810011O10Rik	-1.44361	-0.370885	4.27864	0.0385942	1
Fam187b	-1.62091	0.179135	4.26273	0.0389574	1
Ttll13	-1.41458	0.315172	4.26247	0.0389633	1
Cacna1d	1.16622	0.564817	4.2566	0.0390982	1
Nkd2	-1.52982	0.950654	4.25634	0.039104	1
Tdgf1	-0.724306	3.18133	4.25355	0.0391684	1
Bambi	-0.40807	4.37868	4.25311	0.0391784	1
1700001L05Rik	0.475801	2.81663	4.25047	0.0392395	1
Penk	-0.706135	1.82197	4.24893	0.0392751	1
Gm826	-1.16045	0.395234	4.24509	0.0393639	1
Chst2	1.89711	-0.475611	4.23721	0.039547	1
Mthfr	0.763138	1.4652	4.23422	0.0396167	1
Pyroxd2	-1.42362	0.182673	4.2315	0.0396804	1
Spry4	-0.900556	1.27614	4.22913	0.0397357	1
Amh	-1.8923	0.795428	4.21142	0.0401528	1
2010110P09Rik	-1.49934	0.449605	4.20915	0.0402064	1
Frem2	-0.983753	1.98818	4.19153	0.0406265	1
Cma1	-5.28228	0.175442	4.18363	0.0408161	1
Sgce	-1.06029	1.74151	4.18183	0.0408595	1
Fam117b	0.419413	4.1845	4.17553	0.0410118	1
Vat1	-1.03673	0.954123	4.17489	0.0410273	1
Tax1bp3	-0.482334	4.96345	4.17002	0.0411452	1
Vsig1	-1.28196	-0.163728	4.16964	0.0411546	1
Sybu	-1.21553	0.762259	4.16119	0.0413603	1
Ammecr1	-0.880296	2.03175	4.15442	0.0415259	1
Zzef1	-0.668334	2.12047	4.15304	0.0415597	1
Oraov1	0.411949	2.7997	4.14869	0.0416669	1
Akr1cl	-1.3708	4.50243	4.1418	0.0418366	1
Notch1	-1.16708	1.20249	4.13739	0.0419457	1
Cables2	0.480159	3.57651	4.13301	0.0420545	1
Prkra	-0.519992	4.01099	4.1324	0.0420696	1
Ext2	-0.497252	3.43785	4.1142	0.0425246	1
Reps1	-0.343065	4.78494	4.11227	0.0425733	1
Arhgap26	-1.07444	0.837645	4.11205	0.0425786	1
Optc	1.49862	0.267484	4.10264	0.0428162	1
Arap1	-1.14884	0.432651	4.09705	0.042958	1
Cpa1	-1.94978	-0.314621	4.09476	0.0430163	1
Prr24	-0.712465	2.19325	4.09444	0.0430246	1
Anxa5	-0.897605	4.63196	4.09089	0.0431151	1
St6gal1	-0.809152	1.71406	4.08414	0.0432875	1
Wfdc18	-1.34219	-0.431572	4.08305	0.0433153	1
Tnrc6c	0.324947	3.99912	4.07786	0.0434487	1
A230072E10Rik	-2.34319	-0.599236	4.07699	0.043471	1
Sfxn3	-1.26614	0.500572	4.06186	0.0438622	1
Cdr2l	-0.463675	2.80295	4.05919	0.0439317	1
Yipf1	-0.319411	5.06332	4.05907	0.0439346	1
Zfp711	-1.07047	3.19195	4.05742	0.0439777	1
Cacna1h	-2.14157	-0.4578	4.05419	0.044062	1
Cyp4f41-ps	-1.05711	0.251819	4.05259	0.0441037	1
Tle6	-1.01405	2.17827	4.04327	0.0443477	1
Atn1	-0.988481	0.475772	4.02947	0.0447121	1
Camk1	-0.350851	5.23043	4.02363	0.0448671	1
Ppt2	-1.15343	0.688495	4.02347	0.0448713	1
Irf8	-1.85812	-0.473101	4.02227	0.0449031	1
Mme	-1.05758	1.34196	4.02075	0.0449436	1
Gpx7	-0.642417	3.17031	4.01282	0.0451555	1
Apoc1	-0.532296	4.09082	4.00548	0.0453525	1
8430427H17Rik	-0.752486	1.82646	3.99779	0.0455599	1
Tctn2	-0.723259	1.94039	3.99731	0.045573	1
Egr1	-1.58531	1.0941	3.99456	0.0456474	1
Prss48	1.01803	0.824477	3.99264	0.0456993	1
Plin2	-0.756344	2.45762	3.9904	0.0457603	1
2610507I01Rik	-0.844223	1.07554	3.98419	0.0459293	1
Gpm6b	-1.25858	1.21307	3.98252	0.0459746	1
Sall1	0.91732	0.196415	3.98054	0.0460289	1
B2m	-0.985294	3.96713	3.97944	0.0460588	1
Gm17762	0.698932	2.78827	3.97642	0.0461415	1
Sod3	-1.47526	0.406377	3.96536	0.0464456	1
C2cd2	0.493196	2.59986	3.96401	0.0464828	1
Etl4	-1.02102	2.36594	3.96256	0.046523	1
Slc13a4	-1.8214	-0.361161	3.96228	0.0465306	1
Gm2011	-1.19836	0.680446	3.96153	0.0465515	1
Fam198b	-1.3344	1.34334	3.95116	0.0468391	1
Vps33b	0.490437	3.4145	3.94483	0.0470157	1
Itgae	0.768573	2.35554	3.94348	0.0470534	1
Ccrl1	1.00229	0.00500145	3.9373	0.0472265	1
Wsb2	-0.53731	4.76053	3.93409	0.0473168	1
Ccbl2	-0.349323	4.63617	3.93369	0.0473281	1
Dsg2	-0.767165	1.92071	3.93155	0.0473883	1
D630003M21Rik	-3.02981	-0.568803	3.92846	0.0474753	1
Efhd2	-0.470766	3.49543	3.92383	0.0476064	1
Cdh23	-0.987917	0.365629	3.92167	0.0476676	1
0610030E20Rik	-0.424671	2.85779	3.91898	0.0477439	1
Meis3	-2.27521	-0.619985	3.91883	0.047748	1
Ccdc39	-0.668837	1.21298	3.91838	0.047761	1
Tmem50b	-0.575498	2.39658	3.91733	0.0477908	1
4933427G17Rik	1.40076	0.385143	3.91296	0.0479152	1
Pzp	0.888537	2.3797	3.91053	0.0479844	1
Eda	1.17792	0.423339	3.90485	0.048147	1
Inha	-1.26117	3.6929	3.90074	0.0482648	1
6230409E13Rik	0.826605	0.856135	3.89648	0.0483874	1
AU022751	0.564262	3.34443	3.8944	0.0484473	1
Irak1bp1	0.377647	3.50477	3.88637	0.0486795	1
Fbp2	1.34379	0.022764	3.88353	0.048762	1
Arhgef26	1.6143	0.54687	3.88304	0.0487762	1
Ech1	-0.357063	5.67927	3.88236	0.0487958	1
Zfpm2	-1.52379	-0.280312	3.8753	0.0490015	1
Hspb6	-1.02857	0.984512	3.87424	0.0490324	1
Clec4n	-2.55526	-0.897187	3.87409	0.0490369	1
Sez6l2	-1.05086	0.256227	3.87037	0.0491456	1
Chst8	-1.67561	-0.599612	3.87015	0.0491522	1
Flii	0.471242	3.53229	3.86715	0.04924	1
Ak5	-3.08359	-0.894442	3.86529	0.0492948	1
Rtn4rl1	-1.31353	1.18902	3.85648	0.0495542	1
Nrip3	-3.21625	-0.288203	3.85299	0.0496574	1
5330426P16Rik	-0.904198	0.205495	3.85082	0.0497217	1
Trip6	-1.12715	0.188546	3.84971	0.0497547	1
Btg2	-0.524149	4.23681	3.84482	0.0498999	1
A930004D18Rik	0.671919	2.58957	3.84426	0.0499164	1
Cbln4	-1.28593	-0.178245	3.83439	0.0502113	1
Atg9b	-1.28739	0.233289	3.83113	0.0503091	1
Armcx1	-1.62036	0.0827293	3.83071	0.0503216	1
Fbp1	0.874762	0.271798	3.82868	0.0503826	1
Kcnk4	-3.05731	0.0309213	3.82752	0.0504174	1
Pitpnm2	-0.836596	1.04563	3.82444	0.0505103	1
Magea2	1.60198	-0.413557	3.81737	0.0507238	1
Gm3020	-1.53173	1.82842	3.81679	0.0507415	1
Sec23ip	0.338943	5.35845	3.81366	0.0508362	1
Crim1	-1.07802	-0.0329801	3.81069	0.0509265	1
Zfp608	-1.45221	-0.85881	3.80602	0.0510687	1
Gm600	-1.9003	0.26471	3.79432	0.0514267	1
Ccl9	-1.59339	-0.668144	3.79258	0.0514802	1
Sirt2	-0.553402	2.80436	3.79248	0.0514833	1
Ptpru	-3.00302	-0.744203	3.78273	0.0517841	1
Insl3	-1.41449	0.460743	3.77863	0.0519111	1
Exoc4	0.372735	3.83273	3.76255	0.0524124	1
Gm128	-1.4221	0.506009	3.75919	0.0525181	1
Sema4f	1.41664	0.333782	3.7568	0.0525931	1
Slc46a1	-0.779397	1.44163	3.75484	0.052655	1
Igsf8	0.742579	2.46788	3.75113	0.052772	1
Cd81	-0.404721	6.53444	3.74534	0.0529548	1
Epdr1	-1.08386	1.4131	3.74497	0.0529667	1
Tshz1	-0.650039	2.15081	3.74479	0.0529723	1
Engase	-1.1211	0.47492	3.73257	0.0533613	1
Zfp710	0.64579	2.96491	3.73014	0.0534388	1
Cd82	-1.19728	0.774878	3.72968	0.0534536	1
Klk7	-2.24461	-0.660559	3.72668	0.0535497	1
Tinagl1	-1.26921	1.69233	3.72577	0.053579	1
Gpc3	-0.667951	2.3708	3.71835	0.0538174	1
Mybpc3	-1.50125	0.194289	3.71793	0.0538312	1
Slc25a18	-2.02774	-0.943394	3.71509	0.0539229	1
Kdm4b	0.582499	1.27199	3.71321	0.0539835	1
Ficd	0.995276	0.434401	3.71048	0.0540717	1
Ccdc122	-1.07148	1.52289	3.69502	0.054575	1
Ctsl	-0.811705	6.8759	3.69088	0.0547109	1
Csf1r	-1.87386	-0.248028	3.68474	0.0549125	1
1190005I06Rik	-1.68159	-0.468811	3.67947	0.0550863	1
Fam129b	0.694326	0.836157	3.67739	0.0551552	1
Slc40a1	-0.655254	2.43028	3.67675	0.0551764	1
Grik3	1.80709	-0.520131	3.67086	0.0553716	1
Lrrc8c	-1.03394	1.22303	3.66651	0.0555163	1
Sp8	1.08175	0.521605	3.66427	0.0555909	1
Vps13c	-0.668197	2.26213	3.65812	0.0557964	1
Dusp18	0.884666	0.574154	3.65691	0.055837	1
Zbtb10	0.341371	4.39457	3.65261	0.0559814	1
Bcas3	0.364259	4.46867	3.65106	0.0560335	1
Slc13a2	-1.28678	0.393678	3.64966	0.0560806	1
Gm11944	-0.64526	1.18948	3.6485	0.0561197	1
Zdhhc2	-0.593382	3.46441	3.64729	0.0561605	1
Lrrc61	-1.15423	0.124605	3.64557	0.0562186	1
Gbp9	1.81444	-0.945137	3.63948	0.0564246	1
Gab1	-0.507716	3.02967	3.63939	0.0564276	1
2810468N07Rik	-0.536934	3.35589	3.63796	0.0564759	1
Rufy3	-0.690899	1.65947	3.62663	0.0568618	1
Rasd1	-2.18917	-0.826401	3.6215	0.0570373	1
4933402E13Rik	-1.09903	1.10758	3.61819	0.0571512	1
Neurog3	-1.18971	-0.463568	3.61739	0.0571786	1
Zfp709	-0.760026	2.08955	3.61277	0.0573375	1
Sntb1	1.57901	-0.215109	3.61239	0.0573506	1
Ephx3	-1.07346	-0.372751	3.61056	0.057414	1
Tmem91	-0.741187	0.417901	3.60823	0.0574942	1
Naga	-0.684575	1.50533	3.60733	0.0575253	1
Lama4	-1.34277	0.160737	3.60535	0.0575939	1
AI480653	0.821173	1.15847	3.59759	0.0578635	1
9130008F23Rik	-0.59968	1.94114	3.59521	0.0579461	1
Cdr2	0.360767	3.73262	3.59033	0.0581168	1
Pak3	-1.18221	1.56789	3.58668	0.0582446	1
Gm14827	1.21898	-0.305183	3.58036	0.0584664	1
Gm3500	1.1202	1.1192	3.57445	0.0586749	1
Gckr	1.22381	-0.616207	3.57193	0.0587638	1
Hist1h2bc	-0.488615	4.75421	3.56987	0.058837	1
Axl	-1.08144	2.07312	3.56838	0.0588897	1
Id2	-0.395912	6.40087	3.56171	0.0591269	1
Gpr153	1.79313	-0.23028	3.56151	0.0591338	1
Map3k11	-0.892147	1.52109	3.55961	0.0592018	1
Poc5	-0.480839	3.49668	3.55461	0.0593802	1
Ralbp1	0.2754	5.96793	3.55289	0.0594417	1
Kdm4d	-3.00626	-0.913256	3.55173	0.0594834	1
Mybphl	-1.14456	1.13812	3.55064	0.0595226	1
H2-Aa	-1.10477	0.797102	3.54716	0.0596476	1
Rgs11	-1.2092	0.584616	3.54612	0.059685	1
AW555464	0.696034	1.78965	3.5443	0.0597503	1
Zfp275	-0.664954	2.5183	3.53678	0.0600218	1
Timp2	-0.598999	3.18574	3.52544	0.0604339	1
2010002N04Rik	-1.02036	0.760384	3.51518	0.0608089	1
Med13l	-0.849498	1.01738	3.51516	0.0608099	1
Casp8	-0.856309	1.52596	3.5133	0.060878	1
Msx3	1.6643	-0.354425	3.50675	0.0611191	1
Scrn2	-1.06083	1.18997	3.50461	0.0611981	1
Anxa2	-0.71406	5.25054	3.50166	0.0613075	1
Ddx26b	-0.510205	2.4097	3.48988	0.0617451	1
Smad6	-0.59186	2.442	3.48555	0.0619068	1
Sqrdl	-2.03349	-0.0312092	3.48534	0.0619148	1
Gnas	-0.501965	6.24499	3.48349	0.0619837	1
Lrrc3b	-1.40234	0.979103	3.48158	0.0620556	1
1810049H13Rik	-0.485941	3.3239	3.47734	0.0622146	1
Slco4c1	-1.61773	-0.300331	3.47451	0.0623213	1
Cd36	-1.66425	-0.287476	3.47261	0.0623929	1
Zfp40	-0.558971	2.61039	3.46304	0.062755	1
Plcb2	-0.793676	1.17733	3.45333	0.0631245	1
A330009N23Rik	-1.24498	0.308409	3.44986	0.0632573	1
Gata4	-1.38706	1.58822	3.44918	0.0632831	1
Hs6st2	-1.33755	0.378119	3.44669	0.0633788	1
Daam2	-1.52689	-0.2193	3.44654	0.0633842	1
Ccdc78	0.631966	0.366413	3.44345	0.0635028	1
Trpm1	1.35779	0.015354	3.44025	0.0636261	1
Wdr93	-0.797673	1.054	3.43991	0.0636392	1
Tmem150a	-0.416341	4.115	3.43941	0.0636583	1
1700018L02Rik	-1.58652	-0.962216	3.43757	0.0637293	1
Spag8	-1.98727	-0.729972	3.43697	0.0637526	1
Ctnna2	-1.17308	-0.0132568	3.43385	0.0638731	1
A030009H04Rik	0.442065	3.69236	3.42727	0.0641279	1
6330439K17Rik	0.526296	1.50259	3.42347	0.0642756	1
Dtx4	-1.1952	0.545944	3.41915	0.0644443	1
Gnptab	-0.479263	3.07283	3.41752	0.0645078	1
Slc26a11	-1.20976	0.0343487	3.4175	0.0645086	1
Hist1h2be	-0.577225	2.77757	3.41629	0.0645561	1
Sstr2	-2.03541	-0.72466	3.4146	0.064622	1
Gtf2i	-0.491876	3.85849	3.40989	0.0648069	1
Prkaa2	-1.37261	0.00828715	3.40979	0.0648109	1
Npr1	-0.618416	3.08807	3.40419	0.0650311	1
Pla2g4a	-0.579943	2.68678	3.39937	0.0652213	1
Wnt6	-1.40452	1.42847	3.38829	0.0656609	1
4930599N23Rik	-0.699308	0.924786	3.38801	0.0656723	1
Syt14	0.533443	1.80416	3.38716	0.0657059	1
Elk4	0.989665	0.354594	3.38196	0.0659137	1
Dhh	-1.51368	1.30963	3.37655	0.0661303	1
Gsto1	-0.402397	4.53992	3.37114	0.0663478	1
Gm9268	0.861969	0.0427456	3.36965	0.066408	1
Nxf3	-1.70498	0.304188	3.36788	0.0664791	1
Rhox3e	1.39019	-0.00868529	3.36682	0.0665219	1
Hsd17b3	-1.13299	1.11905	3.36403	0.0666347	1
C330013F16Rik	0.657296	0.600731	3.35976	0.0668077	1
C330024C12Rik	1.05833	-0.0756971	3.359	0.0668385	1
E130304F04Rik	-1.59463	-0.0347929	3.35616	0.0669541	1
Clps	-1.31323	-0.717688	3.35125	0.0671538	1
Prss12	-1.31423	-0.792429	3.34761	0.0673026	1
Map2k5	-0.436218	2.92388	3.34653	0.067347	1
Letmd1	-0.785418	1.81826	3.34577	0.0673779	1
Ly6c1	-1.73089	-0.251683	3.34571	0.0673806	1
Serinc3	-0.36365	6.81916	3.34319	0.0674836	1
Zfp526	0.822679	-0.151154	3.34207	0.0675297	1
Midn	-1.26548	-0.517557	3.33711	0.0677333	1
Cd164l2	-1.17314	1.64267	3.33429	0.0678498	1
Kctd1	-0.896403	1.05813	3.33004	0.068025	1
Gm20571	0.55982	1.44248	3.31778	0.0685344	1
Txndc15	-0.42879	2.9716	3.31239	0.0687595	1
Nek5	1.28713	-0.709084	3.30501	0.0690687	1
Foxp4	-1.43797	-0.280357	3.30153	0.0692155	1
BC017612	-0.680878	1.60282	3.28967	0.069717	1
Sepn1	-1.46291	-0.441547	3.28129	0.070074	1
Gcnt1	-1.16059	0.107978	3.28083	0.0700933	1
Mdfic	-1.01431	0.743709	3.27697	0.0702583	1
Gab3	-1.38579	0.240182	3.27118	0.0705068	1
Il11ra1	-0.576098	3.07234	3.26475	0.0707836	1
Fbxl17	0.581499	3.11271	3.26317	0.0708519	1
Gm19897	-0.806664	0.67151	3.26307	0.0708565	1
Slc22a17	-1.37558	0.429594	3.26108	0.0709424	1
Gm694	-2.7989	0.724359	3.25937	0.0710163	1
Cdk5r1	1.08936	-0.373625	3.25342	0.0712746	1
Nr5a1	-1.31281	0.849899	3.25163	0.0713526	1
Padi1	1.0189	0.205946	3.24718	0.0715463	1
BC046404	-0.834358	1.48894	3.2436	0.0717027	1
Mtap1b	-0.666238	2.93986	3.23706	0.0719897	1
Pm20d1	-0.735844	0.89936	3.23628	0.0720239	1
[truncated: 261 more rows]

## Sheet: Female_Low_vs_Oil
Symbol	logFC	logCPM	LR	PValue	FDR
[truncated: 1,000 more rows]

[truncated: 2 more sheets: Female_Mid_vs_Oil, Female_High_vs_Oil]
