# Supplementary material for: Prenatal exposure to benzo[a]pyrene depletes ovarian reserve and masculinizes embryonic ovarian germ cell transcriptome transgenerationally
Source: Sci Rep. 2023 May 29;13:8671. doi: 10.1038/s41598-023-35494-w (PMC10227008; doi:10.1038/s41598-023-35494-w)
Supplement: Supplementary file 7 — Supplementary Table S6. [file 41598_2023_35494_MOESM7_ESM.xlsx]

## Sheet: Control_females_versus_males.DE
Table S6: DEGs F3 generation (Oil control female versus oil male. Sex/BaP dose combination versus oil controls same sex or combined)
Symbol	logFC	logCPM	LR	PValue	FDR
Eif2s3y	-13.7934	6.76655	691.301	2.33052e-152	3.26459e-148
Pitx2	-12.4893	5.42068	574.363	6.31434e-127	4.42256e-123
Ube1y1	-11.6814	4.76599	487.042	6.27336e-108	2.92924e-104
Lefty2	-8.85394	5.4398	324.004	1.94394e-72	6.80769e-69
Zfy1	-9.32201	2.60083	310.631	1.59145e-69	4.4586e-66
Uty	-9.27764	2.30745	236.792	1.96925e-53	4.59754e-50
Pmaip1	-7.49034	5.70212	188.442	6.95826e-43	1.39245e-39
Cthrc1	-5.99394	5.56542	186.474	1.87062e-42	3.22524e-39
Ddx3y	-10.0536	2.86169	186.271	2.07219e-42	3.22524e-39
Lefty1	-6.90885	5.28024	185.941	2.44541e-42	3.42553e-39
LOC100862365	-9.73678	2.84386	177.24	1.9415e-40	2.47241e-37
Kdm5d	-8.41054	1.50632	175.17	5.4952e-40	6.41473e-37
LOC100862398	-9.69108	2.81596	174.315	8.4501e-40	9.1053e-37
Rbmy1a1	-9.69113	2.8259	171.461	3.54936e-39	3.55138e-36
LOC100862383	-9.3984	2.50222	162.543	3.14748e-37	2.93933e-34
Otx2	-6.78913	2.18367	149.169	2.6334e-34	2.30554e-31
Cst9	-11.687	7.60401	146.47	1.02477e-33	8.44407e-31
LOC100862394	-9.02398	2.14786	145.769	1.45831e-33	1.13489e-30
Zfy2	-7.87257	1.21275	139.222	3.93872e-32	2.90387e-29
1500016L03Rik	-3.17826	4.1931	138.709	5.09861e-32	3.57107e-29
Mgst2	-5.05938	3.87752	128.725	7.78971e-30	5.19611e-27
Nr6a1	3.64808	4.34989	125.37	4.22478e-29	2.69003e-26
Ptgds	-8.53798	5.67513	122.268	2.01691e-28	1.22839e-25
Asb2	-4.81257	1.76956	122.148	2.14282e-28	1.25069e-25
Defb19	-9.84829	5.52545	119.941	6.51842e-28	3.6524e-25
Wnt3	-3.06191	4.02606	117.97	1.7599e-27	9.48181e-25
Spats2l	-4.8135	4.28047	116.632	3.45569e-27	1.79286e-24
Crabp1	2.73349	6.06616	115.316	6.71103e-27	3.35743e-24
Hesx1	-7.25629	6.79283	113.678	1.53276e-26	7.40378e-24
Bcl11a	-3.11952	2.93849	113.485	1.68958e-26	7.82582e-24
Dnaic1	-4.28724	5.48061	113.436	1.73187e-26	7.82582e-24
Fermt1	-4.05831	2.77064	112.576	2.67158e-26	1.16948e-23
Ly6g6e	-4.2951	4.8002	111.592	4.38882e-26	1.86299e-23
Notch3	-5.00619	1.25274	108.995	1.62704e-25	6.7034e-23
Prom1	4.40367	1.34742	107.826	2.93435e-25	1.17441e-22
Gm694	5.33374	0.678549	105.886	7.81158e-25	3.03957e-22
Lrrfip1	-3.25194	4.74205	105.149	1.13274e-24	4.28848e-22
Egfl6	3.95495	2.12173	104.025	1.99754e-24	7.36356e-22
Klk1	-5.81425	1.70615	103.554	2.53377e-24	9.10079e-22
Serpini1	-3.24209	4.55074	102.965	3.41093e-24	1.19451e-21
Dync1i1	4.72903	4.89407	101.915	5.79587e-24	1.96665e-21
Pla2g16	2.88828	4.05867	101.881	5.89659e-24	1.96665e-21
Slc22a18	6.2662	4.57068	99.1261	2.3692e-23	7.67413e-21
Zglp1	2.31301	6.3527	99.0919	2.41049e-23	7.67413e-21
Krt222	-2.73421	4.6164	98.4081	3.40465e-23	1.05753e-20
Adh1	-6.61391	3.61702	98.3689	3.47277e-23	1.05753e-20
Trnp1	4.09461	3.14013	97.8336	4.55061e-23	1.35628e-20
Tmem38a	-3.90242	2.01859	97.4899	5.41312e-23	1.57973e-20
Ucma	-7.50362	2.15251	96.7017	8.06016e-23	2.30422e-20
Igsf3	-2.33988	3.81589	96.1039	1.09011e-22	3.05406e-20
Pmepa1	-4.16313	1.85825	95.039	1.86671e-22	5.12723e-20
Wfdc2	3.46965	4.35705	94.0596	3.06157e-22	8.24741e-20
Radil	-3.57243	1.8756	93.9171	3.29022e-22	8.69611e-20
Slc38a2	-2.28291	5.48052	93.3772	4.32191e-22	1.12113e-19
Trim67	-6.79056	0.142915	92.53	6.63134e-22	1.68894e-19
Trim47	-2.86632	3.99022	91.5756	1.07411e-21	2.68682e-19
Rassf5	-3.8587	2.70553	90.1809	2.17352e-21	5.34152e-19
Hbegf	3.62304	2.29603	89.7314	2.72785e-21	6.58823e-19
Calcoco2	5.38485	5.35717	89.4116	3.20643e-21	7.61283e-19
Phlda2	7.38283	9.21102	88.5966	4.84127e-21	1.13027e-18
Klk1b3	-8.51578	1.48679	88.2804	5.68048e-21	1.30446e-18
Mro	-7.58756	1.73348	87.6988	7.62208e-21	1.7221e-18
Cybrd1	4.30783	0.536296	87.2391	9.61619e-21	2.13815e-18
Etv1	-4.0545	3.71455	86.3938	1.4745e-20	3.22731e-18
S100a16	3.03927	3.06435	85.5513	2.25772e-20	4.86557e-18
Gata2	5.4789	3.35882	85.3086	2.55251e-20	5.41752e-18
Gm10256	-7.41761	0.719151	85.1483	2.76808e-20	5.61959e-18
Gm10352	-7.41761	0.719151	85.1483	2.76808e-20	5.61959e-18
Gm4064	-7.41761	0.719151	85.1483	2.76808e-20	5.61959e-18
1700013H16Rik	5.96289	6.95037	84.8667	3.19179e-20	6.38724e-18
Clu	-5.40683	6.36137	84.1256	4.64315e-20	9.16073e-18
D6Mm5e	3.33243	6.04815	82.8879	8.68423e-20	1.68956e-17
Msx1as	4.6776	2.46656	82.8246	8.96678e-20	1.72064e-17
Meig1	-4.75466	3.06554	82.738	9.36842e-20	1.77342e-17
Siglec5	-2.45387	4.4019	82.6123	9.98326e-20	1.86461e-17
Ctsw	-6.23247	2.54163	82.4742	1.07061e-19	1.9733e-17
Msx1	4.67501	2.67702	82.1192	1.28124e-19	2.33086e-17
Gm5918	-2.54887	5.43118	81.8679	1.45493e-19	2.61291e-17
1700024G13Rik	-3.60757	2.79627	81.596	1.66954e-19	2.96038e-17
Gm16702	-2.35514	2.52492	81.4892	1.76226e-19	3.08571e-17
Ankrd29	4.55968	3.55819	81.0085	2.24746e-19	3.88672e-17
2010001M06Rik	2.56274	4.15039	80.6524	2.69128e-19	4.5975e-17
Tmem159	2.68846	3.4263	80.3742	3.09817e-19	5.20683e-17
Porcn	4.0881	4.21288	80.3588	3.12231e-19	5.20683e-17
Tmem63a	-4.10283	1.77371	79.4716	4.89196e-19	8.06194e-17
Cd164l2	4.31022	1.95961	79.0862	5.94591e-19	9.68493e-17
Id1	4.24093	5.22968	78.3792	8.5045e-19	1.36932e-16
E230016M11Rik	2.9447	2.27817	78.2329	9.15792e-19	1.45777e-16
Irgm1	-3.24385	4.78294	78.1566	9.51855e-19	1.49816e-16
Phf19	2.84066	4.24254	78.1069	9.76123e-19	1.51928e-16
6430573F11Rik	7.41446	0.217983	77.9046	1.0814e-18	1.66464e-16
Pip5k1b	2.39624	2.32309	77.6423	1.23496e-18	1.88037e-16
Zscan5b	-2.64966	2.32517	77.3527	1.43002e-18	2.15395e-16
Dusp9	2.2874	4.24232	77.2146	1.53354e-18	2.2853e-16
Optn	-2.35637	4.98325	77.0383	1.67673e-18	2.47238e-16
Sccpdh	1.7244	7.50548	76.78	1.91101e-18	2.78848e-16
Sdc4	-2.85091	5.91999	76.7572	1.93326e-18	2.79187e-16
Gm3376	-7.1934	0.537998	76.058	2.7546e-18	3.93739e-16
Iqcj-schip1	-3.92482	5.54125	75.9959	2.8426e-18	4.02214e-16
Gpr160	2.76353	3.70177	75.716	3.27536e-18	4.58812e-16
Duxbl	-4.71166	3.98889	75.3627	3.91726e-18	5.43297e-16
Msx2	5.58644	4.8202	75.1378	4.38984e-18	6.02872e-16
Tdgf1	-6.45304	3.51039	74.9142	4.9161e-18	6.68589e-16
Tnfaip6	-3.8394	2.3198	74.5729	5.844e-18	7.87142e-16
Hsd17b1	-7.44843	1.5066	74.418	6.321e-18	8.43282e-16
Lrrc2	-4.02026	2.54378	74.3228	6.63323e-18	8.70405e-16
Smagp	-3.01303	4.01586	74.3183	6.64858e-18	8.70405e-16
Schip1	-3.93169	5.70306	74.1469	7.25156e-18	9.40555e-16
Sys1	-1.60762	6.37758	73.5441	9.84116e-18	1.26472e-15
Id3	1.83296	7.98304	73.3607	1.07993e-17	1.37524e-15
Bcat2	-3.33894	3.54681	72.755	1.46789e-17	1.85245e-15
Krt42	-8.46536	3.15655	72.2507	1.89527e-17	2.37044e-15
Necab2	2.73631	4.03563	71.991	2.16184e-17	2.67992e-15
Gm10394	-4.81257	4.90996	71.5117	2.7562e-17	3.35729e-15
Gm10391	-4.81257	4.90996	71.5117	2.7562e-17	3.35729e-15
Rhox7	2.23838	5.13696	70.9548	3.65497e-17	4.4137e-15
Eif2ak3	2.01892	3.95455	70.6147	4.34278e-17	5.19946e-15
Fgfr3	3.49609	1.71048	70.5061	4.58856e-17	5.42684e-15
Svip	1.52922	4.08397	70.4968	4.61018e-17	5.42684e-15
Khdc3	-4.18202	4.24599	70.4348	4.75722e-17	5.55326e-15
Npnt	3.58757	1.96269	70.413	4.8101e-17	5.56859e-15
Kcnip3	3.41952	3.57085	70.1298	5.55276e-17	6.37567e-15
Alg14	-1.38253	4.50112	70.0195	5.87224e-17	6.68767e-15
Cdx2	5.67792	-0.10732	69.9673	6.02949e-17	6.81138e-15
2010005H15Rik	-5.59236	0.47316	69.6262	7.16771e-17	8.03243e-15
Car5b	3.54912	2.85415	69.5156	7.58137e-17	8.42856e-15
Phkg1	1.70016	3.27491	69.3408	8.28395e-17	9.13713e-15
Tmem184a	-5.16877	2.30595	69.285	8.52168e-17	9.32591e-15
Ppt1	-2.16672	5.99868	69.2389	8.72326e-17	9.47252e-15
Aldh1a1	-6.13183	3.63307	68.7783	1.10176e-16	1.18719e-14
Npw	4.36739	1.64718	68.3955	1.33781e-16	1.43054e-14
Enpp2	-4.02301	3.84577	68.3716	1.35412e-16	1.43701e-14
Dlx3	8.0134	0.816816	67.904	1.7165e-16	1.80787e-14
Cln6	2.30194	2.80241	67.7022	1.90155e-16	1.98783e-14
Gpr56	-4.42235	1.83357	67.6279	1.97455e-16	2.04885e-14
Mapk13	-1.74367	7.18809	67.2314	2.41444e-16	2.48687e-14
Gatm	-4.99777	4.92705	67.2158	2.43353e-16	2.48824e-14
Cpt1a	-2.38901	3.44047	67.1559	2.50865e-16	2.54443e-14
Pdpn	1.70169	4.6498	67.1432	2.52481e-16	2.54443e-14
Plagl1	4.78773	3.99053	66.8277	2.96303e-16	2.96472e-14
Rasgrp2	2.28969	4.89989	66.8008	3.00381e-16	2.98421e-14
2810025M15Rik	-1.18424	6.22183	66.638	3.26235e-16	3.21824e-14
Idh3g	1.14926	8.69756	66.5708	3.37546e-16	3.30653e-14
Spp1	-2.86793	5.68447	66.1213	4.24007e-16	4.12465e-14
Epas1	-3.44445	1.4216	65.6749	5.31784e-16	5.1374e-14
Sct	5.22702	5.63135	65.4463	5.97189e-16	5.72974e-14
Fxyd6	-2.24561	4.94529	65.4069	6.09262e-16	5.80581e-14
Nodal	-3.33063	2.74682	65.3658	6.22084e-16	5.88794e-14
Kndc1	-2.4927	2.64238	65.1949	6.78443e-16	6.37827e-14
Id2	2.49944	6.26021	65.1043	7.10383e-16	6.59399e-14
Asb14	-7.00156	0.278063	65.1031	7.10803e-16	6.59399e-14
Dgka	-3.37286	3.66919	65.01	7.45184e-16	6.86746e-14
Gadd45a	2.62401	3.30631	64.7814	8.36855e-16	7.66187e-14
Etd	-9.21271	2.01126	64.7295	8.59169e-16	7.81509e-14
Fam57a	2.24536	2.18673	64.6636	8.88411e-16	8.02895e-14
Pycr2	-3.62889	5.62418	64.6122	9.11883e-16	8.18824e-14
B3galtl	1.74267	5.83496	64.5465	9.42817e-16	8.41209e-14
Arhgap8	-3.2797	2.05607	64.3738	1.0292e-15	9.1247e-14
Tex21	-2.33747	4.76024	63.9616	1.26868e-15	1.11771e-13
Pcgf5	1.48779	7.13754	63.842	1.34809e-15	1.18025e-13
Gal	-7.09569	3.75581	63.2486	1.82196e-15	1.58467e-13
Ppp2r5a	-1.75655	3.72873	63.2371	1.83265e-15	1.58467e-13
Tnnt3	6.25173	2.2411	63.1648	1.90111e-15	1.63379e-13
Dkkl1	6.06579	0.308804	62.6183	2.50909e-15	2.14313e-13
Syt5	2.43977	5.51956	62.5873	2.54894e-15	2.16397e-13
Osbpl6	3.12242	2.32987	62.3246	2.91258e-15	2.4578e-13
Hand1	7.17267	0.0333216	62.0094	3.41816e-15	2.86716e-13
Gpr146	3.56784	0.479558	61.9829	3.46455e-15	2.88877e-13
Hlf	-4.63836	0.615682	61.8024	3.79715e-15	3.14736e-13
Copz2	-2.27042	5.34513	61.729	3.94134e-15	3.24766e-13
1700019N12Rik	2.97117	1.2508	61.6515	4.09945e-15	3.35819e-13
Slc28a1	3.38282	1.5095	61.5956	4.21759e-15	3.43489e-13
Gbx2	3.36596	1.52863	61.5418	4.33451e-15	3.5097e-13
Tgif1	-2.0525	6.48758	61.3817	4.70165e-15	3.7851e-13
2610002J02Rik	-1.98627	5.0102	61.3332	4.81881e-15	3.85725e-13
8030411F24Rik	-7.82362	2.30992	60.9137	5.96314e-15	4.74612e-13
Bmp4	-3.87453	3.00954	60.7961	6.33023e-15	5.00983e-13
Lhx1	-3.08903	2.38602	60.6107	6.95544e-15	5.4737e-13
Dleu7	4.16502	0.672962	60.5097	7.32183e-15	5.72984e-13
Tmem100	-3.7515	1.82996	60.2849	8.20749e-15	6.38725e-13
Sfrp4	-6.71151	1.3692	60.2673	8.28107e-15	6.40891e-13
Myh7b	2.48419	1.15298	60.0147	9.41539e-15	7.24674e-13
Arl3	-1.83574	5.14217	59.9026	9.96682e-15	7.62924e-13
Cubn	3.20922	1.778	59.8109	1.04426e-14	7.94999e-13
Kcnj12	4.63626	0.892127	59.5821	1.17298e-14	8.88171e-13
Nt5c3l	-2.55043	3.48782	59.541	1.19772e-14	9.02023e-13
Inha	-5.27652	3.38168	59.4316	1.26619e-14	9.4406e-13
Mmd2	-7.81728	0.744628	59.4303	1.26701e-14	9.4406e-13
Hsd17b3	-6.57357	0.768535	59.4159	1.27637e-14	9.45996e-13
9930021D14Rik	-3.32502	2.74895	59.3172	1.34199e-14	9.89403e-13
St7	1.63006	4.3622	58.9596	1.60946e-14	1.18038e-12
Fbxo6	1.67282	6.52322	58.8048	1.74115e-14	1.27031e-12
Agpat2	3.04495	2.04362	58.5623	1.96951e-14	1.42947e-12
Baiap2l1	2.77106	1.59513	58.521	2.01132e-14	1.4523e-12
Plekhb2	1.4903	3.23214	58.498	2.03493e-14	1.46181e-12
Kazald1	-5.47456	2.84353	58.3931	2.14646e-14	1.53406e-12
B3gnt7	2.64404	3.44163	58.2822	2.27089e-14	1.61476e-12
Gstm2	-2.81558	8.86224	58.1511	2.42744e-14	1.71736e-12
Il28ra	3.07296	0.55297	57.9996	2.62174e-14	1.84549e-12
Palld	-2.13871	4.17572	57.7764	2.93679e-14	2.05652e-12
Lrp8	2.15099	1.10867	57.7669	2.95089e-14	2.05652e-12
Dnajb8	6.03288	-0.657347	57.422	3.51661e-14	2.43864e-12
Gata3	4.14814	0.172267	57.2852	3.76987e-14	2.60139e-12
Ccdc68	3.81942	1.58565	57.1765	3.98409e-14	2.73574e-12
E130309F12Rik	3.04041	1.0018	57.066	4.21424e-14	2.87966e-12
Macrod1	3.14718	2.14845	57.0099	4.33618e-14	2.93709e-12
Akr1cl	-6.14222	4.32718	57.0081	4.34022e-14	2.93709e-12
Tchp	-1.87927	2.31311	56.7001	5.07622e-14	3.41864e-12
Foxp4	-6.37625	-0.283187	56.6584	5.18501e-14	3.45932e-12
Sh3bgr	2.93108	1.80854	56.658	5.18602e-14	3.45932e-12
Dlg3	1.64821	4.25428	56.3888	5.94681e-14	3.94801e-12
Timp2	2.1878	2.96391	56.2045	6.5311e-14	4.31545e-12
Plp2	1.15548	8.45173	55.9566	7.40884e-14	4.87244e-12
Gyg	1.57949	5.22575	55.7364	8.28678e-14	5.42436e-12
Myl7	2.63632	3.37794	55.5844	8.95303e-14	5.83321e-12
Hes1	-2.55491	4.42069	55.5176	9.26261e-14	6.00249e-12
Dzip1	-2.73964	3.7639	55.51	9.29855e-14	6.00249e-12
Zc3hav1l	1.61185	4.39029	55.356	1.00562e-13	6.4618e-12
Shbg	-7.18238	1.13315	55.299	1.0352e-13	6.62152e-12
Cpe	-4.86985	3.3643	55.2798	1.04539e-13	6.65628e-12
Mpzl2	-5.89403	0.279817	55.1826	1.09837e-13	6.96199e-12
Tspan15	-1.80683	4.57989	55.0009	1.20474e-13	7.57235e-12
Ttll6	6.62405	-0.0315259	54.9997	1.20548e-13	7.57235e-12
Thbs3	3.44316	2.64686	54.979	1.21826e-13	7.61084e-12
Etv6	-1.48768	2.96543	54.9722	1.22247e-13	7.61084e-12
Osbp2	5.7403	0.296576	54.847	1.30284e-13	8.07533e-12
Sat2	-2.47273	2.83006	54.5252	1.5347e-13	9.47051e-12
Rbp1	3.51414	4.80971	54.3962	1.63882e-13	1.00687e-11
Chchd5	-1.96944	5.30592	54.2303	1.7832e-13	1.09079e-11
Ftsj1	1.43573	6.31698	53.9267	2.08112e-13	1.2675e-11
Susd3	-3.71726	2.89065	53.9167	2.09168e-13	1.26841e-11
Ppp1r1a	2.60366	2.96864	53.8568	2.15643e-13	1.30204e-11
Gstm7	-3.35938	4.96688	53.6691	2.37266e-13	1.42645e-11
Met	4.00049	1.21222	53.4174	2.69703e-13	1.61453e-11
Hspbap1	-2.57694	4.06051	53.0799	3.20248e-13	1.90895e-11
Stra8	7.35912	7.34349	53.0264	3.29091e-13	1.95335e-11
Adamts16	-5.40524	1.18096	52.9009	3.50807e-13	2.07346e-11
Tmem216	-1.97857	5.14874	52.8783	3.54865e-13	2.08864e-11
Nmi	-2.872	4.99765	52.8402	3.61824e-13	2.12068e-11
Lect1	-5.75296	1.12524	52.7963	3.69999e-13	2.15956e-11
Cst11	-5.62989	0.802834	52.748	3.79211e-13	2.20414e-11
1700121N20Rik	-2.82599	0.980092	52.6811	3.92345e-13	2.27106e-11
Mcam	-1.68375	2.79264	52.6615	3.96286e-13	2.28443e-11
Dpcd	-1.46527	6.1161	52.5725	4.14659e-13	2.38055e-11
Cdc42ep3	3.41278	1.88726	52.5608	4.1714e-13	2.38502e-11
Sox9	-7.36231	1.36361	52.5346	4.22739e-13	2.40721e-11
Oacyl	-6.17829	-0.461189	52.1926	5.03149e-13	2.85349e-11
Scd1	3.77088	1.63361	52.1327	5.18746e-13	2.93008e-11
Gch1	1.59683	3.24598	51.9416	5.71752e-13	3.21651e-11
Acp5	3.44609	1.18988	51.8548	5.97609e-13	3.34562e-11
Mal	5.84347	0.186016	51.8487	5.99479e-13	3.34562e-11
Dnahc8	2.37558	2.81146	51.702	6.45969e-13	3.58512e-11
Edn3	3.90772	1.0172	51.6973	6.47512e-13	3.58512e-11
Cyp2ab1	6.54505	-0.387353	51.6425	6.65832e-13	3.67204e-11
BC033916	-1.92322	4.66889	51.5824	6.86543e-13	3.77141e-11
Pnck	2.95065	3.52338	51.3961	7.54887e-13	4.13065e-11
S100a6	1.63413	3.88445	51.1774	8.43844e-13	4.59944e-11
Pdlim3	-2.62623	4.95722	50.7334	1.05804e-12	5.74459e-11
Miox	-6.92376	0.125715	50.6745	1.09024e-12	5.89658e-11
Nudt16	1.8294	2.89969	50.4924	1.19629e-12	6.44525e-11
Tmem116	2.06241	2.72663	50.4696	1.21024e-12	6.4954e-11
Asgr1	-5.47828	0.38958	50.344	1.29023e-12	6.89829e-11
Cbx8	2.71549	2.1642	50.2201	1.37436e-12	7.30508e-11
Cdk6	-1.8551	2.74215	50.2167	1.37674e-12	7.30508e-11
Serpina3a	-8.66954	1.42502	50.0626	1.48915e-12	7.87172e-11
Eif2c4	3.04355	0.95836	49.9695	1.56157e-12	8.22351e-11
Ext1	-1.65816	2.68002	49.9033	1.61512e-12	8.46256e-11
Syn2	3.43222	2.25228	49.8973	1.62009e-12	8.46256e-11
Rab4a	1.84129	4.43098	49.8857	1.62971e-12	8.46256e-11
1810030O07Rik	1.27435	5.93252	49.884	1.63113e-12	8.46256e-11
Rhbdl3	4.15166	1.47386	49.7718	1.72712e-12	8.92748e-11
Cd5	3.74757	0.710337	49.7424	1.75313e-12	9.02862e-11
B3galnt1	2.37861	4.04906	49.6944	1.79655e-12	9.21834e-11
Emc9	1.54628	4.04773	49.6633	1.82525e-12	9.33144e-11
Fam92b	2.94315	1.90074	49.6331	1.85362e-12	9.44201e-11
Rec8	4.3237	3.31555	49.5678	1.91631e-12	9.72598e-11
Kcnb1	-3.25089	2.34066	49.4916	1.99224e-12	1.00748e-10
Phyh	-1.41828	4.67056	49.4252	2.06084e-12	1.03627e-10
Acbd7	-2.73695	4.21614	49.4222	2.06397e-12	1.03627e-10
4930486L24Rik	-4.57346	2.28745	49.3762	2.11288e-12	1.05705e-10
Gm5083	-2.97942	1.06089	49.3676	2.12227e-12	1.05796e-10
Atp1b1	1.47638	4.31543	49.2682	2.2325e-12	1.10897e-10
Gkap1	1.23652	6.20361	48.8086	2.82201e-12	1.39685e-10
Sh3tc2	-5.43128	0.371157	48.7507	2.90648e-12	1.43359e-10
Pparg	5.25666	2.62483	48.6575	3.04801e-12	1.49812e-10
Napepld	-1.49163	2.31526	48.5908	3.15342e-12	1.54451e-10
Slc16a4	-2.88107	3.37391	48.5097	3.28656e-12	1.60411e-10
Pgam2	-2.35679	2.09793	48.4255	3.43084e-12	1.66872e-10
Cml2	-1.79442	2.04579	48.3195	3.62131e-12	1.75527e-10
6430527G18Rik	-4.18534	1.26811	48.3034	3.65115e-12	1.76363e-10
Wdr31	-1.38039	5.49628	48.08	4.09176e-12	1.96967e-10
Tmem154	-6.66342	0.974013	48.0663	4.1204e-12	1.97666e-10
H2-Aa	-6.37194	0.612288	48.0528	4.14894e-12	1.98356e-10
Amh	-5.82324	0.0857415	48.032	4.19313e-12	1.99787e-10
Rhd	-3.51915	2.77909	47.9991	4.26419e-12	2.02484e-10
Fam50a	1.11665	6.86899	47.9527	4.36623e-12	2.06629e-10
Mest	-2.38768	3.99148	47.9389	4.39713e-12	2.07391e-10
Dapk2	-2.77359	3.22233	47.9235	4.43174e-12	2.08321e-10
B9d1	-1.6419	5.7324	47.9016	4.48154e-12	2.09958e-10
Krt17	-7.6905	2.38522	47.6915	4.98851e-12	2.3293e-10
Tlcd1	-1.63887	4.99565	47.6772	5.02504e-12	2.33856e-10
Ooep	-1.67697	6.35973	47.6373	5.1283e-12	2.37872e-10
Cdc42se1	-1.64859	3.02472	47.59	5.25356e-12	2.42878e-10
Gjb4	5.01937	1.08115	47.5327	5.40943e-12	2.49261e-10
Rhox6	3.2871	8.69399	47.5158	5.45612e-12	2.50588e-10
Zbp1	-4.70877	1.8571	47.3401	5.96784e-12	2.73e-10
Gfra3	3.45847	0.68111	47.3351	5.98308e-12	2.73e-10
Nipal1	-5.19113	1.09908	47.2973	6.09968e-12	2.77416e-10
Rhox9	3.31174	9.20347	47.1944	6.42823e-12	2.91413e-10
Tnni2	2.985	0.907544	47.1843	6.46152e-12	2.91977e-10
Slc25a43	2.37528	2.16764	47.052	6.91266e-12	3.11359e-10
5730469M10Rik	-1.06713	4.76735	47.04	6.95535e-12	3.12277e-10
Kank3	-1.31517	4.96363	46.8958	7.48627e-12	3.3504e-10
Cplx4	-6.81028	0.0624731	46.81	7.82144e-12	3.48926e-10
Epha2	-3.12701	1.54552	46.6828	8.34585e-12	3.70985e-10
Glrb	3.51075	2.94859	46.6774	8.36888e-12	3.70985e-10
Akr1b8	-3.43121	4.30598	46.6393	8.53331e-12	3.76095e-10
Gm10395	-2.12285	9.51793	46.6382	8.53784e-12	3.76095e-10
Gm9746	-2.12251	9.51678	46.6214	8.61135e-12	3.78144e-10
D14Ertd449e	-2.12261	9.51906	46.5716	8.8331e-12	3.86669e-10
Ube2a	1.02475	8.21495	46.557	8.89898e-12	3.88339e-10
Chn2	2.91775	1.35428	46.3918	9.68198e-12	4.21196e-10
AI848285	3.28495	0.272056	46.3413	9.93499e-12	4.30865e-10
Ak4	3.34597	1.87429	46.325	1.00179e-11	4.3312e-10
Ppif	-1.60799	5.36796	46.3032	1.01297e-11	4.36604e-10
Polr1c	-1.11945	8.05981	46.1975	1.06915e-11	4.58371e-10
Stard8	3.1784	1.36366	46.1959	1.07001e-11	4.58371e-10
Nipa1	1.69001	2.66907	46.1126	1.1165e-11	4.76827e-10
Enkur	-2.27912	2.96485	46.0333	1.16262e-11	4.95015e-10
Rasl12	-5.18775	0.0159564	45.9038	1.24203e-11	5.27225e-10
Rhox4g	3.11709	4.80093	45.8766	1.25941e-11	5.32986e-10
Aldh3b1	-5.61531	0.788869	45.7829	1.3211e-11	5.57407e-10
Sgms2	2.38029	2.30701	45.7592	1.3372e-11	5.62506e-10
Sel1l3	-5.86683	0.728013	45.7349	1.35387e-11	5.67816e-10
Pmvk	1.43949	5.26069	45.7151	1.36768e-11	5.71893e-10
Lyn	3.57252	0.73903	45.6595	1.40702e-11	5.86595e-10
Tmed3	1.93813	5.62328	45.3367	1.65911e-11	6.89638e-10
Stxbp1	1.99274	3.29487	45.2979	1.69226e-11	7.01337e-10
P4ha2	2.13992	3.14915	45.2795	1.70825e-11	7.05877e-10
Gstm6	-2.45434	7.44461	45.2418	1.74147e-11	7.17487e-10
2410004I01Rik	-4.04118	2.33388	45.1931	1.78531e-11	7.3339e-10
S100g	3.50025	0.569199	44.9339	2.03797e-11	8.34732e-10
Nos3	3.35857	0.908849	44.8052	2.17648e-11	8.88092e-10
A730090H04Rik	7.13765	-0.103647	44.8012	2.18092e-11	8.88092e-10
Gm5577	1.82216	3.17153	44.7666	2.21975e-11	9.01284e-10
Clip1	2.27091	1.23701	44.7262	2.266e-11	9.17401e-10
Syngr2	1.95038	5.12609	44.6787	2.32175e-11	9.37263e-10
Zar1	-6.32659	-0.357342	44.6416	2.36612e-11	9.52429e-10
Nphs1as	-3.46345	3.58473	44.5852	2.43526e-11	9.77454e-10
Gja1	-6.2798	2.55852	44.5119	2.5281e-11	1.01182e-09
Eif1a	-1.68001	7.57362	44.4349	2.62959e-11	1.04944e-09
Tinagl1	-5.08335	1.33194	44.3403	2.7597e-11	1.09824e-09
Rhox4b	3.08844	4.99249	44.3087	2.80461e-11	1.11295e-09
1700026D08Rik	5.2021	1.07001	44.1956	2.97151e-11	1.17584e-09
Nid1	-3.10104	1.42845	44.1751	3.00284e-11	1.18489e-09
Hal	2.68966	2.97963	44.0817	3.14944e-11	1.23925e-09
0610005C13Rik	-6.58825	-0.250003	44.04	3.21729e-11	1.2624e-09
Proc	-5.04143	0.947487	43.9913	3.29834e-11	1.29059e-09
Irf2bp2	-1.69986	3.41093	43.954	3.36188e-11	1.31179e-09
Heg1	-2.2944	2.43373	43.9474	3.37314e-11	1.31253e-09
4930523C07Rik	3.11574	1.56496	43.9383	3.3889e-11	1.31501e-09
Prickle3	1.09857	6.63009	43.7442	3.74231e-11	1.44813e-09
Mdk	2.3829	8.60077	43.6703	3.88629e-11	1.49907e-09
Mbp	1.80244	3.14301	43.6657	3.89535e-11	1.49907e-09
Gabra5	5.54266	0.721993	43.603	4.02221e-11	1.54365e-09
Cfc1	3.2025	1.52986	43.5457	4.14173e-11	1.58518e-09
Mgst1	-4.94863	5.22891	43.4999	4.23973e-11	1.61826e-09
Psg22	-7.12125	0.427207	43.4452	4.36002e-11	1.65965e-09
Syngr4	2.5487	5.50971	43.292	4.71498e-11	1.7899e-09
Efna1	1.36997	5.15406	43.2778	4.74938e-11	1.79809e-09
Ins2	4.09381	2.58925	43.254	4.80752e-11	1.81519e-09
Kctd18	-1.54859	3.60487	43.2411	4.8394e-11	1.82232e-09
Lgr4	-2.12014	4.27052	43.2246	4.88035e-11	1.83281e-09
Tmem164	1.82587	2.77436	43.1887	4.97081e-11	1.86179e-09
Ccdc90a	1.85427	2.04364	43.169	5.02101e-11	1.87558e-09
Fam183b	-2.16055	2.68908	43.1502	5.06948e-11	1.88641e-09
Uggt2	2.02545	2.57498	43.1473	5.07693e-11	1.88641e-09
E130304F04Rik	3.57011	0.0386921	43.1393	5.09792e-11	1.8892e-09
1700097N02Rik	4.17313	3.13944	43.1127	5.16751e-11	1.90993e-09
Ifi27l1	-1.78847	6.12713	43.0769	5.26303e-11	1.94012e-09
Carkd	-1.2643	5.35833	42.984	5.51892e-11	2.02706e-09
Fbln1	2.13887	3.50336	42.9809	5.52782e-11	2.02706e-09
Abhd11	1.36143	6.4745	42.9646	5.57385e-11	2.0386e-09
Fam125b	1.62042	2.22908	42.9256	5.68621e-11	2.07428e-09
Phactr3	-2.02653	2.10015	42.8512	5.90664e-11	2.1491e-09
Anxa5	-3.72882	4.61509	42.8312	5.96739e-11	2.16557e-09
Lrrc34	2.74502	7.47697	42.7725	6.1491e-11	2.22575e-09
1700001O22Rik	4.77909	0.146962	42.7136	6.33714e-11	2.2879e-09
E330020D12Rik	-2.18187	3.49596	42.4663	7.19124e-11	2.58958e-09
Iqcg	-1.76975	4.18348	42.378	7.52331e-11	2.70222e-09
Tmem37	2.0512	4.41073	42.2511	8.02744e-11	2.87592e-09
Ift57	-0.996541	4.51955	42.1878	8.2917e-11	2.96301e-09
Casz1	1.76693	1.80689	42.0445	8.92204e-11	3.18015e-09
Lat	-2.1357	2.76093	42.0383	8.95052e-11	3.1822e-09
Enpp5	1.85376	4.96052	41.9122	9.54674e-11	3.38559e-09
Tekt5	-4.66344	0.587647	41.8108	1.00548e-10	3.55674e-09
Tm7sf3	1.12423	4.79725	41.7662	1.02868e-10	3.62946e-09
Dmc1	2.11624	5.14088	41.7614	1.03121e-10	3.62946e-09
Apoa2	-2.73927	1.35396	41.7365	1.0444e-10	3.66664e-09
Bcar3	-2.88885	2.0692	41.7036	1.06216e-10	3.70324e-09
Vnn1	-5.617	0.742234	41.703	1.06244e-10	3.70324e-09
Tgtp2	-7.92195	2.83169	41.7025	1.06275e-10	3.70324e-09
Pde8a	1.86491	2.68293	41.6846	1.07248e-10	3.72787e-09
Dgkz	1.4546	2.73818	41.6774	1.07645e-10	3.7324e-09
Dap	1.89184	3.6947	41.6473	1.09318e-10	3.78104e-09
Grin2d	3.71912	1.18799	41.5828	1.12983e-10	3.89818e-09
Pdlim4	1.92053	5.80402	41.5352	1.15766e-10	3.98441e-09
A430093F15Rik	4.27158	0.130219	41.3995	1.2409e-10	4.26042e-09
Atoh8	4.27223	-0.3669	41.3824	1.2518e-10	4.28733e-09
Cntnap2	3.32847	-0.0404412	41.2966	1.30794e-10	4.46868e-09
Lrriq4	2.40664	4.92922	41.1185	1.43276e-10	4.88322e-09
Gtf3c6	-1.28463	6.57426	41.0975	1.44822e-10	4.92364e-09
F3	-4.31191	0.71629	41.0929	1.45165e-10	4.92364e-09
A430107O13Rik	-2.86322	1.50851	40.8559	1.63877e-10	5.54491e-09
Fam151b	-1.82249	1.86554	40.8081	1.67935e-10	5.66852e-09
Anxa9	2.24609	1.15271	40.8028	1.68393e-10	5.67007e-09
AI314976	-1.08065	7.88177	40.7982	1.68791e-10	5.67007e-09
Gpr37	-6.0415	1.48564	40.654	1.81718e-10	6.08973e-09
Dhh	-4.80046	0.876912	40.6353	1.83461e-10	6.13348e-09
Rhox4d	3.07121	4.40666	40.6045	1.8638e-10	6.21622e-09
Ncrna00086	1.83805	1.88577	40.4449	2.02243e-10	6.72928e-09
Serp1	-1.94008	6.07365	40.3749	2.0962e-10	6.9582e-09
Tgtp1	-7.81285	2.6939	40.3325	2.14221e-10	7.09411e-09
6330512M04Rik	5.13491	1.1773	40.3226	2.15299e-10	7.11299e-09
Pde4b	-3.66619	2.90319	40.2512	2.23317e-10	7.36053e-09
Exoc3l	-3.1298	1.10178	40.2172	2.27238e-10	7.47218e-09
Tor1aip2	-0.995159	7.28688	40.1799	2.31618e-10	7.59838e-09
Ebf2	-5.36425	0.00962981	40.1661	2.33255e-10	7.63421e-09
Wif1	-3.29528	0.698907	40.0999	2.41299e-10	7.87906e-09
Stx1b	2.79405	1.26035	40.0741	2.44508e-10	7.96526e-09
Mybphl	-7.46732	0.513101	40.0388	2.48964e-10	8.07415e-09
Ctrb1	-6.01738	0.305921	40.0385	2.49003e-10	8.07415e-09
Ddhd1	1.28228	3.65952	39.9673	2.58247e-10	8.35456e-09
Ttc39b	1.12198	4.72319	39.9109	2.65811e-10	8.57944e-09
Stradb	1.87097	4.9582	39.8893	2.68776e-10	8.65519e-09
Ccl17	-6.67904	0.225198	39.7228	2.92684e-10	9.40347e-09
Gyltl1b	2.47359	1.72048	39.7178	2.93446e-10	9.40639e-09
Phc1	-1.18243	4.99116	39.6873	2.98064e-10	9.5326e-09
Bend5	1.32396	3.68755	39.675	2.99934e-10	9.57056e-09
Ikzf1	4.37169	0.588063	39.6085	3.10334e-10	9.8799e-09
Lyst	1.95312	2.26407	39.586	3.13923e-10	9.97152e-09
Nr5a1	-5.20874	0.599306	39.5289	3.23233e-10	1.0244e-08
Cst8	-5.43399	4.98063	39.4387	3.38527e-10	1.07045e-08
Gng13	-1.57356	6.57058	39.4126	3.43069e-10	1.08237e-08
Chst15	-4.05072	0.610968	39.2922	3.64891e-10	1.14863e-08
Scara5	-6.04956	0.359218	39.2847	3.66295e-10	1.15046e-08
Pdk3	1.14695	7.36965	39.2731	3.68474e-10	1.15472e-08
Zfp780b	-1.34288	2.65489	39.2392	3.74935e-10	1.17234e-08
5730508B09Rik	1.51338	4.01413	39.1973	3.83077e-10	1.19513e-08
Ly96	-4.24312	0.956252	39.1145	3.9967e-10	1.24413e-08
Gm5868	-5.01373	1.16845	39.0756	4.07705e-10	1.26633e-08
Ebp	1.44081	5.26428	39.0588	4.11234e-10	1.27446e-08
Pnpla6	-2.07782	5.68914	39.0049	4.22733e-10	1.3072e-08
Acsbg1	-3.55237	1.06752	38.9695	4.30478e-10	1.32822e-08
Fgd6	1.73778	3.16302	38.9476	4.35345e-10	1.34029e-08
Flrt3	2.98624	2.67512	38.7985	4.69885e-10	1.44345e-08
Nphs1	-3.36123	3.39308	38.7847	4.73232e-10	1.45055e-08
A730020E08Rik	4.62345	-0.333291	38.7757	4.75418e-10	1.45407e-08
Lrp2	3.31679	0.337748	38.6837	4.98355e-10	1.52091e-08
Rhox4e	3.0726	5.14965	38.5882	5.23354e-10	1.59373e-08
Cstad	5.13501	0.565388	38.5824	5.24911e-10	1.595e-08
Ctnnbip1	1.65777	5.15825	38.5596	5.31061e-10	1.60804e-08
Tspan32	-6.11496	1.21824	38.558	5.31497e-10	1.60804e-08
Fabp3	-1.78246	4.4375	38.5475	5.34363e-10	1.61322e-08
Fut4	3.54574	1.19336	38.5089	5.45053e-10	1.64196e-08
Taok3	-1.81741	2.01539	38.4057	5.7463e-10	1.72506e-08
Rps6ka2	-1.88935	2.34232	38.4041	5.75102e-10	1.72506e-08
Alpl	1.98269	5.06067	38.3766	5.83283e-10	1.74586e-08
1500009L16Rik	2.21138	5.73682	38.3487	5.91686e-10	1.76724e-08
Spag4	3.3937	0.0643308	38.2122	6.34547e-10	1.89122e-08
Sord	2.31017	1.80315	38.1048	6.70447e-10	1.99397e-08
Xlr	2.79321	5.41344	38.0747	6.80888e-10	2.02074e-08
Asb13	3.08707	0.792013	37.9937	7.09745e-10	2.10193e-08
Alpk3	3.95581	-0.233736	37.9768	7.1591e-10	2.11571e-08
Ttc39c	1.15972	3.93195	37.8931	7.47282e-10	2.20377e-08
Apod	-1.90959	2.25924	37.7906	7.87584e-10	2.31775e-08
Nedd9	-4.65621	1.66105	37.7627	7.98958e-10	2.34504e-08
Hpcal1	-1.43298	4.78309	37.7596	8.00205e-10	2.34504e-08
Rsu1	-1.03393	5.53012	37.7347	8.10507e-10	2.37027e-08
Olfm2	4.62308	0.277622	37.7001	8.24983e-10	2.40758e-08
Ube2q1	-1.05351	5.19467	37.6555	8.44088e-10	2.45821e-08
Cbln4	-6.41531	-0.302662	37.5364	8.97209e-10	2.60749e-08
2010110P09Rik	-5.19248	0.0463734	37.5198	9.04905e-10	2.62127e-08
Hsd3b1	-4.15101	1.36053	37.5181	9.05692e-10	2.62127e-08
Alg11	-1.59367	4.83354	37.5108	9.09084e-10	2.62566e-08
Eya2	-4.67276	1.34737	37.4454	9.40077e-10	2.70818e-08
Col14a1	-4.72875	0.172506	37.4424	9.41523e-10	2.70818e-08
Gm11426	-4.80003	-0.129306	37.4239	9.50523e-10	2.72847e-08
Triobp	2.05908	3.89039	37.4144	9.55148e-10	2.73614e-08
Slc6a17	2.89899	1.27191	37.3614	9.81433e-10	2.8057e-08
Dtna	-4.21207	1.4788	37.3514	9.86494e-10	2.81442e-08
1300014I06Rik	-3.13715	0.887013	37.3303	9.97253e-10	2.83933e-08
Cldn26	-5.67847	-0.01683	37.2469	1.04079e-09	2.9556e-08
Abr	2.4619	1.491	37.2441	1.04231e-09	2.9556e-08
Tulp2	-3.84371	1.77662	37.1203	1.11063e-09	3.14297e-08
Tspan8	-3.7319	0.634064	37.0402	1.15716e-09	3.26804e-08
Cyb5	-1.8239	7.46064	37.0307	1.16284e-09	3.27188e-08
Rhox4f	2.91648	4.6137	37.0301	1.16319e-09	3.27188e-08
Rax	-5.48138	0.157405	36.8689	1.26348e-09	3.54045e-08
Igsf21	-2.40177	2.74038	36.8685	1.26373e-09	3.54045e-08
Zfp277	-1.15754	5.8275	36.8232	1.29342e-09	3.61641e-08
Gpcpd1	1.16933	5.82446	36.7108	1.37018e-09	3.82341e-08
Tpmt	-1.27659	4.72048	36.611	1.44213e-09	4.01617e-08
Ovol1	3.11065	0.572458	36.446	1.56954e-09	4.36232e-08
Gab2	2.04972	1.67279	36.4082	1.60028e-09	4.43894e-08
Nacc2	1.49874	2.58506	36.3673	1.63418e-09	4.52403e-08
Atg9b	2.46505	0.306445	36.3464	1.65182e-09	4.56386e-08
Rarb	3.25233	0.856055	36.274	1.71434e-09	4.72197e-08
1700010M22Rik	5.44011	-0.529313	36.2724	1.71579e-09	4.72197e-08
Plcb3	1.38226	3.49047	36.2395	1.74501e-09	4.78844e-08
Braf	1.3407	3.26314	36.2375	1.74678e-09	4.78844e-08
Msc	-2.48418	2.3461	36.2164	1.76576e-09	4.83102e-08
Lpar1	1.81711	2.21824	36.1943	1.78594e-09	4.8767e-08
Smpx	-4.74855	2.5146	36.1515	1.82561e-09	4.97531e-08
Creg2	-2.38111	1.50562	36.1088	1.86601e-09	5.07383e-08
Insc	-6.54231	-0.168451	36.1057	1.869e-09	5.07383e-08
Dnajc25	-1.04391	3.62594	36.0619	1.91145e-09	5.17902e-08
Atox1	1.25982	8.17341	36.033	1.94002e-09	5.2463e-08
Gm9926	-4.7666	-0.595298	35.9454	2.02921e-09	5.47691e-08
Clcnkb	2.97737	-0.106198	35.9277	2.04776e-09	5.51636e-08
Jazf1	2.18759	2.77891	35.9003	2.07676e-09	5.58373e-08
Elovl3	-6.41233	-0.449016	35.8779	2.10076e-09	5.63743e-08
Gde1	1.00858	6.17965	35.8002	2.18628e-09	5.85573e-08
Zrsr2	0.92463	8.09661	35.7868	2.2013e-09	5.87276e-08
Slc9a3r2	2.68738	2.72993	35.7838	2.20474e-09	5.87276e-08
Plxdc2	2.0384	1.24171	35.7834	2.20522e-09	5.87276e-08
Aard	-2.59993	6.02348	35.7515	2.24156e-09	5.9582e-08
Pmel	-2.95933	0.839301	35.7352	2.26042e-09	5.99567e-08
Cd24a	1.36597	5.81426	35.7319	2.26421e-09	5.99567e-08
Slc13a2	-4.9501	-0.0359091	35.705	2.29569e-09	6.05885e-08
0610010O12Rik	2.16588	5.0918	35.7042	2.29672e-09	6.05885e-08
Prss23	3.32676	0.167822	35.6777	2.32813e-09	6.13015e-08
Gata4	-4.63213	1.3515	35.5938	2.43056e-09	6.38786e-08
Spcs1	-1.33736	7.51106	35.5803	2.44756e-09	6.4205e-08
Rabl2	-0.926992	5.28881	35.5575	2.4763e-09	6.48374e-08
Serpine2	-1.86421	6.32456	35.5223	2.52147e-09	6.58406e-08
Drd4	4.84078	-0.707582	35.5181	2.52694e-09	6.58406e-08
Sh3bp4	-2.18533	2.3622	35.5167	2.52872e-09	6.58406e-08
Fam3c	-1.11603	7.31982	35.4521	2.61396e-09	6.79339e-08
Gstm1	-1.68137	9.24242	35.3769	2.71685e-09	7.04772e-08
Dmrtc2	4.33343	2.73276	35.3481	2.75733e-09	7.13949e-08
Gsta2	-3.97898	1.32664	35.3265	2.78812e-09	7.19349e-08
Plcg2	1.28698	5.39983	35.3263	2.78845e-09	7.19349e-08
Pou6f1	-3.73877	1.60907	35.2593	2.88597e-09	7.43137e-08
Slc25a36	1.19308	4.22976	35.2206	2.94388e-09	7.56657e-08
Meiob	5.13907	2.88384	35.1602	3.0366e-09	7.77927e-08
Htatip2	0.971624	3.6818	35.1587	3.03903e-09	7.77927e-08
Cnnm1	3.96253	-0.104151	35.156	3.04329e-09	7.77927e-08
Timm17b	1.19382	8.2739	35.1513	3.0506e-09	7.78376e-08
T2	-2.00304	1.79212	35.1344	3.07723e-09	7.83741e-08
Slc38a4	2.59936	5.15747	35.0779	3.16773e-09	8.05328e-08
Chtf18	-1.34872	5.38105	35.0719	3.17747e-09	8.05649e-08
Mlst8	-1.50621	3.68415	35.0701	3.1805e-09	8.05649e-08
Ctgf	1.25272	3.48359	35.0655	3.18796e-09	8.06083e-08
Amfr	1.6084	3.10662	35.0499	3.21357e-09	8.11093e-08
Tgfa	2.0229	1.25144	35.0367	3.23549e-09	8.15156e-08
Echdc3	1.86246	1.91544	34.9504	3.38209e-09	8.49579e-08
Cldn6	2.51528	1.64178	34.9492	3.38425e-09	8.49579e-08
Lrrc38	4.07163	-0.582908	34.8686	3.52722e-09	8.83888e-08
Clmp	-1.88359	2.14731	34.7802	3.69107e-09	9.23295e-08
Tmem192	-1.34195	6.30456	34.7504	3.74792e-09	9.35845e-08
Hist1h2bm	1.90217	3.91416	34.742	3.76413e-09	9.3822e-08
Pirt	-5.4118	-0.481009	34.6904	3.86524e-09	9.61711e-08
Pmp22	2.45168	2.44898	34.6825	3.88098e-09	9.63915e-08
Lrp3	2.948	0.118322	34.657	3.93224e-09	9.74917e-08
Zmynd11	1.05899	4.95554	34.6377	3.9714e-09	9.82886e-08
Cx3cl1	-3.80863	0.695397	34.622	4.00358e-09	9.89103e-08
Gm15698	-6.31585	-0.289047	34.6041	4.0405e-09	9.95916e-08
Ypel3	-1.26071	6.85295	34.6018	4.04538e-09	9.95916e-08
Rhox2d	1.15417	6.55215	34.5923	4.06508e-09	9.99012e-08
Rsph1	-1.25722	4.78431	34.5823	4.08608e-09	1.00241e-07
Siah1b	1.0118	8.46995	34.5574	4.13866e-09	1.01224e-07
Rwdd4a	-1.43808	3.92083	34.5565	4.14059e-09	1.01224e-07
AI413582	-1.8945	4.91909	34.5004	4.26155e-09	1.04e-07
Zfp37	-1.88534	2.73799	34.4696	4.32951e-09	1.05474e-07
2310008H09Rik	-0.784707	5.8687	34.4333	4.41116e-09	1.07277e-07
Dyx1c1	-2.39522	0.934622	34.3996	4.48826e-09	1.08963e-07
Srgap2	1.45124	2.72765	34.3678	4.56206e-09	1.10563e-07
1700012B09Rik	5.08053	-0.225388	34.3433	4.61991e-09	1.11771e-07
Mall	-6.57147	0.341475	34.3161	4.68497e-09	1.1315e-07
Shd	5.66995	-0.954115	34.3092	4.70154e-09	1.13355e-07
Syne2	-2.28305	2.36021	34.2945	4.73717e-09	1.14018e-07
Tuba4a	2.3046	3.00001	34.2177	4.92779e-09	1.18402e-07
Actn2	-1.57045	7.30435	34.0963	5.24499e-09	1.25808e-07
Epb4.1l3	1.60787	3.49633	34.0906	5.26057e-09	1.25889e-07
Aldh1b1	-2.46016	1.2834	34.0884	5.26634e-09	1.25889e-07
Bcdin3d	-1.45937	4.79692	34.0669	5.32497e-09	1.27073e-07
Igsf9	-2.69662	0.706428	34.0264	5.43699e-09	1.29526e-07
Parp14	-4.32469	0.0358371	33.9894	5.5413e-09	1.31787e-07
Gm12409	-2.94658	0.744649	33.9544	5.64194e-09	1.33953e-07
Serhl	1.29196	3.99859	33.8911	5.82843e-09	1.38147e-07
Wdfy1	-1.77971	2.56935	33.8785	5.86626e-09	1.38808e-07
Tmem130	-4.54077	0.197891	33.8503	5.95201e-09	1.406e-07
Zfp819	-2.73869	2.91246	33.823	6.03605e-09	1.42345e-07
Cdkn2d	1.64655	6.08032	33.7843	6.15733e-09	1.44961e-07
H2-DMa	2.47453	0.651685	33.7683	6.20826e-09	1.45915e-07
Vrk2	1.23021	5.50319	33.7606	6.2328e-09	1.46111e-07
Mettl21a	0.907582	3.71852	33.7592	6.23745e-09	1.46111e-07
Oat	0.859278	5.53334	33.7338	6.31918e-09	1.47778e-07
Coq10a	1.34796	4.07732	33.7181	6.37068e-09	1.48734e-07
Notum	2.65165	1.43843	33.6862	6.47584e-09	1.50938e-07
Fmn1	-2.4135	1.47685	33.6445	6.61607e-09	1.5395e-07
Lrrc3b	3.16366	0.806621	33.6222	6.69238e-09	1.55467e-07
Gm16197	1.92863	1.93462	33.5885	6.80927e-09	1.57921e-07
Snx33	-6.35561	0.464003	33.5201	7.05322e-09	1.63308e-07
Gstp1	1.16236	8.70271	33.482	7.19284e-09	1.66266e-07
Gstp2	1.1539	8.28475	33.4779	7.20781e-09	1.66338e-07
Mical1	2.69186	1.00836	33.4586	7.27962e-09	1.67719e-07
Gpx8	-4.61569	3.33428	33.4419	7.34253e-09	1.6889e-07
Smarca1	-3.39856	1.26984	33.4058	7.48011e-09	1.71773e-07
B230208H11Rik	1.69405	1.64367	33.3532	7.68503e-09	1.7619e-07
Hist1h2bk	1.72409	4.99459	33.3167	7.83069e-09	1.79236e-07
Chadl	2.84432	1.4303	33.3032	7.8851e-09	1.80187e-07
Rimbp2	-4.65364	0.0899285	33.2789	7.98441e-09	1.82159e-07
Fastkd2	-1.16602	6.41523	33.2637	8.04726e-09	1.83294e-07
A230072C01Rik	1.04665	5.98144	33.2413	8.14044e-09	1.85116e-07
Slc25a35	-1.37727	3.71617	33.2325	8.17718e-09	1.8565e-07
Mbnl3	2.48244	4.00057	33.2032	8.30135e-09	1.88164e-07
Dapl1	2.54152	3.26872	33.1294	8.62254e-09	1.95129e-07
Fancb	1.29457	5.45055	33.0889	8.80402e-09	1.98914e-07
Cdh1	-1.43574	3.27593	33.0784	8.85187e-09	1.99673e-07
Defb36	-5.05942	0.0653506	33.0692	8.89363e-09	2.00155e-07
6030408B16Rik	-4.2007	2.33379	33.0674	8.90181e-09	2.00155e-07
Ebf3	3.52505	-0.0622171	33.0566	8.95138e-09	2.00947e-07
4930513N10Rik	2.08839	5.40515	32.989	9.26824e-09	2.07727e-07
Ptk2b	-2.4048	1.52153	32.9136	9.63476e-09	2.15463e-07
Scgn	-2.278	4.79218	32.9117	9.64413e-09	2.15463e-07
Wdr73	-1.22814	5.05428	32.898	9.7125e-09	2.16644e-07
Sms	1.1472	6.25842	32.8902	9.75113e-09	2.1716e-07
Micalcl	-3.32568	2.69491	32.8328	1.00434e-08	2.23315e-07
Axl	-4.51651	1.97673	32.7516	1.04722e-08	2.32479e-07
Lpgat1	1.26685	4.33558	32.6153	1.12329e-08	2.48972e-07
D630045J12Rik	2.07531	1.51488	32.5851	1.14087e-08	2.52468e-07
Olig1	-1.59629	1.10382	32.5448	1.16477e-08	2.57352e-07
Areg	3.65379	-0.50326	32.4955	1.19471e-08	2.63551e-07
Wfdc18	-6.07706	-0.418879	32.4781	1.20542e-08	2.65496e-07
Neb	-2.27191	1.79795	32.4748	1.20751e-08	2.65537e-07
Med27	-0.96939	4.76748	32.4621	1.21541e-08	2.66858e-07
4930480M12Rik	-3.22058	0.398862	32.4048	1.25174e-08	2.74128e-07
1110046J04Rik	-4.49112	0.470224	32.4038	1.25244e-08	2.74128e-07
Btg2	-1.51331	4.16126	32.3814	1.26694e-08	2.76869e-07
Wnt6	-3.33189	1.06508	32.3732	1.27232e-08	2.77612e-07
Hist1h2bj	1.76071	5.23963	32.3435	1.29191e-08	2.81448e-07
Ccdc123	1.77138	5.99093	32.3247	1.30442e-08	2.83732e-07
Lonrf2	2.86997	2.17819	32.3196	1.30784e-08	2.84035e-07
Kirrel3	-3.66	-0.0273235	32.2698	1.34183e-08	2.90965e-07
Tmprss13	-5.69018	0.231364	32.2631	1.34647e-08	2.9152e-07
Pla2g2d	3.40667	0.640529	32.2198	1.37679e-08	2.97625e-07
Gm17455	3.13474	2.41906	32.2008	1.3903e-08	3.00082e-07
Agbl3	1.63978	3.53293	32.1862	1.40085e-08	3.01894e-07
Arid4a	-1.2702	4.71036	32.1733	1.41012e-08	3.03425e-07
Slco4a1	-4.32177	-0.375841	32.1563	1.42253e-08	3.05627e-07
Epcam	-0.781663	7.86112	32.1464	1.42984e-08	3.06538e-07
1110038B12Rik	-1.6864	3.67635	32.1446	1.43115e-08	3.06538e-07
Asns	1.26269	7.238	32.1401	1.43444e-08	3.06774e-07
BC048679	2.31287	5.39867	32.1263	1.4447e-08	3.08496e-07
Pcbp1	-1.25335	5.72404	32.104	1.46136e-08	3.11223e-07
Rnpep	2.43789	2.13398	32.1033	1.46191e-08	3.11223e-07
BC021891	-4.97374	0.305049	32.0991	1.46509e-08	3.11426e-07
Lactb	1.17522	4.40759	32.0854	1.47541e-08	3.13145e-07
BC026590	-1.11729	4.68958	32.0475	1.50448e-08	3.18831e-07
Cnga1	-5.84882	0.252384	32.0042	1.53841e-08	3.2553e-07
Pde4d	-2.17945	0.766168	31.9978	1.54344e-08	3.26101e-07
Eci2	1.05768	5.49494	31.979	1.55848e-08	3.28784e-07
Fam101b	2.52959	1.6927	31.954	1.57867e-08	3.32541e-07
Rbm15b	-1.34627	2.85263	31.9185	1.6078e-08	3.3817e-07
Usp9y	-6.20976	-0.638917	31.9141	1.61146e-08	3.38431e-07
Pih1d2	-1.5789	4.70079	31.8958	1.62669e-08	3.41118e-07
Id4	1.50173	2.68582	31.8222	1.6895e-08	3.53321e-07
Bcat1	3.73123	2.18443	31.8217	1.68993e-08	3.53321e-07
Nmb	1.81362	4.34832	31.7974	1.71125e-08	3.57247e-07
Kctd14	-3.65889	4.20054	31.7473	1.7559e-08	3.66022e-07
Hebp2	-1.73187	3.35919	31.644	1.85181e-08	3.85441e-07
Tarsl2	1.92717	2.69098	31.6021	1.89223e-08	3.9327e-07
Slc11a1	-1.94063	3.91193	31.5537	1.94005e-08	4.02611e-07
4930412C18Rik	2.01292	1.0073	31.5489	1.94477e-08	4.02993e-07
Ppfibp2	-1.59306	2.89502	31.3949	2.10533e-08	4.3562e-07
Rhox4a	2.7808	6.24271	31.3253	2.1822e-08	4.50859e-07
Chd3	2.99584	0.703888	31.2969	2.21438e-08	4.56835e-07
1700011J10Rik	1.25537	6.56012	31.289	2.22337e-08	4.58015e-07
Gm1564	4.32957	4.96981	31.2635	2.25278e-08	4.63188e-07
Dpys	2.81388	3.65833	31.2615	2.2551e-08	4.63188e-07
Gpr153	3.66335	-0.301322	31.25	2.26847e-08	4.65252e-07
Mdh1	-0.78591	8.89714	31.2349	2.28614e-08	4.68192e-07
Slc16a9	2.03349	1.73135	31.2238	2.29927e-08	4.70192e-07
2610037D02Rik	-2.7238	3.99319	31.1523	2.38552e-08	4.87119e-07
Cdk15	2.22541	0.851255	31.1154	2.43137e-08	4.95759e-07
Psmg2	-0.936721	8.28635	31.0737	2.48411e-08	5.05776e-07
Gsta1	-4.60226	0.396975	30.985	2.60037e-08	5.28678e-07
Stard10	2.52695	3.90478	30.9701	2.62038e-08	5.31975e-07
Il17rd	-1.0798	3.59316	30.9408	2.66014e-08	5.39266e-07
Enpep	-4.2723	3.15701	30.9267	2.6796e-08	5.42425e-07
Kiss1	3.46788	1.33352	30.9176	2.6922e-08	5.44189e-07
Tulp3	-2.4911	1.68105	30.8958	2.72256e-08	5.49534e-07
Tnnc2	-3.95268	1.01455	30.8771	2.74893e-08	5.54058e-07
Sugt1	-1.28497	7.77614	30.8228	2.82701e-08	5.68975e-07
C77370	2.50328	2.02488	30.81	2.84571e-08	5.71919e-07
Rab31	-3.1229	2.18498	30.8062	2.85124e-08	5.72209e-07
Ccnd1	2.76789	4.96263	30.7864	2.88055e-08	5.77265e-07
1700021C14Rik	-1.40253	5.6855	30.7749	2.89768e-08	5.79867e-07
Cldn7	1.90197	3.63704	30.7235	2.97542e-08	5.94574e-07
Brwd1	1.04805	7.09682	30.6329	3.11767e-08	6.22113e-07
Spryd4	-1.47556	4.95551	30.5917	3.18449e-08	6.34543e-07
Armcx1	-4.18117	0.508514	30.5327	3.28283e-08	6.52872e-07
Bhmt	3.06362	0.991242	30.531	3.2858e-08	6.52872e-07
Ly6e	-1.20001	7.52539	30.4952	3.34701e-08	6.64093e-07
Grrp1	3.68557	0.833371	30.4402	3.44317e-08	6.82205e-07
Serpina5	-6.95078	0.312228	30.4308	3.45986e-08	6.84545e-07
Txlng	1.04398	6.10148	30.4258	3.4689e-08	6.85365e-07
2310003C23Rik	-0.749667	5.20086	30.4207	3.47805e-08	6.86205e-07
Gm4984	2.2593	1.03137	30.4082	3.50039e-08	6.8964e-07
Epdr1	-2.71375	1.19736	30.4053	3.50568e-08	6.89712e-07
Tet1	-1.15696	5.22259	30.344	3.61831e-08	7.10873e-07
Lmod3	-6.06279	-0.452912	30.3316	3.64152e-08	7.14431e-07
Hccs	1.54622	6.5659	30.3179	3.66729e-08	7.18481e-07
Rhox2a	1.11685	8.42855	30.1998	3.89751e-08	7.62518e-07
Pld1	-2.09899	1.1251	30.1869	3.92343e-08	7.66519e-07
Amn	2.53925	2.05069	30.1442	4.01082e-08	7.825e-07
Akap12	-1.39538	5.20284	30.0712	4.1648e-08	8.11411e-07
Serpinh1	-1.63855	2.98298	30.0649	4.17821e-08	8.12894e-07
Ccdc59	-1.07896	5.62606	30.0514	4.20735e-08	8.17428e-07
Kif21a	-1.37869	4.35482	30.0471	4.21684e-08	8.18137e-07
B830017H08Rik	5.99998	-0.486701	30.0331	4.24735e-08	8.22917e-07
Slc35b1	-0.892069	6.45885	29.9978	4.32539e-08	8.36879e-07
Dst	-1.06247	4.16896	29.9898	4.34315e-08	8.39156e-07
Slc14a1	-5.3189	-0.811575	29.9871	4.34935e-08	8.39197e-07
Aif1l	2.64997	4.9196	29.9713	4.3849e-08	8.44892e-07
Mosc2	1.05887	6.28079	29.9427	4.44997e-08	8.55221e-07
Gm10865	2.71515	2.05311	29.9424	4.45071e-08	8.55221e-07
Surf2	-0.91907	5.3121	29.8906	4.57122e-08	8.77173e-07
Nfkb1	1.81609	1.42709	29.8572	4.6506e-08	8.91184e-07
Haus7	1.0496	6.79723	29.7846	4.82812e-08	9.23939e-07
Pdzk1	-2.7835	2.59127	29.7612	4.88671e-08	9.33875e-07
Camk1	1.136	5.24667	29.7494	4.91655e-08	9.38297e-07
Cstf2	1.16373	5.74707	29.7364	4.94962e-08	9.43324e-07
Slc38a5	-4.52731	1.56333	29.6765	5.10494e-08	9.71603e-07
Gm16677	2.4725	4.37088	29.6609	5.14632e-08	9.7815e-07
Zfp827	-2.35507	0.912031	29.6394	5.20371e-08	9.87718e-07
Zfp503	4.31454	-0.436593	29.6115	5.27917e-08	1.00069e-06
Syce3	2.29626	3.92889	29.5876	5.34445e-08	1.01169e-06
L1td1	-2.01956	5.48191	29.5722	5.38724e-08	1.01841e-06
Bhlhb9	1.19573	5.63669	29.564	5.40997e-08	1.02065e-06
Tspo2	-2.92796	1.14351	29.5602	5.42073e-08	1.02065e-06
Rgn	-4.78103	1.60178	29.5601	5.42092e-08	1.02065e-06
Sdhaf1	-0.990418	4.04746	29.5103	5.56214e-08	1.04583e-06
Lhx2	4.16382	0.62431	29.5007	5.58968e-08	1.0496e-06
Stx17	1.19447	4.6153	29.4674	5.68665e-08	1.06638e-06
Srms	5.05196	-0.763566	29.4574	5.71585e-08	1.06964e-06
Patl2	2.68855	1.81414	29.4563	5.71931e-08	1.06964e-06
Acpl2	3.18563	0.58516	29.3663	5.991e-08	1.11896e-06
Pou6f2	-3.13661	0.504255	29.3633	6.00043e-08	1.11923e-06
Crabp2	2.06134	5.46164	29.3477	6.0487e-08	1.12673e-06
Ly6d	-2.79844	1.26189	29.3434	6.0623e-08	1.12777e-06
BB123696	-3.39699	-0.176226	29.2821	6.25697e-08	1.16243e-06
Neil3	1.27695	3.81904	29.2496	6.36294e-08	1.18056e-06
Clec2l	3.10093	1.03096	29.2247	6.4453e-08	1.19426e-06
Araf	1.0437	6.98593	29.2036	6.51584e-08	1.20573e-06
Ofd1	1.23987	5.05393	29.1837	6.58304e-08	1.21656e-06
Mmachc	-1.11794	4.57032	29.1647	6.64806e-08	1.22696e-06
Mtap2	2.51489	0.920273	29.1611	6.66021e-08	1.22758e-06
Prcp	1.49636	2.09672	29.1151	6.8204e-08	1.25546e-06
Fbxo2	2.26629	1.67383	29.1123	6.8301e-08	1.25559e-06
Ldhb	-1.12175	10.2669	29.0988	6.87806e-08	1.26275e-06
Trim32	-1.67001	2.25209	29.0758	6.96015e-08	1.27615e-06
S1pr1	-4.11703	-0.0419847	29.0711	6.97702e-08	1.27757e-06
Hist1h2bp	1.54927	3.43715	29.0661	6.99493e-08	1.27918e-06
Axin2	1.59635	2.0625	29.0207	7.16075e-08	1.30779e-06
Unc119	-1.07259	5.4213	28.991	7.27158e-08	1.32631e-06
Mrpl19	-0.910752	5.59625	28.9547	7.40907e-08	1.34963e-06
1500012F01Rik	-1.63348	4.98021	28.9128	7.57103e-08	1.37734e-06
BC023829	1.68256	3.77008	28.8653	7.75918e-08	1.40974e-06
6030498E09Rik	-4.37909	0.397169	28.8624	7.7707e-08	1.41e-06
Nkd1	2.79693	2.38718	28.8281	7.90969e-08	1.43336e-06
Hist1h2bq	1.45477	5.38586	28.7794	8.11085e-08	1.46602e-06
Hist1h2br	1.45477	5.38586	28.7794	8.11085e-08	1.46602e-06
Hsd17b13	-5.60242	-0.942888	28.7439	8.26096e-08	1.49123e-06
Crlf2	1.20482	3.46182	28.7159	8.38124e-08	1.511e-06
Btbd10	1.22834	6.65188	28.699	8.45463e-08	1.52227e-06
Tex101	3.21845	6.10137	28.6828	8.52571e-08	1.5331e-06
Tceal8	-1.46671	5.76583	28.6216	8.79937e-08	1.58028e-06
Afap1l2	-2.91958	0.262293	28.609	8.85708e-08	1.5886e-06
Tmem50a	-0.879199	7.09216	28.5879	8.95394e-08	1.60199e-06
Ccdc15	1.24158	2.22353	28.5878	8.95457e-08	1.60199e-06
Lhpp	1.33539	4.97168	28.5642	9.06447e-08	1.61958e-06
Armcx5	1.22869	3.93959	28.5448	9.15539e-08	1.63374e-06
Rhox4c	2.82602	5.0359	28.5388	9.1839e-08	1.63674e-06
Rp9	1.04788	5.07396	28.5199	9.27391e-08	1.65014e-06
Apobec2	-1.78182	2.3205	28.5181	9.28263e-08	1.65014e-06
Rnf31	1.22915	2.7253	28.5051	9.34512e-08	1.65914e-06
Ccr7	-3.09603	1.65891	28.4947	9.3957e-08	1.66601e-06
Grap2	-3.72059	0.418534	28.4259	9.73529e-08	1.72405e-06
Gm10639	-4.64689	0.120518	28.4021	9.85574e-08	1.74317e-06
2200002J24Rik	-4.17559	0.930037	28.3477	1.01367e-07	1.7906e-06
Calml4	2.96135	3.32201	28.3303	1.02281e-07	1.80447e-06
Impa1	-1.20024	4.50482	28.2513	1.06543e-07	1.87731e-06
Reep2	-2.85743	0.309133	28.2325	1.07584e-07	1.89325e-06
Pacsin1	2.16836	3.69406	28.1172	1.14186e-07	2.00693e-06
Lsp1	2.94559	1.35429	28.1093	1.14656e-07	2.01266e-06
Dusp26	-6.33353	-0.302218	28.064	1.17368e-07	2.05769e-06
Prmt10	0.863679	5.68801	28.05	1.18219e-07	2.07001e-06
Galntl2	-3.19965	-0.0108488	28.0328	1.19275e-07	2.0859e-06
Yipf1	0.77079	5.11193	28.0197	1.20086e-07	2.09746e-06
Krtdap	-2.60159	1.21502	27.9822	1.22436e-07	2.13585e-06
Ccdc67	4.98421	-0.120097	27.9779	1.2271e-07	2.13797e-06
1810009A15Rik	-1.11939	8.17367	27.9601	1.23845e-07	2.15505e-06
4933432B09Rik	-1.96388	1.17004	27.9469	1.24693e-07	2.16608e-06
Kcnk4	3.9442	-0.238728	27.9454	1.24788e-07	2.16608e-06
Dlx6as1	5.07504	-0.239753	27.919	1.26501e-07	2.1908e-06
Trim26	1.06751	3.63419	27.9186	1.26525e-07	2.1908e-06
Vma21	1.20475	6.81096	27.8643	1.30127e-07	2.25039e-06
Nt5c3	-1.09753	6.32243	27.8581	1.30548e-07	2.2532e-06
Cpsf4l	-1.14862	6.59833	27.8571	1.30611e-07	2.2532e-06
D830030K20Rik	4.38783	1.43343	27.849	1.31164e-07	2.25995e-06
Il10	-4.56038	-0.669404	27.7964	1.34776e-07	2.31935e-06
Ng23	1.83069	1.5415	27.7412	1.38678e-07	2.38357e-06
Hist1h2bb	1.60343	2.91988	27.7272	1.39682e-07	2.39788e-06
Mef2c	-3.76318	0.30427	27.6974	1.41855e-07	2.4322e-06
Arhgap29	1.28772	4.09903	27.686	1.42693e-07	2.44357e-06
Psmb9	3.5092	0.479327	27.6565	1.44883e-07	2.47805e-06
Esrp1	-1.12581	5.05028	27.652	1.45219e-07	2.48077e-06
Fam70b	-6.26904	0.699308	27.6064	1.48686e-07	2.5369e-06
Qrich2	-3.30818	0.425765	27.5789	1.50816e-07	2.57011e-06
Arhgef26	5.11639	0.0767617	27.5553	1.52669e-07	2.59853e-06
Ntf3	-2.90504	-0.01367	27.5519	1.52938e-07	2.59995e-06
Cutc	1.26653	5.33937	27.5481	1.53239e-07	2.6019e-06
Crtac1	-1.71042	2.94378	27.5283	1.54809e-07	2.62355e-06
Gabarapl1	-1.43681	1.79579	27.5274	1.54888e-07	2.62355e-06
AU015836	2.39726	3.87733	27.4832	1.58465e-07	2.68089e-06
Rapgefl1	3.98549	-0.475473	27.4604	1.60345e-07	2.70942e-06
Gpm6b	-3.91777	1.0486	27.4563	1.60681e-07	2.71183e-06
Zfp869	-1.09681	4.62009	27.4427	1.61821e-07	2.7255e-06
Gbp4	-5.36279	-0.251147	27.442	1.6188e-07	2.7255e-06
Lad1	4.2828	-0.0280392	27.4025	1.65215e-07	2.77831e-06
Sema4g	1.92561	1.00547	27.3862	1.66619e-07	2.79856e-06
Emb	0.892017	7.74543	27.3692	1.68083e-07	2.81977e-06
Ttpa	-1.51883	3.96844	27.3631	1.6862e-07	2.8254e-06
Dock5	2.33392	1.49866	27.3607	1.68827e-07	2.82548e-06
Sfrp1	-1.43177	3.32199	27.3472	1.70014e-07	2.84195e-06
Adcy6	-2.14571	0.917515	27.3286	1.71649e-07	2.86467e-06
Lgals2	-3.1634	0.234259	27.3272	1.71782e-07	2.86467e-06
Susd5	3.68876	-0.395808	27.32	1.72415e-07	2.8718e-06
Arpc2	-0.912885	8.628	27.3139	1.72966e-07	2.87756e-06
Chst10	1.72316	1.76977	27.3014	1.74081e-07	2.89258e-06
Pdgfb	-3.41066	-0.132381	27.2992	1.74282e-07	2.89258e-06
Gramd1b	-3.96075	0.558232	27.2855	1.75526e-07	2.90979e-06
Ibsp	-4.85077	-0.817995	27.264	1.77487e-07	2.93798e-06
Igf2	2.29974	2.34779	27.2622	1.77647e-07	2.93798e-06
Nr0b2	-4.41666	0.467774	27.2562	1.78205e-07	2.94375e-06
Ctps2	0.857852	7.11655	27.2358	1.80095e-07	2.97146e-06
Lmo1	-1.81741	4.87784	27.2315	1.80489e-07	2.97446e-06
Lonrf1	1.47039	2.22085	27.2226	1.81328e-07	2.98477e-06
Mir202	-4.86836	0.855504	27.2064	1.82856e-07	3.00639e-06
Vgll4	2.17212	2.06166	27.2021	1.83263e-07	3.00955e-06
Zfp449	1.25233	3.93191	27.1886	1.84543e-07	3.02702e-06
Fam63b	2.4139	1.57491	27.1508	1.8819e-07	3.08324e-06
Homer2	1.18029	3.46823	27.1442	1.88829e-07	3.09009e-06
Wt1	-4.64364	1.66911	27.1061	1.92592e-07	3.14799e-06
Tmem237	-0.945915	5.96963	27.1032	1.9288e-07	3.14902e-06
Ptgr1	-2.46587	4.04631	27.0849	1.94712e-07	3.17524e-06
Atp8a2	-1.99394	1.7909	27.0557	1.9768e-07	3.21988e-06
Lpcat4	1.86052	1.86331	27.0509	1.98163e-07	3.22401e-06
Gm129	-1.32182	4.86098	27.0381	1.99484e-07	3.24172e-06
Panx1	1.3457	2.51656	27.0342	1.99884e-07	3.24447e-06
Tmx2	-0.941766	7.88463	27.0298	2.00347e-07	3.24822e-06
Mrfap1	-0.758658	7.25878	27.0267	2.00666e-07	3.24963e-06
D3Bwg0562e	-6.501	-0.454317	27.0187	2.01497e-07	3.25886e-06
Cst13	-4.97428	0.232205	27.0167	2.01701e-07	3.25886e-06
Krt18	1.68558	3.7853	26.9999	2.03463e-07	3.28013e-06
Jup	-3.56782	-0.118526	26.9997	2.03486e-07	3.28013e-06
Dsp	1.9267	3.57158	26.9411	2.09752e-07	3.37725e-06
Pwwp2b	2.47151	0.926088	26.9195	2.12109e-07	3.41128e-06
Prkx	1.42227	1.95086	26.9096	2.13193e-07	3.42478e-06
Yy1	-1.78407	3.68727	26.8878	2.15618e-07	3.4581e-06
Dnajc21	0.947489	5.74723	26.8865	2.15761e-07	3.4581e-06
Bex1	0.873755	6.85202	26.8543	2.19388e-07	3.51222e-06
Amotl1	-2.69897	0.628304	26.8043	2.25133e-07	3.60007e-06
BC004004	0.982043	5.92778	26.7982	2.25844e-07	3.60733e-06
Ctdspl	2.08839	1.36033	26.7957	2.26144e-07	3.608e-06
Tspan17	1.81818	2.00928	26.7883	2.27013e-07	3.61774e-06
Fam84b	-2.97545	0.678065	26.7854	2.27352e-07	3.61903e-06
Gga2	-1.30532	4.09688	26.7813	2.27837e-07	3.62264e-06
Znrf1	-1.57393	2.18372	26.7743	2.28656e-07	3.63153e-06
4933412E12Rik	-3.715	0.118456	26.7671	2.29517e-07	3.64108e-06
Hopx	3.94673	0.818784	26.749	2.31672e-07	3.67112e-06
2022-09-04	2.40936	1.48116	26.7152	2.35765e-07	3.73175e-06
Tmed5	-1.39393	3.72158	26.6754	2.40666e-07	3.80503e-06
Hamp2	-5.12383	-0.396431	26.673	2.40969e-07	3.80552e-06
Sirt4	-1.56208	4.28909	26.6655	2.41902e-07	3.81281e-06
Zfp711	3.51844	2.81045	26.6649	2.41975e-07	3.81281e-06
Prss35	-4.00722	0.762999	26.5904	2.51495e-07	3.95534e-06
C3	-5.1465	-0.927917	26.5897	2.51585e-07	3.95534e-06
8430427H17Rik	1.54309	1.7577	26.5808	2.52744e-07	3.96911e-06
1700011F03Rik	2.7065	1.29378	26.555	2.56145e-07	4.018e-06
Setd7	-1.11618	3.33937	26.5021	2.63253e-07	4.12489e-06
Lipg	-4.052	-0.563775	26.4831	2.65856e-07	4.15713e-06
Prss34	-4.91061	-0.428417	26.4827	2.65904e-07	4.15713e-06
Pigh	0.804433	5.61446	26.3997	2.77588e-07	4.33496e-06
Ido2	3.98151	0.136439	26.3746	2.81209e-07	4.38661e-06
Ppifos	-1.56	3.13932	26.3142	2.90153e-07	4.5211e-06
Myof	-5.17701	-0.280819	26.3074	2.9117e-07	4.5319e-06
Rab26	1.404	3.29152	26.2933	2.93312e-07	4.56017e-06
Gng3	-2.58797	4.60257	26.2892	2.93932e-07	4.56475e-06
Mb21d2	-1.42646	2.37706	26.2674	2.97268e-07	4.61145e-06
Gfpt2	2.1866	1.66946	26.2543	2.99294e-07	4.63773e-06
Elovl1	1.70022	3.58951	26.2432	3.01014e-07	4.65924e-06
5430440P10Rik	-4.84474	-0.502298	26.2177	3.05007e-07	4.71582e-06
Ptpru	3.96327	-0.667771	26.1691	3.12787e-07	4.82891e-06
S100a10	-1.92311	4.03877	26.1677	3.1301e-07	4.82891e-06
Crot	1.05089	5.52487	26.147	3.1639e-07	4.87567e-06
Hmox2	0.839118	7.45389	26.1295	3.19272e-07	4.91469e-06
Rabggtb	-1.23295	7.49368	26.1011	3.24003e-07	4.98203e-06
5033406O09Rik	2.71773	0.0560024	26.0864	3.26482e-07	5.0086e-06
Rhou	1.65029	1.70151	26.086	3.26549e-07	5.0086e-06
Has3	-2.23907	0.808752	26.0845	3.26803e-07	5.0086e-06
Dbt	-1.66903	2.07796	26.0794	3.27659e-07	5.01623e-06
Bpifa6	-5.38382	-0.0238999	26.0493	3.3281e-07	5.0847e-06
Bbs1	-2.32007	0.527753	26.049	3.32857e-07	5.0847e-06
Tiparp	1.33463	5.03965	26.0218	3.37581e-07	5.15123e-06
Aifm2	1.19534	3.76581	26.0124	3.39224e-07	5.17067e-06
Mlycd	1.88209	2.09698	25.996	3.42129e-07	5.20928e-06
Got1l1	1.0038	4.29596	25.974	3.46039e-07	5.2631e-06
Zfp750	-2.17314	1.19019	25.9491	3.50535e-07	5.3257e-06
Slc7a3	-4.7999	1.14395	25.9429	3.51673e-07	5.3372e-06
Gad2	-2.18375	1.38292	25.9277	3.54439e-07	5.37335e-06
Cacna1d	2.72037	0.476298	25.9229	3.55338e-07	5.38115e-06
Ccdc89	-2.99516	0.363944	25.9203	3.55808e-07	5.38245e-06
Abcd1	1.49846	1.49517	25.886	3.62177e-07	5.4729e-06
Nr3c1	1.88857	3.53075	25.8825	3.62842e-07	5.47704e-06
Fsd1l	1.37805	4.19804	25.8723	3.64774e-07	5.50027e-06
Rhox2e	1.10768	8.17947	25.8588	3.67332e-07	5.5329e-06
Asb8	1.20329	4.78764	25.7985	3.78988e-07	5.70232e-06
Zfp771	-1.60694	3.76232	25.7895	3.8075e-07	5.72269e-06
Tbata	3.84939	1.47464	25.7829	3.82054e-07	5.73614e-06
Dnajc4	1.02028	4.53727	25.7701	3.84607e-07	5.76828e-06
Rhox2c	1.14052	8.11402	25.7391	3.90827e-07	5.8553e-06
C2cd2l	-2.43465	0.317049	25.6968	3.99482e-07	5.97857e-06
Ddx60	-3.19276	0.816984	25.6804	4.02907e-07	6.0234e-06
Nif3l1	-0.725609	6.72212	25.6699	4.05102e-07	6.04976e-06
Emd	0.929113	4.6937	25.6626	4.06636e-07	6.06619e-06
Snx5	-1.00562	7.8306	25.6163	4.16513e-07	6.20567e-06
Tcof1	-1.33662	3.82307	25.6146	4.16871e-07	6.20567e-06
Rgs16	-3.64695	-0.0602358	25.6084	4.1821e-07	6.21899e-06
Tor3a	-1.66884	4.77226	25.592	4.21774e-07	6.26534e-06
Gm10664	-5.15478	-0.956911	25.589	4.22446e-07	6.26867e-06
Srxn1	1.5811	1.64865	25.5708	4.26443e-07	6.32128e-06
Des	2.80537	0.758069	25.5585	4.29162e-07	6.35487e-06
Lypd4	8.01209	2.41456	25.5283	4.3594e-07	6.44841e-06
Hsd17b14	-4.4794	0.973024	25.5214	4.37507e-07	6.46476e-06
Smox	1.70184	3.97437	25.5008	4.42203e-07	6.52728e-06
Ptplad2	2.58792	0.876311	25.4838	4.46109e-07	6.57799e-06
Ankrd13d	2.12059	0.841682	25.4703	4.49235e-07	6.61712e-06
Fam81a	1.31681	3.06263	25.4556	4.52684e-07	6.66093e-06
Bok	-2.04805	1.90596	25.4489	4.54264e-07	6.67716e-06
Zfp59	-1.10693	2.69749	25.4263	4.59602e-07	6.74854e-06
Rhpn2	1.07412	3.28334	25.4097	4.63577e-07	6.79977e-06
Bdh1	-1.99867	3.40627	25.4054	4.6461e-07	6.8078e-06
Rab39b	-2.29917	0.653824	25.4013	4.65599e-07	6.81516e-06
Akap17b	1.1195	3.50809	25.3771	4.7149e-07	6.89418e-06
Pdk2	1.40796	2.90235	25.3512	4.77854e-07	6.97995e-06
Galr2	-1.56	2.8124	25.3432	4.79838e-07	7.00164e-06
Atp6ap2	0.891632	7.03726	25.311	4.87921e-07	7.11217e-06
B4galt5	1.03416	3.11409	25.2809	4.95589e-07	7.20941e-06
Ccdc141	-4.27061	-0.0656946	25.2808	4.95621e-07	7.20941e-06
Ntm	2.94809	-0.0383935	25.2525	5.02954e-07	7.30849e-06
D17H6S56E-3	1.79917	1.24008	25.2419	5.05704e-07	7.34084e-06
Syt12	2.69653	0.707725	25.2232	5.10641e-07	7.40483e-06
Smad6	1.42557	2.49706	25.1814	5.21817e-07	7.55906e-06
Slc36a4	1.23461	2.46661	25.1487	5.30741e-07	7.68039e-06
Nfe2	-4.93543	-0.159984	25.14	5.33165e-07	7.70751e-06
Tnni3	-1.64225	4.04098	25.1343	5.34734e-07	7.72221e-06
Sfxn1	-1.4927	5.12023	25.127	5.36749e-07	7.7401e-06
Ywhaq	-0.736478	9.97203	25.1259	5.37077e-07	7.7401e-06
2610020H08Rik	1.18942	3.90166	25.0673	5.53627e-07	7.97041e-06
Pla2g12a	0.848008	6.37797	25.0477	5.59299e-07	8.03708e-06
Chmp4b	-0.990723	3.57735	25.0473	5.59405e-07	8.03708e-06
Cyb5d2	1.08844	3.14675	25.0207	5.67187e-07	8.14053e-06
Rabgap1l	1.91556	2.66989	24.9715	5.81829e-07	8.34213e-06
Adrb3	1.68845	2.43175	24.9657	5.83591e-07	8.35884e-06
Rhox2b	1.09556	8.22343	24.942	5.9081e-07	8.44908e-06
Jak2	1.44622	3.09039	24.9411	5.91098e-07	8.44908e-06
Perp	2.23236	2.82105	24.9379	5.92069e-07	8.45434e-06
Tmem120a	1.74913	5.38907	24.885	6.08541e-07	8.68069e-06
Entpd2	2.10858	2.96603	24.881	6.09797e-07	8.68976e-06
Plekhb1	2.00761	0.989169	24.8494	6.19894e-07	8.82466e-06
Gaa	1.76941	2.18962	24.8431	6.21905e-07	8.84431e-06
Filip1l	1.66437	1.4333	24.8202	6.2934e-07	8.93389e-06
Pde4c	-4.94283	-0.286857	24.8198	6.2948e-07	8.93389e-06
Maff	1.5052	1.95922	24.7882	6.39876e-07	9.07226e-06
Itk	5.71694	-0.840079	24.7833	6.41499e-07	9.08607e-06
Mfap5	-1.35123	3.01547	24.76	6.49295e-07	9.1872e-06
Nptxr	5.42272	-0.254019	24.741	6.55744e-07	9.26908e-06
Dnajc12	-1.42918	2.97056	24.7374	6.56961e-07	9.27693e-06
Aldoc	1.48873	3.03297	24.7137	6.65114e-07	9.38259e-06
Grem2	-5.12257	-0.0587361	24.6994	6.70059e-07	9.44284e-06
Fam102b	2.2839	0.567727	24.6766	6.78032e-07	9.5456e-06
Sdc1	1.82351	3.36394	24.5659	7.18107e-07	1.00945e-05
Eras	-5.24179	-0.280726	24.565	7.18465e-07	1.00945e-05
Clic5	-3.72882	-0.41709	24.5565	7.21609e-07	1.01286e-05
Cited2	-1.90821	1.92605	24.5312	7.3118e-07	1.02526e-05
Ocm	5.20519	-0.881228	24.5116	7.38632e-07	1.03468e-05
Slc41a1	-1.59357	1.71324	24.5096	7.39424e-07	1.03475e-05
Retn	-3.09475	0.990891	24.5027	7.4206e-07	1.0374e-05
Prdx4	0.786875	8.44291	24.4946	7.45183e-07	1.04073e-05
Iapp	-2.91713	0.314825	24.4577	7.59599e-07	1.05981e-05
Ppm1a	-1.07646	4.91394	24.4417	7.65919e-07	1.06756e-05
Tbc1d5	1.14522	3.17076	24.4119	7.7788e-07	1.08231e-05
Fcor	-1.1234	3.07804	24.4115	7.78046e-07	1.08231e-05
Utp15	-1.42041	5.33317	24.4067	7.79984e-07	1.08393e-05
Eid2b	-1.44804	1.77246	24.4046	7.80812e-07	1.08401e-05
St6galnac3	1.67277	2.24576	24.3997	7.82818e-07	1.0852e-05
Gm12216	-1.85514	0.93877	24.3987	7.8322e-07	1.0852e-05
Pgpep1	-1.05044	5.16316	24.3741	7.93274e-07	1.09804e-05
Mrpl50	-0.925652	6.72511	24.3722	7.94073e-07	1.09806e-05
Sigirr	2.47811	1.67561	24.3686	7.95562e-07	1.09857e-05
Dynlt3	1.60143	6.24379	24.3661	7.96569e-07	1.09857e-05
Anxa6	1.47928	3.73725	24.3643	7.9731e-07	1.09857e-05
Pdxk	-1.2208	4.40404	24.3637	7.97574e-07	1.09857e-05
5730403B10Rik	0.808702	6.3294	24.3432	8.061e-07	1.10834e-05
9130011J15Rik	-0.651839	7.57793	24.3429	8.06252e-07	1.10834e-05
Vamp3	1.17131	7.07162	24.3304	8.11462e-07	1.11441e-05
Mrps34	-1.09891	6.49017	24.3168	8.17244e-07	1.12125e-05
Arv1	-0.913414	5.14623	24.3034	8.22943e-07	1.12796e-05
Eppin	-5.44153	-1.02631	24.2999	8.24413e-07	1.12887e-05
Gm3925	3.61108	0.495295	24.2937	8.27105e-07	1.13145e-05
Bdnf	4.17378	-0.241116	24.273	8.36018e-07	1.14253e-05
Sall1	-2.48302	0.170437	24.1948	8.70653e-07	1.1887e-05
Hist1h2bn	1.5744	2.67938	24.1902	8.7277e-07	1.19043e-05
Helt	-2.88477	0.294842	24.1865	8.74409e-07	1.19151e-05
Htra2	-1.13701	2.77578	24.1587	8.87151e-07	1.2077e-05
Mtmr1	1.92746	2.26321	24.1381	8.96676e-07	1.21948e-05
Ryr1	2.60363	0.085126	24.1315	8.99779e-07	1.22251e-05
Slc44a2	-1.60038	1.66142	24.125	9.02801e-07	1.22449e-05
Ccdc155	2.94041	0.617134	24.1242	9.03178e-07	1.22449e-05
Ropn1	5.43392	-0.305381	24.1228	9.03859e-07	1.22449e-05
Rhox8	-2.77856	2.92065	24.1159	9.07074e-07	1.22766e-05
BC049762	1.98327	3.2303	24.1007	9.14253e-07	1.23618e-05
Poll	-1.85436	1.40191	24.0902	9.19284e-07	1.24179e-05
Rims3	1.73687	1.49446	24.0844	9.22043e-07	1.24431e-05
Aox3	-4.48415	-0.493895	24.0723	9.27864e-07	1.25096e-05
Tspan7	-3.55578	2.4064	24.0675	9.30187e-07	1.25289e-05
Tmem138	-0.971781	4.3548	24.0318	9.47566e-07	1.27507e-05
Fkbp11	-1.34681	2.26718	24.025	9.50938e-07	1.27838e-05
Rab20	-2.75629	1.20627	24.0042	9.61241e-07	1.29051e-05
Pik3cd	-1.64702	3.58613	24.0031	9.61804e-07	1.29051e-05
Inca1	3.20031	4.18703	23.9939	9.6642e-07	1.29546e-05
Scamp5	1.06213	3.66969	23.9321	9.97928e-07	1.33642e-05
Ak8	-2.48682	0.797794	23.9062	1.01145e-06	1.35221e-05
Lbh	-2.47896	2.36979	23.9058	1.01165e-06	1.35221e-05
Gm826	-4.41036	0.457585	23.8862	1.02203e-06	1.36407e-05
1700123I01Rik	3.81104	2.41892	23.8854	1.02247e-06	1.36407e-05
Ctsk	-3.46173	-0.738422	23.8676	1.03196e-06	1.37543e-05
Abhd4	-1.3848	3.16738	23.8598	1.03615e-06	1.3797e-05
Gm216	-1.93267	0.579241	23.8506	1.04107e-06	1.38492e-05
Mospd2	1.15943	2.29832	23.8488	1.04205e-06	1.38492e-05
Amacr	0.870029	5.32074	23.7491	1.09747e-06	1.45719e-05
Rims1	2.27766	0.0577598	23.7303	1.10825e-06	1.47011e-05
Dusp5	4.18355	0.588027	23.6984	1.12676e-06	1.49325e-05
Tomm40l	-1.4895	2.73294	23.6886	1.13253e-06	1.49948e-05
Glipr2	-1.73221	3.50676	23.6587	1.15026e-06	1.52152e-05
Npb	3.54663	-0.347246	23.655	1.15244e-06	1.52295e-05
Prss42	1.70434	1.33146	23.6518	1.15436e-06	1.52406e-05
Pls1	1.06702	5.50863	23.6465	1.15756e-06	1.5249e-05
Plxnd1	2.81785	-0.191198	23.6448	1.15858e-06	1.5249e-05
Gm4312	-6.11522	-0.27688	23.6435	1.15935e-06	1.5249e-05
Gm4301	-6.11522	-0.27688	23.6435	1.15935e-06	1.5249e-05
Oxct1	0.972014	5.3618	23.626	1.16997e-06	1.53742e-05
Dppa5a	-1.17218	11.6644	23.6141	1.17719e-06	1.54546e-05
Arhgef33	1.85108	3.31388	23.6076	1.1812e-06	1.54921e-05
Ephx3	-4.9265	-0.530977	23.6059	1.18226e-06	1.54921e-05
Fam181a	-5.06036	-1.04099	23.572	1.20323e-06	1.57522e-05
D10Wsu102e	-1.02656	6.40848	23.5566	1.21293e-06	1.58644e-05
1700112E06Rik	3.46508	-0.0981353	23.5171	1.23811e-06	1.61753e-05
Gprc5d	-5.15012	-1.08394	23.5157	1.23901e-06	1.61753e-05
Cck	3.82301	-0.316033	23.5008	1.24864e-06	1.62859e-05
Bnc2	-2.74401	2.75005	23.4707	1.26829e-06	1.65267e-05
Fnbp4	-1.16889	4.21698	23.4442	1.28588e-06	1.67404e-05
Insm1	3.29678	-0.238596	23.4316	1.29432e-06	1.68346e-05
Uchl1	-1.25217	6.74762	23.3604	1.34313e-06	1.74532e-05
Evi5l	-1.60009	2.81117	23.3586	1.34438e-06	1.74532e-05
Wnt2b	3.63527	-0.547765	23.3569	1.34562e-06	1.74532e-05
Skap2	0.721973	6.23409	23.3479	1.35191e-06	1.75186e-05
2010109K11Rik	1.64152	1.88043	23.3293	1.36504e-06	1.76724e-05
Ninj1	1.41362	5.74812	23.316	1.37453e-06	1.77788e-05
Cyr61	-3.39251	1.8524	23.3129	1.37675e-06	1.77911e-05
Xpa	-0.950264	3.63886	23.3083	1.38006e-06	1.78174e-05
Casp6	0.937595	7.05615	23.2747	1.40434e-06	1.8101e-05
Mfge8	1.94686	4.77198	23.2743	1.40461e-06	1.8101e-05
Gpm6a	-2.80292	1.08672	23.2657	1.41096e-06	1.81661e-05
Wls	-2.94667	1.21064	23.2591	1.41576e-06	1.82112e-05
Tln2	0.942865	4.45273	23.2193	1.44538e-06	1.85751e-05
Cd9	0.784826	7.53246	23.2131	1.45009e-06	1.86105e-05
Fam69b	2.39586	2.09328	23.2121	1.45079e-06	1.86105e-05
Sbk1	-1.30212	2.42713	23.2094	1.45284e-06	1.86198e-05
Gm3776	-4.17308	0.0277529	23.2052	1.456e-06	1.86431e-05
Dstn	-0.894986	7.43987	23.1959	1.46313e-06	1.87173e-05
Tcf4	-1.0916	3.41399	23.1496	1.49875e-06	1.9151e-05
Sidt1	-3.47664	-0.215094	23.1483	1.49976e-06	1.9151e-05
Uckl1	2.04115	2.56598	23.1441	1.50303e-06	1.91753e-05
Rangap1	-1.27035	4.81834	23.1237	1.51905e-06	1.93448e-05
Psmc5	-0.812194	8.99179	23.1237	1.51908e-06	1.93448e-05
Yipf6	1.09207	5.11269	23.1131	1.52745e-06	1.94337e-05
Frat2	-1.7756	1.64993	23.1	1.53789e-06	1.95488e-05
Mybpc3	-4.68673	-0.142325	23.0894	1.54641e-06	1.96393e-05
Hist1h3h	1.4775	2.1921	23.069	1.5629e-06	1.98226e-05
Ror2	1.4323	1.53028	23.068	1.56368e-06	1.98226e-05
Dgat2	1.84933	2.27228	23.0626	1.56811e-06	1.98608e-05
Hnrnpa1	-1.00351	9.75828	23.0511	1.57752e-06	1.99619e-05
Figla	4.14682	2.94731	23.0423	1.58477e-06	2.00356e-05
Gm5643	-1.04032	10.1598	23.0195	1.60367e-06	2.02473e-05
4930524B15Rik	4.14556	2.30598	23.0186	1.6044e-06	2.02473e-05
Nfe2l3	2.64673	0.560184	23.012	1.60989e-06	2.02983e-05
Rnpepl1	1.63869	1.9283	22.9933	1.62565e-06	2.04785e-05
Mxd4	2.1788	5.6681	22.9874	1.63071e-06	2.05161e-05
Acsl1	1.08499	3.74013	22.9863	1.63157e-06	2.05161e-05
1110007C09Rik	1.67644	5.03599	22.9818	1.6354e-06	2.05459e-05
Cebpb	1.83438	2.77687	22.9801	1.63687e-06	2.0546e-05
Fuca1	0.998345	4.81136	22.9663	1.64869e-06	2.06758e-05
Slc25a33	-0.693508	6.83658	22.9613	1.65298e-06	2.0711e-05
Snap91	2.5798	1.00979	22.921	1.68794e-06	2.11302e-05
Npr1	1.18782	3.14089	22.8992	1.70725e-06	2.13528e-05
Gp1bb	1.58659	0.87275	22.8665	1.73651e-06	2.16932e-05
Lmnb1	-1.5002	2.11357	22.865	1.73787e-06	2.16932e-05
Sc5d	0.97099	5.06712	22.8636	1.73911e-06	2.16932e-05
Rel	2.27985	1.31044	22.8416	1.7592e-06	2.1918e-05
Phka1	1.65847	3.17965	22.8404	1.76026e-06	2.1918e-05
Gm5535	-3.46939	-0.63747	22.8277	1.77189e-06	2.20432e-05
Fam160b1	-1.43981	3.20214	22.8246	1.7748e-06	2.20598e-05
Plk5	-2.60513	1.65442	22.8195	1.77949e-06	2.20984e-05
Ston2	1.18132	3.321	22.8019	1.79587e-06	2.22821e-05
Pon2	-1.03402	3.42315	22.7921	1.80506e-06	2.23763e-05
5430416N02Rik	-1.15461	4.43147	22.7801	1.8164e-06	2.24971e-05
Rbm46	1.27305	5.65189	22.7654	1.83028e-06	2.26489e-05
H2-Oa	2.97764	0.291525	22.7629	1.83267e-06	2.26584e-05
Rgs10	1.75751	3.0401	22.7601	1.83541e-06	2.26723e-05
A330102I10Rik	-3.08025	0.511893	22.7505	1.84459e-06	2.27657e-05
Hspa1b	-2.61699	0.725309	22.7284	1.86587e-06	2.3008e-05
Ly6g6d	-2.73139	0.335809	22.6802	1.91334e-06	2.35726e-05
Thrb	3.81728	0.0454899	22.675	1.91848e-06	2.36152e-05
Ppp1r18	1.61729	2.68466	22.6536	1.93994e-06	2.38584e-05
Myo5c	1.32228	2.53549	22.6162	1.97813e-06	2.43067e-05
G0s2	1.89332	1.80735	22.6133	1.9811e-06	2.43219e-05
Ccdc103	-2.61366	0.804613	22.6018	1.99299e-06	2.44464e-05
Ldhc	1.07671	2.44352	22.5895	2.00583e-06	2.45824e-05
Ptgis	-1.57861	2.40425	22.5712	2.02502e-06	2.47958e-05
Neurog3	-3.72783	-0.657485	22.5546	2.04254e-06	2.49885e-05
Crtap	1.02302	4.2848	22.5446	2.05325e-06	2.50976e-05
Zfp692	1.24298	2.73809	22.519	2.08077e-06	2.54119e-05
Cchcr1	-1.53353	2.08258	22.5133	2.08693e-06	2.54649e-05
Spink4	-3.90633	0.657582	22.4353	2.17343e-06	2.64973e-05
Caml	-0.814578	5.3472	22.4332	2.17577e-06	2.65028e-05
Rapsn	-1.77498	2.67344	22.405	2.20798e-06	2.68717e-05
Ptpdc1	1.6265	2.28597	22.3835	2.23285e-06	2.71508e-05
Gm10052	-0.974711	9.48732	22.3778	2.23951e-06	2.72082e-05
Fam134b	-2.59102	2.36516	22.3693	2.24944e-06	2.73051e-05
Pde4a	1.55897	1.82362	22.3578	2.26289e-06	2.74447e-05
Utrn	-1.02657	3.98319	22.3452	2.27777e-06	2.76012e-05
Wdr67	-1.57596	4.06473	22.3396	2.28443e-06	2.7658e-05
6030429G01Rik	1.54629	2.09902	22.3301	2.29577e-06	2.77713e-05
4930562F07Rik	2.6042	0.422786	22.3269	2.29958e-06	2.77933e-05
Bpi	3.31713	-0.313817	22.308	2.32233e-06	2.80441e-05
Msx3	3.11881	-0.137348	22.292	2.34181e-06	2.8255e-05
Bccip	-0.778519	8.1946	22.2773	2.35978e-06	2.84473e-05
Gng10	-1.36213	3.15017	22.2653	2.37455e-06	2.86007e-05
Aass	-5.39933	-0.936895	22.2566	2.38538e-06	2.87066e-05
Syngr1	-1.53998	3.13243	22.2186	2.43311e-06	2.92558e-05
Spdya	2.9981	3.95107	22.2081	2.44645e-06	2.9391e-05
2610018G03Rik	2.37139	-0.155314	22.1766	2.4868e-06	2.98294e-05
Rsph9	-1.68377	5.31206	22.1763	2.4872e-06	2.98294e-05
Fgfr1op2	0.751075	7.24555	22.1717	2.49317e-06	2.98754e-05
Dnajb1	-0.99034	7.11716	22.1594	2.50929e-06	3.00428e-05
Rspo3	2.2059	0.0972433	22.1262	2.55304e-06	3.05406e-05
Mbl2	-1.41572	3.49865	22.1243	2.55553e-06	3.05442e-05
Pgcp	-2.34248	2.4745	22.1196	2.56179e-06	3.0593e-05
Nudt18	2.55	0.608448	22.0918	2.59914e-06	3.10126e-05
Mt2	2.48863	6.09551	22.0887	2.60333e-06	3.10362e-05
4931408A02Rik	3.17051	1.83745	22.0553	2.64903e-06	3.15541e-05
Gm5483	-5.3505	-1.00719	22.0534	2.65164e-06	3.15583e-05
Bag2	1.67069	2.99073	22.0464	2.66144e-06	3.16481e-05
Spg21	-0.764002	6.91722	22.0426	2.66665e-06	3.16832e-05
Med29	-0.964928	7.40141	22.0326	2.68061e-06	3.1822e-05
Lman1	-0.624742	6.28372	22.026	2.6898e-06	3.1886e-05
Hrc	2.26048	0.919576	22.0255	2.69055e-06	3.1886e-05
Cyld	1.73881	3.76152	22.0088	2.71398e-06	3.21365e-05
Nle1	-1.94417	1.14887	21.9988	2.72819e-06	3.22774e-05
C2cd2	1.12444	2.56324	21.9953	2.7332e-06	3.2291e-05
Tomm5	-1.03494	7.72296	21.9948	2.73395e-06	3.2291e-05
Churc1	1.15023	7.35517	21.9635	2.77886e-06	3.27938e-05
Mogat2	2.39036	3.73068	21.9409	2.81177e-06	3.31543e-05
Ccdc77	-0.780446	4.40093	21.9286	2.82979e-06	3.33387e-05
Creb3	-1.20407	4.65673	21.9078	2.86072e-06	3.36747e-05
Rab40b	3.86003	-0.470444	21.9052	2.86463e-06	3.36925e-05
Gpd2	1.86372	1.62784	21.902	2.86935e-06	3.37131e-05
Zfp872	2.71066	2.07788	21.9008	2.87119e-06	3.37131e-05
Phactr2	1.99357	2.78409	21.8765	2.90773e-06	3.41135e-05
Gm15417	1.74033	2.18278	21.8391	2.96497e-06	3.47558e-05
Efcab10	-1.94823	5.01486	21.8241	2.98818e-06	3.49987e-05
Htatsf1	0.693033	6.32107	21.8155	3.00161e-06	3.51266e-05
Gpx1	-1.0101	10.5469	21.806	3.01658e-06	3.52723e-05
Gramd2	1.77516	1.18417	21.7929	3.03726e-06	3.54845e-05
Tspan13	1.14387	7.45315	21.7731	3.06871e-06	3.58221e-05
5430435G22Rik	-3.77025	-0.305547	21.7526	3.1017e-06	3.61771e-05
Styxl1	2.3091	1.07576	21.7117	3.16853e-06	3.69258e-05
Zdhhc13	0.805145	5.95682	21.7015	3.18544e-06	3.7092e-05
Aqp3	5.53676	-0.282432	21.6968	3.19319e-06	3.71513e-05
Snhg12	-1.50075	3.4927	21.6759	3.22828e-06	3.75284e-05
Tyw3	-0.762757	5.58755	21.6634	3.24935e-06	3.77421e-05
Gamt	1.17551	4.38008	21.6537	3.26588e-06	3.79026e-05
Carf	1.37789	2.71692	21.6122	3.33723e-06	3.86986e-05
Blvrb	1.18134	2.92294	21.6088	3.34308e-06	3.87344e-05
Cox7a1	1.02297	7.44393	21.6032	3.35288e-06	3.88158e-05
Cyp7b1	2.21721	-0.0411541	21.6012	3.35638e-06	3.88243e-05
Dnajc28	-2.33549	0.614826	21.586	3.38305e-06	3.91005e-05
Pga5	5.16747	-0.986078	21.5562	3.43603e-06	3.968e-05
Ccdc163	-1.08744	2.82253	21.5517	3.44409e-06	3.97404e-05
Plat	-3.32393	0.602957	21.5424	3.46087e-06	3.99011e-05
Cspg5	2.13664	1.6101	21.5297	3.48393e-06	4.0134e-05
Irx3	3.89366	-0.203007	21.5281	3.48688e-06	4.01349e-05
Cpne9	2.18251	1.24608	21.5248	3.49291e-06	4.01701e-05
Stab1	1.10171	4.06075	21.5232	3.49567e-06	4.01701e-05
Dopey2	1.24733	2.83072	21.4995	3.53922e-06	4.06372e-05
Dbil5	1.44079	2.48222	21.475	3.58464e-06	4.1125e-05
Cep152	-1.36225	1.9636	21.4623	3.60845e-06	4.13643e-05
Ndnl2	-0.904958	4.04398	21.4573	3.61804e-06	4.14404e-05
Rpl7l1	-0.660631	8.25439	21.4547	3.6229e-06	4.14621e-05
Ncoa1	1.50054	2.16553	21.4493	3.63316e-06	4.15455e-05
Paqr9	4.49847	0.196927	21.4391	3.65244e-06	4.17319e-05
Cxxc4	-3.86601	-0.741195	21.4079	3.71248e-06	4.23834e-05
Unc13d	2.15941	0.693886	21.4027	3.72254e-06	4.24636e-05
Tab3	1.46655	4.30659	21.3815	3.76388e-06	4.29003e-05
Ctr9	-0.785031	4.72286	21.3493	3.82754e-06	4.35904e-05
Tmem53	1.00358	4.96665	21.3331	3.86006e-06	4.3925e-05
Nphp4	-1.55156	1.51897	21.318	3.89067e-06	4.42374e-05
Abcg5	3.7729	-0.653358	21.3025	3.92224e-06	4.45602e-05
Ggt1	3.60213	0.956754	21.2984	3.93056e-06	4.46185e-05
Slc35b3	0.822305	5.217	21.2826	3.96318e-06	4.49524e-05
Clec12a	-2.29977	0.675284	21.2781	3.97236e-06	4.50201e-05
Sgk1	-1.64909	4.28318	21.2759	3.97708e-06	4.50371e-05
Nox4	-2.01729	0.565761	21.2515	4.02794e-06	4.55762e-05
Olfml1	-3.8322	-0.194336	21.249	4.03319e-06	4.55988e-05
Ddx26b	1.80114	2.61343	21.238	4.0565e-06	4.58254e-05
Mmgt1	1.52956	2.64803	21.2346	4.06356e-06	4.58681e-05
Gpd1	2.96143	-0.0705011	21.2325	4.06803e-06	4.58816e-05
Acacb	1.75328	1.06868	21.2308	4.0717e-06	4.5886e-05
Ddit4l	-1.33019	3.6932	21.2219	4.09068e-06	4.60629e-05
Zfp39	1.08526	4.03213	21.2017	4.13392e-06	4.65124e-05
Trappc2l	-0.795368	6.63458	21.1958	4.14665e-06	4.66182e-05
Sfxn3	-3.85725	0.357869	21.1918	4.15541e-06	4.6661e-05
Slc2a1	-1.26467	3.31249	21.191	4.15712e-06	4.6661e-05
Dtd1	-0.726605	6.92261	21.1676	4.20815e-06	4.71959e-05
Ttll11	-4.23808	-0.780911	21.1531	4.24018e-06	4.75171e-05
Kng2	-3.97707	-0.0102071	21.1308	4.28972e-06	4.80339e-05
Scrn2	-2.70567	1.00891	21.1193	4.31552e-06	4.82842e-05
Stk33	2.25363	1.62833	21.1164	4.32221e-06	4.83205e-05
Ldha	1.43269	4.92641	21.1065	4.34452e-06	4.85312e-05
Tstd1	-2.18281	2.77356	21.1048	4.34848e-06	4.85366e-05
Gmds	0.98429	4.43507	21.0744	4.41787e-06	4.92719e-05
2310036O22Rik	-0.752005	7.53016	21.0722	4.42292e-06	4.9289e-05
Lrrfip2	0.855324	4.10794	21.0382	4.50211e-06	5.0123e-05
Cd82	2.41926	1.01263	21.037	4.50492e-06	5.0123e-05
Nol3	-1.71446	0.772538	21.0163	4.55397e-06	5.06067e-05
Psrc1	-2.41275	1.98437	21.0156	4.55562e-06	5.06067e-05
1200011M11Rik	-1.03838	3.29702	21.0082	4.57329e-06	5.07628e-05
Mlkl	-5.06352	-0.96844	20.9859	4.62671e-06	5.1315e-05
Rhox1	1.19269	3.30782	20.9789	4.64362e-06	5.14619e-05
Rusc1	2.39466	0.669855	20.9751	4.65289e-06	5.15238e-05
Itga2b	2.80216	0.389942	20.9679	4.67046e-06	5.16776e-05
Gys1	-1.60361	1.82161	20.9641	4.67967e-06	5.17386e-05
Cc2d1b	-1.03558	3.74742	20.9587	4.69295e-06	5.18445e-05
Flywch2	1.2617	3.70354	20.9515	4.7107e-06	5.19996e-05
Dcaf5	1.34863	2.42297	20.947	4.7217e-06	5.208e-05
BC067068	0.737551	4.68258	20.9428	4.73207e-06	5.21533e-05
Acy3	0.849571	4.81883	20.9309	4.76158e-06	5.24373e-05
Edem2	1.34311	5.41072	20.9081	4.81849e-06	5.30223e-05
Rbks	0.991653	4.02488	20.9061	4.8235e-06	5.30357e-05
Dnajb13	3.12488	1.37184	20.9018	4.83444e-06	5.31144e-05
Ly6c1	-3.22176	-0.47387	20.8932	4.85608e-06	5.33104e-05
Sh2d4a	-3.68381	0.635378	20.8764	4.89883e-06	5.37375e-05
Ikbkap	-0.74861	4.55742	20.8707	4.91354e-06	5.38567e-05
Pgr	2.56045	-0.184764	20.8653	4.92749e-06	5.39674e-05
Recql5	-1.16011	2.63256	20.8535	4.9579e-06	5.42581e-05
Mgat4a	-1.44228	2.95513	20.8394	4.9944e-06	5.46148e-05
Lin28a	0.885042	3.18548	20.837	5.00073e-06	5.46285e-05
Slmo2	-0.613662	7.52733	20.836	5.00345e-06	5.46285e-05
Fgf8	-2.62175	0.075322	20.8263	5.02867e-06	5.4861e-05
Mpi	-1.27291	3.41855	20.7807	5.15002e-06	5.61412e-05
Sgpl1	0.863362	4.82829	20.7776	5.1583e-06	5.61877e-05
Gpkow	1.14395	3.71798	20.7529	5.22532e-06	5.68735e-05
Exosc3	-1.06792	6.68618	20.7474	5.2402e-06	5.69913e-05
Rasgrp1	-2.93449	1.00648	20.7454	5.24566e-06	5.70063e-05
Tbc1d19	-0.799131	4.60821	20.7164	5.3259e-06	5.78335e-05
Acot9	0.858728	7.59092	20.6819	5.42258e-06	5.88377e-05
Amhr2	-3.73209	1.42798	20.6719	5.45095e-06	5.90998e-05
Nsf	-1.2097	2.70623	20.6599	5.48522e-06	5.94253e-05
Dhx8	-0.75993	4.40209	20.6535	5.50357e-06	5.95781e-05
Slc6a6	-1.96471	2.54397	20.6358	5.55464e-06	6.00845e-05
Psmc4	-0.8148	9.12679	20.6327	5.56375e-06	6.01317e-05
Fryl	-1.12899	3.27211	20.6314	5.56759e-06	6.01317e-05
Smad9	3.47627	-0.151289	20.6279	5.57785e-06	6.01961e-05
Uxt	0.780709	6.94103	20.6131	5.62113e-06	6.05806e-05
Pdk1	-1.05178	5.04763	20.6127	5.62213e-06	6.05806e-05
Dusp15	-4.01918	0.392732	20.5854	5.70303e-06	6.14051e-05
Spna2	-0.707762	6.46338	20.5671	5.75775e-06	6.19466e-05
Cldn18	2.30015	2.23013	20.5622	5.7724e-06	6.20566e-05
Tmbim6	-1.14915	5.87098	20.5585	5.78367e-06	6.21301e-05
Vegfa	1.5423	1.57609	20.5375	5.84734e-06	6.2766e-05
Vangl1	1.93144	2.7818	20.5297	5.87146e-06	6.29766e-05
Stag3	0.942097	5.57144	20.5154	5.91539e-06	6.33993e-05
Ppid	-0.83841	8.35408	20.4898	5.99492e-06	6.42025e-05
Gpr126	2.16439	1.27354	20.4875	6.00214e-06	6.42307e-05
Nt5e	-4.14306	0.26115	20.4821	6.01913e-06	6.43633e-05
Ppp1r14d	5.50818	-0.233891	20.4687	6.06157e-06	6.47677e-05
4930558C23Rik	-1.80283	2.44692	20.4448	6.13755e-06	6.54923e-05
Fshr	-5.0908	-1.01423	20.4444	6.13873e-06	6.54923e-05
Tmem22	2.56852	1.84431	20.427	6.19491e-06	6.60413e-05
Polg	0.72674	4.67362	20.4222	6.21055e-06	6.61577e-05
Lrrc42	1.01471	6.58756	20.4147	6.23483e-06	6.63659e-05
Dlx4	4.28317	-0.188049	20.3976	6.29075e-06	6.69103e-05
Vegfb	1.24325	4.16785	20.3862	6.32843e-06	6.726e-05
Adra2c	4.29344	-0.124562	20.3663	6.39467e-06	6.79125e-05
Ormdl2	-0.818768	7.93609	20.3621	6.40862e-06	6.80091e-05
Kitl	-3.27335	1.99301	20.344	6.46971e-06	6.86054e-05
Mtap7d2	1.12997	5.6368	20.3239	6.53781e-06	6.92751e-05
Mir5117	-2.47784	1.45116	20.2967	6.63153e-06	7.0215e-05
Apobr	3.63263	-0.674604	20.2816	6.68413e-06	7.07185e-05
Tnnt1	-1.1394	5.65278	20.2646	6.74356e-06	7.12935e-05
Pak3	-2.20361	1.29088	20.2624	6.75155e-06	7.13241e-05
Lonp2	0.925141	4.42171	20.2586	6.76471e-06	7.14092e-05
Irak1	0.906804	3.27437	20.2546	6.77901e-06	7.14727e-05
Sh3bp5	-2.98258	0.14347	20.2541	6.78093e-06	7.14727e-05
Itgal	3.89198	-0.610145	20.2461	6.80932e-06	7.16898e-05
Asrgl1	0.814924	5.36934	20.2454	6.81176e-06	7.16898e-05
Gm11194	-4.3775	-0.621069	20.2422	6.82325e-06	7.17568e-05
Kcnh1	-3.49856	0.027898	20.2366	6.84325e-06	7.19131e-05
Aig1	1.01881	3.33539	20.2323	6.85857e-06	7.20201e-05
Hao2	-4.34329	-0.994917	20.2227	6.89306e-06	7.2328e-05
Elf3	2.12505	2.3912	20.2026	6.96569e-06	7.30354e-05
Hsd17b11	-1.27771	2.42545	20.1966	6.9877e-06	7.32114e-05
Prss28	-6.71537	0.0511197	20.1876	7.0208e-06	7.35033e-05
D630003M21Rik	2.89553	-0.657386	20.1812	7.04436e-06	7.36948e-05
Lrp11	-1.26859	2.78737	20.1491	7.16344e-06	7.48847e-05
Htr2b	-5.22848	-0.901538	20.135	7.2164e-06	7.5382e-05
Ebf4	3.06193	-0.106222	20.1297	7.23649e-06	7.55356e-05
Eci3	1.25329	1.37171	20.1267	7.24772e-06	7.55965e-05
Apoc1	1.08778	4.20142	20.1201	7.27294e-06	7.57732e-05
Ephb4	-1.30481	2.57603	20.1194	7.27548e-06	7.57732e-05
Ubl3	-0.837506	4.58483	20.1047	7.3315e-06	7.62999e-05
Tspan33	2.1708	1.98282	20.0934	7.3752e-06	7.66781e-05
Aqr	-0.889589	4.84109	20.0924	7.37879e-06	7.66781e-05
Trim12a	-1.80066	3.26071	20.0699	7.46641e-06	7.75311e-05
Psmb3	-0.999013	9.18613	20.0533	7.5312e-06	7.80928e-05
Emp3	-2.13247	3.72859	20.0532	7.53165e-06	7.80928e-05
6330409N04Rik	1.24946	4.46187	20.0193	7.66627e-06	7.94298e-05
Fem1a	-2.27697	0.456732	20.0106	7.70134e-06	7.97028e-05
Atp1a2	-5.33111	-0.898089	20.01	7.704e-06	7.97028e-05
Six3os1	2.75112	-0.346801	20.0074	7.71428e-06	7.97312e-05
Tmod3	0.823614	4.42258	20.0065	7.71813e-06	7.97312e-05
Kif18b	-1.00477	3.13086	19.9903	7.78341e-06	8.03464e-05
Amotl2	-3.23668	0.254521	19.9817	7.8186e-06	8.06022e-05
Tmem41a	0.727803	5.9253	19.9815	7.81971e-06	8.06022e-05
Ccdc43	-1.03113	3.93783	19.9669	7.87932e-06	8.1157e-05
Tubb3	-2.19605	0.99828	19.9619	7.89989e-06	8.13091e-05
P4htm	2.31565	-0.0261343	19.942	7.98276e-06	8.21017e-05
Rpp14	-0.764359	6.6399	19.9361	8.0072e-06	8.22926e-05
Fibp	-1.04019	5.22513	19.9088	8.1224e-06	8.34153e-05
9130019P16Rik	3.83282	-0.875565	19.9017	8.15275e-06	8.36658e-05
Jub	-0.807879	3.30603	19.8936	8.18734e-06	8.39592e-05
Car7	3.09095	0.924154	19.8478	8.38583e-06	8.59317e-05
1810032O08Rik	-1.43477	5.40566	19.8421	8.41091e-06	8.61258e-05
Ier5	-1.5434	1.57477	19.8359	8.43821e-06	8.63421e-05
Scrn1	-1.94352	1.49556	19.8274	8.47583e-06	8.66638e-05
Mrps18b	-0.794358	7.96794	19.8187	8.51437e-06	8.69943e-05
Gabarapl2	-0.775695	7.94395	19.8118	8.54517e-06	8.72454e-05
Fxyd2	-1.2545	3.14618	19.8053	8.57464e-06	8.74825e-05
Slc35d3	-3.00952	0.0892379	19.803	8.58478e-06	8.75223e-05
Fkbp6	0.727562	9.16182	19.7985	8.60505e-06	8.76652e-05
Ddx52	-0.646254	6.62563	19.7954	8.61904e-06	8.77017e-05
Rnaset2b	0.633263	9.19678	19.7949	8.62117e-06	8.77017e-05
Neurl1b	3.33734	-0.333645	19.7857	8.66277e-06	8.8061e-05
Pttg1ip	0.895433	6.37537	19.7715	8.72741e-06	8.86538e-05
Rhox2g	1.06434	6.11931	19.7585	8.78723e-06	8.91968e-05
Ywhag	-0.868613	4.79912	19.7535	8.80989e-06	8.9362e-05
Tmsb15a	2.60621	-0.249849	19.7519	8.81735e-06	8.9373e-05
Nrg1	2.39954	-0.191052	19.7141	8.9935e-06	9.10925e-05
Ube2ql1	3.51196	0.149406	19.7028	9.0468e-06	9.15662e-05
Anxa2	-1.94224	5.25794	19.682	9.14596e-06	9.2503e-05
Elovl2	2.26596	0.895387	19.6752	9.17862e-06	9.27664e-05
Ybx2	1.48957	2.60289	19.6605	9.24931e-06	9.34134e-05
Wdr95	1.86795	2.31879	19.6414	9.34224e-06	9.42839e-05
Ctse	-4.87439	-0.921242	19.6323	9.38673e-06	9.46647e-05
Gm10714	-3.11308	-0.157275	19.6142	9.47615e-06	9.54786e-05
9030625A04Rik	2.19133	1.18652	19.6132	9.48106e-06	9.54786e-05
Tmem206	-0.881041	4.51361	19.6061	9.51636e-06	9.57652e-05
Pno1	-1.04956	7.24643	19.6006	9.54384e-06	9.59131e-05
Ankrd33b	2.93921	0.145175	19.6004	9.54475e-06	9.59131e-05
Fdps	0.577691	9.00874	19.5967	9.56337e-06	9.60314e-05
Rnf145	-0.894042	3.69878	19.5892	9.60127e-06	9.63429e-05
Cyfip2	1.74354	2.04496	19.5505	9.7974e-06	9.82405e-05
Gjb5	1.8111	3.39506	19.5405	9.849e-06	9.86873e-05
Tspan12	1.83148	1.68896	19.5237	9.93617e-06	9.94895e-05
Ndfip2	0.887638	5.91392	19.5081	1.00175e-05	0.000100232
1810026B05Rik	-1.40945	4.47887	19.4922	1.01012e-05	0.000100997
Lgals3	2.25928	0.243246	19.4864	1.01317e-05	0.00010123
Kis2	3.42869	0.397616	19.4843	1.01432e-05	0.000101273
Pea15a	-1.68736	1.68776	19.4649	1.02463e-05	0.000102229
Agbl2	4.80669	0.445013	19.4527	1.03124e-05	0.000102816
Mphosph6	-0.85175	8.58833	19.4351	1.04077e-05	0.000103692
Fkbp7	-2.14738	1.90656	19.4083	1.05548e-05	0.000105083
Rnaset2a	0.623265	8.15348	19.394	1.0634e-05	0.000105796
Edn1	-4.08123	-0.260182	19.3797	1.07141e-05	0.000106517
Fastkd3	-0.753748	5.68483	19.3662	1.07901e-05	0.000107197
Scn1b	2.97623	1.304	19.3629	1.08088e-05	0.000107306
Hpse	2.62811	-0.317309	19.3517	1.08725e-05	0.000107843
H2-K1	3.04151	2.60321	19.3506	1.08782e-05	0.000107843
A230056P14Rik	1.28073	1.73638	19.3484	1.08911e-05	0.000107894
Morn2	-0.818009	5.15206	19.3226	1.10394e-05	0.000109286
Ptger2	-2.63258	0.0376211	19.2815	1.12792e-05	0.000111581
Dtnbp1	1.05218	6.06867	19.2325	1.15728e-05	0.000114405
Kctd17	1.68522	1.15529	19.194	1.18085e-05	0.000116599
Rcan2	2.71897	0.465775	19.1935	1.18114e-05	0.000116599
Etf1	-0.851666	6.88509	19.1814	1.18866e-05	0.000117259
Usp29	-1.03532	2.65304	19.1652	1.19879e-05	0.000118175
Ktn1	-0.763333	6.58839	19.1544	1.20559e-05	0.000118762
Gdnf	-4.72105	-0.620441	19.124	1.22494e-05	0.000120583
Dgkk	2.69525	0.341954	19.1219	1.22632e-05	0.000120634
Necap2	-1.45637	3.00059	19.1175	1.22912e-05	0.000120825
Ifngr2	-2.08366	1.95554	19.1092	1.23449e-05	0.000121267
Jakmip2	-3.84422	-0.52379	19.0892	1.24752e-05	0.000122386
Pdik1l	1.02109	4.6182	19.089	1.24763e-05	0.000122386
Zfp493	-1.17654	2.78572	19.0814	1.25257e-05	0.000122785
Sec24c	-1.06598	2.97098	19.0788	1.25432e-05	0.000122871
Cyb5r1	-0.882151	5.28404	19.0707	1.25965e-05	0.000123307
Fam26f	2.03193	1.11584	19.0625	1.26505e-05	0.000123749
Uqcrc2	0.629318	7.9652	19.0606	1.26635e-05	0.00012379
Prrg3	2.06652	0.947811	19.0399	1.28013e-05	0.000125049
Gpc4	-2.32531	0.784675	19.0386	1.28102e-05	0.000125049
Grb14	-1.92797	2.21331	19.0336	1.28439e-05	0.00012529
Rangrf	-1.13694	7.7827	18.9775	1.32271e-05	0.000128939
Ankrd34b	3.30937	-0.445241	18.9606	1.33443e-05	0.000129971
Srek1ip1	-1.11477	3.68065	18.9596	1.33515e-05	0.000129971
Lsr	-1.56013	1.47628	18.9526	1.34006e-05	0.000130358
Mesp1	2.68903	0.142062	18.9316	1.35489e-05	0.000131709
Isg15	-4.25584	-0.35717	18.929	1.35673e-05	0.000131797
BC046404	1.56864	1.29041	18.9143	1.36725e-05	0.000132727
Cdc26	-0.98546	6.53014	18.9083	1.37151e-05	0.000133048
Fmr1	1.14331	6.75371	18.8924	1.38303e-05	0.000134073
Poldip3	-0.662181	4.84551	18.8803	1.39184e-05	0.000134834
Mtus1	-1.54836	2.03666	18.8673	1.40131e-05	0.000135657
Set	-0.948712	9.48076	18.8652	1.40288e-05	0.000135715
2810442I21Rik	1.34745	2.86166	18.8607	1.4062e-05	0.000135936
Pex10	-1.31622	2.38565	18.8595	1.4071e-05	0.000135936
Hist1h4n	1.43102	3.81453	18.8419	1.42016e-05	0.000137037
Tmem90b	2.90691	0.489431	18.8415	1.42045e-05	0.000137037
Gm10408	3.342	0.847426	18.819	1.43725e-05	0.000138561
Snord35b	-2.00437	0.962588	18.7957	1.45492e-05	0.000140169
Gna14	1.86178	5.20254	18.7869	1.46171e-05	0.000140726
Gprc5b	-2.31926	-0.498941	18.7826	1.465e-05	0.000140933
Psmb10	-1.03796	4.40962	18.7814	1.46587e-05	0.000140933
Tmem51	2.2936	0.958276	18.7784	1.46823e-05	0.000141048
Fbxl14	-1.55045	1.51793	18.7773	1.46908e-05	0.000141048
Cds1	1.57318	3.83401	18.7702	1.47452e-05	0.000141473
Naa10	0.742609	6.62678	18.7671	1.47694e-05	0.000141609
Pfkfb3	-1.49712	2.38256	18.7619	1.48092e-05	0.000141893
Mtor	0.62239	5.20898	18.756	1.48553e-05	0.000142237
Glce	1.0692	4.09816	18.7528	1.48805e-05	0.000142309
Tubg2	-1.69633	2.8598	18.7525	1.48831e-05	0.000142309
Tktl1	2.00693	2.48448	18.7363	1.50101e-05	0.000143425
Klhl13	1.41164	4.68732	18.7341	1.5027e-05	0.000143489
Boll	1.51572	4.4057	18.7161	1.51698e-05	0.000144668
Rom1	2.53829	-0.494759	18.7159	1.51711e-05	0.000144668
Mboat2	-0.750386	5.11055	18.6796	1.54625e-05	0.000147346
Urod	-0.866055	5.91946	18.6725	1.55205e-05	0.000147798
Inpp5b	1.22769	2.97528	18.6711	1.5532e-05	0.000147808
Tspan6	-1.45286	5.17871	18.6563	1.56528e-05	0.000148856
Ing2	-0.888187	4.23935	18.6528	1.5682e-05	0.000149032
Huwe1	0.756976	6.24908	18.6391	1.57947e-05	0.000149791
Nceh1	1.28138	2.38321	18.6387	1.57978e-05	0.000149791
Sh3bgrl	-1.588	3.77696	18.6385	1.57999e-05	0.000149791
Ywhah	-0.6429	7.44825	18.6379	1.58046e-05	0.000149791
Manea	1.40821	2.21509	18.6307	1.58647e-05	0.000150259
Letmd1	1.32821	2.03764	18.6273	1.58924e-05	0.00015042
Gm885	-1.73535	0.933727	18.6156	1.59905e-05	0.000151246
Cib2	1.56369	3.4363	18.5962	1.61544e-05	0.000152693
Lgr5	-3.93493	-0.193071	18.5841	1.6257e-05	0.000153559
4930592A05Rik	-2.95761	0.297425	18.5783	1.63068e-05	0.000153869
Zfp746	0.749808	5.0282	18.5777	1.63118e-05	0.000153869
Ivns1abp	-0.816673	6.12402	18.5716	1.63639e-05	0.000154256
Ifngr1	1.20975	3.81241	18.5653	1.64184e-05	0.000154666
E330017L17Rik	-3.84981	0.140235	18.5618	1.64482e-05	0.000154843
Cables2	1.05009	3.57977	18.5576	1.64849e-05	0.000154981
Nanos2	-5.36629	0.956588	18.5576	1.6485e-05	0.000154981
Tnik	-2.20498	0.777084	18.552	1.65333e-05	0.000155331
Hist1h4c	1.18268	3.79	18.5375	1.6659e-05	0.000156407
Bex2	-1.3884	6.56272	18.5161	1.68473e-05	0.000158069
Hyi	1.98906	0.238666	18.5039	1.69553e-05	0.000158976
Cbr4	-0.74981	5.54417	18.4877	1.71006e-05	0.000160231
Loxl3	-1.1694	2.0399	18.4831	1.71418e-05	0.000160509
Cdk4	-1.09299	8.51705	18.461	1.73414e-05	0.00016227
Smc1b	1.652	8.31941	18.4395	1.75387e-05	0.000164007
Hmgb3	0.59134	9.18458	18.4351	1.75789e-05	0.000164273
Kbtbd2	-0.629749	5.12769	18.4319	1.76083e-05	0.000164438
Ankrd36	-3.08244	-0.894393	18.4304	1.76227e-05	0.000164463
Ahsg	-3.82663	-0.583335	18.4266	1.76573e-05	0.000164677
Plxnc1	-2.64647	1.12421	18.416	1.77562e-05	0.000165489
Lass2	0.823368	5.15355	18.4103	1.78091e-05	0.000165871
Ulk3	1.37767	1.12413	18.405	1.78588e-05	0.000166126
Rnf25	-1.43078	2.76645	18.4049	1.78602e-05	0.000166126
Pi16	5.15442	-0.838869	18.3957	1.79464e-05	0.000166817
Fam105a	-1.71029	2.00573	18.3925	1.79763e-05	0.000166984
Rsph3a	1.34315	4.64253	18.3873	1.80258e-05	0.000167332
Phka2	1.1437	3.21679	18.386	1.80378e-05	0.000167334
Tnfrsf13c	3.03502	-0.320325	18.3812	1.80837e-05	0.000167649
D030018L15Rik	-3.82476	-0.66866	18.3735	1.81563e-05	0.00016821
Tmem242	-0.812323	5.07138	18.3494	1.83876e-05	0.000170241
Zfp879	1.98261	0.879109	18.348	1.8401e-05	0.000170252
Dmrtb1	5.46607	-0.919936	18.3447	1.84335e-05	0.00017044
Ctxn3	-5.18011	0.504389	18.3329	1.85478e-05	0.000171384
Ugcg	-1.08598	4.68038	18.3278	1.8597e-05	0.000171725
Dvl2	-1.03611	2.51252	18.3135	1.87371e-05	0.000172905
Etfdh	0.949116	5.73837	18.3112	1.87597e-05	0.000173
9530082P21Rik	-1.34193	2.95208	18.2941	1.89292e-05	0.000174448
4933409K07Rik	1.71409	1.34686	18.2914	1.89562e-05	0.000174581
Cd79a	1.75689	1.10177	18.2847	1.90225e-05	0.000175077
Pald1	-0.96104	3.84868	18.2756	1.91145e-05	0.000175808
Alg3	-0.804772	6.83274	18.2689	1.91814e-05	0.000176308
Gm20187	-2.37126	0.0873267	18.2664	1.92061e-05	0.000176419
Pak1	0.696152	4.6069	18.2597	1.92739e-05	0.000176926
4930412O13Rik	3.79868	-1.06316	18.2545	1.93273e-05	0.0001773
Bhlha15	3.84399	-0.641884	18.25	1.93731e-05	0.000177604
Trim69	2.33543	0.244272	18.2397	1.94776e-05	0.000178445
Scrt2	2.91413	-0.705369	18.2365	1.95104e-05	0.000178584
Tceal1	-3.31325	0.11373	18.2357	1.95183e-05	0.000178584
Ankrd44	2.58665	0.573632	18.2248	1.9631e-05	0.000179498
Ptpmt1	0.76644	4.66754	18.2156	1.97261e-05	0.00018025
Hnrnpa3	-0.775703	6.61748	18.2015	1.98725e-05	0.000181469
Gm5617	-1.27937	5.37903	18.1835	2.0061e-05	0.000183071
Tsku	-2.38847	0.0335069	18.1756	2.01442e-05	0.000183711
Mrps27	-0.92988	6.09445	18.165	2.0257e-05	0.00018462
Taf7l	3.07851	4.03399	18.1617	2.02916e-05	0.000184721
Fam54b	0.674375	7.08263	18.1614	2.02946e-05	0.000184721
Evpl	-1.84326	0.37151	18.158	2.0331e-05	0.000184932
Chrdl2	3.72739	-0.209783	18.1552	2.03617e-05	0.000185092
Luzp1	1.06112	4.8354	18.15	2.04166e-05	0.000185471
Lactb2	1.46249	5.77165	18.1412	2.05114e-05	0.000186211
Gml	-1.51653	3.67862	18.1376	2.05506e-05	0.000186446
Kirrel2	-3.5996	-0.31844	18.1197	2.07439e-05	0.000188078
Aifm1	0.64507	6.97961	18.1136	2.08108e-05	0.000188562
3110082I17Rik	-1.29506	5.32456	18.105	2.0905e-05	0.000189293
Sbds	-0.845679	6.479	18.1015	2.09433e-05	0.000189518
Tmem17	-0.818737	3.55354	18.0578	2.14304e-05	0.000193801
Ano6	-0.924161	2.89222	18.0556	2.14552e-05	0.0001939
Pla2g7	1.17082	3.82962	18.0513	2.15033e-05	0.000194209
Ppm1n	1.91956	0.977	18.0385	2.16481e-05	0.000195391
Foxi1	3.38033	-0.441265	18.032	2.17219e-05	0.00019593
Chrna7	2.11675	0.2766	17.9782	2.23452e-05	0.000201423
4932415G12Rik	1.56802	2.28752	17.9695	2.24474e-05	0.000202214
Spock2	2.09083	0.0584568	17.9595	2.25654e-05	0.000203146
Arpc1b	1.58853	6.66778	17.9497	2.26814e-05	0.00020406
6330578E17Rik	-0.636562	5.12195	17.9198	2.30417e-05	0.000207063
Hist1h2bl	1.20743	2.88388	17.9195	2.30447e-05	0.000207063
Cpxm1	1.33903	3.88645	17.8857	2.34574e-05	0.000210635
Klk8	-1.99285	1.37754	17.8824	2.34983e-05	0.000210868
Usp3	0.998312	4.83344	17.8684	2.3672e-05	0.00021229
Hes6	-1.36183	5.58298	17.8445	2.39706e-05	0.000214831
Hcfc2	1.07863	3.89212	17.8373	2.40622e-05	0.000215514
Nefm	2.64547	-0.613749	17.8274	2.41881e-05	0.000216502
Ano9	1.62071	1.10514	17.7992	2.45488e-05	0.000219567
Asb9	-5.26535	2.12413	17.7978	2.45672e-05	0.000219567
Daxx	-0.747862	3.42427	17.797	2.45775e-05	0.000219567
Dnajc14	-0.82061	7.19674	17.795	2.46033e-05	0.000219658
Mrpl46	-0.684195	7.38021	17.7873	2.47024e-05	0.000220402
Vmac	-1.23113	1.9223	17.7576	2.50917e-05	0.000223733
Ppa2	0.738811	7.03735	17.7563	2.51091e-05	0.000223746
4930405P13Rik	-1.27471	2.49871	17.7548	2.51281e-05	0.000223773
Bsn	-1.56621	1.81768	17.7495	2.51984e-05	0.000224256
Park2	2.85398	0.686853	17.7477	2.52224e-05	0.000224327
Wbscr27	1.28423	2.36665	17.7409	2.5312e-05	0.000224981
Agps	0.80633	4.71983	17.7361	2.53762e-05	0.000225409
Mrps30	-0.966338	7.28699	17.7309	2.54453e-05	0.000225879
Nqo2	0.81021	5.39134	17.7296	2.54633e-05	0.000225896
Ski	-0.764117	3.97825	17.7014	2.58435e-05	0.000229124
Cradd	-0.882484	3.32119	17.6832	2.60917e-05	0.000231178
Zfp235	1.8238	2.59846	17.6753	2.62006e-05	0.000231996
Mir207	-1.19348	1.62228	17.6704	2.62676e-05	0.000232374
Ggh	-0.872887	6.28115	17.6698	2.62764e-05	0.000232374
Tmem144	-3.65642	-0.421331	17.6637	2.63604e-05	0.000232969
Kctd10	-0.750401	3.57364	17.655	2.64814e-05	0.000233891
Yme1l1	-1.09827	5.4276	17.6493	2.65616e-05	0.000234452
Siglece	-3.30819	-0.132358	17.6291	2.68454e-05	0.000236807
Gclc	0.775877	5.27524	17.6154	2.7039e-05	0.000238365
H2-Bl	3.98089	1.39817	17.6027	2.72202e-05	0.000239811
4930420K17Rik	1.02454	5.76857	17.6006	2.72508e-05	0.000239931
Pde6d	1.18744	7.17252	17.5987	2.72777e-05	0.000240016
Lats1	-0.805446	3.56097	17.5972	2.72984e-05	0.000240048
Irf6	1.15453	1.31094	17.5855	2.74679e-05	0.000241387
2010315B03Rik	1.31478	3.63674	17.5642	2.77767e-05	0.000243948
Cerkl	2.17671	0.619873	17.5624	2.78032e-05	0.000244027
Exosc4	-1.36362	7.03643	17.5479	2.80157e-05	0.000245738
Polr2e	-0.998838	8.85754	17.5445	2.80663e-05	0.000246028
Tfam	-0.866527	6.46908	17.5399	2.81343e-05	0.000246425
Pdlim5	1.16797	3.4268	17.539	2.81468e-05	0.000246425
Prss29	-4.8898	-0.221532	17.5379	2.81644e-05	0.000246426
Slc5a10	0.932982	3.36141	17.5349	2.8208e-05	0.000246653
Iqsec2	2.32144	-0.143534	17.5328	2.824e-05	0.000246779
Sdk1	2.63126	-0.446252	17.5104	2.85743e-05	0.000249544
Rsph3b	1.32561	4.43472	17.4941	2.88198e-05	0.000251531
Amica1	-3.61022	-0.93121	17.49	2.88825e-05	0.000251922
Cul7	-1.56113	1.91021	17.4874	2.89219e-05	0.000252005
Plxnb1	-2.31628	1.32873	17.487	2.89281e-05	0.000252005
Clec12b	-4.55963	-1.02145	17.4711	2.91711e-05	0.000253965
Dido1	-0.874832	4.0895	17.4602	2.9338e-05	0.000255259
Hist1h4m	1.44263	2.83194	17.4541	2.94336e-05	0.000255932
Armc8	0.737714	6.43167	17.4368	2.97023e-05	0.000258108
Cpne2	1.53242	1.79455	17.423	2.99178e-05	0.00025982
Trf	-2.25277	1.3748	17.416	3.00285e-05	0.000260619
Glis1	2.16455	-0.00657397	17.4036	3.02252e-05	0.000262164
Stau2	1.11806	4.53801	17.3988	3.03016e-05	0.000262593
D430019H16Rik	2.37906	1.11338	17.3981	3.03122e-05	0.000262593
Afmid	2.76783	1.06355	17.3946	3.03693e-05	0.000262925
Snord69	-2.27611	-0.117767	17.3884	3.04677e-05	0.000263614
Pfkfb2	1.36541	1.88033	17.3695	3.07729e-05	0.00026609
Gna13	-0.921904	4.17396	17.3252	3.14989e-05	0.0002722
Asph	0.951835	4.765	17.3165	3.16421e-05	0.0002732
Ercc5	1.06712	2.63859	17.3158	3.16536e-05	0.0002732
Raet1d	1.49509	5.89985	17.3085	3.1776e-05	0.000274087
Fam83b	-3.30305	-0.549386	17.2977	3.19568e-05	0.000275478
Gadd45b	1.30025	3.12311	17.2907	3.20753e-05	0.000276329
Arg1	1.85047	1.60314	17.2794	3.22664e-05	0.000277804
Lamb1	-0.867858	4.07173	17.2761	3.23232e-05	0.000278122
Ccdc146	-2.27983	0.386242	17.2674	3.24707e-05	0.00027922
Mre11a	0.850233	4.56248	17.2613	3.25747e-05	0.000279942
Mfsd6	2.51159	-0.121663	17.2457	3.28448e-05	0.000282091
Kcnq2	2.50138	0.0839426	17.2177	3.33323e-05	0.000286102
Ptpn3	-1.32744	1.82562	17.2142	3.33929e-05	0.000286447
Fam117a	0.982937	2.42603	17.209	3.34847e-05	0.000287059
4930417G10Rik	2.38935	0.685161	17.1767	3.40586e-05	0.0002918
Klk10	1.66185	0.354024	17.1666	3.42411e-05	0.000293184
Urb2	-0.905461	4.09877	17.1633	3.43007e-05	0.000293515
Pcbd1	1.03519	3.90655	17.1538	3.44723e-05	0.000294803
Fgfr2	-1.01172	3.89192	17.1447	3.46372e-05	0.000296033
Ccnl1	-0.824912	5.80015	17.1355	3.48057e-05	0.000297292
Top2b	1.3886	4.41766	17.1298	3.49111e-05	0.00029801
Cmip	-1.12745	1.84323	17.123	3.50354e-05	0.000298889
1700031F05Rik	6.03062	-0.672396	17.1136	3.52086e-05	0.000300183
Ccnb1ip1	1.68331	4.48627	17.0957	3.55427e-05	0.000302848
Sike1	-0.821428	5.9802	17.0924	3.56051e-05	0.000303195
Elovl7	2.31444	0.597109	17.0856	3.57328e-05	0.000304098
Sik3	-0.934096	4.33364	17.0757	3.59186e-05	0.000305493
Tpm3	-1.03356	7.56549	17.0739	3.59525e-05	0.000305596
Fam40b	3.80559	-0.270409	17.0622	3.61749e-05	0.000307195
Gm6793	-0.634228	5.97851	17.0617	3.61845e-05	0.000307195
Synpr	4.27684	1.15386	17.0601	3.62161e-05	0.000307277
Zcchc9	-0.732618	3.7969	17.051	3.63886e-05	0.000308555
Slc25a42	1.91474	1.39954	17.0278	3.6836e-05	0.000312159
Hist1h3i	1.31548	1.99804	17.0259	3.68734e-05	0.000312287
Xpot	-0.872376	5.3742	17.0137	3.71117e-05	0.000314115
Degs1	-0.838722	7.54038	16.9995	3.73899e-05	0.000316196
Vasp	-1.11503	2.5206	16.9988	3.74027e-05	0.000316196
Psma5	-0.673766	9.4401	16.9975	3.74292e-05	0.000316229
Foxp1	-1.32481	2.7594	16.9757	3.78607e-05	0.000319507
Ppapdc1b	-0.898103	3.66779	16.9756	3.78627e-05	0.000319507
Tgfbr3	-2.62985	0.719934	16.9633	3.81086e-05	0.000321388
Zfp161	0.912418	3.87271	16.9499	3.83793e-05	0.000323476
Coil	-0.851008	3.91193	16.9484	3.84104e-05	0.000323543
Alg13	0.789308	7.68257	16.9424	3.85308e-05	0.000324363
Ddb2	1.41737	3.40993	16.9326	3.87316e-05	0.000325857
Dscc1	0.736384	5.89753	16.9307	3.87703e-05	0.000325987
Zfp781	-1.10717	6.40098	16.9282	3.882e-05	0.000326209
Arl5b	-1.1077	2.71191	16.9246	3.88946e-05	0.00032664
Parva	1.78958	1.55467	16.9178	3.90345e-05	0.000327618
Cdx1	2.31081	0.402965	16.91	3.91947e-05	0.000328766
Zxdb	2.1603	1.69208	16.8959	3.94871e-05	0.000330903
N4bp2	1.16306	3.33482	16.895	3.95052e-05	0.000330903
Coch	1.60129	1.69481	16.8943	3.95203e-05	0.000330903
Tsc22d4	1.14414	1.63759	16.8882	3.96481e-05	0.000331774
Suv39h1	1.03379	5.94536	16.8817	3.97837e-05	0.00033271
1700034H14Rik	-0.870909	6.7261	16.8741	3.99437e-05	0.00033385
Itih5	2.16838	0.327461	16.8714	4.00005e-05	0.000334124
Txk	-3.88092	-0.612343	16.8681	4.0069e-05	0.000334497
Ehf	-3.20869	-0.412252	16.8658	4.01171e-05	0.0003347
Mapre3	2.04895	0.285102	16.8589	4.02647e-05	0.000335731
Phf16	1.52641	4.11047	16.8571	4.03017e-05	0.00033584
Fbxo38	-0.718269	4.5641	16.8538	4.03714e-05	0.00033606
Cd302	-1.46866	4.16626	16.8536	4.03761e-05	0.00033606
Wibg	-1.11596	2.9806	16.8515	4.04205e-05	0.000336229
Rhox5	0.881934	9.84355	16.8417	4.06298e-05	0.000337631
Scube3	1.73321	0.608795	16.8414	4.06372e-05	0.000337631
Glmn	-1.06841	6.67668	16.8377	4.07166e-05	0.00033809
Syce1	1.04639	8.31447	16.8314	4.08517e-05	0.000339011
Bax	-0.828583	7.95631	16.83	4.08816e-05	0.000339058
Mns1	-0.68375	6.11911	16.8213	4.10693e-05	0.000340413
Wdr12	-0.702647	8.08983	16.8111	4.12921e-05	0.000342058
Smpd2	1.24757	4.2919	16.7998	4.15381e-05	0.00034383
Timm8a1	-0.958594	7.22149	16.799	4.15551e-05	0.00034383
Notch1	1.83316	1.20575	16.7961	4.16182e-05	0.000344057
Nip7	-0.69314	7.88342	16.7955	4.16316e-05	0.000344057
Pcgf1	-0.762951	5.01032	16.7843	4.18783e-05	0.000345891
Gtf2h3	-0.76135	7.06774	16.7782	4.20139e-05	0.000346806
Prtg	1.51088	3.49766	16.7745	4.20944e-05	0.000347266
Nr4a1	-1.88492	0.709742	16.7676	4.22494e-05	0.00034834
Gm1673	1.37335	5.35633	16.7601	4.24165e-05	0.000349512
Fbn2	-1.68945	1.32972	16.7347	4.29876e-05	0.00035401
Ap1s2	2.04232	1.01148	16.7329	4.30275e-05	0.00035413
1810046J19Rik	0.986363	7.51413	16.7306	4.30804e-05	0.000354357
Brd4	-0.701183	5.06973	16.7288	4.31225e-05	0.000354374
Fn1	-0.648031	5.68774	16.7269	4.31642e-05	0.000354374
Fkbp1b	-0.901955	5.49846	16.7265	4.3173e-05	0.000354374
Pxmp4	0.922205	5.64694	16.7261	4.31837e-05	0.000354374
Upf3b	0.764845	6.09302	16.7229	4.32549e-05	0.000354751
Tfb2m	-0.899966	5.03363	16.706	4.36422e-05	0.000357718
Hist1h3a	1.48896	1.86628	16.7017	4.37415e-05	0.000358322
Ociad2	1.72008	1.78449	16.6962	4.38699e-05	0.000359164
9930014A18Rik	-2.32409	-0.238676	16.6743	4.43781e-05	0.000363112
Fermt2	0.606736	5.40228	16.6704	4.44688e-05	0.000363642
S100pbp	0.815113	4.93606	16.6691	4.45006e-05	0.00036369
Hist1h3c	1.51445	1.99124	16.6586	4.47467e-05	0.000365488
Rgl2	-1.10337	3.28143	16.6426	4.51265e-05	0.000368376
Rasl11a	0.869053	3.29403	16.635	4.53073e-05	0.000369636
Nudcd3	-0.743605	4.42384	16.6272	4.54938e-05	0.000370738
Kcnmb4	1.5795	2.04864	16.6271	4.54953e-05	0.000370738
Gnl3	-0.736202	8.36973	16.6149	4.57903e-05	0.000372925
Cyp2u1	1.44514	1.54359	16.6088	4.59372e-05	0.000373904
9530051G07Rik	2.98435	-0.240495	16.6062	4.60005e-05	0.000374201
Rnf128	1.97646	1.93849	16.5855	4.65057e-05	0.000377875
Opn3	1.49519	3.5104	16.5855	4.6506e-05	0.000377875
Tmem14c	0.540263	7.06243	16.5819	4.65946e-05	0.000378363
Cgref1	4.115	-1.07438	16.5797	4.66468e-05	0.000378363
Slc2a12	2.41004	-0.0742946	16.5797	4.66472e-05	0.000378363
Mzf1	1.67043	0.981289	16.5768	4.67194e-05	0.00037873
Zfp36l1	-1.17254	2.51111	16.5718	4.6842e-05	0.000379505
Fbln5	-5.43086	-0.811161	16.5677	4.69428e-05	0.000380101
Slc25a15	0.837035	3.05329	16.566	4.69858e-05	0.00038023
Nhedc1	1.49014	2.02296	16.5566	4.72204e-05	0.000381908
Sf3b2	-0.699531	6.61301	16.5509	4.73616e-05	0.000382828
Gpx3	1.68483	3.52035	16.5466	4.74699e-05	0.000383482
Aldh1a7	-3.60791	0.457665	16.5437	4.75425e-05	0.000383847
Tc2n	2.44492	1.98599	16.5409	4.76124e-05	0.00038419
AU021092	-4.81727	-1.02269	16.5347	4.77676e-05	0.000385221
2810432D09Rik	-0.815796	5.28614	16.5285	4.79237e-05	0.000386107
Ppp2r3d	1.01806	2.59955	16.5282	4.79326e-05	0.000386107
Aqp5	-4.3461	-0.722927	16.5194	4.81554e-05	0.000387679
Chmp1b	-0.81022	4.57231	16.5075	4.84568e-05	0.000389881
Grik3	2.64017	-0.284904	16.5036	4.85578e-05	0.00039047
Mogat1	2.03281	0.593291	16.4834	4.90774e-05	0.000394207
Wfdc10	-3.86207	0.89817	16.4834	4.90789e-05	0.000394207
Nt5dc2	1.22273	7.00916	16.4776	4.92295e-05	0.00039515
Atp7a	-1.155	3.43457	16.4767	4.92527e-05	0.00039515
Serinc5	-1.53914	1.8086	16.4668	4.95083e-05	0.000396973
Kif4	0.69342	4.89027	16.4643	4.95747e-05	0.000397278
Mir106a	3.84268	-0.645685	16.4618	4.96403e-05	0.000397349
Rin2	-2.52571	0.936384	16.4613	4.96524e-05	0.000397349
Cpne5	1.09534	4.24985	16.4607	4.96686e-05	0.000397349
Fam82a2	0.879564	3.89269	16.459	4.97146e-05	0.00039749
Gpc6	2.1504	0.505461	16.4501	4.9947e-05	0.00039904
Iqsec1	1.32203	1.50324	16.4494	4.99654e-05	0.00039904
Zfp566	-0.718675	5.87047	16.4443	5.01011e-05	0.000399895
Ino80b	-1.78098	2.75545	16.4306	5.04646e-05	0.000402568
Mllt3	1.99449	1.97787	16.4223	5.06843e-05	0.00040409
Reln	1.43624	0.975455	16.4199	5.07493e-05	0.000404378
Fbxo36	-1.15473	4.93642	16.4098	5.10213e-05	0.000406314
Ankmy2	-0.951114	3.18511	16.396	5.13928e-05	0.000408841
Clca1	-4.05048	0.511331	16.3959	5.1397e-05	0.000408841
Rab6b	-0.6727	4.28996	16.3936	5.14578e-05	0.000409032
Scnm1-ps	-0.8268	6.70464	16.392	5.15027e-05	0.000409032
Ypel2	-0.963599	3.49316	16.3918	5.15087e-05	0.000409032
Slc22a23	1.89451	0.288931	16.3868	5.16442e-05	0.000409877
2900011O08Rik	-1.68366	2.03477	16.3797	5.18384e-05	0.00041114
Lca5	-1.1836	2.24325	16.3788	5.18621e-05	0.00041114
Myl6	-0.77392	8.13747	16.3739	5.19966e-05	0.000411973
Wdr6	0.925452	4.225	16.3641	5.2266e-05	0.000413873
Polr1b	-0.721841	4.42544	16.3622	5.23187e-05	0.000414056
Ccdc41	0.728289	4.38284	16.3604	5.23681e-05	0.000414145
Retsat	1.63062	1.99571	16.3591	5.24033e-05	0.000414145
Gbp9	-3.78889	-0.610034	16.3586	5.24185e-05	0.000414145
Lpl	-1.78682	1.77483	16.3531	5.25711e-05	0.000415116
H2-Q10	2.37219	0.112708	16.3455	5.27804e-05	0.000416534
BC051537	3.07112	-0.735473	16.3306	5.3197e-05	0.000419585
Whsc1	0.641824	5.43255	16.324	5.33845e-05	0.000420827
Cul1	0.648206	7.89038	16.3189	5.35264e-05	0.000421708
Ncdn	-1.35836	0.470622	16.3159	5.3612e-05	0.000422145
Plscr3	1.1905	2.15892	16.3047	5.39294e-05	0.000424406
Hoxb9	3.31329	-0.52176	16.3023	5.39978e-05	0.000424706
Max	-0.756995	3.80722	16.3001	5.40606e-05	0.000424961
Snord89	1.71326	0.972323	16.2875	5.44214e-05	0.000427557
Rnf130	1.20438	5.0914	16.2842	5.4516e-05	0.00042806
Cdc42ep4	-1.10915	3.39582	16.2794	5.46537e-05	0.000428902
Nop10	-0.726058	8.72747	16.2692	5.49494e-05	0.00043098
Ephx2	1.7618	1.65486	16.2628	5.51359e-05	0.000432201
Lmcd1	4.75691	-1.07439	16.2612	5.51821e-05	0.000432321
Nbn	0.774297	5.11456	16.2587	5.52544e-05	0.000432646
1810020D17Rik	0.892543	5.6685	16.2515	5.54671e-05	0.000434069
Tm7sf2	0.77773	3.76114	16.244	5.56858e-05	0.000435537
Dis3l	1.22246	2.36486	16.2324	5.60288e-05	0.000437975
Raet1b	1.47583	5.87362	16.2311	5.60657e-05	0.000438019
Lrch2	1.39686	1.81148	16.2218	5.63431e-05	0.000439941
Slc25a25	0.963166	1.85139	16.2156	5.6527e-05	0.000441131
Vdac1	-1.11497	5.35142	16.2145	5.65589e-05	0.000441134
Zcchc16	-5.22653	-0.789852	16.2017	5.69423e-05	0.000443878
Rhox2f	0.959871	6.47495	16.191	5.72657e-05	0.000446151
Tekt1	-3.76005	0.402578	16.1719	5.78463e-05	0.000450423
Dgkb	-2.80464	-0.530406	16.17	5.7903e-05	0.000450614
Serpinb6b	-3.12335	0.517125	16.1588	5.82464e-05	0.000453035
2310030G06Rik	-0.807632	4.89893	16.1375	5.89061e-05	0.000457912
Raet1a	1.46765	5.87663	16.1296	5.91509e-05	0.000459559
Sec14l1	-0.716248	3.67921	16.1258	5.92712e-05	0.000460239
Iqcb1	1.10295	7.97614	16.1194	5.94706e-05	0.000461531
Sorl1	1.49344	1.09704	16.1054	5.99136e-05	0.000464712
Ext2	0.869212	3.4391	16.0859	6.05337e-05	0.000469262
Igsf11	-1.36347	1.15171	16.0791	6.0752e-05	0.000470693
Ube3b	-0.958597	2.98704	16.0768	6.08237e-05	0.000470988
Syp	1.46921	0.813781	16.0687	6.10868e-05	0.000472765
Npas3	2.66787	-0.530289	16.0515	6.16427e-05	0.000476803
Akr1b10	0.680796	3.87009	16.0355	6.21646e-05	0.000480575
Mapk9	0.926716	5.11688	16.0339	6.22197e-05	0.000480736
Rgs2	-2.49543	2.28815	16.0283	6.24043e-05	0.000481896
Caprin1	-0.753702	6.90396	16.025	6.25115e-05	0.000482458
Tsc22d3	2.19788	3.71544	16.0209	6.26459e-05	0.000483226
Esyt1	1.70968	0.0909189	16.0199	6.268e-05	0.000483226
D1Ertd622e	0.889594	2.92754	16.0172	6.27705e-05	0.000483658
Phc2	1.20126	2.48368	16.0139	6.28779e-05	0.000484218
Ell2	-1.21892	3.09592	16.0128	6.29154e-05	0.000484241
Nnat	-2.97603	0.999066	16.0104	6.29966e-05	0.0004846
Gas5	-0.972573	7.68363	16.0031	6.32395e-05	0.000486201
Mtap1b	-1.47707	2.98861	16	6.3342e-05	0.000486722
Pcolce	-3.01707	1.37828	15.9952	6.35024e-05	0.000487687
Prkg2	3.04037	-0.224316	15.9812	6.3975e-05	0.000491048
Krt24	-6.19409	-0.241399	15.9786	6.40618e-05	0.000491444
Lyzl4	3.67204	-0.379326	15.9748	6.41897e-05	0.000492156
Enc1	-1.16611	3.69259	15.9625	6.46089e-05	0.000495099
1700027A23Rik	-2.29519	1.39743	15.9565	6.4816e-05	0.000496415
Pml	-1.06164	4.03041	15.952	6.49701e-05	0.000497323
1700018B24Rik	1.34345	4.83028	15.949	6.50724e-05	0.000497834
A730056A06Rik	2.05061	-0.28303	15.9377	6.54622e-05	0.000500543
Mapk1ip1	-0.764075	4.09233	15.9364	6.55061e-05	0.000500605
Klk1b5	-3.56829	-0.363808	15.9295	6.57458e-05	0.000502163
Gal3st4	1.20172	2.84339	15.9224	6.5993e-05	0.000503777
Meis3	2.34698	-0.324158	15.9211	6.60374e-05	0.000503841
2410004N09Rik	-1.1192	4.78397	15.9163	6.62064e-05	0.000504856
Zfp932	-0.998756	5.93153	15.9136	6.63019e-05	0.000505308
Fam114a2	0.717594	6.45077	15.9044	6.66251e-05	0.000507496
Lin37	-0.866737	6.6185	15.8978	6.68548e-05	0.000508969
Fam72a	0.850544	3.82164	15.8872	6.72318e-05	0.000511561
Ubash3b	1.81676	0.218236	15.8775	6.75778e-05	0.000513914
Sh3bgrl3	0.840918	8.52227	15.8762	6.76248e-05	0.000513993
Tmem33	-0.778985	5.86835	15.8697	6.78576e-05	0.000515482
Arl6	-1.00463	4.12489	15.8612	6.8162e-05	0.000517514
Rab35	-0.957062	2.97212	15.8527	6.84684e-05	0.000519558
Art5	-1.41418	1.42636	15.848	6.86407e-05	0.000520527
Vps4a	1.04719	4.96526	15.8471	6.86704e-05	0.000520527
1700029M20Rik	2.95545	-0.484446	15.8418	6.88637e-05	0.000521711
9430016H08Rik	-0.852128	6.17455	15.8406	6.89074e-05	0.00052176
Lima1	-0.784859	4.25483	15.8337	6.91607e-05	0.000523185
Usp40	1.04639	4.04503	15.8334	6.91711e-05	0.000523185
Cxadr	-1.86766	0.9742	15.8324	6.92077e-05	0.000523185
Parp9	1.33539	2.15404	15.8207	6.96374e-05	0.000526149
Anxa11	-1.08274	2.7617	15.8194	6.96836e-05	0.000526214
1810030N24Rik	-1.23017	5.95418	15.818	6.97368e-05	0.000526332
Reep1	-1.21986	2.48588	15.8166	6.97891e-05	0.000526444
Fbxl12	-0.740043	3.37448	15.8149	6.98503e-05	0.000526622
Utp14a	-0.645505	4.90788	15.8108	7.00004e-05	0.000527469
Wdr83	-0.642904	4.94073	15.8069	7.01454e-05	0.00052827
Lasp1	-1.03893	3.08621	15.805	7.0218e-05	0.00052827
Mark1	0.773498	3.60245	15.8049	7.02198e-05	0.00052827
2610528J11Rik	3.08248	0.255682	15.8002	7.03945e-05	0.0005293
Nedd4	-0.596479	7.32587	15.7973	7.05036e-05	0.000529836
Uba5	-0.632628	5.56918	15.7915	7.07211e-05	0.000531059
Wdr46	-1.12177	3.65354	15.7906	7.0754e-05	0.000531059
Agmat	-3.98811	-1.02264	15.7899	7.07801e-05	0.000531059
Crym	1.86265	0.289673	15.7813	7.11013e-05	0.000533183
Wdr59	-1.18545	2.02624	15.7801	7.11453e-05	0.000533228
Irx2	3.2317	-0.469837	15.7722	7.14458e-05	0.000535094
Rps6ka3	0.924156	4.7649	15.7715	7.14706e-05	0.000535094
Rps4x	0.58254	10.4224	15.7553	7.2085e-05	0.000539405
Xbp1	-0.703157	5.38438	15.7505	7.22707e-05	0.000540156
Ehd4	0.921678	2.81725	15.7498	7.22947e-05	0.000540156
3110056K07Rik	0.762123	4.5082	15.7497	7.2301e-05	0.000540156
Rbm25	-0.585279	7.52903	15.7451	7.24744e-05	0.000541163
Tmem108	1.50065	1.40658	15.7392	7.27025e-05	0.000542577
Dnahc11	0.760048	4.66246	15.7368	7.27939e-05	0.000542969
Rfxap	0.715252	5.88226	15.7311	7.30142e-05	0.000544323
Lpar6	-1.53212	2.43005	15.7232	7.33202e-05	0.000546227
Tmem158	2.34156	0.368943	15.7225	7.33475e-05	0.000546227
Ccdc79	2.50918	2.31438	15.7127	7.37266e-05	0.000548758
Lrrc51	1.38762	4.798	15.684	7.48536e-05	0.00055685
9430037G07Rik	1.04546	2.15197	15.6442	7.6446e-05	0.000568395
Mapk7	-1.13337	3.04813	15.6415	7.6554e-05	0.000568664
Fbxl4	0.822684	4.09711	15.6413	7.65634e-05	0.000568664
Dok5	1.95591	1.61657	15.6276	7.71218e-05	0.000572508
Eea1	1.39527	3.17072	15.6249	7.7232e-05	0.000573022
A930001C03Rik	1.74854	0.320993	15.6179	7.75169e-05	0.000574427
Tfap2a	2.46707	-0.508194	15.6174	7.75373e-05	0.000574427
Gtl3	-0.675453	7.62014	15.6172	7.75444e-05	0.000574427
Ero1lb	-0.956288	1.91057	15.6089	7.78887e-05	0.000576599
H2-D1	3.2807	2.22213	15.6081	7.79199e-05	0.000576599
Sco2	-0.84208	3.60924	15.6038	7.80973e-05	0.000577607
C8g	1.69329	3.45613	15.5922	7.85775e-05	0.000580851
D730039F16Rik	1.6335	0.429307	15.5828	7.89698e-05	0.000583443
Rab7l1	1.37881	3.57158	15.5803	7.90728e-05	0.000583897
Cux2	1.62623	0.846657	15.5773	7.91981e-05	0.000584514
Scpep1	-1.16825	5.4247	15.5725	7.94009e-05	0.000585702
Cdkal1	-0.961847	3.23322	15.5583	7.99992e-05	0.000589805
Fam176a	2.28211	0.713265	15.5512	8.03011e-05	0.000591719
Kif13b	0.907427	2.76397	15.5395	8.08011e-05	0.00059509
Cxcl14	1.67649	0.902073	15.5366	8.09251e-05	0.00059569
Pde4dip	0.865018	2.23854	15.5284	8.12755e-05	0.000597955
Cep57	-0.986346	5.38238	15.5244	8.14474e-05	0.000598906
Spink2	1.48305	1.20202	15.511	8.20279e-05	0.000602858
Rab3il1	2.30293	2.49594	15.5093	8.21016e-05	0.000603083
4933406J08Rik	1.61755	4.04042	15.5058	8.22528e-05	0.000603877
Mrs2	0.692164	5.29758	15.5023	8.24043e-05	0.000604673
Ltv1	0.566059	7.18505	15.4928	8.2819e-05	0.000607397
C920006O11Rik	0.984493	2.37277	15.4812	8.33281e-05	0.000610622
Srp14	0.703473	8.61708	15.4808	8.33459e-05	0.000610622
Dnajc5g	2.04577	3.38901	15.4789	8.34293e-05	0.000610913
Pex26	1.4219	1.1372	15.4743	8.36355e-05	0.000612103
Pds5a	0.756668	4.12781	15.4668	8.39651e-05	0.000614195
Cd2	2.10319	2.47675	15.4634	8.41194e-05	0.000615002
Ppp1r16b	-1.40514	3.3229	15.4595	8.429e-05	0.000615928
Nt5c2	0.719615	5.18512	15.4567	8.44157e-05	0.000616525
Hist1h4b	1.24247	2.90733	15.4475	8.48306e-05	0.000618365
H2-Ab1	3.48025	2.78831	15.4473	8.48359e-05	0.000618365
Noxo1	-1.26662	1.87662	15.4473	8.48386e-05	0.000618365
Pla2g12b	2.8045	-0.229855	15.4472	8.48442e-05	0.000618365
Fsip1	0.877177	3.60185	15.4382	8.52462e-05	0.000620972
Ntn1	-1.29182	1.32037	15.436	8.5347e-05	0.000621383
1110002N22Rik	-0.593063	7.40763	15.4338	8.54467e-05	0.000621619
Prkag2	0.730737	4.70239	15.4324	8.55097e-05	0.000621619
Rundc3b	0.876998	3.78972	15.4323	8.55126e-05	0.000621619
Aspa	5.23121	-0.280413	15.4072	8.66577e-05	0.000629617
Cenpb	-1.27785	1.79605	15.4015	8.69196e-05	0.000631192
1110034B05Rik	-0.804377	6.15054	15.3635	8.86865e-05	0.000643689
2310033P09Rik	-0.841163	5.87879	15.3616	8.87742e-05	0.000643993
Larp1b	1.55392	3.19132	15.3514	8.92563e-05	0.000647155
Prr24	0.90102	2.37966	15.3438	8.96145e-05	0.000649415
Ripk2	0.809722	4.69031	15.3413	8.97342e-05	0.000649861
Wdr62	1.21572	2.53544	15.3405	8.97688e-05	0.000649861
Sspo	-1.47244	1.41825	15.3366	8.99564e-05	0.000650883
Efhc2	1.41471	2.08238	15.3326	9.01489e-05	0.000651939
Abcg1	-1.13608	4.66373	15.3183	9.083e-05	0.000656525
5430405G05Rik	2.90679	-0.0610973	15.3167	9.09078e-05	0.000656749
Eif2b2	-1.04759	5.36059	15.315	9.09904e-05	0.000657007
Cyth1	1.21176	2.16651	15.3126	9.11045e-05	0.000657492
Me1	-1.54927	3.84548	15.3111	9.11773e-05	0.000657678
1600014C10Rik	0.927554	3.28088	15.3069	9.1384e-05	0.00065883
Zfp622	0.747217	5.58203	15.3045	9.15005e-05	0.000659331
Zfpm2	-3.75896	-0.249429	15.3034	9.15521e-05	0.000659363
Tex15	1.38334	5.7868	15.3015	9.1645e-05	0.000659693
Ftsj3	-1.05916	5.18186	15.2974	9.18409e-05	0.000660764
Spata24	-1.20712	4.85399	15.2901	9.21983e-05	0.000662995
Samhd1	-0.828319	5.77731	15.2842	9.24879e-05	0.000664736
Rbm20	-1.64291	1.0763	15.2714	9.31178e-05	0.00066892
Map3k3	0.954418	2.18138	15.2673	9.33165e-05	0.000670004
Cd81	-0.901513	6.57765	15.2651	9.3428e-05	0.000670239
Nudt9	-0.744358	5.90642	15.2647	9.34449e-05	0.000670239
2310022B05Rik	-2.11308	1.30211	15.259	9.373e-05	0.00067194
Rab3ip	-0.930771	4.54236	15.2571	9.38223e-05	0.000672257
Ppp3cc	1.69471	3.78516	15.2511	9.4121e-05	0.000673724
Prr13	-1.0094	5.7306	15.2511	9.41233e-05	0.000673724
2410015M20Rik	-0.735858	8.09991	15.2445	9.44492e-05	0.000675382
AI314180	0.906543	4.45668	15.2445	9.44513e-05	0.000675382
Tfap2c	1.34138	4.22599	15.2435	9.45026e-05	0.000675405
Gm16532	3.08129	-0.475715	15.2358	9.48895e-05	0.000677823
Slc12a8	2.35445	-0.243489	15.2283	9.52648e-05	0.000680158
Psat1	0.759603	6.94056	15.2238	9.54925e-05	0.000681436
Tcf7l2	-2.53654	0.0068271	15.2201	9.56819e-05	0.00068244
Baz1a	1.53748	3.54775	15.1557	9.90004e-05	0.000705749
R74862	-1.12386	3.37591	15.1409	9.97799e-05	0.000710945
Phlpp1	2.09376	0.803314	15.1346	0.000100109	0.00071293
Stk38l	0.737537	6.2204	15.1325	0.000100223	0.000713379
Gal3st1	1.88716	1.34859	15.122	0.00010078	0.000716848
Gzf1	0.680114	4.08281	15.1214	0.000100813	0.000716848
Dhx57	-0.852906	3.15244	15.1174	0.000101026	0.00071783
Fbxo41	-4.56044	-0.154506	15.1169	0.000101054	0.00071783
Elof1	-0.687184	7.31876	15.1104	0.000101404	0.000719951
AI316807	0.926815	4.33837	15.1091	0.000101471	0.000720063
Ttc13	-0.635988	4.48391	15.1076	0.000101553	0.000720281
Ubtd2	0.75644	5.12696	15.1017	0.000101869	0.000722158
Ptprm	1.69506	0.264295	15.099	0.000102016	0.000722831
Ost4	-0.699683	8.95319	15.0965	0.000102154	0.000723445
Rab9	0.766954	6.32404	15.094	0.000102287	0.00072402
Rbms2	-0.988323	5.51915	15.0864	0.000102701	0.000726564
Mospd3	-1.02451	4.79733	15.0855	0.00010275	0.000726564
Itch	0.945085	4.21363	15.0841	0.000102824	0.000726723
Rpp38	-0.954592	7.93242	15.0746	0.000103342	0.000729855
Ppic	1.18803	5.75823	15.0741	0.000103372	0.000729855
Clock	0.876672	3.19083	15.0622	0.000104025	0.0007341
Dhx38	-0.984656	3.39835	15.0579	0.000104264	0.000735416
Fam132a	1.17875	2.93367	15.0558	0.00010438	0.000735862
Klhl25	-1.82025	1.22606	15.0498	0.000104709	0.000737812
Tnk1	1.11723	1.45416	15.0344	0.000105572	0.000743515
Glb1l2	1.83679	0.780964	15.0324	0.000105682	0.000743914
Aldh5a1	0.867143	3.19901	15.029	0.000105872	0.000744551
Pex16	0.808637	4.48594	15.0289	0.000105878	0.000744551
Ccdc93	1.20836	2.51232	15.0253	0.000106077	0.000745575
Tesc	-1.32483	3.54904	15.0217	0.000106285	0.000746659
Xkrx	-2.33054	-0.0871087	15.0182	0.000106478	0.000746944
1110012L19Rik	0.717435	6.61731	15.0182	0.000106481	0.000746944
Sirt7	1.28444	3.42806	15.0181	0.000106485	0.000746944
Flywch1	-1.75288	1.68741	15.0058	0.000107184	0.000751467
[truncated: 8,002 more rows]

## Sheet: BaP_vs_Oil
Symbol	logFC	logCPM	LR	PValue	FDR
Tdgf1	1.91275	3.51039	21.2052	4.12636e-06	0.0355015
Uhmk1	-0.987732	0.657477	20.8111	5.06875e-06	0.0355015
Dpysl3	-1.26261	0.277244	19.7128	8.99942e-06	0.0420213
Dcn	-3.02705	1.81474	19.0864	1.24929e-05	0.0437501
A930015D03Rik	-1.99187	0.483623	16.6704	4.44688e-05	0.124584
Ido2	1.82769	0.136439	15.3232	9.05959e-05	0.201977
Lefty2	1.12533	5.4398	14.89	0.000113965	0.201977
Coch	-0.960722	1.69481	14.8672	0.000115349	0.201977
Chrna9	2.27921	-0.601323	14.573	0.000134834	0.209861
Gm1337	-1.94874	-0.444188	14.0001	0.000182806	0.256074
4930591A17Rik	1.31712	1.2246	13.7664	0.000207005	0.258517
Aox4	2.24024	-0.95398	13.6396	0.000221459	0.258517
Kank4	-0.568026	1.40071	13.2338	0.000274944	0.277057
Nkd2	-1.17024	0.993552	13.2109	0.000278331	0.277057
Slc7a3	1.99486	1.14395	13.0669	0.000300564	0.277057
Kcnh2	-0.712559	0.683531	12.8997	0.000328629	0.277057
Neb	0.87658	1.79795	12.6199	0.000381661	0.277057
Slc47a1	-1.88074	-0.571274	12.5252	0.000401508	0.277057
BC046404	-0.833254	1.29041	12.3885	0.000431983	0.277057
Klhl5	-0.764349	1.85142	12.3598	0.000438667	0.277057
Lrig3	-1.06006	0.0696111	12.2343	0.000469179	0.277057
Padi3	1.33243	-0.404461	12.1383	0.000493974	0.277057
Agtr2	-3.68138	-0.988152	12.1326	0.000495478	0.277057
Cdkn2b	-0.707989	1.23043	12.097	0.000505035	0.277057
Prrx2	-1.09581	1.82847	12.0547	0.000516627	0.277057
Muc13	-2.49424	-0.931748	12.0258	0.000524697	0.277057
Srms	1.90721	-0.763566	11.9251	0.000553838	0.277057
Hsd11b2	-0.901499	0.522814	11.8595	0.000573687	0.277057
Gchfr	-1.20292	4.73609	11.8578	0.000574198	0.277057
Bcar3	-1.08852	2.0692	11.7903	0.000595399	0.277057
Cnnm1	1.42362	-0.104151	11.7357	0.000613133	0.277057
C2cd4b	-1.65104	-0.83613	11.6426	0.000644595	0.282172
Gm648	1.42536	-0.152519	11.483	0.000702358	0.283011
Fas	2.04215	-0.884588	11.4748	0.000705476	0.283011
Itgal	1.70628	-0.610145	11.4704	0.000707124	0.283011
Rassf1	-0.919068	3.01974	11.3923	0.000737475	0.28696
Tfcp2l1	0.586595	3.73131	11.2897	0.000779397	0.295076
Vldlr	-1.31425	-0.301241	11.225	0.000807023	0.296178
Ccdc90a	-0.613701	2.04364	11.185	0.000824595	0.296178
Ano9	0.786338	1.10514	11.1215	0.000853307	0.298828
Reep5	-0.693309	4.421	11.0747	0.000875154	0.299004
Rab3a	-0.449713	2.99265	11.0068	0.000907784	0.302384
Twist2	-2.87422	-1.33087	10.9651	0.000928414	0.302384
C330008G21Rik	1.6312	-0.545954	10.9107	0.000956128	0.302384
Hgsnat	-0.481198	4.05786	10.8813	0.000971394	0.302384
Hadh	-0.464225	5.04861	10.7486	0.00104356	0.314508
Dlk1	-1.31876	1.65463	10.7132	0.00106372	0.314508
Mtap7d1	0.583169	3.51513	10.6891	0.0010777	0.314508
Ramp3	-0.958002	1.25227	10.5493	0.00116235	0.321994
Tppp3	-0.727321	2.57576	10.5303	0.00117435	0.321994
Cxcl12	-1.65054	-0.582054	10.4664	0.00121563	0.321994
St3gal5	-0.575025	3.52121	10.4428	0.00123127	0.321994
Gnas	-0.548438	6.32238	10.4313	0.001239	0.321994
Hrnr	2.60012	-0.707265	10.4279	0.00124127	0.321994
Ly6h	-1.87126	-0.959933	10.3223	0.00131431	0.333371
Arhgef26	1.82305	0.0767617	10.2966	0.00133272	0.333371
H2-DMb2	-2.07748	-0.999616	10.2513	0.0013659	0.335677
Capsl	0.89635	3.41596	10.1781	0.00142118	0.34324
H2-DMb1	-2.0411	-0.178423	10.1054	0.00147836	0.350999
Fam46c	-0.93798	1.0013	10.0335	0.00153718	0.354419
Gm5083	0.829682	1.06089	9.98197	0.0015808	0.354419
Inpp5k	-0.367104	4.4546	9.97325	0.00158831	0.354419
3000002C10Rik	-0.743386	1.19408	9.9667	0.00159397	0.354419
Gpx1	0.433911	10.5469	9.92692	0.00162879	0.356502
Shisa4	-1.57549	-0.731448	9.86136	0.00168786	0.363747
Prss45	-1.80555	-0.685545	9.77687	0.00176721	0.366184
Tnfaip8l1	-0.760463	0.433283	9.76587	0.00177781	0.366184
Plk5	-1.09062	1.65442	9.75372	0.00178961	0.366184
Eif4e3	-0.596793	2.26998	9.70084	0.00184184	0.366184
Kcnma1	-1.3559	-0.07212	9.67984	0.00186301	0.366184
Gucy1a3	-2.50795	-0.644647	9.67093	0.00187207	0.366184
Stk39	-0.604586	2.91736	9.63913	0.00190475	0.366184
Prkcdbp	-1.36592	0.7164	9.60161	0.00194407	0.366184
Crybb3	-1.77274	-0.871516	9.55956	0.00198911	0.366184
Smarcd3	-0.99747	1.93541	9.53913	0.00201138	0.366184
Tmem246	-1.09139	1.58251	9.53896	0.00201156	0.366184
Dner	-1.14745	-0.614284	9.53126	0.00202001	0.366184
Cox7b2	0.709731	2.51346	9.51409	0.002039	0.366184
Trpm3	1.85845	-0.74496	9.43379	0.00213024	0.372069
I830077J02Rik	-2.26807	-1.39633	9.43	0.00213465	0.372069
Fmn1	0.788804	1.47685	9.41561	0.00215146	0.372069
Pkd1l2	1.20044	0.958382	9.37548	0.00219907	0.375665
B130034C11Rik	-0.695422	0.894964	9.32211	0.00226406	0.37999
H2-Bl	-1.67326	1.39817	9.28583	0.00230933	0.37999
Ckmt1	1.08656	-0.327323	9.28577	0.00230941	0.37999
Btbd1	-0.374955	4.49944	9.26724	0.00233289	0.37999
Tm6sf1	-0.921077	2.15926	9.1049	0.00254926	0.404371
Hhex	-0.502921	2.74432	9.06366	0.0026074	0.404371
Gusb	-0.598262	2.4889	9.04636	0.00263219	0.404371
Ctso	-0.912779	2.13209	9.04435	0.00263508	0.404371
Fem1b	0.377035	3.80877	9.04269	0.00263747	0.404371
Penk	-0.728184	1.93092	9.01832	0.00267286	0.404371
Ppapdc3	-1.12089	-0.53947	8.99957	0.00270044	0.404371
Gypc	-1.13293	0.252026	8.98579	0.00272086	0.404371
Tmem87a	-1.02215	3.42608	8.9714	0.00274238	0.404371
Themis	1.42913	-0.281479	8.92639	0.00281079	0.410141
Endod1	-0.769789	0.792796	8.85574	0.00292169	0.414028
Lect1	-1.74858	1.12524	8.84803	0.00293405	0.414028
2022-09-11	0.523337	6.98549	8.83854	0.00294935	0.414028
2022-09-06	-0.988943	0.393329	8.81453	0.00298841	0.414028
Otog	1.43618	-0.101721	8.79966	0.00301287	0.414028
Popdc3	-0.776044	1.02987	8.79851	0.00301477	0.414028
Esam	2.16541	-0.833837	8.78067	0.00304439	0.414037
9530053A07Rik	1.298	0.778736	8.69334	0.00319375	0.425631
Rnd3	-0.788967	2.22177	8.68541	0.00320768	0.425631
Vwce	1.16131	-0.405832	8.63691	0.00329419	0.425631
Dhx16	0.562283	6.93155	8.61877	0.00332717	0.425631
Nlrp4c	0.625302	3.65441	8.60592	0.00335072	0.425631
Qrich1	-0.759278	5.74301	8.6024	0.00335721	0.425631
Acacb	0.695082	1.06868	8.58232	0.00339443	0.425631
Gm2a	-0.586071	3.25711	8.57842	0.0034017	0.425631
Ece1	-0.750536	1.12705	8.575	0.00340809	0.425631
Zfp191	-0.364968	5.19294	8.54744	0.00346009	0.425631
Zfp3	-0.393961	4.30794	8.54294	0.00346865	0.425631
Mllt1	0.724112	0.990539	8.51185	0.00352842	0.425631
2900002K06Rik	0.362774	3.65624	8.49736	0.00355662	0.425631
Tsc22d3	-0.963433	3.71544	8.44877	0.0036529	0.425631
Fndc4	-0.516552	3.33116	8.43848	0.00367364	0.425631
Efna2	-0.609722	1.60585	8.43694	0.00367674	0.425631
Ptn	-1.8923	1.10397	8.41329	0.00372488	0.425631
Ppp1r3c	-1.20215	-0.672838	8.40675	0.0037383	0.425631
Pak3	-0.996636	1.29088	8.39106	0.00377072	0.425631
Fam109b	-0.825789	0.411281	8.37957	0.00379463	0.425631
Slc35f2	0.467345	4.09303	8.37326	0.00380782	0.425631
Scnn1a	-1.09778	-0.154364	8.36813	0.00381858	0.425631
Thnsl2	-1.06328	0.706056	8.3494	0.00385816	0.425631
Rbbp9	-0.322894	5.1965	8.33814	0.00388214	0.425631
Aqp3	1.98752	-0.282432	8.33481	0.00388926	0.425631
Tbck	-0.371803	2.82014	8.25169	0.00407141	0.437715
Lmo1	-0.613202	4.87784	8.24529	0.00408578	0.437715
Dbx2	1.12374	2.07774	8.23641	0.00410583	0.437715
Hdac9	-0.931799	0.916099	8.20585	0.00417555	0.437715
Sp5	-0.771584	1.06419	8.19994	0.00418917	0.437715
Tuba3b	-0.51996	6.32692	8.19853	0.00419242	0.437715
Dock10	-1.42216	-0.395301	8.18732	0.00421841	0.437715
Serpinf1	-0.813599	2.88772	8.13617	0.00433909	0.446926
Nop10	0.326163	8.72747	8.08313	0.00446792	0.449414
Hmgn5	0.881765	7.04488	8.07714	0.00448273	0.449414
Has3	0.766879	0.808752	8.0676	0.00450639	0.449414
Phlda2	1.11687	9.21102	8.05305	0.00454271	0.449414
Orai3	-0.472206	3.24914	8.04751	0.00455663	0.449414
Arsb	-1.22641	0.256168	8.04675	0.00455854	0.449414
Gramd1b	1.28701	0.558232	8.03515	0.00458782	0.449414
Ttll6	1.58808	-0.0315259	8.01994	0.00462651	0.450056
Kirrel2	1.45878	-0.31844	7.9677	0.00476195	0.454268
Sfmbt2	0.428663	3.05842	7.96052	0.00478088	0.454268
Metrnl	-0.747937	0.910136	7.94631	0.00481854	0.454268
Rufy3	-0.556528	1.63093	7.94345	0.00482617	0.454268
Fam46a	-1.11143	0.0916524	7.94128	0.00483195	0.454268
Pctp	-0.581873	2.49174	7.91427	0.00490465	0.457997
Mir147	0.839522	1.76675	7.88484	0.0049851	0.457997
Dhh	-1.51969	0.876912	7.86806	0.00503156	0.457997
1810019D21Rik	-0.818111	-0.222143	7.84828	0.0050869	0.457997
Matk	-1.2419	0.199878	7.83671	0.00511956	0.457997
Arhgap18	-0.59784	1.84041	7.83152	0.0051343	0.457997
Fam49a	0.764825	3.58049	7.80272	0.00521675	0.457997
BC051142	-1.78825	-0.252366	7.78643	0.00526401	0.457997
Atl2	-0.354536	5.48182	7.7684	0.0053168	0.457997
Zfp14	-0.632207	1.7526	7.74938	0.00537309	0.457997
Rgs16	1.23474	-0.0602358	7.73651	0.00541153	0.457997
Sox18	-1.83423	-0.662898	7.72601	0.00544308	0.457997
Pfn2	-0.565516	4.07512	7.72557	0.00544442	0.457997
4930520O04Rik	-1.18762	-0.591431	7.72182	0.00545575	0.457997
Thbs3	0.780118	2.64686	7.71663	0.00547145	0.457997
Tcn2	-0.851763	2.75228	7.70578	0.00550444	0.457997
Zfyve19	-0.495474	4.31398	7.70496	0.00550694	0.457997
Snx7	-0.361777	5.57233	7.70346	0.0055115	0.457997
Car7	-1.1997	0.924154	7.69897	0.00552523	0.457997
Rgs19	-0.675341	3.87623	7.69888	0.00552552	0.457997
Insig2	-0.360213	4.37643	7.67774	0.00559062	0.459289
Pde6b	1.0497	3.54732	7.67256	0.00560668	0.459289
Slc25a20	-0.478939	2.76678	7.62006	0.00577225	0.461866
Smarcc2	-0.471922	2.06827	7.60868	0.00580879	0.461866
Sirpa	-0.495353	1.84582	7.60801	0.00581094	0.461866
Prss12	-1.53639	-0.719791	7.60763	0.00581218	0.461866
Gem	-1.36374	-0.594214	7.60094	0.0058338	0.461866
Ndufa4l2	-0.521675	2.04243	7.5957	0.00585076	0.461866
Mme	-0.994642	1.01958	7.59011	0.00586894	0.461866
Ppap2a	0.612279	3.9565	7.54981	0.00600162	0.46259
Dct	1.89273	-0.742128	7.54285	0.00602488	0.46259
Cdkn1c	-0.483719	5.03659	7.52284	0.00609217	0.46259
Nphs1as	0.847657	3.58473	7.51873	0.00610609	0.46259
Stox2	0.667064	1.13082	7.51687	0.00611239	0.46259
Ascl2	-0.567557	2.90038	7.51456	0.00612022	0.46259
Dab2ip	-0.469184	2.32452	7.51392	0.0061224	0.46259
Vwa2	-1.26142	-0.487059	7.48306	0.00622822	0.46259
Ttk	-0.319237	5.76279	7.47858	0.00624374	0.46259
Epha2	0.772118	1.54552	7.47199	0.00626662	0.46259
Zfp185	-0.871602	0.993362	7.46928	0.00627605	0.46259
Akap12	0.438327	5.20284	7.4683	0.0062795	0.46259
Thap11	-0.3699	5.9515	7.44812	0.00635028	0.46259
Limd2	-0.581025	4.79209	7.44261	0.00636973	0.46259
Msl3	-0.422332	4.12308	7.4221	0.00644275	0.46259
4933402E13Rik	0.953712	1.92854	7.42127	0.00644574	0.46259
Nhedc1	0.624049	2.02296	7.41386	0.00647233	0.46259
Sipa1l1	0.530257	3.67531	7.4138	0.00647256	0.46259
En2	-1.25825	-0.714918	7.39277	0.00654865	0.462679
Spata21	-0.787387	1.75283	7.37837	0.0066013	0.462679
Mir1981	-0.594053	0.362549	7.36817	0.00663883	0.462679
Lrrc9	0.759827	0.901172	7.35432	0.0066902	0.462679
Gm13298	2.23706	-0.794839	7.34636	0.00671987	0.462679
Dsn1	-0.348927	6.15144	7.34065	0.00674125	0.462679
Tgfb1i1	-1.15897	0.0711056	7.29819	0.00690242	0.462679
Gm5091	0.659463	3.57431	7.29764	0.00690452	0.462679
Polr1b	0.305545	4.42544	7.29656	0.00690868	0.462679
9530008L14Rik	1.28578	0.495394	7.29448	0.00691667	0.462679
Wfdc3	-1.28947	-0.55339	7.2865	0.00694747	0.462679
Trp53i11	-0.957567	-0.520136	7.27353	0.00699779	0.462679
Arhgdib	1.0211	2.08803	7.26565	0.00702857	0.462679
Gtpbp3	0.631102	0.823701	7.25938	0.00705315	0.462679
Zfp740	0.301136	2.98891	7.25444	0.00707261	0.462679
Bik	-0.495188	2.49187	7.24535	0.00710848	0.462679
2610019F03Rik	-0.351165	5.22888	7.24062	0.00712724	0.462679
Cd1d1	-0.842382	0.74507	7.23431	0.00715234	0.462679
AA467197	0.744182	2.90037	7.2216	0.00720315	0.462679
Lrrc17	-1.91198	-0.704956	7.20064	0.00728777	0.462679
2410007B07Rik	1.16069	1.00807	7.19069	0.00732827	0.462679
Mall	1.70137	0.341475	7.18181	0.00736462	0.462679
Ocln	-0.697898	0.559348	7.17822	0.00737939	0.462679
Rpgrip1	0.426072	4.52884	7.16763	0.00742306	0.462679
Kdelr3	-0.85652	1.22766	7.16668	0.00742701	0.462679
Heatr7b2	1.33597	-0.188618	7.15791	0.00746343	0.462679
Mt3	-0.748654	2.35868	7.14252	0.00752774	0.462679
Prrc1	0.640145	5.36562	7.14141	0.00753239	0.462679
Itgb7	1.66974	-0.323019	7.12313	0.00760956	0.462679
Map4k1	0.477726	1.89842	7.11894	0.00762736	0.462679
Nphs1	0.861175	3.39308	7.1137	0.00764972	0.462679
Gm11426	1.36689	-0.129306	7.10959	0.00766726	0.462679
Six4	0.398494	4.0576	7.10894	0.00767004	0.462679
Mir106a	1.50254	-0.645685	7.09996	0.00770858	0.462679
Rad54b	-0.252575	6.63897	7.0996	0.00771012	0.462679
Ulk1	0.372213	3.72365	7.08466	0.00777465	0.462679
Chrna5	-1.00284	-0.345767	7.08041	0.00779312	0.462679
Nek11	-1.51361	-0.76232	7.05532	0.00790303	0.462679
Tctex1d4	0.780218	0.259069	7.05452	0.00790654	0.462679
G730013B05Rik	0.840764	1.89143	7.03614	0.00798812	0.462679
Mapkapk3	0.728899	1.63579	7.03445	0.00799565	0.462679
2610318N02Rik	0.525203	4.50391	7.03295	0.00800235	0.462679
Jarid2	0.25732	5.85044	7.01556	0.00808045	0.462679
Col3a1	-1.94238	0.136747	7.01426	0.0080863	0.462679
Bnip2	-0.291274	4.44992	6.98591	0.0082154	0.462679
Hyal2	-0.646906	3.39036	6.98482	0.0082204	0.462679
Emcn	-2.39713	-1.36412	6.98218	0.00823251	0.462679
1700029M20Rik	1.18309	-0.484446	6.97937	0.00824548	0.462679
Dll1	-0.669648	0.744382	6.9617	0.00832727	0.462679
Casp9	0.356424	2.92777	6.96114	0.0083299	0.462679
Rasa4	0.911073	0.747984	6.95796	0.0083447	0.462679
B4galt4	-0.462414	2.42731	6.92427	0.00850338	0.462679
Rbmx	-0.37349	3.37078	6.92086	0.0085196	0.462679
Rhoj	-2.18714	-1.31479	6.90704	0.00858572	0.462679
5730577I03Rik	-0.693726	0.320573	6.90059	0.00861673	0.462679
Ccr7	-0.95915	1.65891	6.89483	0.00864454	0.462679
Prkcq	-0.447174	1.94705	6.89368	0.00865008	0.462679
Psd4	1.11105	-0.239828	6.8915	0.00866064	0.462679
Yaf2	-0.43304	5.9644	6.88653	0.00868478	0.462679
Atl1	-0.552125	2.48514	6.88604	0.00868716	0.462679
Col1a2	-2.35134	0.0202325	6.88293	0.0087023	0.462679
Cnpy1	0.776355	0.665774	6.88188	0.00870742	0.462679
Btbd19	0.531943	1.64359	6.87335	0.00874905	0.462679
Ppm1k	0.704619	1.36119	6.87063	0.00876239	0.462679
Snord69	0.873203	-0.117767	6.85958	0.00881672	0.462679
Kcnj12	0.987044	0.892127	6.85891	0.00882003	0.462679
Smtnl1	0.854064	1.07209	6.85326	0.00884797	0.462679
Arl4d	-0.569887	0.871338	6.85039	0.0088622	0.462679
Gm216	-0.735995	0.579241	6.8484	0.00887205	0.462679
Zhx3	-0.850816	0.384476	6.84592	0.00888437	0.462679
Inadl	0.645835	2.66815	6.84383	0.00889481	0.462679
Ifitm3	0.346233	9.18756	6.83898	0.00891896	0.462679
Pcolce	-1.31219	1.37828	6.83613	0.0089332	0.462679
Dnmt3b	-0.498643	1.33693	6.83278	0.00894998	0.462679
Slc14a2	1.80363	-0.87242	6.82819	0.008973	0.462679
Pth1r	-1.01131	0.0666408	6.82599	0.00898405	0.462679
Elk3	-0.909925	-0.0802698	6.80857	0.00907213	0.463972
Lrrc4	-0.705406	0.403482	6.80164	0.00910744	0.463972
Nfkbia	-0.441045	4.09727	6.79993	0.00911616	0.463972
Klk8	0.761944	1.37754	6.79494	0.00914165	0.463972
Npl	-0.367734	4.2694	6.7677	0.00928224	0.469406
Dennd4b	0.707252	0.171675	6.75854	0.00933002	0.46955
Rcn1	-0.323567	4.95851	6.74735	0.00938872	0.46955
Flrt2	-0.869027	0.159366	6.74723	0.00938934	0.46955
Postn	-1.69844	-0.740955	6.74157	0.00941915	0.46955
1500009L16Rik	0.573194	5.73682	6.72362	0.00951445	0.47121
C3ar1	1.19443	0.747868	6.70866	0.00959461	0.47121
Fam114a1	-0.778367	1.22606	6.7029	0.0096256	0.47121
Hsdl2	-0.365115	5.01682	6.69341	0.00967698	0.47121
Il33	-2.18668	-1.25511	6.68269	0.00973538	0.47121
Gm606	1.4958	0.743127	6.68189	0.00973976	0.47121
Rgs14	1.39541	-0.876363	6.67421	0.00978177	0.47121
Extl2	-0.457309	2.09741	6.669	0.00981043	0.47121
AI317395	1.53233	-0.734598	6.6651	0.00983192	0.47121
Slc25a35	0.387942	3.71617	6.65969	0.0098618	0.47121
Spop	-0.379524	5.56619	6.65542	0.00988548	0.47121
Adh1	0.962197	3.61702	6.65204	0.00990426	0.47121
Morc1	0.671429	5.07595	6.6447	0.00994511	0.47121
Sfrp2	-0.695548	3.63072	6.63018	0.0100265	0.47121
Fam129a	1.07776	-0.370114	6.63002	0.0100274	0.47121
Lum	-2.09213	0.154553	6.6236	0.0100636	0.47121
Crygs	0.70358	4.12824	6.6203	0.0100823	0.47121
Igfbp1	1.41379	-0.453969	6.61877	0.0100909	0.47121
D7Ertd143e	0.683239	2.49548	6.60744	0.0101553	0.47121
Ulk4	0.439034	1.83637	6.60704	0.0101576	0.47121
Nphp1	-0.514354	3.34948	6.60682	0.0101589	0.47121
Papolg	-0.434378	5.19727	6.59741	0.0102127	0.472145
Kcnt1	-1.06095	-0.215907	6.5903	0.0102536	0.472181
Sphk1	-1.31499	-0.138156	6.58556	0.0102809	0.472181
Sec24d	-0.703525	0.684898	6.5682	0.0103817	0.475252
Cyp7b1	-0.883591	-0.0411541	6.55112	0.0104818	0.478272
Matn3	-1.67804	-0.82984	6.53736	0.0105632	0.48042
Nek6	-0.389132	3.98483	6.51418	0.0107018	0.48139
Gm3020	-1.11178	1.63432	6.50836	0.0107369	0.48139
BC023829	-0.493912	3.77008	6.50541	0.0107547	0.48139
Loxl3	0.436274	2.0399	6.48724	0.0108652	0.48139
Gmpr	-0.539793	4.03149	6.48627	0.0108711	0.48139
Mrpl16	0.276943	6.76618	6.48146	0.0109005	0.48139
Psrc1	0.825998	1.98437	6.47574	0.0109357	0.48139
Klk1b5	-1.45507	-0.363808	6.47245	0.010956	0.48139
Lmo4	-0.61252	2.18117	6.4629	0.011015	0.48139
C1ql1	-0.833825	2.97622	6.45635	0.0110556	0.48139
Dnaja4	-0.975851	1.01747	6.45373	0.011072	0.48139
Fam187b	-0.914859	0.0599485	6.45278	0.0110779	0.48139
Gstt3	-0.649887	1.90986	6.45093	0.0110894	0.48139
Htra1	-0.689177	1.89924	6.44792	0.0111082	0.48139
Apom	0.602405	0.458363	6.44465	0.0111287	0.48139
Fam188b	-0.398757	2.76028	6.44374	0.0111344	0.48139
Actn3	-0.664206	0.522019	6.42373	0.0112606	0.482584
Calr4	-1.34975	0.118128	6.41992	0.0112847	0.482584
Gpd1	1.01191	-0.0705011	6.41072	0.0113433	0.482584
Necab1	-0.747735	2.89531	6.40474	0.0113816	0.482584
Cirbp	-0.298033	5.85661	6.40192	0.0113997	0.482584
Vopp1	-0.766581	0.922747	6.39366	0.0114528	0.482584
Dnase1l1	-0.759531	1.18259	6.39335	0.0114548	0.482584
Btla	1.50663	-0.866682	6.38931	0.0114809	0.482584
Aen	0.407105	4.25608	6.38827	0.0114877	0.482584
Lpl	-0.703398	1.77483	6.38537	0.0115065	0.482584
Tmco3	-0.395596	2.48116	6.36646	0.0116297	0.48599
AI413582	0.50718	4.91909	6.35694	0.0116923	0.48599
Snx21	-0.758503	0.49547	6.34637	0.0117622	0.48599
Tmem144	1.31256	-0.421331	6.34573	0.0117664	0.48599
Supt3h	-0.453692	3.28456	6.34566	0.0117669	0.48599
Rapsn	0.591558	2.67344	6.33605	0.0118308	0.48599
Ppm1f	0.42697	3.1619	6.32162	0.0119275	0.48599
Pkia	-0.511924	1.57113	6.31638	0.0119627	0.48599
B9d1	0.372959	5.7324	6.30798	0.0120196	0.48599
Tcf21	-2.64877	0.119191	6.304	0.0120466	0.48599
Ankrd45	0.608075	3.71704	6.29984	0.0120749	0.48599
Ascc1	-0.288924	5.91292	6.29707	0.0120938	0.48599
Islr	-1.70292	-1.2485	6.29332	0.0121194	0.48599
Nxnl2	0.764675	0.885243	6.29293	0.012122	0.48599
Ppef1	-1.60735	-0.867261	6.28995	0.0121424	0.48599
Dnajb13	1.04223	1.37184	6.28688	0.0121635	0.48599
Pawr	-0.502134	3.05289	6.28484	0.0121775	0.48599
Lhfp	-0.918502	-0.205584	6.27271	0.0122612	0.487938
2810422O20Rik	-0.279379	3.573	6.24999	0.0124194	0.48961
H2-L	-1.30508	1.6417	6.2438	0.0124629	0.48961
Tmem141	-0.703038	2.27322	6.24089	0.0124834	0.48961
Mogs	-0.387555	2.0919	6.23273	0.012541	0.48961
Tceal7	-0.776871	0.01996	6.2267	0.0125838	0.48961
2810468N07Rik	-0.470951	3.2216	6.22617	0.0125875	0.48961
Shisa2	-0.686685	1.93505	6.2197	0.0126337	0.48961
Kis2	1.17421	0.397616	6.2132	0.0126801	0.48961
Naalad2	1.24431	-0.52462	6.21147	0.0126925	0.48961
Gm11837	-0.699992	3.84923	6.2106	0.0126987	0.48961
Ryr1	0.805511	0.085126	6.20878	0.0127118	0.48961
Itga1	0.8236	1.16952	6.2057	0.012734	0.48961
Dirc2	-0.577491	1.66245	6.20242	0.0127575	0.48961
Tmtc4	-0.338852	4.48576	6.17289	0.0129723	0.495444
9030617O03Rik	-1.05909	-0.53561	6.17179	0.0129803	0.495444
Samd8	-0.278622	3.36067	6.16283	0.0130463	0.496383
Kcnc4	1.01112	-0.143775	6.15386	0.0131126	0.496383
Wif1	-0.890981	0.698907	6.152	0.0131264	0.496383
B3gnt1	-0.544535	2.15332	6.14927	0.0131466	0.496383
Gm5635	0.483403	2.31921	6.13413	0.0132597	0.499306
Gm2104	0.654052	3.94671	6.12003	0.0133659	0.499485
Cphx	0.654052	3.94671	6.12003	0.0133659	0.499485
Parp14	1.1001	0.0358371	6.11505	0.0134036	0.499485
Snai2	-0.834808	1.82214	6.11459	0.0134071	0.499485
Cerkl	0.79441	0.619873	6.10912	0.0134486	0.499703
H2-DMa	-0.73036	0.651685	6.09565	0.0135515	0.501894
A830052D11Rik	-1.27231	0.105973	6.0865	0.0136219	0.501894
Mpzl3	0.929443	-0.553972	6.08308	0.0136482	0.501894
Rab3b	-0.288275	5.65924	6.08068	0.0136668	0.501894
Spata22	-1.65973	-0.158958	6.07811	0.0136867	0.501894
Tpp1	0.446206	3.4779	6.07009	0.013749	0.501982
Dlx4	-1.54375	-0.188049	6.06667	0.0137757	0.501982
Slc22a21	-1.01418	0.716635	6.0599	0.0138286	0.501982
Trim2	1.32593	-0.629395	6.05782	0.0138448	0.501982
Polh	-0.630247	0.529653	6.05483	0.0138683	0.501982
Mvp	0.589024	1.55586	6.04368	0.0139562	0.502432
Nr2f2	-1.93939	-0.716437	6.04342	0.0139582	0.502432
Fos	-0.59053	2.76054	6.03962	0.0139883	0.502432
Tmed4	-0.312936	6.36547	6.02451	0.0141085	0.505454
Zfp61	-0.464767	2.4001	6.00505	0.014265	0.507903
Dhx38	0.393111	3.39835	6.003	0.0142816	0.507903
Fryl	0.384137	3.27211	6.00249	0.0142857	0.507903
Beta-s	-3.73182	4.43335	5.98463	0.0144311	0.511774
Ppp1r13l	0.993058	-0.385338	5.97823	0.0144835	0.512337
Alas2	-1.59016	-0.94935	5.96391	0.0146016	0.512802
Stambpl1	-0.297262	2.74676	5.95838	0.0146475	0.512802
Spsb2	-0.501563	1.81331	5.95179	0.0147024	0.512802
C030046I01Rik	-0.419801	3.28615	5.95142	0.0147055	0.512802
Galns	-0.813306	0.545158	5.94673	0.0147446	0.512802
Tspan15	-0.367879	4.57989	5.94481	0.0147607	0.512802
Vrk2	-0.32198	5.50319	5.94231	0.0147816	0.512802
Coq10a	-0.353798	4.07732	5.9338	0.0148532	0.512802
Camk1	-0.317345	5.24667	5.93116	0.0148755	0.512802
Mir295	0.825872	1.07507	5.92524	0.0149255	0.512802
Sat1	0.314301	5.76912	5.92212	0.014952	0.512802
4930500J02Rik	0.342039	4.78578	5.92145	0.0149577	0.512802
Zbtb1	-0.356139	3.44363	5.91969	0.0149726	0.512802
Peg3as	0.394495	4.15627	5.90847	0.0150683	0.513105
Ripk2	-0.316608	4.69031	5.90602	0.0150893	0.513105
Stap2	-0.463769	1.56656	5.90485	0.0150992	0.513105
Inhbb	-1.08444	0.695404	5.89653	0.0151707	0.513105
Gckr	-1.17684	-0.746925	5.89594	0.0151759	0.513105
Dbr1	-0.500469	2.52453	5.88996	0.0152274	0.513105
Gamt	-0.383783	4.38008	5.88876	0.0152378	0.513105
Pgrmc1	-0.436496	4.01722	5.87113	0.0153912	0.516621
Abhd16a	-0.443874	3.54434	5.86071	0.0154826	0.516621
Il17rb	0.715419	1.34934	5.85821	0.0155046	0.516621
Rrn3	0.316599	5.20578	5.85813	0.0155053	0.516621
Catsper2	-0.404284	3.03063	5.8557	0.0155267	0.516621
Zfp964	-0.659143	1.02254	5.84817	0.0155933	0.517608
Gc	0.471796	2.66975	5.83485	0.0157118	0.520087
Me1	-0.591112	3.84548	5.83136	0.015743	0.520087
Bgn	-2.13764	-0.728392	5.8273	0.0157793	0.520087
A130010J15Rik	-0.438034	3.26095	5.81779	0.0158649	0.520392
Snord96a	0.533901	0.730363	5.81027	0.0159328	0.520392
Sbf2	-0.515439	2.70086	5.80805	0.0159529	0.520392
Sult4a1	0.800688	0.48978	5.80563	0.0159749	0.520392
4930563E22Rik	-0.423187	2.07692	5.80486	0.0159819	0.520392
BC051537	-1.40907	-0.735473	5.80161	0.0160115	0.520392
Gorab	-0.340771	3.90387	5.79239	0.0160957	0.52118
Jmjd4	-0.373893	3.17869	5.77948	0.0162143	0.52118
Ddo	1.24496	-0.0544819	5.77935	0.0162156	0.52118
Cbx8	-0.574173	2.1642	5.77731	0.0162344	0.52118
Slmo1	0.569317	4.18443	5.77515	0.0162544	0.52118
Tada1	-0.259882	6.42118	5.77045	0.0162978	0.52118
Gria4	1.07639	-0.594336	5.76813	0.0163194	0.52118
Mlana	0.503544	3.08006	5.76282	0.0163687	0.52118
Slc35f5	-0.615307	3.15143	5.75761	0.0164174	0.52118
Zfp9	-0.70197	0.362109	5.75606	0.0164318	0.52118
Wdr86	-1.36321	-0.648351	5.74626	0.0165238	0.52118
Gm6812	0.520571	1.96505	5.74414	0.0165437	0.52118
Slc41a2	-0.583684	0.76027	5.73659	0.016615	0.52118
Rftn2	0.504561	2.21183	5.73338	0.0166454	0.52118
Ccdc40	-1.04649	-0.363489	5.73004	0.0166771	0.52118
Hbb-b2	-3.62939	4.33824	5.72756	0.0167006	0.52118
Hbb-b1	-3.62939	4.33824	5.72756	0.0167006	0.52118
Dnajb4	-0.355751	4.41883	5.72706	0.0167054	0.52118
Lama1	-0.921433	0.957243	5.71776	0.0167941	0.521653
Rcn2	-0.310928	5.66646	5.715	0.0168206	0.521653
Gm10324	0.360154	5.4505	5.71377	0.0168323	0.521653
E130218I03Rik	0.510123	4.89536	5.70426	0.0169237	0.523325
Rasgef1c	-0.879471	-0.111859	5.69574	0.0170062	0.523325
Sod3	-0.851001	0.400408	5.68731	0.017088	0.523325
Bves	-0.501049	1.18813	5.68676	0.0170933	0.523325
Serpinb9b	1.3677	3.36599	5.6863	0.0170979	0.523325
1700020N15Rik	0.516375	2.0194	5.68501	0.0171104	0.523325
Zfp459	0.757074	2.08731	5.67629	0.0171957	0.524787
Bhlha15	1.33972	-0.641884	5.66446	0.017312	0.525783
1810026J23Rik	-0.301242	3.78781	5.6608	0.0173482	0.525783
Naip5	0.408125	1.4765	5.6561	0.0173948	0.525783
Trim43c	0.99573	-0.283793	5.65316	0.017424	0.525783
Aldh1a3	-0.784734	-0.10852	5.6442	0.0175132	0.525783
Snap47	-0.338965	6.48335	5.63539	0.0176014	0.525783
Zfp784	-1.31778	-0.959807	5.63312	0.0176242	0.525783
Ccdc99	-0.277052	5.0852	5.63242	0.0176313	0.525783
Cnrip1	-0.994547	-0.0204327	5.62922	0.0176635	0.525783
Sh3d19	-0.546035	1.88311	5.62835	0.0176722	0.525783
Arl1	-0.226479	5.75774	5.62546	0.0177014	0.525783
Crip2	0.564218	7.93187	5.62426	0.0177136	0.525783
Lgals1	0.306676	9.1203	5.61789	0.017778	0.525783
1700025G04Rik	-0.265612	3.3883	5.61413	0.0178163	0.525783
D16Ertd472e	0.430179	5.32897	5.6141	0.0178165	0.525783
Plcl1	-1.08584	-0.231609	5.61289	0.0178289	0.525783
Zfp593	0.465197	5.51754	5.60806	0.017878	0.525797
Frem2	0.53645	2.09648	5.60037	0.0179567	0.525797
Col27a1	-0.985092	0.18207	5.59672	0.0179941	0.525797
Fyn	-0.423968	2.7857	5.59531	0.0180086	0.525797
1700086L19Rik	-1.13804	-0.360725	5.59449	0.018017	0.525797
Peg3	0.338009	4.84731	5.58485	0.0181165	0.527221
Mfsd1	0.402923	3.653	5.58247	0.0181411	0.527221
Serinc3	-0.332281	6.94555	5.57643	0.0182038	0.527948
Serpinb5	1.40648	-0.829802	5.57095	0.0182608	0.528411
Prss35	-1.23989	0.762999	5.56571	0.0183156	0.528411
Cdh15	-0.775587	1.77211	5.56405	0.0183329	0.528411
Egr1	-0.945717	0.843266	5.54843	0.0184973	0.530132
Acox3	0.942534	-0.170216	5.54627	0.0185201	0.530132
Tnnt1	-0.371723	5.65278	5.54087	0.0185774	0.530132
Ly6e	-0.318198	7.52539	5.54014	0.0185851	0.530132
Hdgfrp3	-0.583908	4.48296	5.53857	0.0186017	0.530132
Rbm47	0.482088	2.62256	5.53688	0.0186197	0.530132
Nr5a1	1.22526	0.599306	5.53041	0.0186887	0.531017
Gm129	0.3768	4.86098	5.52019	0.0187982	0.533046
Gsto1	0.298939	4.74074	5.51034	0.0189044	0.533645
Zfp652	-0.401499	1.68362	5.51024	0.0189054	0.533645
R3hdm2	-0.295382	2.80466	5.50764	0.0189336	0.533645
Sgpp2	-0.646465	0.106076	5.49775	0.019041	0.534425
Snx24	-0.453691	1.42096	5.49702	0.0190489	0.534425
Aplp1	0.562522	3.51045	5.49414	0.0190803	0.534425
Atp8a1	0.311435	4.27184	5.47874	0.0192492	0.534425
Arhgef2	0.432896	3.14132	5.47649	0.019274	0.534425
Hist3h2ba	0.825985	-0.243528	5.47391	0.0193024	0.534425
Kctd13	-0.449334	4.21071	5.4695	0.0193511	0.534425
Bin2	-0.902385	1.33642	5.46895	0.0193572	0.534425
Mcm3ap	0.264266	4.20198	5.46788	0.0193691	0.534425
Plaur	-0.600462	1.3028	5.46691	0.0193798	0.534425
Adamts3	-0.817481	1.03822	5.46616	0.0193882	0.534425
B3gnt5	-0.710188	1.20157	5.46326	0.0194204	0.534425
Nono	-0.285069	7.06991	5.45895	0.0194683	0.534425
Lpar1	-0.455479	2.21824	5.45475	0.0195152	0.534425
Atp1b2	-0.588138	2.18351	5.45311	0.0195335	0.534425
6530411M01Rik	-0.68392	-0.175125	5.44203	0.0196578	0.536778
Msx1	-0.737163	2.67702	5.43376	0.0197511	0.538276
Got2	0.372689	3.43517	5.42547	0.019845	0.539785
Depdc7	-0.324001	5.57853	5.41914	0.0199172	0.540698
Adamts1	-1.33542	-0.856076	5.40985	0.0200235	0.542531
Cdk2	-0.275081	4.43342	5.40617	0.0200657	0.542625
Mdh1b	1.65844	-0.93178	5.3877	0.0202792	0.545416
Fbxo3	-0.289422	5.23377	5.38452	0.0203161	0.545416
2310002J15Rik	0.668782	-0.00973126	5.38384	0.0203241	0.545416
5930412G12Rik	-0.416939	2.53372	5.38149	0.0203515	0.545416
BC021614	0.768817	0.310175	5.38046	0.0203635	0.545416
Armc5	-0.661351	0.511059	5.37553	0.0204211	0.545914
Wapal	0.242269	6.16793	5.36636	0.0205288	0.546939
Spesp1	-0.770035	1.13189	5.36281	0.0205706	0.546939
Rpl10l	0.302602	5.74833	5.3623	0.0205766	0.546939
4930579G22Rik	-0.613989	0.78799	5.35565	0.0206553	0.546971
B830017H08Rik	1.35263	-0.486701	5.35106	0.0207097	0.546971
Setmar	-0.305914	3.24657	5.34742	0.020753	0.546971
2022-09-04	0.667753	1.48116	5.34382	0.0207958	0.546971
Peli3	-0.866507	0.288842	5.34154	0.0208231	0.546971
Pafah2	-0.651091	0.442593	5.34039	0.0208368	0.546971
Tdrd12	0.254832	6.87213	5.3348	0.0209037	0.546971
5730528L13Rik	-0.246221	5.83465	5.33455	0.0209067	0.546971
Stc2	-1.18145	-0.849098	5.33039	0.0209566	0.546971
Utp23	0.275679	5.69812	5.32479	0.0210242	0.546971
Snca	-0.514137	1.91083	5.32327	0.0210425	0.546971
Pitx2	1.23486	5.42068	5.31977	0.0210848	0.546971
Srr	0.244815	5.55899	5.31972	0.0210854	0.546971
Folr1	0.557019	4.32474	5.31093	0.0211921	0.548722
Pik3r5	-0.912792	-0.52206	5.30357	0.0212818	0.549904
Fam19a5	-0.391042	1.9811	5.28305	0.021534	0.549904
Cry2	-0.37181	1.33739	5.27211	0.0216698	0.549904
Nppb	1.12644	0.778616	5.2709	0.0216847	0.549904
Trerf1	-0.849947	0.0938966	5.26966	0.0217003	0.549904
Rbm15	0.304528	3.44884	5.2616	0.0218009	0.549904
Msx1as	-0.741002	2.46656	5.25552	0.0218772	0.549904
Cd164l2	0.684601	1.95961	5.25455	0.0218895	0.549904
Ptbp2	-0.398044	5.55344	5.25254	0.0219148	0.549904
Nptx2	-0.77517	-0.362849	5.24964	0.0219513	0.549904
Slpi	1.97576	-1.00032	5.2492	0.0219569	0.549904
Tbc1d8b	-0.924054	-0.456765	5.24765	0.0219764	0.549904
Rnf128	-0.692841	1.93849	5.24408	0.0220216	0.549904
Ddx60	0.868204	0.816984	5.23844	0.0220931	0.549904
Tff2	0.90331	1.7755	5.22733	0.0222347	0.549904
Sall4	0.304048	6.49284	5.22477	0.0222675	0.549904
Gm11627	-0.690779	0.354557	5.21306	0.0224178	0.549904
Ttll1	-0.3565	3.90237	5.20813	0.0224815	0.549904
Hba-a1	-2.56178	6.63473	5.20612	0.0225075	0.549904
Hba-a2	-2.56178	6.63473	5.20612	0.0225075	0.549904
Cyp2b23	0.943879	1.0347	5.19503	0.0226516	0.549904
Zfp180	0.412358	2.06936	5.19426	0.0226616	0.549904
Gdpd1	-0.389442	4.15298	5.19396	0.0226655	0.549904
Hs3st4	-1.55463	-1.14856	5.19395	0.0226657	0.549904
B630019K06Rik	-1.0437	-0.663158	5.18859	0.0227357	0.549904
Sbp	0.964249	0.284892	5.1879	0.0227447	0.549904
Klf8	0.408527	3.86164	5.18779	0.0227461	0.549904
Slc25a23	-0.376345	2.35156	5.18646	0.0227635	0.549904
Trak1	0.404932	1.99789	5.18008	0.0228473	0.549904
Scrn1	-0.63836	1.49556	5.18001	0.0228482	0.549904
Tox3	-0.767679	0.653167	5.1745	0.0229207	0.549904
1810024B03Rik	0.551744	1.12458	5.17193	0.0229547	0.549904
Stmn1-rs1	-0.494352	1.89822	5.161	0.0230995	0.549904
P4ha2	-0.445316	3.14915	5.16023	0.0231098	0.549904
P2ry1	-1.12232	-0.472178	5.15851	0.0231327	0.549904
Efhc1	-0.968825	-0.303151	5.15821	0.0231367	0.549904
Zfp773	-0.42191	2.3754	5.15558	0.0231718	0.549904
4930572J05Rik	-0.552112	0.263443	5.14761	0.0232785	0.549904
1700066B19Rik	-1.29939	-0.711367	5.1458	0.0233026	0.549904
Mapk4	0.625607	3.06811	5.14347	0.0233339	0.549904
Hes6	-0.452221	5.58298	5.13457	0.0234539	0.549904
Tcta	-0.398837	3.25256	5.13397	0.023462	0.549904
Abcg5	-1.29773	-0.653358	5.12585	0.023572	0.549904
Syt13	-1.18284	-0.614755	5.12565	0.0235747	0.549904
Opa3	-0.549543	1.80532	5.12522	0.0235805	0.549904
1110007C09Rik	-0.486903	5.03599	5.12429	0.0235932	0.549904
Edem2	-0.411854	5.41072	5.11832	0.0236745	0.549904
Kng2	1.15474	-0.0102071	5.11761	0.0236842	0.549904
Nbn	-0.273599	5.11456	5.11662	0.0236978	0.549904
Aldh3b2	-1.07496	-0.486962	5.11326	0.0237437	0.549904
Chadl	-0.705216	1.4303	5.1128	0.02375	0.549904
Lmtk2	0.388517	2.05032	5.11108	0.0237735	0.549904
Aldoc	-0.423415	3.03297	5.11052	0.0237812	0.549904
Vsig2	1.1797	-0.540331	5.1093	0.0237979	0.549904
Daglb	-0.587123	1.46738	5.10918	0.0237996	0.549904
Cyr61	-0.952636	1.8524	5.1081	0.0238143	0.549904
Zkscan3	-0.320092	3.16886	5.10799	0.0238159	0.549904
Zfp606	-0.37446	3.48672	5.1053	0.0238528	0.549904
1700007K13Rik	0.363024	5.19401	5.10479	0.0238599	0.549904
Nle1	0.583953	1.14887	5.10307	0.0238836	0.549904
Phldb3	0.952796	-0.221456	5.1021	0.023897	0.549904
Shroom4	-1.0334	-0.703043	5.09747	0.0239608	0.549904
Tril	-1.70427	-0.839104	5.09475	0.0239983	0.549904
Zmynd8	0.313727	4.37971	5.09409	0.0240076	0.549904
Ppp1r14d	-1.92256	-0.233891	5.094	0.0240087	0.549904
Jam3	-0.48051	2.3421	5.09291	0.0240238	0.549904
AW551984	0.742328	1.61454	5.08907	0.0240771	0.549904
S100a13	0.517489	3.56858	5.0863	0.0241156	0.549904
Npas3	0.918591	-0.530289	5.08144	0.0241832	0.549904
Gstk1	0.366332	4.53052	5.07969	0.0242077	0.549904
Ikbkap	0.233815	4.55742	5.07702	0.024245	0.549904
A830018L16Rik	0.551201	1.26027	5.07693	0.0242463	0.549904
Maged1	-0.373669	7.59083	5.07383	0.0242897	0.549904
Elmod3	-0.504853	2.31888	5.07294	0.0243022	0.549904
Ppp3cc	-0.600831	3.78516	5.06996	0.024344	0.549904
Clasp2	0.42903	3.32165	5.06799	0.0243716	0.549904
Myh9	0.385591	3.2012	5.0677	0.0243758	0.549904
Zfp456	-0.450978	2.03003	5.06709	0.0243843	0.549904
Zfp354b	-0.703999	0.0832185	5.06686	0.0243876	0.549904
Tsc22d1	-0.283818	7.78169	5.06536	0.0244086	0.549904
Chchd5	0.372985	5.30592	5.06058	0.0244761	0.549904
Gm6524	-0.632036	0.312864	5.05976	0.0244876	0.549904
Avpi1	0.40661	6.02763	5.05806	0.0245116	0.549904
Anxa4	-0.580632	2.9414	5.05496	0.0245556	0.549904
D1Ertd622e	-0.318727	2.92754	5.05362	0.0245745	0.549904
Tyrobp	0.751636	2.15236	5.049	0.0246402	0.550494
Impact	0.43601	3.9224	5.04135	0.0247492	0.551286
Fuca2	-0.681816	0.788498	5.04099	0.0247544	0.551286
A830007P12Rik	0.481831	3.03091	5.03695	0.0248121	0.551577
Bend5	-0.297618	3.68755	5.03458	0.0248462	0.551577
Btbd10	-0.31981	6.65188	5.03123	0.0248943	0.551771
Ryr2	-0.604385	0.565727	5.02703	0.0249547	0.552192
Def8	0.546295	2.10925	5.02334	0.0250079	0.552192
Cacna1h	-1.20325	-0.588182	5.0217	0.0250315	0.552192
Gm1564	-0.955028	4.96981	5.01375	0.0251467	0.553135
0610009O20Rik	0.419621	2.57998	5.01102	0.0251865	0.553135
Zfp821	-0.409367	2.57834	5.01059	0.0251927	0.553135
Arhgdig	-0.502445	6.69519	5.00525	0.0252706	0.553223
Fkbpl	-0.443327	2.53124	5.00489	0.0252757	0.553223
Tmem202	0.686435	0.546309	4.99454	0.0254275	0.554913
Ccna1	-1.11206	-0.169694	4.99163	0.0254701	0.554913
Ppp1r1a	-0.488026	2.96864	4.99152	0.0254718	0.554913
Tiam2	0.484759	3.46687	4.9868	0.0255414	0.555156
Id4	-0.376703	2.68582	4.98304	0.025597	0.555156
Pet2	0.683353	0.958547	4.98262	0.0256032	0.555156
Xpo4	0.313357	3.25409	4.97981	0.0256448	0.555156
Timm10	0.308777	6.885	4.97736	0.0256811	0.555156
Tmem161a	-0.3972	1.39688	4.97081	0.0257786	0.555995
Igf2	-0.620934	2.34779	4.96942	0.0257993	0.555995
Gm4763	-1.57593	-0.74132	4.95346	0.0260385	0.560287
Fhit	0.310401	3.95125	4.94735	0.0261307	0.561409
Apoc3	-1.06214	-0.571229	4.94381	0.0261842	0.561698
Tmem90b	-0.9405	0.489431	4.92991	0.0263957	0.565369
Ldha	-0.428157	4.92641	4.92027	0.0265434	0.567665
4930405A21Rik	-0.325693	1.95379	4.91639	0.0266031	0.568073
2410017I17Rik	0.907584	0.277429	4.9118	0.0266739	0.568718
Rnd1	0.925245	-0.495744	4.90789	0.0267342	0.569138
Fam174a	-0.339487	4.31648	4.90346	0.0268029	0.569735
Nif3l1	0.201077	6.72212	4.89164	0.026987	0.572778
Sp140	0.885512	-0.304536	4.882	0.0271382	0.574698
Pard6a	-0.296759	4.224	4.88064	0.0271595	0.574698
Tpm2	-0.637457	0.331409	4.86595	0.0273917	0.575252
Gm13247	0.374103	6.11557	4.86545	0.0273996	0.575252
Mcm10	0.353499	3.87318	4.86286	0.0274407	0.575252
Map3k6	0.895472	-0.482568	4.86179	0.0274578	0.575252
Kifc3	0.527437	1.46041	4.85987	0.0274883	0.575252
2810055F11Rik	-0.707839	0.534377	4.85975	0.0274903	0.575252
Hook2	0.501463	1.70871	4.85907	0.0275011	0.575252
AI987944	-0.360994	4.47945	4.85825	0.0275142	0.575252
Pmm2	-0.275775	5.33418	4.84905	0.0276613	0.576539
Gm106	-0.563374	0.981223	4.84515	0.0277239	0.576539
Gm9	0.502372	5.31979	4.84414	0.0277401	0.576539
Gpr125	-0.498632	2.87714	4.84413	0.0277404	0.576539
Rab20	-0.788722	1.20627	4.83329	0.0279153	0.578723
Tdrd7	-0.477085	3.30355	4.82947	0.0279772	0.578723
Zfp362	-0.806854	0.0821113	4.82504	0.0280491	0.578723
Hydin	0.791398	1.33959	4.82421	0.0280627	0.578723
Maff	-0.430451	1.95922	4.82279	0.0280858	0.578723
Smo	-0.686754	1.12654	4.82233	0.0280933	0.578723
Zfyve26	0.316022	3.12425	4.81655	0.0281877	0.579656
Diexf	0.295916	3.27305	4.81275	0.0282499	0.579656
Slc25a5	0.313493	9.45154	4.80977	0.0282988	0.579656
D0H4S114	-0.589716	2.80444	4.80893	0.0283127	0.579656
Tmem9	-0.272857	4.5156	4.80503	0.0283767	0.579656
Map6d1	-0.77245	-0.0270561	4.80195	0.0284276	0.579656
Tpm4	-0.441265	3.75112	4.8019	0.0284283	0.579656
Gm16432	-1.24369	-0.602598	4.79713	0.0285072	0.579867
Trpt1	0.552469	2.43054	4.79364	0.0285651	0.579867
Casp6	-0.266492	7.05615	4.79232	0.0285869	0.579867
Ythdc2	-0.444885	3.67664	4.78803	0.0286582	0.579867
D630042P16Rik	0.918629	0.422889	4.7754	0.0288692	0.579867
St6gal1	0.436527	1.87018	4.77122	0.0289394	0.579867
E130306D19Rik	-0.380056	3.64232	4.76983	0.0289626	0.579867
Fbxo7	-0.366908	4.46771	4.76815	0.028991	0.579867
Zfp748	-0.300354	4.57025	4.76697	0.0290108	0.579867
BC048502	-1.84619	-1.27237	4.76697	0.0290109	0.579867
Svopl	-1.03085	0.761172	4.76501	0.0290438	0.579867
Camk2d	-0.453369	1.72493	4.76474	0.0290485	0.579867
Adam19	0.352975	4.28573	4.76383	0.0290639	0.579867
Hopx	1.04347	0.818784	4.76038	0.0291222	0.579867
Adck3	-0.439862	3.31019	4.76017	0.0291256	0.579867
Vps35	-0.315278	7.34688	4.75649	0.029188	0.579867
Elovl1	-0.448205	3.58951	4.75622	0.0291926	0.579867
Smek2	-0.307252	4.8737	4.75476	0.0292173	0.579867
B3galt6	-0.316385	3.18885	4.7543	0.0292252	0.579867
Spaca7	1.11532	-0.543826	4.74803	0.0293319	0.580689
Zfp629	-0.911796	-0.426315	4.747	0.0293495	0.580689
Tmbim1	-0.340566	2.2544	4.72914	0.0296557	0.585919
Lrrc2	0.602604	2.54378	4.72379	0.0297481	0.586714
Chn2	-0.6062	1.35428	4.72095	0.0297973	0.586714
Dld	-0.275375	6.81664	4.71478	0.0299043	0.586714
Dpep3	-1.43309	-0.535383	4.71187	0.029955	0.586714
6030422M02Rik	-0.439155	3.57144	4.71135	0.0299641	0.586714
Efemp2	-0.417114	4.21178	4.71	0.0299877	0.586714
Baz2a	0.222034	4.32221	4.70738	0.0300334	0.586714
Rbm12b2	-0.342972	2.6924	4.70685	0.0300426	0.586714
Abl2	0.258849	5.13831	4.70407	0.0300912	0.586714
Pard6g	-0.825266	-0.104519	4.69946	0.0301721	0.586714
Lrfn4	-0.520591	0.511686	4.69634	0.030227	0.586714
Zc3h6	-0.41975	3.44452	4.69142	0.0303135	0.586714
Mthfr	0.468552	1.43669	4.69067	0.0303268	0.586714
Stau2	-0.363127	4.53801	4.68853	0.0303647	0.586714
Tmc6	0.664256	0.594234	4.68822	0.0303701	0.586714
Mpc1	0.362386	7.95729	4.68584	0.0304122	0.586714
Zfp354a	-0.493928	1.66516	4.68448	0.0304363	0.586714
Gpd2	0.539013	1.62784	4.68372	0.0304498	0.586714
2010204K13Rik	0.476174	4.77863	4.67725	0.0305646	0.588116
Rnf34	-0.244305	6.07977	4.67363	0.0306291	0.588549
Enho	-0.549576	3.19487	4.66538	0.0307766	0.589449
Bbs12	-0.294636	2.51113	4.66457	0.0307912	0.589449
Selenbp1	-0.756992	-0.0203943	4.66395	0.0308022	0.589449
Ceacam10	0.804261	3.15296	4.66094	0.0308562	0.589678
Ncald	-0.758201	-0.293857	4.64738	0.0311011	0.593547
Lck	0.736503	2.42857	4.64307	0.0311792	0.594229
1300014I06Rik	0.692278	0.887013	4.63666	0.0312959	0.595154
Necap1	-0.245884	4.96946	4.63398	0.0313448	0.595154
Usp24	0.297938	3.63759	4.63193	0.0313823	0.595154
Rassf9	-0.898491	-0.707576	4.62975	0.0314221	0.595154
Mfsd8	-0.339144	2.57297	4.62722	0.0314685	0.595154
2010110P09Rik	-1.31138	0.0463734	4.62645	0.0314827	0.595154
Gramd1c	-0.803697	-0.38712	4.6224	0.0315571	0.595758
C1ql3	-0.617262	0.00492819	4.61534	0.0316872	0.596701
Usp10	0.413933	4.22427	4.61321	0.0317265	0.596701
Slc7a14	0.541264	1.75545	4.61276	0.0317349	0.596701
AW146154	-0.361632	4.10276	4.60844	0.031815	0.596747
Nrsn1	0.755322	2.34477	4.60542	0.031871	0.596747
Piwil4	-0.61357	1.09202	4.60512	0.0318767	0.596747
Actr8	-0.355626	4.81993	4.60276	0.0319205	0.596747
Sh3bp5	-1.01864	0.14347	4.59324	0.0320982	0.596747
Dusp18	-0.649629	0.573749	4.58929	0.0321724	0.596747
4930480M12Rik	0.766416	0.398862	4.58876	0.0321823	0.596747
1190005I06Rik	-0.833412	-0.395442	4.58849	0.0321874	0.596747
Lrp4	-0.760861	-0.194673	4.58474	0.0322579	0.596747
Arrb1	-1.06749	-0.792233	4.57781	0.0323886	0.596747
Slc37a4	-0.795577	0.599038	4.57742	0.032396	0.596747
Pim1	0.486596	1.3022	4.57661	0.0324113	0.596747
Mb21d2	0.375274	2.37706	4.57579	0.0324269	0.596747
Gabarapl1	0.367792	1.79579	4.57315	0.0324768	0.596747
Acadl	-0.248557	5.45437	4.57174	0.0325034	0.596747
Idh1	-0.229452	6.74413	4.56716	0.0325905	0.596747
Ccl20	1.18652	0.0603869	4.56235	0.0326821	0.596747
Fermt3	0.611417	4.34615	4.56001	0.032727	0.596747
Hspa2	-0.430983	1.46755	4.55917	0.0327429	0.596747
Dmrta2	-1.09736	-0.917953	4.55462	0.0328301	0.596747
G0s2	-0.545701	1.80735	4.55339	0.0328536	0.596747
Zfp600	0.384933	7.00422	4.55226	0.0328753	0.596747
Rnf125	0.455414	4.70011	4.54877	0.0329424	0.596747
Zfp27	0.507679	1.70877	4.5439	0.0330363	0.596747
Gm14458	0.439696	2.09446	4.54361	0.0330418	0.596747
Khdc1a	0.545607	2.19073	4.54123	0.0330877	0.596747
Panx1	-0.350339	2.51656	4.53725	0.0331648	0.596747
Vangl2	-0.573774	0.822872	4.53315	0.0332443	0.596747
Apoa2	0.579159	1.35396	4.53313	0.0332447	0.596747
Atat1	-0.273052	4.00413	4.52913	0.0333225	0.596747
Efcab10	0.553147	5.01486	4.52624	0.033379	0.596747
Leprel4	-0.805948	1.17382	4.52547	0.0333939	0.596747
Ddrgk1	-0.301252	5.40104	4.52422	0.0334183	0.596747
Rrad	-1.29571	0.504161	4.52097	0.0334819	0.596747
Prdx2	0.213699	9.15013	4.51832	0.0335337	0.596747
Ampd3	-1.20434	-0.784602	4.51564	0.0335864	0.596747
Nr2f1	-1.09446	-0.79951	4.5144	0.0336107	0.596747
Gm3833	-0.393326	3.05916	4.51226	0.0336527	0.596747
Acss2	-0.554622	1.81885	4.5122	0.0336539	0.596747
Mettl8	-0.299287	5.02753	4.51014	0.0336944	0.596747
Psmb3	0.30027	9.18613	4.50711	0.0337542	0.596747
Rbms3	-1.27176	-0.86517	4.50498	0.0337964	0.596747
Syngr1	-0.437017	3.13243	4.50465	0.0338029	0.596747
Atp6v1c2	-0.499687	0.898922	4.50387	0.0338183	0.596747
Ldhc	0.302948	2.44352	4.50356	0.0338244	0.596747
Chuk	-0.315185	5.78737	4.50115	0.033872	0.596747
Stxbp6	-0.573536	2.01326	4.49902	0.0339142	0.596747
BC048355	0.395305	5.9149	4.49513	0.0339915	0.596747
Rnf144a	-0.541198	0.45668	4.49317	0.0340305	0.596747
C3	1.17698	-0.927917	4.49207	0.0340524	0.596747
Kdm6b	-0.811112	1.0277	4.4903	0.0340876	0.596747
Frat2	0.486801	1.64993	4.48626	0.0341683	0.596747
Prss42	0.468374	1.33146	4.48548	0.0341839	0.596747
Prnp	-0.980799	0.243403	4.47354	0.0344237	0.596747
Ifngr1	-0.371817	3.81241	4.46769	0.0345417	0.596747
Tob1	-0.39238	2.76226	4.4672	0.0345515	0.596747
Efcab9	-1.03479	-0.379868	4.46629	0.0345699	0.596747
Pde8a	-0.383956	2.68293	4.46628	0.0345702	0.596747
Ebf3	0.830794	-0.0622171	4.46393	0.0346177	0.596747
Chmp4c	0.745854	2.26507	4.45946	0.0347085	0.596747
Dmrtc1c1	-0.365221	6.28836	4.45555	0.0347881	0.596747
Dmrtc1c2	-0.365221	6.28836	4.45555	0.0347881	0.596747
Dear1	0.673715	-0.204335	4.45106	0.0348797	0.596747
Magea4	0.87366	-0.355242	4.45032	0.0348947	0.596747
Trp63	0.760961	0.561907	4.45029	0.0348954	0.596747
Arhgap20	-0.880888	-0.216291	4.45014	0.0348984	0.596747
Cd82	-0.704095	1.01263	4.44939	0.0349137	0.596747
Ankrd36	-1.22723	-0.894393	4.44671	0.0349685	0.596747
Rhox4g	0.58169	4.80093	4.44661	0.0349706	0.596747
Macrod1	-0.543537	2.14845	4.44324	0.0350397	0.596747
Reg2	0.666401	0.660516	4.4415	0.0350754	0.596747
Mthfsd	-0.320836	3.63234	4.43987	0.035109	0.596747
Mep1b	0.729561	2.78017	4.43869	0.0351332	0.596747
Tex2	0.228654	3.90547	4.43474	0.0352147	0.596747
9530077C05Rik	-0.271022	3.81461	4.43347	0.0352408	0.596747
Uqcrc1	-0.283972	9.40642	4.43267	0.0352573	0.596747
Htatip2	-0.220437	3.6818	4.42578	0.0353998	0.596747
Rhox5	0.287044	9.84355	4.42339	0.0354496	0.596747
Socs1	-0.665426	1.3743	4.42284	0.035461	0.596747
Rab27a	0.445451	2.75037	4.4228	0.0354617	0.596747
Fam18b	-0.334881	4.49508	4.42264	0.035465	0.596747
Gm10409	-0.816181	2.15518	4.41472	0.0356302	0.596747
Tjp2	0.294077	3.40465	4.41458	0.0356331	0.596747
Plekhb1	-0.547527	0.989169	4.41287	0.0356689	0.596747
Hpgds	1.00607	0.0875129	4.41147	0.0356981	0.596747
Cyb5d2	-0.290205	3.14675	4.40981	0.0357329	0.596747
Smoc2	-0.651385	0.210619	4.40628	0.0358069	0.596747
Uckl1	-0.549645	2.56598	4.40414	0.0358518	0.596747
Ptar1	0.402384	2.16589	4.40343	0.0358667	0.596747
Traf3ip3	-0.609633	0.573042	4.40105	0.0359168	0.596747
D630023F18Rik	0.483975	2.62508	4.40052	0.035928	0.596747
Ccnd1	-0.617599	4.96263	4.40029	0.0359327	0.596747
Epb4.1	-0.317421	2.48459	4.39931	0.0359534	0.596747
Lass5	-0.182359	6.23214	4.39849	0.0359707	0.596747
Lef1	0.323031	3.4696	4.3951	0.0360424	0.596747
Casc1	1.06859	-0.842172	4.39324	0.0360817	0.596747
AA465934	0.582428	0.32075	4.39299	0.036087	0.596747
Tnnc1	-1.13148	-0.494657	4.39022	0.0361456	0.596747
Cyp11a1	-1.86819	-0.873426	4.38734	0.0362068	0.596747
Zfp326	-0.310004	4.77491	4.38655	0.0362236	0.596747
Mir1198	-0.46537	1.04397	4.38654	0.0362238	0.596747
Cdca7l	-0.287779	6.41581	4.38487	0.0362593	0.596747
Lefty1	0.567248	5.28024	4.38287	0.0363019	0.596747
Fcer1g	0.868395	2.13777	4.3821	0.0363182	0.596747
Eda2r	0.498822	2.95039	4.37716	0.0364237	0.596747
Mcart6	-0.611666	0.194537	4.37505	0.0364687	0.596747
Samd4b	-0.252847	3.81519	4.37381	0.0364954	0.596747
Cryz	-0.236696	5.0128	4.36964	0.0365848	0.596747
Pdzrn3	-0.58541	1.18699	4.36833	0.0366128	0.596747
Gjb2	-0.809434	0.191153	4.3674	0.0366327	0.596747
Sf3b2	0.228279	6.61301	4.36721	0.036637	0.596747
1110008L16Rik	0.260046	5.74176	4.36193	0.0367506	0.596747
B3galt4	-0.70451	0.116552	4.35898	0.0368143	0.596747
Foxp1	-0.424558	2.7594	4.35856	0.0368235	0.596747
Vpreb1	0.839097	0.278154	4.35563	0.0368868	0.596747
2310035K24Rik	-0.369166	2.76297	4.35435	0.0369146	0.596747
Mylpf	0.388336	6.2955	4.35332	0.0369368	0.596747
Crtac1	0.425075	2.94378	4.35254	0.0369537	0.596747
Ctnnal1	0.482927	3.86849	4.35243	0.0369562	0.596747
Serpina3m	0.817277	0.930276	4.34897	0.0370313	0.596747
Tspan4	-0.332706	3.72025	4.34154	0.0371933	0.596747
Ddah2	-0.373149	3.58759	4.33876	0.0372541	0.596747
Gm1661	-0.85998	-0.688299	4.33776	0.037276	0.596747
Car5b	0.538762	2.85415	4.33669	0.0372994	0.596747
Cldn7	0.44489	3.63704	4.33548	0.0373259	0.596747
Wdr5b	-0.90812	-0.188652	4.33115	0.0374209	0.596747
Scx	-0.733401	1.51681	4.32802	0.0374899	0.596747
Nfkbil1	-1.11408	-0.744104	4.32747	0.0375019	0.596747
Mgat5	0.764244	0.305824	4.3266	0.0375211	0.596747
Ghdc	0.748048	-0.0981422	4.32601	0.0375341	0.596747
Klf2	0.442572	3.60571	4.3246	0.0375651	0.596747
Kcnip1	0.944945	0.348236	4.32387	0.0375814	0.596747
Ptprk	0.442936	2.24665	4.32056	0.0376545	0.596747
Qprt	-0.814996	-0.392551	4.31925	0.0376835	0.596747
Gm19705	0.456329	2.12317	4.31679	0.037738	0.596747
Cited1	-0.659775	6.49551	4.31272	0.0378284	0.596747
Prickle2	-0.651781	-0.20585	4.31166	0.037852	0.596747
Tmco4	0.407244	1.90214	4.31059	0.0378757	0.596747
Plbd1	0.580712	2.03133	4.30965	0.0378967	0.596747
Gnaz	-0.415115	1.41515	4.30601	0.037978	0.596747
Slc33a1	-0.401195	2.11604	4.30482	0.0380045	0.596747
Pja1	-0.262786	5.26038	4.30468	0.0380075	0.596747
Rasgrf2	-1.29345	-0.823546	4.30456	0.0380104	0.596747
H2-Oa	-0.882846	0.291525	4.30356	0.0380327	0.596747
Marveld1	-0.714203	-0.351121	4.30354	0.0380332	0.596747
Jun	-0.658762	0.727073	4.2996	0.0381213	0.596747
Snx14	-0.279194	5.08527	4.29877	0.0381399	0.596747
Myo10	0.320399	4.01399	4.29867	0.0381421	0.596747
Pkd1	-0.35391	2.04844	4.29791	0.0381591	0.596747
Magi2	0.712016	0.060205	4.29661	0.0381885	0.596747
Tmem106c	-0.285637	5.77045	4.29565	0.03821	0.596747
Foxred2	0.868189	-0.294816	4.29553	0.0382126	0.596747
Angptl1	-1.01943	-0.239089	4.29011	0.0383348	0.597048
Plcd4	1.05504	-0.675712	4.29002	0.0383367	0.597048
Tfpi	0.368436	3.80233	4.28861	0.0383685	0.597048
Trim24	0.234644	4.7872	4.28567	0.038435	0.597048
Cdh6	1.31805	-0.86743	4.28522	0.038445	0.597048
Spats2	-0.417033	1.89876	4.283	0.0384953	0.597071
Atxn1	-1.07119	-0.886123	4.28139	0.0385317	0.597071
Tmem86a	-0.501436	1.7166	4.27913	0.0385831	0.597207
1700016K19Rik	-0.773527	-0.07306	4.27235	0.0387373	0.598633
A430035B10Rik	-0.824573	-0.49274	4.27132	0.0387607	0.598633
Gpr20	-0.604545	0.535207	4.26888	0.0388165	0.598835
Nanos2	-1.23281	0.956588	4.2636	0.0389372	0.600036
1810037I17Rik	0.33263	8.67339	4.24582	0.0393472	0.602211
Tmem209	-0.243144	5.90107	4.24488	0.0393689	0.602211
2022-03-05	-0.179036	6.88318	4.24394	0.0393907	0.602211
Vstm2b	-0.773055	0.247922	4.24357	0.0393992	0.602211
Kdm5c	-0.280357	3.25657	4.24235	0.0394276	0.602211
Cpt2	-0.32026	5.60372	4.24198	0.0394361	0.602211
Tnpo2	0.31803	2.34571	4.23914	0.0395023	0.602211
Tspan3	-0.209541	7.63513	4.23886	0.0395087	0.602211
Fadd	-0.327098	2.27057	4.23732	0.0395446	0.602211
Osbpl5	-0.941558	-0.700555	4.23615	0.0395719	0.602211
4921531P14Rik	0.552903	1.65671	4.23521	0.0395938	0.602211
Pigv	-0.281804	2.60933	4.2348	0.0396034	0.602211
Etv5	0.383575	5.59499	4.23334	0.0396373	0.602211
Rab25	0.62275	0.391196	4.22604	0.0398082	0.604154
Slc2a3	0.294849	3.74383	4.22266	0.0398877	0.604704
Nrg1	-0.815682	-0.191052	4.21847	0.0399862	0.604994
1700010M22Rik	1.23632	-0.529313	4.20856	0.0402205	0.604994
Btbd7	-0.350941	2.62771	4.20823	0.0402283	0.604994
Abcc2	0.779282	0.882739	4.20739	0.0402483	0.604994
Nefm	-0.853199	-0.613749	4.20668	0.040265	0.604994
Grap2	-0.99629	0.418534	4.20331	0.0403452	0.604994
Ddx43	-0.40758	4.0182	4.20216	0.0403725	0.604994
1810007I06Rik	0.919781	0.00381461	4.20196	0.0403772	0.604994
Phospho2	-0.314116	5.67171	4.20135	0.0403918	0.604994
Abhd2	0.615703	0.945808	4.20023	0.0404185	0.604994
Shkbp1	0.528061	0.862025	4.19735	0.0404873	0.604994
Gm16119	-0.652881	-0.207919	4.19426	0.0405612	0.604994
Mrps18b	0.231937	7.96794	4.19272	0.040598	0.604994
Tgm4	0.963599	-0.486353	4.19151	0.0406268	0.604994
Maneal	0.536499	0.275186	4.19151	0.0406268	0.604994
1110038B12Rik	0.380691	3.67635	4.19015	0.0406595	0.604994
Fcrls	1.05226	-0.151999	4.19013	0.04066	0.604994
1110054M08Rik	-0.860566	-0.387005	4.1873	0.0407278	0.604994
Jakmip2	-1.11906	-0.52379	4.18255	0.0408423	0.604994
Ubxn7	-0.200056	4.83321	4.18146	0.0408684	0.604994
Rbm44	-0.288708	6.33558	4.17911	0.0409251	0.604994
C530008M17Rik	-0.598193	0.832384	4.17716	0.0409724	0.604994
Dock5	0.562948	1.49866	4.17564	0.041009	0.604994
Arrdc1	-0.615878	2.18616	4.1749	0.0410271	0.604994
Zdhhc2	-0.46031	3.29564	4.17445	0.041038	0.604994
Hk1	0.642761	2.01159	4.17182	0.0411017	0.604994
Aprt	0.293281	6.13122	4.17123	0.041116	0.604994
Cdkn2d	-0.355822	6.08032	4.16726	0.0412123	0.604994
Ksr2	0.79284	-0.201587	4.16491	0.0412697	0.604994
Kdelc2	-0.452633	1.42113	4.16479	0.0412725	0.604994
BC048679	0.512515	5.39867	4.16387	0.041295	0.604994
C1qtnf1	0.50497	4.58984	4.16131	0.0413573	0.604994
Mrc2	-0.613886	0.722176	4.1577	0.0414455	0.604994
Scarb2	0.64702	1.81503	4.1554	0.0415019	0.604994
H2afy2	-0.56443	2.00786	4.15531	0.0415041	0.604994
Zfp41	0.343206	2.37692	4.15317	0.0415566	0.604994
Rab28	-0.315348	5.7418	4.15131	0.0416023	0.604994
Tcof1	0.338282	3.82307	4.14526	0.0417512	0.604994
Smagp	-0.428838	4.01586	4.14519	0.0417529	0.604994
Mybphl	1.2047	0.513101	4.14287	0.0418103	0.604994
Sap25	0.408395	2.69102	4.14266	0.0418155	0.604994
Mmaa	-0.210096	4.35696	4.14134	0.041848	0.604994
4930428O21Rik	0.341163	2.78144	4.13964	0.04189	0.604994
Atoh8	-1.13949	-0.3669	4.13714	0.0419521	0.604994
H2-D1	-0.989078	2.22213	4.13535	0.0419964	0.604994
Col9a3	-0.571924	2.41103	4.13513	0.0420019	0.604994
Blcap	-0.290199	4.85008	4.13411	0.0420271	0.604994
Gm17296	0.684132	0.0215042	4.13374	0.0420362	0.604994
Gstm3	0.275428	8.67271	4.13265	0.0420634	0.604994
Ptprcap	0.684735	2.69347	4.13254	0.0420662	0.604994
Nkd1	-0.636168	2.38718	4.12854	0.0421657	0.60568
Cdh2	-0.470306	1.92151	4.12715	0.0422004	0.60568
Pcca	-0.277495	3.75159	4.12286	0.0423075	0.606065
Sh3rf3	-0.714467	-0.210182	4.12016	0.0423751	0.606065
Alcam	-0.69141	-0.209135	4.11978	0.0423846	0.606065
Yipf1	-0.186998	5.11193	4.11915	0.0424003	0.606065
Igsf9b	0.902031	-0.611491	4.11196	0.0425809	0.607239
Tex13	-0.530321	3.07032	4.11115	0.0426015	0.607239
Tsr1	0.221696	6.05208	4.11071	0.0426125	0.607239
Rnf130	-0.376754	5.0914	4.10736	0.0426969	0.607824
Zfp942	-0.334165	5.29417	4.10541	0.0427462	0.607908
9230110C19Rik	-0.433691	3.2919	4.10088	0.0428608	0.607981
Rhox4b	0.562782	4.99249	4.09974	0.0428898	0.607981
Ublcp1	-0.253216	7.49477	4.09904	0.0429075	0.607981
1700109G15Rik	0.794716	0.075214	4.09762	0.0429436	0.607981
Acadvl	-0.381504	4.12588	4.09611	0.0429819	0.607981
Ntn1	0.41656	1.32037	4.09168	0.0430948	0.607981
Camk1g	-1.02699	-0.45943	4.09113	0.0431088	0.607981
1810019J16Rik	-0.515966	2.66797	4.0875	0.0432016	0.607981
Ier3	0.545527	1.37403	4.08711	0.0432115	0.607981
Swt1	-0.351295	6.92575	4.08516	0.0432613	0.607981
Arhgef19	-0.456531	0.317496	4.08479	0.0432709	0.607981
Irs1	-1.08827	-0.979924	4.08313	0.0433133	0.607981
H2-M3	-0.818151	0.218671	4.08304	0.0433156	0.607981
Stk17b	-0.302498	5.67215	4.07818	0.0434404	0.607992
Gas7	-0.711643	0.424368	4.0774	0.0434605	0.607992

## Sheet: MaleBaP_vs_MaleOil
Symbol	logFC	logCPM	LR	PValue	FDR
Dcn	-4.8295	1.81474	23.5775	1.19982e-06	0.0168071
Hba-a1	-8.259	6.63473	18.6793	1.54651e-05	0.0722118
Hba-a2	-8.259	6.63473	18.6793	1.54651e-05	0.0722118
Kank4	-0.820544	1.40071	16.4964	4.87428e-05	0.12625
Itgal	3.41001	-0.610145	16.1597	5.82204e-05	0.12625
Beta-s	-9.89681	4.43335	15.958	6.47636e-05	0.12625
Hbb-b2	-9.87655	4.33824	15.7549	7.21017e-05	0.12625
Hbb-b1	-9.87655	4.33824	15.7549	7.21017e-05	0.12625
I830077J02Rik	-3.59329	-1.39633	15.0452	0.000104965	0.163372
Arhgef26	3.58265	0.0767617	13.87	0.0001959	0.274416
Ptn	-3.31008	1.10397	13.5991	0.000226298	0.28818
Tnfaip8l1	-1.26294	0.433283	13.4319	0.000247386	0.288782
Col3a1	-3.77565	0.136747	13.0366	0.000305464	0.329149
Ryr1	1.86278	0.085126	12.7787	0.000350587	0.350788
Islr	-3.68821	-1.2485	12.434	0.000421597	0.393715
Phlda2	2.03141	9.21102	12.2807	0.000457667	0.400687
Srms	3.51707	-0.763566	11.8757	0.000568724	0.4388
Ptger2	-1.6077	0.0376211	11.7636	0.00060401	0.4388
Cnnm1	2.52864	-0.104151	11.6746	0.000633595	0.4388
Nhedc1	1.15371	2.02296	11.6724	0.000634344	0.4388
Cyp11a1	-3.79475	-0.873426	11.6048	0.000657824	0.4388
Ttll6	3.60212	-0.0315259	11.1041	0.000861389	0.515489
Dpysl3	-1.42038	0.277244	11.0832	0.000871118	0.515489
Ano9	1.20084	1.10514	11.0577	0.000883191	0.515489
Tcf21	-5.40827	0.119191	10.8987	0.000962293	0.526658
Kdelr3	-1.48559	1.22766	10.8697	0.00097752	0.526658
A930015D03Rik	-2.1187	0.483623	10.7176	0.00106122	0.550577
Hao2	-2.22282	-0.994917	10.5893	0.00113744	0.552877
1700029M20Rik	2.37419	-0.484446	10.5777	0.00114459	0.552877
Snai2	-1.49712	1.82214	10.4925	0.0011986	0.559668
En2	-2.59675	-0.714918	10.1235	0.00146391	0.625482
Ibsp	-1.92576	-0.817995	10.0936	0.00148783	0.625482
Hbb-y	-5.54142	1.34965	10.0612	0.00151421	0.625482
Cxcl12	-1.83322	-0.582054	10.0564	0.00151816	0.625482
Rnd3	-1.16613	2.22177	9.80108	0.0017441	0.697467
Gm6524	-1.21397	0.312864	9.75078	0.00179246	0.697467
Dner	-1.9743	-0.614284	9.68038	0.00186246	0.705117
Cyp17a1	-4.31699	-0.778029	9.5963	0.00194969	0.711576
Ido2	2.50002	0.136439	9.54119	0.00200912	0.711576
Lrig3	-1.13085	0.0696111	9.52048	0.00203191	0.711576
Marveld1	-1.42426	-0.351121	9.44153	0.00212127	0.72475
Ctsk	-1.51323	-0.738422	9.16643	0.00246496	0.813077
Cd164l2	1.48711	1.95961	9.14361	0.00249588	0.813077
Kcnj12	1.9635	0.892127	9.05806	0.00261539	0.832646
Lyn	1.60005	0.73903	8.9693	0.00274554	0.854655
Ppapdc3	-1.77519	-0.53947	8.84245	0.00294303	0.896217
Mn1	-1.22663	0.253131	8.80303	0.0030073	0.896304
Uhmk1	-0.959063	0.657477	8.62213	0.00332103	0.963196
Vldlr	-1.65067	-0.301241	8.59587	0.00336926	0.963196
Fam46c	-1.1595	1.0013	8.50762	0.00353662	0.990819
Nlrp4c	0.885151	3.65441	8.45269	0.00364505	0.999957
Cdkn2b	-0.803335	1.23043	8.31821	0.00392496	0.999957
Otog	2.09827	-0.101721	8.29095	0.00398431	0.999957
Tpm4	-0.78785	3.75112	8.18624	0.00422094	0.999957
Rhoj	-3.51491	-1.31479	8.10806	0.00440688	0.999957
Tgfb1i1	-1.84898	0.0711056	8.10542	0.00441331	0.999957
Esam	3.5852	-0.833837	8.10238	0.00442071	0.999957
B830017H08Rik	3.21048	-0.486701	8.10132	0.00442329	0.999957
Zbtb1	-0.572138	3.44363	7.94363	0.00482568	0.999957
Gjb4	2.0767	1.08115	7.91204	0.00491069	0.999957
Hba-x	-4.53409	2.54655	7.72373	0.00544998	0.999957
Fam109b	-1.15242	0.411281	7.5867	0.00588004	0.999957
Ccdc15	0.598943	2.22353	7.56317	0.00595731	0.999957
Itm2a	-1.34349	3.32798	7.5459	0.00601466	0.999957
Gm11627	-1.15684	0.354557	7.53105	0.00606445	0.999957
Agtr2	-3.82712	-0.988152	7.49193	0.00619763	0.999957
Thbs3	1.16424	2.64686	7.39996	0.00652254	0.999957
Gucy1a3	-3.03646	-0.644647	7.37924	0.00659811	0.999957
Aqp3	3.23014	-0.282432	7.33601	0.00675866	0.999957
Insl3	-1.5266	0.843273	7.29915	0.00689874	0.999957
Itga9	-1.85225	-0.56117	7.23904	0.00713351	0.999957
Lpl	-0.986416	1.77483	7.23172	0.00716266	0.999957
Fbn2	-0.916828	1.32972	7.18515	0.00735095	0.999957
Prrg4	1.44728	-0.42141	7.16852	0.0074194	0.999957
Nr2f2	-2.92462	-0.716437	7.09294	0.0077388	0.999957
Mfap2	-1.34237	3.06775	7.06988	0.00783906	0.999957
Gem	-1.69362	-0.594214	7.04661	0.00794154	0.999957
H2-Eb1	-1.18609	0.583112	7.0345	0.00799541	0.999957
Rcn1	-0.454611	4.95851	6.98207	0.00823305	0.999957
Zfp74	-0.538204	2.98137	6.90082	0.0086156	0.999957
Pcdh18	-2.63948	-0.591569	6.87474	0.00874227	0.999957
Mir106a	2.53047	-0.645685	6.83263	0.00895076	0.999957
Mtap1b	-0.811604	2.98861	6.80027	0.00911443	0.999957
Slc13a2	-1.39415	-0.0359091	6.79593	0.00913661	0.999957
Rhox4g	1.03562	4.80093	6.76634	0.00928931	0.999957
Kis2	1.94933	0.397616	6.75146	0.00936711	0.999957
Pde1a	-1.35584	-0.0858787	6.73798	0.00943813	0.999957
Nr6a1	0.747084	4.34989	6.73141	0.00947295	0.999957
Fhit	0.512478	3.95125	6.71693	0.00955021	0.999957
Mllt1	0.892453	0.990539	6.70134	0.00963403	0.999957
BC051142	-2.66616	-0.252366	6.67381	0.009784	0.999957
Tob1	-0.661394	2.76226	6.66214	0.00984826	0.999957
Ank2	-1.53326	-0.538335	6.57904	0.0103187	0.999957
AI317395	2.24952	-0.734598	6.56404	0.010406	0.999957
Ccdc3	0.611435	2.18134	6.56086	0.0104246	0.999957
Ifngr2	-0.998993	1.95554	6.5518	0.0104778	0.999957
Map4k1	0.673641	1.89842	6.53556	0.0105739	0.999957
Igf2	-1.07048	2.34779	6.52607	0.0106305	0.999957
Vopp1	-1.19659	0.922747	6.51853	0.0106756	0.999957
Rhox4e	1.08428	5.14965	6.47513	0.0109394	0.999957
Cd1d1	-1.06189	0.74507	6.473	0.0109526	0.999957
Ero1lb	-0.523856	1.91057	6.46391	0.0110087	0.999957
Col1a2	-3.21241	0.0202325	6.44827	0.0111061	0.999957
Wif1	-0.963654	0.698907	6.44206	0.011145	0.999957
Twist2	-3.0372	-1.33087	6.43497	0.0111895	0.999957
Npas3	1.73696	-0.530289	6.41724	0.0113018	0.999957
Rbms3	-2.09718	-0.86517	6.40756	0.0113635	0.999957
Pet2	1.11222	0.958547	6.39657	0.0114341	0.999957
Trpm3	2.53277	-0.74496	6.36012	0.0116714	0.999957
Cox7b2	0.82463	2.51346	6.34987	0.011739	0.999957
Cwf19l1	0.44391	3.39179	6.33872	0.011813	0.999957
Slc35f2	0.56826	4.09303	6.33401	0.0118444	0.999957
Sod3	-1.27126	0.400408	6.29635	0.0120987	0.999957
Snord96a	0.73632	0.730363	6.29259	0.0121243	0.999957
Sec24d	-1.04086	0.684898	6.28535	0.012174	0.999957
Lhcgr	-2.36481	-0.855983	6.26339	0.0123258	0.999957
Auts2	-0.594139	2.36657	6.2459	0.0124481	0.999957
Rhox4b	0.9989	4.99249	6.24338	0.0124658	0.999957
Dnajb13	1.57949	1.37184	6.23855	0.0124999	0.999957
Gprc5b	-1.0038	-0.498941	6.21914	0.0126376	0.999957
Cldn10	-1.25079	-0.466905	6.20783	0.0127186	0.999957
Eppin	-1.70329	-1.02631	6.20325	0.0127516	0.999957
D10Bwg1379e	-0.935614	-0.327234	6.1958	0.0128054	0.999957
Mmaa	-0.354824	4.35696	6.18115	0.0129118	0.999957
Tril	-2.56448	-0.839104	6.14893	0.0131492	0.999957
Acta2	-1.38768	0.942822	6.14146	0.0132048	0.999957
Kcnh2	-0.699136	0.683531	6.14036	0.013213	0.999957
Rbak	0.513226	2.50241	6.12912	0.0132973	0.999957
Dnase1l1	-1.07369	1.18259	6.1222	0.0133494	0.999957
Mir293	1.86417	-0.75197	6.0812	0.0136628	0.999957
Mex3b	-1.20704	-0.191497	6.07044	0.0137463	0.999957
Snx33	-1.68333	0.464003	6.06998	0.0137498	0.999957
Dnahc8	0.750999	2.81146	6.05135	0.0138957	0.999957
Lpcat2	-0.736643	0.992843	6.04597	0.0139381	0.999957
Col4a5	-1.693	-0.64639	6.0397	0.0139877	0.999957
4930500J02Rik	0.486195	4.78578	6.02121	0.0141349	0.999957
Pga5	2.9213	-0.986078	6.00853	0.0142369	0.999957
Shkbp1	0.937851	0.862025	5.99271	0.0143651	0.999957
Smarcd3	-1.10803	1.93541	5.98446	0.0144325	0.999957
Rnf144a	-0.838924	0.45668	5.96314	0.014608	0.999957
Arsb	-1.56166	0.256168	5.91944	0.0149747	0.999957
Sema3c	-1.02378	0.542669	5.89704	0.0151664	0.999957
1810019D21Rik	-0.984551	-0.222143	5.8551	0.015532	0.999957
Btbd1	-0.408324	4.49944	5.83358	0.0157231	0.999957
Smarcc2	-0.610031	2.06827	5.8295	0.0157596	0.999957
Bgn	-3.06136	-0.728392	5.82354	0.0158131	0.999957
Rhox4a	1.03503	6.24271	5.81044	0.0159313	0.999957
2022-09-04	1.06355	1.48116	5.7874	0.0161415	0.999957
Cerkl	1.21007	0.619873	5.78714	0.0161438	0.999957
Dlk1	-1.36005	1.65463	5.78695	0.0161456	0.999957
Gypc	-1.35558	0.252026	5.77428	0.0162624	0.999957
Tagln	-1.3644	-0.633226	5.77108	0.0162921	0.999957
Zkscan3	-0.47064	3.16886	5.75599	0.0164326	0.999957
Ldb2	-1.65306	-0.686999	5.75476	0.0164441	0.999957
Eif2c4	1.03915	0.95836	5.74853	0.0165025	0.999957
Lum	-2.68108	0.154553	5.74466	0.0165388	0.999957
Ptar1	0.661453	2.16589	5.74221	0.016562	0.999957
E130309F12Rik	1.04815	1.0018	5.72036	0.0167693	0.999957
Slfn5	-1.38111	0.561836	5.71363	0.0168337	0.999957
Cited2	-0.752794	1.92605	5.68233	0.0171366	0.999957
Coch	-0.864653	1.69481	5.66448	0.0173119	0.999957
Dis3l2	-0.554553	1.81252	5.65446	0.0174111	0.999957
Amica1	-1.42487	-0.93121	5.64696	0.0174856	0.999957
Ankrd36	-1.21379	-0.894393	5.63964	0.0175588	0.999957
Ncald	-1.23775	-0.293857	5.62432	0.0177129	0.999957
Tfcp2l1	0.580683	3.73131	5.60644	0.0178946	0.999957
Tgm2	-2.08535	-1.12251	5.60147	0.0179454	0.999957
Egr1	-1.21588	0.843266	5.6007	0.0179533	0.999957
Pard6g	-1.16772	-0.104519	5.592	0.0180426	0.999957
Tctex1d4	0.95036	0.259069	5.57246	0.0182451	0.999957
Aldh1a3	-1.30188	-0.10852	5.57116	0.0182587	0.999957
Col12a1	-2.29325	-0.977114	5.57004	0.0182703	0.999957
Elk3	-1.1314	-0.0802698	5.56719	0.0183001	0.999957
Zfp180	0.594183	2.06936	5.55617	0.0184157	0.999957
Gm6531	-0.776223	3.26978	5.54705	0.0185118	0.999957
Gm13298	2.9967	-0.794839	5.53549	0.0186346	0.999957
9930111J21Rik2	-2.4904	-1.28335	5.53479	0.018642	0.999957
Adamts17	-1.69429	-0.816562	5.50294	0.0189845	0.999957
Necab1	-0.958881	2.89531	5.50246	0.0189898	0.999957
Npnt	0.990606	1.96269	5.46892	0.0193576	0.999957
Zfp740	0.37007	2.98891	5.45007	0.0195676	0.999957
Gm1661	-1.58705	-0.688299	5.44026	0.0196777	0.999957
4930520O04Rik	-1.53382	-0.591431	5.38147	0.0203518	0.999957
Gm4763	-2.5043	-0.74132	5.38106	0.0203565	0.999957
Rhox4f	0.962016	4.6137	5.34427	0.0207905	0.999957
Pip5k1b	0.620472	2.32309	5.32254	0.0210513	0.999957
Cnrip1	-1.33029	-0.0204327	5.31163	0.0211835	0.999957
Cldn7	0.707802	3.63704	5.29179	0.0214261	0.999957
1700003M07Rik	1.5218	-0.449801	5.2705	0.0216898	0.999957
Itga1	1.12308	1.16952	5.26747	0.0217276	0.999957
Rhox4d	0.95571	4.40666	5.24157	0.0220533	0.999957
Itgb7	2.01282	-0.323019	5.23277	0.0221652	0.999957
Ldhc	0.484292	2.44352	5.2303	0.0221966	0.999957
Dock5	0.959065	1.49866	5.23023	0.0221976	0.999957
Pwwp2b	-1.18224	0.926088	5.2272	0.0222363	0.999957
Ankrd13d	0.928838	0.841682	5.22392	0.0222783	0.999957
1700001O22Rik	1.91643	0.146962	5.21737	0.0223624	0.999957
Zeb1	-0.391495	2.96483	5.21554	0.0223859	0.999957
Pramel1	-1.31448	-0.23855	5.20075	0.0225771	0.999957
Ghdc	1.24091	-0.0981422	5.19922	0.022597	0.999957
Mir1981	-0.791246	0.362549	5.19498	0.0226522	0.999957
4930502E18Rik	-1.31976	1.18696	5.18629	0.0227658	0.999957
Mpzl3	1.17565	-0.553972	5.17978	0.0228512	0.999957
Car5b	0.905505	2.85415	5.15881	0.0231288	0.999957
Hsd11b2	-0.800334	0.522814	5.14852	0.0232661	0.999957
Plxdc2	0.76826	1.24171	5.13253	0.0234814	0.999957
Dip2a	-0.807762	0.609629	5.09521	0.023992	0.999957
AA465934	0.859053	0.32075	5.095	0.0239949	0.999957
Lrrc17	-2.17373	-0.704956	5.07634	0.0242546	0.999957
Rab3b	-0.363613	5.65924	5.06898	0.0243578	0.999957
Bche	-1.45077	-0.574761	5.06691	0.0243868	0.999957
Magea4	1.47517	-0.355242	5.05971	0.0244884	0.999957
Rasl2-9	-0.619993	2.94859	5.04967	0.0246306	0.999957
Dync1i1	0.869535	4.89407	5.04102	0.0247539	0.999957
S100a6	0.467283	3.88445	5.03643	0.0248195	0.999957
Uba7	-1.6217	-0.605545	5.03562	0.0248313	0.999957
Htra1	-0.866379	1.89924	5.03058	0.0249036	0.999957
Nfe2l3	1.19621	0.560184	5.0262	0.0249666	0.999957
B130034C11Rik	-0.748085	0.894964	5.0205	0.0250489	0.999957
Col5a2	-2.28891	-0.716277	5.01241	0.0251663	0.999957
Ubash3b	0.98786	0.218236	5.00373	0.0252927	0.999957
1700097N02Rik	1.2297	3.13944	4.99484	0.025423	0.999957
Cav1	-2.37831	-0.929492	4.99015	0.025492	0.999957
Hmga2	-0.889008	1.66128	4.97987	0.025644	0.999957
Rftn1	-0.480037	3.06646	4.96832	0.0258158	0.999957
Iqck	-0.90392	-0.0498303	4.95989	0.0259419	0.999957
Lhfp	-1.24785	-0.205584	4.93702	0.0262873	0.999957
Elf1	-0.509432	1.97654	4.9361	0.0263013	0.999957
S100g	1.22967	0.569199	4.93468	0.026323	0.999957
Slc22a20	-1.55382	-0.412712	4.93066	0.0263843	0.999957
Gm10767	-0.607109	4.65784	4.92878	0.0264129	0.999957
Fem1b	0.389965	3.80877	4.92743	0.0264337	0.999957
B4galt3	-1.01539	0.385023	4.90267	0.0268153	0.999957
1700001G17Rik	-1.21798	-0.581602	4.89054	0.0270042	0.999957
Inpp1	0.932182	1.21374	4.88514	0.0270889	0.999957
Fam120aos	-0.460596	2.94194	4.88098	0.0271542	0.999957
Sytl2	1.94474	-1.2323	4.88079	0.0271572	0.999957
Lpar1	-0.654406	2.21824	4.85781	0.0275212	0.999957
Ocln	-0.714422	0.559348	4.84358	0.0277492	0.999957
Tmco3	-0.481212	2.48116	4.83832	0.027834	0.999957
Slc22a18	1.18307	4.57068	4.83432	0.0278986	0.999957
Arxes2	-0.398194	5.50241	4.82612	0.0280317	0.999957
Ttc36	-1.12465	-0.586854	4.79761	0.0284993	0.999957
Il33	-2.61601	-1.25511	4.77321	0.028906	0.999957
Trnp1	0.837141	3.14013	4.77216	0.0289234	0.999957
H2-DMb2	-1.97682	-0.999616	4.76119	0.0291085	0.999957
Elovl3	-1.30785	-0.449016	4.75786	0.0291648	0.999957
Serpine2	-0.571622	6.32456	4.74248	0.0294266	0.999957
Hbegf	0.83573	2.29603	4.71241	0.0299457	0.999957
Ikzf1	1.55122	0.588063	4.68837	0.0303674	0.999957
Zfp36l1	-0.527671	2.51111	4.67211	0.0306562	0.999957
Hadh	-0.421994	5.04861	4.66574	0.0307701	0.999957
Psd4	1.35168	-0.239828	4.66248	0.0308286	0.999957
Myst3	0.391088	2.7285	4.66159	0.0308446	0.999957
Ebf3	1.49207	-0.0622171	4.66094	0.0308564	0.999957
Igfbp5	-1.57225	0.273502	4.65929	0.030886	0.999957
Cdkn1c	-0.528506	5.03659	4.64574	0.0311307	0.999957
Prss45	-1.73024	-0.685545	4.64039	0.031228	0.999957
Gm648	1.33277	-0.152519	4.62546	0.0315007	0.999957
Nefm	-1.72005	-0.613749	4.61929	0.0316143	0.999957
Kdm4a	0.559766	1.14871	4.57498	0.0324421	0.999957
4930591A17Rik	0.995548	1.2246	4.57455	0.0324503	0.999957
Sox8	-1.18178	-0.811798	4.56806	0.0325735	0.999957
Stmn1-rs1	-0.642379	1.89822	4.56281	0.0326733	0.999957
Lrguk	-0.771513	0.4196	4.56124	0.0327034	0.999957
Acpl2	1.25105	0.58516	4.5493	0.0329321	0.999957
Scrt2	1.51917	-0.705369	4.53446	0.033219	0.999957
Sgsm1	-1.02996	-0.0256874	4.53046	0.0332966	0.999957
4930504O13Rik	0.972972	0.90333	4.52827	0.0333393	0.999957
Tubg2	-0.695432	2.8598	4.51301	0.033638	0.999957
Gm10012	-0.757197	8.23007	4.50523	0.0337914	0.999957
2010001M06Rik	0.542946	4.15039	4.49776	0.0339394	0.999957
Prkab2	0.646937	1.25288	4.49056	0.0340825	0.999957
Irf2	-0.796638	0.204717	4.48612	0.0341712	0.999957
BC046404	-0.750106	1.29041	4.47977	0.0342984	0.999957
Efhc2	0.701762	2.08238	4.46806	0.0345343	0.999957
1700013H16Rik	1.03605	6.95037	4.46683	0.034559	0.999957
Zbtb37	0.647862	1.39099	4.45462	0.0348069	0.999957
Rnf31	0.449372	2.7253	4.44525	0.0349984	0.999957
Gm11837	-0.818792	3.84923	4.43563	0.0351962	0.999957
Mvp	0.732238	1.55586	4.42706	0.0353734	0.999957
Zfp9	-0.849825	0.362109	4.42674	0.03538	0.999957
Nt5c3l	-0.557468	3.48782	4.41227	0.0356813	0.999957
Gm16523	-1.15389	-0.532998	4.40246	0.0358872	0.999957
Dhrs3	-1.11523	-0.201803	4.3907	0.0361356	0.999957
Lair1	-0.930373	0.159244	4.38455	0.036266	0.999957
Ggt1	1.52556	0.956754	4.38354	0.0362875	0.999957
Bex2	-0.574973	6.56272	4.37803	0.0364051	0.999957
5930412G12Rik	-0.517833	2.53372	4.36649	0.0366523	0.999957
Rhox4c	0.956295	5.0359	4.36625	0.0366575	0.999957
Klhl5	-0.656521	1.85142	4.34718	0.0370704	0.999957
Rhox9	0.837349	9.20347	4.33503	0.0373358	0.999957
Cd300a	-0.802874	0.0202316	4.33278	0.0373851	0.999957
Hsbp1l1	-1.12631	-0.0881341	4.33161	0.0374109	0.999957
Ttc21b	0.367513	3.68591	4.32843	0.0374809	0.999957
Fam159b	1.51099	-0.886935	4.32342	0.0375914	0.999957
Zfp229	-0.495034	2.947	4.3145	0.037789	0.999957
Hopx	1.62737	0.818784	4.31153	0.0378549	0.999957
Cst13	-1.33	0.232205	4.30685	0.0379592	0.999957
Me1	-0.693541	3.84548	4.30471	0.0380069	0.999957
Kitl	-1.16957	1.99301	4.30237	0.0380592	0.999957
Angptl1	-1.23817	-0.239089	4.29636	0.0381941	0.999957
Msx2	1.07574	4.8202	4.29277	0.0382747	0.999957
Tcf7l2	-1.04535	0.0068271	4.27779	0.0386135	0.999957
Plxdc1	-1.3557	-0.622289	4.275	0.038677	0.999957
Col27a1	-1.05112	0.18207	4.2735	0.0387112	0.999957
Zfp358	-0.907808	-0.169277	4.26759	0.0388461	0.999957
Ppp1r13l	1.20151	-0.385338	4.26743	0.0388497	0.999957
Smpdl3a	-0.889699	1.08301	4.26345	0.0389407	0.999957
Gm10658	-0.866051	-0.363197	4.25714	0.0390856	0.999957
Gpd1	1.39373	-0.0705011	4.25626	0.0391059	0.999957
B3gnt5	-0.94378	1.20157	4.25035	0.0392421	0.999957
Fuca2	-0.898715	0.788498	4.25	0.0392503	0.999957
Aldoart2	-0.888885	-0.0431775	4.23491	0.0396008	0.999957
1700009P17Rik	-0.876732	-0.344979	4.23487	0.0396018	0.999957
1700020N15Rik	0.616675	2.0194	4.21877	0.0399791	0.999957
1110046J04Rik	-1.10074	0.470224	4.20736	0.040249	0.999957
Smarca1	-0.90543	1.26984	4.20479	0.0403099	0.999957
Gm5779	-0.853498	1.00406	4.1984	0.040462	0.999957
Osbpl6	0.753539	2.32987	4.19401	0.040567	0.999957
Flnc	-1.54108	-0.743047	4.19197	0.0406159	0.999957
Tbc1d13	0.635679	1.5485	4.18932	0.0406793	0.999957
Prkcdbp	-1.26541	0.7164	4.18754	0.0407222	0.999957
Fam63a	0.503121	3.07702	4.18042	0.0408936	0.999957
Zhx3	-0.998508	0.384476	4.17743	0.0409658	0.999957
Mmp23	-0.749561	2.22908	4.17097	0.0411222	0.999957
Rab3a	-0.393029	2.99265	4.16925	0.041164	0.999957
Bhlha15	2.01762	-0.641884	4.16779	0.0411995	0.999957
Hes1	-0.567349	4.42069	4.15774	0.0414447	0.999957
Zfp41	0.478749	2.37692	4.1503	0.0416272	0.999957
Ly6h	-1.73135	-0.959933	4.14592	0.0417351	0.999957
Ddhd1	0.378149	3.65952	4.13721	0.0419502	0.999957
Tshz1	-0.541537	2.23963	4.12101	0.0423539	0.999957
Atp7a	-0.492738	3.43457	4.12072	0.042361	0.999957
Styx	-0.52105	3.722	4.1137	0.0425373	0.999957
Rpl10l	0.36998	5.74833	4.10751	0.0426931	0.999957
Pros1	-0.929829	0.430092	4.10298	0.0428076	0.999957
BC048502	-2.33554	-1.27237	4.10166	0.0428412	0.999957
4921531P14Rik	0.763716	1.65671	4.09753	0.0429458	0.999957
Phkg1	0.387517	3.27491	4.09329	0.0430537	0.999957
Usp9y	-1.2735	-0.638917	4.09111	0.0431092	0.999957
Thumpd2	-0.301115	3.94855	4.09092	0.0431142	0.999957
Nid1	-0.706955	1.42845	4.08262	0.0433265	0.999957
Rasl12	-0.920546	0.0159564	4.07374	0.0435546	0.999957
Ascl2	-0.567599	2.90038	4.06444	0.0437952	0.999957
Gaa	0.658625	2.18962	4.06049	0.0438977	0.999957
Acacb	0.755483	1.06868	4.05912	0.0439334	0.999957
Meis1	-0.843382	0.614315	4.05561	0.0440249	0.999957
Trem2	1.55184	-0.461707	4.04993	0.0441733	0.999957
1500009L16Rik	0.624562	5.73682	4.01927	0.0449831	0.999957
Tmem100	-0.703487	1.82996	4.01641	0.0450595	0.999957
Tbck	-0.371816	2.82014	4.01593	0.0450724	0.999957
Ppt1	-0.432714	5.99868	4.00267	0.0454283	0.999957
Porcn	0.782661	4.21288	4.00199	0.0454466	0.999957
St8sia2	-1.03268	0.0295871	3.99576	0.0456148	0.999957
Vsig2	1.5804	-0.540331	3.99354	0.045675	0.999957
Foxs1	-1.77577	-0.906427	3.98633	0.045871	0.999957
Fkbp6	0.289511	9.16182	3.98579	0.0458857	0.999957
Zfp629	-1.21336	-0.426315	3.98202	0.0459883	0.999957
Diexf	0.374213	3.27305	3.97778	0.0461043	0.999957
Irs1	-1.40024	-0.979924	3.96681	0.0464057	0.999957
Syt5	0.532035	5.51956	3.96475	0.0464624	0.999957
Fam46a	-1.13677	0.0916524	3.95866	0.0466308	0.999957
Dlx3	2.26579	0.816816	3.95836	0.0466391	0.999957
Ythdc2	-0.564899	3.67664	3.95407	0.0467582	0.999957
Armcx1	-1.05523	0.508514	3.9478	0.0469326	0.999957
Notch3	-0.562663	1.25274	3.94214	0.0470908	0.999957
Snx21	-0.836334	0.49547	3.94042	0.0471389	0.999957
Col1a1	-2.10168	-0.635203	3.94004	0.0471496	0.999957
Fam169b	0.480332	2.44641	3.9393	0.0471705	0.999957
Gm9926	-0.904634	-0.595298	3.93463	0.0473014	0.999957
Ttyh1	-0.485474	2.25316	3.93294	0.047349	0.999957
Rnase4	-0.957188	0.639837	3.93234	0.0473661	0.999957
Gnas	-0.467936	6.32238	3.93204	0.0473744	0.999957
Col6a2	-1.69912	-0.870301	3.93193	0.0473775	0.999957
Rpgrip1	0.439314	4.52884	3.91363	0.0478962	0.999957
Mal	2.00536	0.186016	3.91272	0.047922	0.999957
Ginm1	-0.546955	4.78007	3.90211	0.0482256	0.999957
Rgs14	1.55887	-0.876363	3.9018	0.0482344	0.999957
Plcl1	-1.38264	-0.231609	3.87989	0.0488678	0.999957
Chst10	0.607287	1.76977	3.87411	0.0490362	0.999957
Ksr2	1.15238	-0.201587	3.87093	0.0491292	0.999957
Daam2	-1.1332	-0.484973	3.86799	0.0492153	0.999957
Prrx2	-0.830137	1.82847	3.86729	0.0492359	0.999957
4930563E22Rik	-0.479602	2.07692	3.86393	0.0493345	0.999957
Fam151b	-0.448155	1.86554	3.85973	0.0494582	0.999957
Gm3833	-0.494444	3.05916	3.85428	0.0496191	0.999957
BC048679	0.697988	5.39867	3.85337	0.0496461	0.999957
Dmrta2	-1.59819	-0.917953	3.85242	0.0496743	0.999957
Lrp2	1.11352	0.337748	3.85106	0.0497144	0.999957
Lst1	1.51386	-0.679901	3.84951	0.0497606	0.999957
Zfp28	0.573804	1.63	3.84773	0.0498133	0.999957
Zfp167	-0.888009	0.287797	3.84695	0.0498366	0.999957
Mfap3l	0.628363	0.659938	3.84031	0.0500343	0.999957
Tpp1	0.491217	3.4779	3.83972	0.0500518	0.999957
Piga	-0.365527	3.11216	3.83529	0.0501844	0.999957
Slc28a1	0.868954	1.5095	3.83245	0.0502693	0.999957
Phyh	-0.334602	4.67056	3.83192	0.0502852	0.999957
Reep1	-0.507597	2.48588	3.82582	0.0504688	0.999957
Reep5	-0.568922	4.421	3.82363	0.0505346	0.999957
Myo19	-0.630794	4.3514	3.81754	0.0507187	0.999957
Cd59a	-0.861843	4.28472	3.81492	0.050798	0.999957
Col23a1	-1.11283	-0.461796	3.81229	0.0508778	0.999957
Ddah2	-0.482722	3.58759	3.81051	0.0509319	0.999957
Rhox6	0.775777	8.69399	3.81036	0.0509365	0.999957
Cnpy1	0.859157	0.665774	3.80405	0.0511288	0.999957
Gata2	1.0501	3.35882	3.79907	0.051281	0.999957
0610010F05Rik	-0.435973	4.31	3.79532	0.0513959	0.999957
Tysnd1	0.455849	2.18648	3.78623	0.0516759	0.999957
Slc47a1	-1.33044	-0.571274	3.78277	0.051783	0.999957
Alcam	-0.895956	-0.209135	3.77173	0.0521257	0.999957
Eid2b	-0.46967	1.77246	3.77017	0.0521743	0.999957
Thnsl2	-1.04398	0.706056	3.76482	0.0523416	0.999957
Sgms2	0.646302	2.30701	3.75722	0.0525801	0.999957
Abhd2	0.820062	0.945808	3.75374	0.0526895	0.999957
1500017E21Rik	-1.2007	0.0824373	3.75134	0.0527653	0.999957
Tet3	-1.10669	-0.217176	3.74292	0.0530316	0.999957
Col6a3	-1.43069	-0.467007	3.73579	0.0532584	0.999957
C530008M17Rik	-0.813944	0.832384	3.7329	0.0533507	0.999957
Irf2bp2	-0.411319	3.41093	3.7266	0.0535522	0.999957
Hdac9	-0.905158	0.916099	3.72281	0.053674	0.999957
Dock10	-1.35882	-0.395301	3.71997	0.0537654	0.999957
1810026B05Rik	-0.523317	4.47887	3.71923	0.0537892	0.999957
Sult4a1	0.913831	0.48978	3.71267	0.0540008	0.999957
Foxi1	1.61319	-0.441265	3.70098	0.0543806	0.999957
Tspan15	-0.391974	4.57989	3.69883	0.0544506	0.999957
Lef1	0.41866	3.4696	3.69755	0.0544923	0.999957
Ccdc69	-1.07473	0.415467	3.69728	0.0545011	0.999957
Rarres1	-0.819304	0.576836	3.69272	0.0546503	0.999957
Bcat1	1.15631	2.18443	3.68996	0.0547409	0.999957
Anxa4	-0.682482	2.9414	3.68744	0.0548239	0.999957
Nkd2	-0.88318	0.993552	3.68047	0.0550534	0.999957
Klf4	-0.588436	1.36945	3.67753	0.0551504	0.999957
Glipr1l2	1.40676	-0.191432	3.67703	0.0551671	0.999957
St3gal1	-1.56111	-0.782725	3.67314	0.0552958	0.999957
Rhox7	0.446276	5.13696	3.66946	0.0554181	0.999957
Cdc42se1	-0.376472	3.02472	3.6562	0.0558609	0.999957
Gpr160	0.543552	3.70177	3.65542	0.0558872	0.999957
Ndrg1	-1.54783	-0.599541	3.65302	0.0559676	0.999957
Sfrp2	-0.709706	3.63072	3.64604	0.0562028	0.999957
Atp2a2	-0.336299	4.98134	3.64113	0.0563686	0.999957
Fhod3	-0.46333	1.66185	3.63981	0.0564132	0.999957
Hpcal1	-0.377449	4.78309	3.63194	0.0566808	0.999957
Asns	0.374365	7.238	3.62583	0.0568892	0.999957
Fam198b	-0.97075	1.1031	3.62139	0.0570413	0.999957
Il12rb1	-0.92756	-0.377769	3.6211	0.0570511	0.999957
Stc2	-1.15624	-0.849098	3.61943	0.0571086	0.999957
Ttll11	-1.11305	-0.780911	3.61394	0.0572974	0.999957
Tppp3	-0.580155	2.57576	3.61126	0.0573895	0.999957
Fzd10	-0.477026	0.914524	3.60689	0.0575407	0.999957
Abcg5	-1.74717	-0.653358	3.60491	0.0576092	0.999957
Pfn2	-0.532311	4.07512	3.5987	0.0578247	0.999957
Fam35a	0.295355	3.43025	3.59368	0.0579998	0.999957
Crabp1	0.412338	6.06616	3.58969	0.058139	0.999957
Tesc	-0.550347	3.54904	3.58738	0.0582201	0.999957
Sp8	-1.07335	0.347329	3.58682	0.0582396	0.999957
Abi1	-0.402229	5.05727	3.58115	0.0584388	0.999957
Hsd17b13	-1.11007	-0.942888	3.57499	0.0586558	0.999957
Fbxo3	-0.324471	5.23377	3.57092	0.0587996	0.999957
Msl3	-0.410189	4.12308	3.57029	0.0588221	0.999957
Zfp773	-0.495019	2.3754	3.56997	0.0588335	0.999957
Cdkn1b	-0.763567	0.200119	3.5699	0.0588358	0.999957
Ppef1	-1.77633	-0.867261	3.5661	0.0589707	0.999957
Pcyox1	-0.346794	2.52745	3.56513	0.0590052	0.999957
Atp1b2	-0.645692	2.18351	3.56499	0.0590101	0.999957
Adamts3	-0.942372	1.03822	3.5648	0.0590167	0.999957
Pag1	-0.969932	-0.295486	3.56176	0.059125	0.999957
P2ry1	-1.3465	-0.472178	3.56159	0.059131	0.999957
Pank3	-0.428381	3.64693	3.54588	0.0596936	0.999957
Osbp2	2.00477	0.296576	3.5425	0.0598153	0.999957
Tbc1d8b	-1.12123	-0.456765	3.54229	0.059823	0.999957
Gm10639	-1.09636	0.120518	3.53859	0.0599564	0.999957
Snord49b	0.714736	-0.383044	3.53228	0.0601849	0.999957
Rnd1	1.24914	-0.495744	3.52333	0.0605109	0.999957
Itpkc	0.52966	1.0173	3.52209	0.0605561	0.999957
Ulk1	0.369199	3.72365	3.52127	0.0605861	0.999957
Gm16702	-0.379558	2.52492	3.51279	0.0608969	0.999957
Col4a3	-1.02941	-0.461368	3.50758	0.0610887	0.999957
Gm14378	-0.678599	2.12499	3.49901	0.0614056	0.999957
Lect1	-0.932451	1.12524	3.49553	0.0615346	0.999957
Hgsnat	-0.380965	4.05786	3.49275	0.061638	0.999957
Slc25a23	-0.436749	2.35156	3.48342	0.0619865	0.999957
Eid1	-0.309538	3.90353	3.47648	0.0622469	0.999957
Six3os1	1.22703	-0.346801	3.47455	0.0623198	0.999957
Gm20594	-0.810721	0.777953	3.47412	0.062336	0.999957
Lamp2	-0.328658	5.59549	3.47006	0.0624892	0.999957
Dkkl1	1.95405	0.308804	3.46913	0.062524	0.999957
Prickle3	0.274199	6.63009	3.46909	0.0625258	0.999957
Podxl	-1.05711	-0.148987	3.4682	0.0625592	0.999957
Atl2	-0.330059	5.48182	3.46424	0.0627094	0.999957
Ampd3	-1.68253	-0.784602	3.46406	0.0627162	0.999957
Fndc4	-0.456977	3.33116	3.46341	0.0627408	0.999957
Sirpa	-0.454717	1.84582	3.46185	0.0628	0.999957
Zbtb24	0.295965	4.33879	3.45768	0.0629584	0.999957
Agl	-0.443297	3.61523	3.4531	0.0631333	0.999957
Relt	-0.672508	0.545866	3.45008	0.0632487	0.999957
Fkbp14	-0.555757	1.12286	3.44979	0.06326	0.999957
Nphp3	-0.766749	0.281192	3.44588	0.0634097	0.999957
Gpd2	0.698188	1.62784	3.4446	0.0634588	0.999957
Map3k6	1.2511	-0.482568	3.44445	0.0634644	0.999957
Braf	0.380934	3.26314	3.44319	0.0635128	0.999957
Oxr1	-0.406812	5.11281	3.43951	0.0636546	0.999957
Rhox5	0.353238	9.84355	3.43727	0.0637409	0.999957
Calb1	-1.45676	-0.229364	3.43447	0.0638489	0.999957
Zc3h7b	-0.444468	1.93662	3.43268	0.0639183	0.999957
Gm13845	0.88229	-0.381386	3.42321	0.0642857	0.999957
Ecm1	-1.36543	-0.366001	3.42203	0.0643318	0.999957
Clic5	-0.952137	-0.41709	3.41898	0.0644507	0.999957
Slpi	2.34362	-1.00032	3.41874	0.06446	0.999957
AI987944	-0.420796	4.47945	3.41822	0.0644807	0.999957
Slc12a8	1.09945	-0.243489	3.40931	0.0648296	0.999957
Sgpp1	-0.456518	4.76903	3.40768	0.0648935	0.999957
Mir684-1	-0.581887	9.62566	3.40665	0.0649341	0.999957
Gm11413	0.611733	1.21078	3.40191	0.0651209	0.999957
Rhou	-0.602565	1.70151	3.39716	0.0653089	0.999957
Siglece	-1.08345	-0.132358	3.39495	0.0653965	0.999957
Chmp1b	-0.317344	4.57231	3.38674	0.0657227	0.999957
Gm12060	-0.979785	0.502684	3.38079	0.0659604	0.999957
E130304F04Rik	1.16023	0.0386921	3.38061	0.0659675	0.999957
Flrt3	0.799551	2.67512	3.38003	0.0659909	0.999957
Vegfa	0.593877	1.57609	3.3656	0.0665712	0.999957
Fbxl4	0.343177	4.09711	3.36531	0.066583	0.999957
Gm20187	-0.788431	0.0873267	3.36504	0.066594	0.999957
Fam187b	-0.896277	0.0599485	3.36059	0.0667741	0.999957
Tiam2	0.561911	3.46687	3.35879	0.0668473	0.999957
E230016M11Rik	0.605836	2.27817	3.35776	0.0668891	0.999957
Ddx19b	0.31166	5.40301	3.35544	0.0669834	0.999957
1700010M22Rik	1.9596	-0.529313	3.35255	0.0671011	0.999957
D0H4S114	-0.677935	2.80444	3.34824	0.067277	0.999957
Gpr153	1.39018	-0.301322	3.34411	0.067446	0.999957
Wdfy2	0.769304	0.54981	3.34409	0.0674467	0.999957
Mt3	-0.687448	2.35868	3.34311	0.0674868	0.999957
Rassf1	-0.688175	3.01974	3.3428	0.0674998	0.999957
Crygs	0.703806	4.12824	3.34192	0.0675358	0.999957
Tmsb15a	-1.33631	-0.249849	3.34106	0.0675712	0.999957
D7Ertd143e	0.69213	2.49548	3.33618	0.0677719	0.999957
Tmem201	0.36987	2.13134	3.33196	0.0679458	0.999957
Abl2	0.304092	5.13831	3.32696	0.0681527	0.999957
Ly6c1	-0.910694	-0.47387	3.32137	0.0683847	0.999957
Nfkbia	-0.425185	4.09727	3.31748	0.0685467	0.999957
Mob4	-0.401322	6.662	3.316	0.0686087	0.999957
Fndc3a	-0.393714	3.67802	3.29846	0.0693448	0.999957
Ccdc17	-0.547221	1.15079	3.29816	0.0693576	0.999957
Hk1	0.804293	2.01159	3.29697	0.0694078	0.999957
Acap2	-0.346772	3.82121	3.29636	0.0694336	0.999957
Nnat	-1.05305	0.999066	3.29541	0.0694736	0.999957
B2m	-0.696481	3.87546	3.28537	0.0699	0.999957
Pik3r6	1.72038	-0.762167	3.28273	0.0700123	0.999957
Foxk1	-0.699776	0.474447	3.28031	0.0701159	0.999957
Ccnd2	-0.598272	3.05082	3.2768	0.0702659	0.999957
Ell2	-0.469049	3.09592	3.27656	0.070276	0.999957
Sgpp2	-0.696585	0.106076	3.2735	0.0704073	0.999957
Cdh6	1.90002	-0.86743	3.27147	0.0704945	0.999957
Fam40b	1.62434	-0.270409	3.27089	0.0705191	0.999957
Gm15408	0.766627	0.101954	3.27087	0.07052	0.999957
Tmem164	0.467435	2.77436	3.26542	0.0707547	0.999957
Tnfrsf1a	-0.87104	-0.371977	3.26529	0.0707606	0.999957
Pgrmc1	-0.452727	4.01722	3.25811	0.0710708	0.999957
Shbg	-0.989298	1.13315	3.25319	0.0712846	0.999957
Znrf2	-0.409791	4.13583	3.24922	0.0714574	0.999957
Ywhah	-0.233803	7.44825	3.24593	0.071601	0.999957
Ttc17	0.54349	1.78769	3.24146	0.0717968	0.999957
Bnip2	-0.2716	4.44992	3.23965	0.0718758	0.999957
Pdgfra	-1.50113	-0.329493	3.23858	0.071923	0.999957
Rps6ka6	-0.509624	4.39615	3.23345	0.0721485	0.999957
Pkd2	-0.452713	1.81844	3.23116	0.0722497	0.999957
Grem2	-1.22162	-0.0587361	3.22953	0.0723215	0.999957
Dr1	-0.452102	5.26626	3.22866	0.0723598	0.999957
Brd1	-0.360866	4.6969	3.21578	0.0729315	0.999957
Heatr6	-0.37935	2.44253	3.20899	0.0732347	0.999957
Hrc	0.833965	0.919576	3.20385	0.073465	0.999957
Tnfaip6	-0.580578	2.3198	3.20339	0.0734858	0.999957
Il28ra	0.837865	0.55297	3.1976	0.0737462	0.999957
Snord72	-1.17833	-0.920307	3.19749	0.0737513	0.999957
Snx20	-0.691766	1.12908	3.19738	0.0737565	0.999957
Kpna2	-0.240697	10.5966	3.19626	0.0738069	0.999957
Aox4	1.44216	-0.95398	3.19532	0.0738493	0.999957
Gnat2	0.432762	2.82032	3.19528	0.073851	0.999957
Cxxc4	-0.982794	-0.741195	3.18899	0.0741358	0.999957
Ptprd	-0.818133	1.2539	3.1885	0.0741582	0.999957
Ctnna2	-0.777251	0.0459145	3.18841	0.074162	0.999957
Tuba3b	-0.450182	6.32692	3.18812	0.0741752	0.999957
Fas	1.25109	-0.884588	3.18267	0.0744232	0.999957
Fras1	-0.597675	0.632018	3.18177	0.0744639	0.999957
2022-09-06	-0.881849	0.393329	3.17804	0.0746343	0.999957
Sipa1l1	0.487916	3.67531	3.17474	0.0747852	0.999957
Enpp2	-0.652658	3.84577	3.17464	0.0747899	0.999957
Ube2d1	-0.316572	5.93193	3.17099	0.0749572	0.999957
Zfp942	-0.407705	5.29417	3.16814	0.0750878	0.999957
Ugp2	-0.367997	5.74606	3.16225	0.0753592	0.999957
Tmem52	-1.07949	-0.303752	3.16084	0.0754245	0.999957
Cflar	-0.499743	2.09327	3.14927	0.0759607	0.999957
Gm884	1.20124	0.159331	3.14844	0.0759998	0.999957
Cacna1h	-1.22014	-0.588182	3.14647	0.0760916	0.999957
Gm10125	-0.635857	0.36979	3.14567	0.0761286	0.999957
E130203B14Rik	-0.932887	0.656957	3.14527	0.0761475	0.999957
Emcn	-1.89243	-1.36412	3.14363	0.0762241	0.999957
Cyp4f41-ps	-0.771005	0.0778748	3.14028	0.0763808	0.999957
Col5a3	0.659921	0.390792	3.14022	0.0763837	0.999957
4922502N22Rik	-1.22305	-1.13242	3.13402	0.0766743	0.999957
Plekhh3	-1.08456	-0.999755	3.13188	0.0767751	0.999957
Tsc22d1	-0.308958	7.78169	3.13052	0.0768394	0.999957
Gm5091	0.602294	3.57431	3.12809	0.0769541	0.999957
Acbd4	-0.85906	0.0333538	3.1242	0.0771378	0.999957
Zfp786	-1.28572	-0.490501	3.12333	0.0771789	0.999957
Gse1	-0.346518	3.34431	3.12139	0.0772709	0.999957
Lrrc34	0.629559	7.47697	3.11931	0.0773695	0.999957
Gpm6b	-0.971169	1.0486	3.1168	0.0774889	0.999957
Rab3il1	0.923877	2.49594	3.11492	0.0775784	0.999957
Usp45	-0.374694	2.73794	3.11007	0.0778094	0.999957
Rab40b	1.48506	-0.470444	3.10455	0.0780736	0.999957
Kdm4d	1.73558	-0.69007	3.10399	0.0781008	0.999957
Cst11	-0.839217	0.802834	3.10374	0.0781127	0.999957
Marveld3	0.657667	0.225837	3.1025	0.0781724	0.999957
Gm11517	-0.478126	3.66073	3.10125	0.0782324	0.999957
Ramp3	-0.673616	1.25227	3.10002	0.0782913	0.999957
Klhl2	-0.479427	2.51781	3.09585	0.0784923	0.999957
Hes6	-0.483861	5.58298	3.09486	0.0785398	0.999957
Kri1	0.36142	2.9993	3.09477	0.0785442	0.999957
Bdnf	1.84023	-0.241116	3.0932	0.0786198	0.999957
Col5a1	-0.938705	0.727037	3.09304	0.0786278	0.999957
Tff2	1.02204	1.7755	3.08803	0.0788704	0.999957
Nfic	-0.42747	1.80947	3.08227	0.07915	0.999957
Gle1	0.314787	4.40715	3.07692	0.0794109	0.999957
Mmp15	0.687042	1.36369	3.07438	0.0795347	0.999957
Bnip3	-0.317921	8.39043	3.0732	0.0795926	0.999957
Pgam2	-0.467494	2.09793	3.06819	0.0798385	0.999957
Tmem98	-0.709497	2.0445	3.06751	0.0798717	0.999957
Nrg1	-1.16724	-0.191052	3.06534	0.0799784	0.999957
2700046G09Rik	-0.528907	1.81462	3.06354	0.0800673	0.999957
Mettl21d	-0.353874	2.36391	3.06203	0.0801416	0.999957
BC068281	0.338176	2.53593	3.06056	0.0802141	0.999957
Aif1l	0.728989	4.9196	3.05668	0.0804058	0.999957
Sipa1l3	0.666526	0.62548	3.0564	0.0804199	0.999957
4930550L24Rik	0.260583	5.92554	3.04991	0.0807417	0.999957
S100a16	0.532654	3.06435	3.04495	0.0809884	0.999957
Ghr	-0.758401	0.40276	3.04493	0.0809895	0.999957
Gpt2	-0.335468	3.60784	3.04483	0.0809944	0.999957
Dpys	0.770128	3.65833	3.04339	0.0810665	0.999957
Osbpl7	-1.00159	-0.631015	3.04235	0.0811186	0.999957
Nrsn1	0.872234	2.34477	3.04203	0.0811346	0.999957
Cdkl5	0.824875	0.362759	3.04137	0.0811674	0.999957
Ccdc50	-0.261175	5.4801	3.04105	0.0811836	0.999957
Itga8	-1.69584	-0.577723	3.03887	0.0812926	0.999957
Lig4	-0.41623	1.87913	3.03716	0.0813782	0.999957
Art1	0.581847	0.573009	3.03595	0.0814389	0.999957
Socs1	-0.752745	1.3743	3.03549	0.0814619	0.999957
Rwdd2b	-0.404638	2.11152	3.0315	0.0816623	0.999957
Arhgef19	-0.539277	0.317496	3.02945	0.0817659	0.999957
Rhox3e	-1.58153	-0.336968	3.02928	0.0817742	0.999957
Cgref1	1.94282	-1.07438	3.02512	0.0819843	0.999957
Aard	-0.616883	6.02348	3.02339	0.0820717	0.999957
Gm14403	0.350073	3.03816	3.02223	0.0821307	0.999957
Ahdc1	-0.53258	0.768394	3.01824	0.082333	0.999957
Eya2	-0.930053	1.34737	3.01652	0.0824201	0.999957
Grb10	-0.731457	1.54277	3.01604	0.0824446	0.999957
Dcxr	0.373079	3.57806	3.01395	0.082551	0.999957
Dab2	-0.795093	0.517934	3.01201	0.0826495	0.999957
Lace1	-0.413063	2.29369	3.00781	0.0828641	0.999957
Gm10432	-0.986184	-0.639869	3.00489	0.0830136	0.999957
Fam179b	-0.483352	2.96636	2.99943	0.0832936	0.999957
Plekhg1	-0.824447	0.0362398	2.99894	0.0833189	0.999957
Acyp2	-0.608029	1.30877	2.99811	0.0833619	0.999957
Kcnma1	-0.803187	-0.07212	2.99659	0.0834397	0.999957
Abcc2	0.996308	0.882739	2.99579	0.0834813	0.999957
Srgap2	0.398637	2.72765	2.99291	0.0836296	0.999957
Kif20b	-0.330665	6.75465	2.98814	0.0838767	0.999957
Vash2	-0.980836	-0.0256295	2.98666	0.0839533	0.999957
Ltbp3	-0.449855	1.49152	2.97993	0.0843027	0.999957
Whsc1	0.244982	5.43255	2.97931	0.0843351	0.999957
Pacsin3	0.829542	0.208203	2.97657	0.0844784	0.999957
Aig1	0.355302	3.33539	2.97512	0.0845539	0.999957
Ncoa7	-0.642418	1.61086	2.97438	0.0845926	0.999957
Pex26	0.592287	1.1372	2.97188	0.0847232	0.999957
Bloc1s4	-0.304241	3.08529	2.97146	0.0847455	0.999957
3110003A17Rik	-0.49463	3.58344	2.9687	0.08489	0.999957
Tox3	-0.824973	0.653167	2.96444	0.0851138	0.999957
Usp29	-0.345801	2.65304	2.96363	0.0851566	0.999957
4930428O21Rik	0.39763	2.78144	2.96037	0.0853283	0.999957
Lrrc9	0.632756	0.901172	2.9591	0.0853952	0.999957
Arhgap18	-0.50773	1.84041	2.95782	0.0854631	0.999957
Nr0b2	-1.01717	0.467774	2.95723	0.0854943	0.999957
Zfp191	-0.298625	5.19294	2.94974	0.0858912	0.999957
Gpx8	-1.00315	3.33428	2.94384	0.0862058	0.999957
Cdk2	-0.27959	4.43342	2.94054	0.0863817	0.999957
Nfe2	-1.10893	-0.159984	2.94013	0.086404	0.999957
Uap1	0.312319	4.60099	2.93929	0.086449	0.999957
Reep2	-0.678135	0.309133	2.93864	0.0864837	0.999957
2810453I06Rik	0.366661	2.45489	2.93836	0.0864983	0.999957
Adcy7	-0.770208	-0.351073	2.93655	0.0865957	0.999957
Nell2	0.697525	0.753855	2.93552	0.0866507	0.999957
Nek7	-0.423177	2.86225	2.93099	0.0868941	0.999957
Ubr4	0.278712	4.55837	2.92911	0.0869955	0.999957
Zfp326	-0.352967	4.77491	2.92609	0.0871584	0.999957
A530054K11Rik	-0.377596	3.40801	2.92481	0.0872275	0.999957
Jup	-0.799177	-0.118526	2.92226	0.0873654	0.999957
Ppp1r3f	0.792237	-0.0768252	2.92208	0.0873754	0.999957
Akr1b8	-0.670101	4.30598	2.91722	0.0876389	0.999957
Wdr11	-0.291855	3.70356	2.91603	0.0877033	0.999957
BC051537	-1.54864	-0.735473	2.91551	0.0877319	0.999957
0610009L18Rik	-0.449179	1.54287	2.9145	0.0877865	0.999957
Arhgef4	-0.68692	0.0849694	2.91116	0.0879686	0.999957
G0s2	-0.652656	1.80735	2.91072	0.0879924	0.999957
D630042P16Rik	1.05419	0.422889	2.9068	0.0882066	0.999957
Mybpc1	-1.03237	-0.599043	2.9051	0.0882995	0.999957
Mbp	0.427526	3.14301	2.90444	0.0883358	0.999957
Plk4	-0.277713	5.72844	2.90377	0.0883724	0.999957
Casc1	1.2343	-0.842172	2.90265	0.0884343	0.999957
Lats1	-0.2814	3.56097	2.90116	0.0885159	0.999957
R3hdm2	-0.30101	2.80466	2.89806	0.0886862	0.999957
Nfkbil1	-1.17711	-0.744104	2.89774	0.0887036	0.999957
Susd3	-0.651156	2.89065	2.89655	0.0887696	0.999957
Mest	-0.479027	3.99148	2.89561	0.0888214	0.999957
Edar	1.27203	-0.731634	2.8951	0.0888494	0.999957
S1pr1	-0.874288	-0.0419847	2.89417	0.0889006	0.999957
Tnfsf13	0.673612	0.984584	2.89095	0.0890783	0.999957
Sorbs3	-0.848658	-0.0868552	2.89061	0.089097	0.999957
A430035B10Rik	-0.895262	-0.49274	2.88719	0.0892866	0.999957
Inpp5k	-0.275544	4.4546	2.88574	0.0893672	0.999957
Khdrbs1	-0.325344	4.24724	2.88461	0.0894295	0.999957
Fkbp7	-0.675039	1.90656	2.88355	0.0894883	0.999957
Mir295	0.8354	1.07507	2.87918	0.0897316	0.999957
Gm6812	0.509725	1.96505	2.87811	0.0897911	0.999957
Nab2	-0.947918	-0.216361	2.87398	0.090022	0.999957
4930579G22Rik	-0.627102	0.78799	2.87334	0.0900581	0.999957
Fam120c	-0.573658	1.77723	2.87242	0.0901091	0.999957
Plp2	0.230331	8.45173	2.87224	0.0901192	0.999957
Bik	-0.430389	2.49187	2.87142	0.0901654	0.999957
Gm684	-1.32632	-0.857444	2.86576	0.0904829	0.999957
Gfpt2	0.673092	1.66946	2.86492	0.0905301	0.999957
Gm960	-0.45316	2.18909	2.86052	0.0907783	0.999957
Rasd1	-1.16343	-0.680762	2.85776	0.090934	0.999957
Rbmx	-0.339418	3.37078	2.85508	0.0910856	0.999957
Hyal2	-0.571728	3.39036	2.85308	0.0911992	0.999957
Lmo4	-0.577848	2.18117	2.85177	0.0912733	0.999957
Serpinf1	-0.664472	2.88772	2.84781	0.0914986	0.999957
Anxa5	-0.741373	4.61509	2.84762	0.091509	0.999957
Clca1	-1.23792	0.511331	2.84652	0.0915719	0.999957
Nsg1	-0.858385	-0.238822	2.84513	0.0916512	0.999957
Fubp3	-0.394198	2.80319	2.84134	0.0918673	0.999957
Clint1	-0.305299	4.64793	2.83912	0.0919947	0.999957
Plxna2	0.843247	0.239754	2.83707	0.0921121	0.999957
Parp4	-0.700433	0.11223	2.8368	0.0921275	0.999957
9130011E15Rik	0.446371	2.15378	2.8357	0.0921904	0.999957
Sp5	-0.614703	1.06419	2.83488	0.092238	0.999957
Tnnt1	-0.366068	5.65278	2.83034	0.0924985	0.999957
Ly6d	-0.670039	1.26189	2.82721	0.0926795	0.999957
Azi2	-0.251594	5.6848	2.82528	0.092791	0.999957
Rbm14	0.360859	4.07552	2.82453	0.0928341	0.999957
Tbc1d5	0.354463	3.17076	2.82438	0.0928426	0.999957
Amh	-0.791995	0.0857415	2.82185	0.092989	0.999957
Bard1	0.311819	3.821	2.82142	0.0930141	0.999957
Eps8	-0.58306	2.33295	2.8137	0.0934627	0.999957
Emilin1	-1.22837	-0.305308	2.81124	0.0936061	0.999957
2410002I01Rik	0.710571	0.448266	2.8089	0.0937426	0.999957
Casp9	0.310051	2.92777	2.80875	0.0937517	0.999957
Hif1a	-0.369457	5.80064	2.80695	0.0938569	0.999957
Rnf157	-0.60546	1.61711	2.80542	0.093946	0.999957
Smtnl1	0.784377	1.07209	2.80505	0.0939679	0.999957
Ska1	-0.294964	5.58355	2.8049	0.0939765	0.999957
B630005N14Rik	-0.495254	3.12345	2.7978	0.0943936	0.999957
Emilin3	-1.19156	-0.142164	2.79723	0.0944276	0.999957
Inhbb	-0.929411	0.695404	2.79575	0.0945142	0.999957
Plcb3	0.350327	3.49047	2.79557	0.0945254	0.999957
Trim59	-0.357697	7.1092	2.78987	0.0948621	0.999957
Arid1b	-0.337573	3.53224	2.78911	0.0949069	0.999957
Rap1a	-0.409526	5.61873	2.78505	0.0951478	0.999957
Ctso	-0.672946	2.13209	2.78298	0.0952708	0.999957
Zmynd8	0.323048	4.37971	2.78288	0.095277	0.999957
Morc1	0.6076	5.07595	2.78286	0.0952778	0.999957
Egfl6	0.707599	2.12173	2.78234	0.095309	0.999957
1810062O18Rik	0.626548	0.0768565	2.78142	0.0953638	0.999957
Wls	-0.788088	1.21064	2.77582	0.0956978	0.999957
Mef2c	-0.848865	0.30427	2.77101	0.0959858	0.999957
Actn3	-0.649453	0.522019	2.77075	0.0960011	0.999957
Mzt1	-0.387919	5.97181	2.77058	0.0960113	0.999957
Aplp1	0.555811	3.51045	2.76705	0.0962232	0.999957
B3galt6	-0.327131	3.18885	2.76508	0.096342	0.999957
Tyms-ps	-0.449523	3.88917	2.76197	0.0965294	0.999957
Park2	1.04943	0.686853	2.76118	0.0965772	0.999957
Timp3	-0.829347	1.25712	2.75527	0.0969347	0.999957
Treml2	-0.924002	-0.720073	2.75392	0.0970162	0.999957
Khdrbs3	-0.529489	4.95003	2.74904	0.0973126	0.999957
Dusp26	-1.16635	-0.302218	2.74455	0.0975867	0.999957
Vangl1	0.638729	2.7818	2.74317	0.0976706	0.999957
Prkra	-0.382628	3.96607	2.73768	0.0980069	0.999957
Mob3c	0.948832	-0.18746	2.73751	0.0980172	0.999957
Wdr95	0.639214	2.31879	2.7364	0.0980855	0.999957
Myh7b	0.585883	1.15298	2.73329	0.0982768	0.999957
Sap25	0.459488	2.69102	2.7291	0.098535	0.999957
Unc119	-0.283199	5.4213	2.72817	0.098592	0.999957
A230050P20Rik	0.342301	3.06077	2.72807	0.0985986	0.999957
Plcg2	0.317321	5.39983	2.72548	0.0987585	0.999957
Tmco5b	1.71692	-0.239871	2.72478	0.0988018	0.999957
Grap2	-0.829084	0.418534	2.72343	0.098885	0.999957
A630007B06Rik	-0.341072	2.86972	2.72287	0.0989203	0.999957
Calcoco2	0.748935	5.35717	2.7218	0.0989865	0.999957
Lmo1	-0.482715	4.87784	2.72062	0.0990598	0.999957
Emp2	-0.864075	2.01505	2.71959	0.0991232	0.999957
Arhgap20	-0.977339	-0.216291	2.71952	0.099128	0.999957
Fxyd6	-0.377842	4.94529	2.71925	0.0991448	0.999957
Scrn1	-0.587388	1.49556	2.71906	0.0991562	0.999957
Sox6	-0.994054	-0.319783	2.71744	0.099257	0.999957
Cnpy2	-0.197093	7.1092	2.7146	0.0994342	0.999957
Plbd1	0.647074	2.03133	2.71458	0.0994351	0.999957
Tada1	-0.247874	6.42118	2.71398	0.0994727	0.999957
Kazald1	-0.80843	2.84353	2.7112	0.0996459	0.999957
Ovol2	-0.299855	3.93945	2.70798	0.0998474	0.999957
Wdfy1	-0.414223	2.56935	2.70718	0.0998972	0.999957
Kcnt1	-0.964273	-0.215907	2.70475	0.10005	0.999957
Spsb2	-0.472521	1.81331	2.7041	0.10009	0.999957
Vangl2	-0.605056	0.822872	2.69758	0.100501	0.999957
1700018B24Rik	0.490785	4.83028	2.69465	0.100685	0.999957
Kbtbd8	-0.384136	4.29569	2.69326	0.100773	0.999957
Gm1337	-0.969124	-0.444188	2.6894	0.101018	0.999957
Dlx4	-1.47372	-0.188049	2.68893	0.101048	0.999957
Myo1e	0.516377	0.997429	2.6883	0.101088	0.999957
1700042G07Rik	-1.1804	-0.764446	2.68742	0.101143	0.999957
Ppp1r3c	-0.798377	-0.672838	2.68724	0.101155	0.999957
Sarm1	0.905263	-0.118822	2.68715	0.10116	0.999957
Slc38a4	0.6195	5.15747	2.68541	0.101271	0.999957
Zdhhc2	-0.521337	3.29564	2.68109	0.101546	0.999957
Idh3b	0.20068	6.67123	2.68013	0.101608	0.999957
Speer4a	-1.35245	-1.04317	2.6801	0.101609	0.999957
Zswim6	-0.579514	1.71549	2.67759	0.10177	0.999957
Hist2h2be	0.954371	-0.371471	2.67741	0.101781	0.999957
Syt13	-0.903454	-0.614755	2.67679	0.101821	0.999957
Gm10033	-0.393343	3.65236	2.67246	0.102098	0.999957
0610007N19Rik	-0.341043	2.39986	2.67236	0.102105	0.999957
Fam49a	0.625802	3.58049	2.66954	0.102285	0.999957
Prss35	-0.922205	0.762999	2.66735	0.102426	0.999957
9530053A07Rik	0.992538	0.778736	2.66294	0.102711	0.999957
Sp6	-1.19844	-0.91418	2.65927	0.102948	0.999957
Metrnl	-0.590269	0.910136	2.65796	0.103033	0.999957
Gm13718	0.678101	1.97195	2.65703	0.103093	0.999957
Cd79a	0.633205	1.10177	2.65608	0.103155	0.999957
Lgals1	0.293458	9.1203	2.65408	0.103285	0.999957
Glmn	-0.365394	6.67668	2.64986	0.103559	0.999957
Ttk	-0.264375	5.76279	2.64846	0.10365	0.999957
Mthfr	0.488142	1.43669	2.64777	0.103695	0.999957
Nipal1	-0.8091	1.09908	2.64503	0.103874	0.999957
4931417G12Rik	0.509995	2.4162	2.6445	0.103909	0.999957
Wdr25	0.562446	1.25782	2.64444	0.103913	0.999957
Aagab	0.291811	3.33255	2.64397	0.103944	0.999957
Tmem184a	-0.685053	2.30595	2.64279	0.10402	0.999957
Arl1	-0.215912	5.75774	2.63946	0.104239	0.999957
Sh3bp5	-0.814596	0.14347	2.63729	0.104381	0.999957
Nek3	0.276826	3.64613	2.63494	0.104536	0.999957
Tspo2	-0.668247	1.14351	2.6316	0.104756	0.999957
Wdr13	0.447035	1.43801	2.62918	0.104916	0.999957
Tapbpl	-0.614655	0.270797	2.62601	0.105125	0.999957
Hs3st3b1	-1.32234	-1.11742	2.62315	0.105315	0.999957
Bcat2	-0.490546	3.54681	2.62221	0.105377	0.999957
D430042O09Rik	-0.669951	0.551018	2.62218	0.105379	0.999957
Sgk3	-0.368891	6.3369	2.62149	0.105425	0.999957
P4ha1	-0.284324	4.07899	2.61937	0.105566	0.999957
Pmaip1	-0.555967	5.70212	2.61556	0.10582	0.999957
Zbtb39	-0.567873	0.296862	2.61111	0.106118	0.999957
Rbm12b2	-0.359207	2.6924	2.6103	0.106172	0.999957
Ccdc90a	-0.449773	2.04364	2.6086	0.106286	0.999957
9930021D14Rik	-0.533647	2.74895	2.60859	0.106286	0.999957
Snx7	-0.293016	5.57233	2.60664	0.106417	0.999957
Dzip1	-0.476048	3.7639	2.60647	0.106429	0.999957
Zfp606	-0.37396	3.48672	2.60596	0.106463	0.999957
Lrat	1.15479	-0.36897	2.60432	0.106573	0.999957
Zcchc11	-0.314574	5.23321	2.60237	0.106704	0.999957
Ggnbp1	-0.35802	1.75983	2.60104	0.106793	0.999957
Lat	-0.431228	2.76093	2.59686	0.107075	0.999957
Plekhb2	0.294456	3.23214	2.59582	0.107146	0.999957
Hexim2	0.438374	1.95006	2.59582	0.107146	0.999957
Lsm5	-0.368534	7.97091	2.59406	0.107265	0.999957
Tcf20	0.344545	2.37601	2.59238	0.107379	0.999957
Lrrn1	-1.22289	-0.202978	2.59142	0.107444	0.999957
Pard3	0.244861	3.43159	2.58944	0.107578	0.999957
Kifc5b	-0.451076	0.617795	2.58886	0.107618	0.999957
Nppb	1.13555	0.778616	2.5871	0.107737	0.999957
Fam129a	1.02672	-0.370114	2.58426	0.107931	0.999957
Rbms1	-0.220274	3.92962	2.58159	0.108113	0.999957
Spata22	-1.44703	-0.158958	2.58126	0.108135	0.999957
Smek2	-0.314425	4.8737	2.57957	0.108251	0.999957
Ppif	-0.321452	5.36796	2.57814	0.108349	0.999957
Gm14405	-0.672002	1.28227	2.57692	0.108432	0.999957
Ror2	0.462036	1.53028	2.57622	0.108481	0.999957
Yaf2	-0.368384	5.9644	2.57552	0.108528	0.999957
Tsc22d4	0.420824	1.63759	2.57262	0.108727	0.999957
Dnajb14	-0.446397	1.74924	2.56923	0.108961	0.999957
Hhex	-0.376277	2.74432	2.56525	0.109235	0.999957
C1galt1	-0.398884	2.73638	2.56302	0.10939	0.999957
Zxdc	0.317406	3.16478	2.56189	0.109467	0.999957
Arl4d	-0.459071	0.871338	2.56112	0.109521	0.999957
Rbp1	0.642566	4.80971	2.56089	0.109537	0.999957
Fam13c	-0.463114	1.4721	2.5601	0.109592	0.999957
Phactr3	-0.394582	2.10015	2.55755	0.109769	0.999957
Ankrd28	-0.384831	2.96918	2.55734	0.109783	0.999957
Tm6sf1	-0.666529	2.15926	2.55531	0.109924	0.999957
Rasgrp1	-0.799712	1.00648	2.55404	0.110012	0.999957
Slc26a6	-0.74145	-0.262556	2.55327	0.110066	0.999957
Zfp362	-0.853718	0.0821113	2.5527	0.110106	0.999957
B630019K06Rik	-1.06788	-0.663158	2.55253	0.110117	0.999957
Lpp	-0.873506	0.307372	2.55206	0.110151	0.999957
Syap1	-0.336939	5.24626	2.55033	0.110271	0.999957
Marcks	-0.449591	3.36534	2.55013	0.110285	0.999957
Lmtk2	0.391979	2.05032	2.54683	0.110516	0.999957
Cd5	0.912706	0.710337	2.54664	0.110529	0.999957
Gata6	-0.891776	0.010649	2.5436	0.110742	0.999957
Mme	-0.819368	1.01958	2.54334	0.11076	0.999957
Nup62-il4i1	0.759838	0.370384	2.54329	0.110763	0.999957
Tmed5	-0.364305	3.72158	2.54135	0.1109	0.999957
Spred1	-0.353045	3.40292	2.53968	0.111017	0.999957
Igsf9b	1.06706	-0.611491	2.53802	0.111134	0.999957
Kif21a	-0.34062	4.35482	2.53722	0.11119	0.999957
3632451O06Rik	-0.38064	2.29062	2.53673	0.111225	0.999957
Armc7	0.386366	1.88812	2.53298	0.11149	0.999957
Lpar6	-0.516214	2.43005	2.53291	0.111494	0.999957
Dll1	-0.568086	0.744382	2.53218	0.111546	0.999957
Ube2h	0.224678	5.94738	2.53189	0.111566	0.999957
Gm20199	0.922016	-0.604979	2.53126	0.111611	0.999957
Cyp2e1	-0.71045	0.377906	2.52974	0.111718	0.999957
Dph2	0.482323	1.65886	2.52928	0.111751	0.999957
Cd63	-0.404926	6.17877	2.5289	0.111778	0.999957
Ly6e	-0.297325	7.52539	2.5249	0.112062	0.999957
Plcd4	1.11448	-0.675712	2.52364	0.112151	0.999957
1700026L06Rik	-0.555851	1.25035	2.52092	0.112345	0.999957
Fcrls	1.09499	-0.151999	2.52088	0.112348	0.999957
Tmem38a	-0.436406	2.01859	2.51878	0.112498	0.999957
Phyhd1	-0.884429	-0.197433	2.51834	0.112529	0.999957
4933402E13Rik	0.80048	1.92854	2.51662	0.112652	0.999957
C1ql3	-0.588194	0.00492819	2.51472	0.112788	0.999957
Megf11	1.46243	-0.953165	2.51318	0.112898	0.999957
Myl2	-1.12822	-0.905489	2.51275	0.112928	0.999957
Stox1	-0.543881	0.904865	2.51243	0.112952	0.999957
Tmem116	0.427771	2.72663	2.5105	0.11309	0.999957
Myo6	-0.418153	1.31688	2.50946	0.113164	0.999957
Gm2a	-0.44272	3.25711	2.50922	0.113182	0.999957
Fscn1	0.655478	2.1232	2.50794	0.113274	0.999957
Tec	0.348787	2.78626	2.50432	0.113534	0.999957
Apobec1	-0.587875	0.412901	2.50128	0.113754	0.999957
Fam134c	0.501832	0.455587	2.50105	0.11377	0.999957
Tmcc3	-0.469272	1.57141	2.49964	0.113872	0.999957
Card11	0.846547	-0.580223	2.49813	0.113981	0.999957
Spock2	-0.925606	0.0584568	2.4979	0.113998	0.999957
Jrkl	-0.585348	0.353903	2.49598	0.114138	0.999957
B3galtl	0.300712	5.83496	2.48858	0.114675	0.999957
Gpc3	-0.506214	2.65029	2.48704	0.114787	0.999957
Cant1	0.334174	1.8764	2.4864	0.114834	0.999957
Wwc2	0.33449	2.60889	2.48481	0.11495	0.999957
Golim4	-0.466838	2.32486	2.48347	0.115048	0.999957
Copz2	-0.376413	5.34513	2.48272	0.115103	0.999957
Orai3	-0.364281	3.24914	2.48271	0.115104	0.999957
Padi3	0.684566	-0.404461	2.48193	0.115161	0.999957
Gtf2a1l	-0.525145	1.06534	2.47752	0.115485	0.999957
Ppp1r2-ps3	-0.433543	1.52389	2.4763	0.115574	0.999957
Prkacb	-0.353828	3.44351	2.47561	0.115624	0.999957
Traf1	0.798436	0.445335	2.47553	0.11563	0.999957
Terf2	0.254965	3.03803	2.47134	0.115939	0.999957
Cthrc1	-0.470644	5.56542	2.47056	0.115997	0.999957
Clstn2	-1.04739	-0.401172	2.46926	0.116093	0.999957
Cd79b	0.635549	0.826689	2.4691	0.116104	0.999957
Zfp709	-0.436947	1.96938	2.46858	0.116143	0.999957
4933413J09Rik	0.712868	1.19567	2.46856	0.116144	0.999957
Wdr86	-1.20686	-0.648351	2.46772	0.116206	0.999957
Gm15421	-0.361055	5.95706	2.4648	0.116423	0.999957
Shisa2	-0.603813	1.93505	2.46474	0.116427	0.999957
5430435G22Rik	-0.881906	-0.305547	2.46162	0.116658	0.999957
Ulk2	-0.474336	3.03159	2.46137	0.116677	0.999957
Igfbp1	1.34446	-0.453969	2.46048	0.116743	0.999957
Mitf	-0.791024	-0.0857115	2.45842	0.116896	0.999957
Yy1	-0.451459	3.68727	2.4572	0.116987	0.999957
Wfdc15a	0.431142	2.75621	2.45607	0.117071	0.999957
Acbd7	-0.491936	4.21614	2.45569	0.117099	0.999957
Erbb3	-0.661514	-0.0780568	2.45504	0.117148	0.999957
Nfatc3	0.268538	3.96789	2.45357	0.117258	0.999957
Tmem47	-0.418446	3.08343	2.45172	0.117396	0.999957
Gusb	-0.4311	2.4889	2.45171	0.117397	0.999957
Dag1	-0.352162	2.74856	2.44994	0.117529	0.999957
2810055F11Rik	-0.73484	0.534377	2.44901	0.117599	0.999957
Prss38	1.49393	-0.897024	2.44889	0.117608	0.999957
2010110P09Rik	-0.820265	0.0463734	2.44729	0.117728	0.999957
Spata21	-0.609723	1.75283	2.44474	0.117919	0.999957
Btg1	-0.400426	5.83088	2.44471	0.117922	0.999957
Naalad2	1.01834	-0.52462	2.44353	0.11801	0.999957
Zfp354a	-0.487201	1.66516	2.44127	0.118181	0.999957
A930013F10Rik	-0.690965	-0.273109	2.43995	0.11828	0.999957
Ptpdc1	0.491001	2.28597	2.43845	0.118393	0.999957
2810417H13Rik	-0.277728	5.85276	2.4381	0.118419	0.999957
C1ql1	-0.710413	2.97622	2.43641	0.118547	0.999957
Zfp575	-1.05649	-1.077	2.43464	0.118681	0.999957
Boc	-1.06699	-0.437193	2.43232	0.118857	0.999957
Ccdc41	0.252513	4.38284	2.43218	0.118868	0.999957
2810021J22Rik	-0.293995	2.77759	2.43072	0.118978	0.999957
Cpe	-0.733446	3.3643	2.42852	0.119146	0.999957
Kcnk2	-0.908143	-0.494748	2.42813	0.119175	0.999957
4930430J02Rik	-1.08698	-0.952243	2.42649	0.1193	0.999957
Hspa2	-0.431145	1.46755	2.42541	0.119382	0.999957
1600025M17Rik	1.43792	-0.990679	2.42198	0.119644	0.999957
Scube3	0.636679	0.608795	2.42106	0.119714	0.999957
Abcc9	-0.918919	-0.623637	2.42039	0.119765	0.999957
Gm6525	-0.526063	1.07163	2.41998	0.119796	0.999957
Prss50	-1.07245	-0.513023	2.4199	0.119803	0.999957
Prom1	0.829782	1.34742	2.41901	0.11987	0.999957

## Sheet: FemaleBaP_vs_FemaleOil
Symbol	logFC	logCPM	LR	PValue	FDR
Tdgf1	3.73163	3.51039	30.7908	2.8739e-08	0.000402576
Lefty2	2.40222	5.4398	22.2794	2.35717e-06	0.0165096
Chrna9	4.0267	-0.601323	17.8821	2.35023e-05	0.103158
Slc7a3	3.73409	1.14395	17.4525	2.9457e-05	0.103158
Ppp1r14d	-4.05085	-0.233891	16.9623	3.81303e-05	0.106826
Gm5083	1.67571	1.06089	14.9521	0.000110278	0.257462
Car7	-2.2769	0.924154	14.3563	0.000151272	0.289131
Akap12	0.877692	5.20284	13.9682	0.000185927	0.289131
Neb	1.42112	1.79795	13.7638	0.000207295	0.289131
H2-DMa	-1.3434	0.651685	13.7626	0.000207427	0.289131
C330008G21Rik	2.68418	-0.545954	13.3232	0.000262147	0.289131
C2cd4b	-2.17817	-0.83613	13.274	0.00026911	0.289131
Gchfr	-1.86561	4.73609	13.2579	0.000271426	0.289131
H2-Bl	-2.88102	1.39817	13.083	0.000297992	0.289131
Uhmk1	-1.0164	0.657477	12.8517	0.000337177	0.289131
Tmem246	-1.81119	1.58251	12.7828	0.000349812	0.289131
Shisa4	-2.57938	-0.731448	12.7392	0.000358072	0.289131
Parp14	2.70953	0.0358371	12.6702	0.000371527	0.289131
Ddx60	2.13771	0.816984	12.5673	0.000392559	0.28942
Ano3	2.3278	-0.605891	12.3941	0.000430695	0.301659
Coq10a	-0.717373	4.07732	12.2834	0.000457013	0.30485
2022-09-11	0.883564	6.98549	11.9486	0.000546882	0.326837
3000002C10Rik	-1.1984	1.19408	11.6983	0.000625568	0.326837
Gm1337	-2.92835	-0.444188	11.5727	0.000669269	0.326837
Psrc1	1.67608	1.98437	11.5452	0.000679241	0.326837
Bcar3	-1.78922	2.0692	11.4064	0.000731924	0.326837
Aox4	3.03832	-0.95398	11.3222	0.000765856	0.326837
Muc13	-3.85955	-0.931748	11.2855	0.000781127	0.326837
Fmn1	1.34832	1.47685	11.1217	0.000853257	0.326837
Fkbpl	-0.947259	2.53124	11.0976	0.000864379	0.326837
Tsc22d3	-1.58684	3.71544	10.9767	0.000922642	0.326837
Gpr146	-1.04479	0.479558	10.945	0.000938586	0.326837
Lefty1	1.43354	5.28024	10.9151	0.000953855	0.326837
Pkd1l2	1.80615	0.958382	10.7265	0.00105612	0.326837
Slc25a35	0.728869	3.71617	10.7138	0.00106341	0.326837
Ccdc90a	-0.77763	2.04364	10.6637	0.00109261	0.326837
Ly96	2.18851	0.956252	10.6584	0.00109575	0.326837
Cgref1	-2.48497	-1.07438	10.5923	0.00113561	0.326837
Nphs1as	1.51153	3.58473	10.5338	0.00117212	0.326837
Epha2	1.47294	1.54552	10.5064	0.00118964	0.326837
Gramd1b	2.41389	0.558232	10.4866	0.00120244	0.326837
Adh1	1.98511	3.61702	10.4785	0.00120772	0.326837
Trim2	2.87267	-0.629395	10.4431	0.00123107	0.326837
Nkd2	-1.4573	0.993552	10.4317	0.00123871	0.326837
D630023F18Rik	1.08966	2.62508	10.4164	0.00124902	0.326837
Gpx1	0.63987	10.5469	10.3435	0.00129931	0.326837
Trim43b	2.16859	0.733512	10.3304	0.00130858	0.326837
Nphs1	1.563	3.39308	10.319	0.00131669	0.326837
Scnn1a	-1.75112	-0.154364	10.3044	0.0013271	0.326837
Capsl	1.31975	3.41596	10.2688	0.00135297	0.326837
Popdc3	-1.18596	1.02987	10.2654	0.00135545	0.326837
A830052D11Rik	-2.40509	0.105973	10.2393	0.00137481	0.326837
Dct	3.90961	-0.742128	10.2344	0.00137846	0.326837
Pnck	-1.08986	3.52338	10.2	0.0014044	0.326837
Stox2	1.06164	1.13082	10.1686	0.00142851	0.326837
Wfdc3	-2.41292	-0.55339	10.1576	0.00143711	0.326837
Prkcq	-0.749067	1.94705	10.1071	0.00147703	0.326837
Plekhb1	-1.07226	0.989169	10.1036	0.00147976	0.326837
H2-DMb1	-3.01402	-0.178423	10.0639	0.00151205	0.326837
Pctp	-0.935503	2.49174	10.0152	0.00155253	0.326837
Tmem90b	-1.7626	0.489431	9.97166	0.00158968	0.326837
Nop10	0.522889	8.72747	9.94998	0.00160851	0.326837
Stambpl1	-0.541123	2.74676	9.9371	0.0016198	0.326837
Nphp1	-0.906674	3.34948	9.92792	0.0016279	0.326837
Padi3	1.9803	-0.404461	9.92611	0.00162951	0.326837
Frat2	1.10144	1.64993	9.88649	0.00166496	0.326837
Lrrc2	1.38563	2.54378	9.88367	0.00166752	0.326837
Dhx16	0.872625	6.93155	9.87154	0.00167855	0.326837
Cldn6	-1.10123	1.64178	9.85499	0.00169372	0.326837
Cbx8	-0.985985	2.1642	9.84396	0.0017039	0.326837
2310035K24Rik	-0.788961	2.76297	9.8325	0.00171455	0.326837
Fam188b	-0.716238	2.76028	9.81715	0.00172892	0.326837
Gstt3	-1.14956	1.90986	9.81699	0.00172907	0.326837
Gfra3	-1.19522	0.68111	9.8006	0.00174455	0.326837
Hrnr	3.78674	-0.707265	9.76418	0.00177945	0.326837
Atoh8	-1.39789	-0.3669	9.75353	0.00178979	0.326837
Chchd5	0.759735	5.30592	9.74552	0.00179761	0.326837
Six4	0.673795	4.0576	9.68491	0.00185787	0.326837
Mtap7d1	0.800158	3.51513	9.67815	0.00186472	0.326837
Efhc1	-1.99854	-0.303151	9.66753	0.00187553	0.326837
Has3	1.34439	0.808752	9.64756	0.00189603	0.326837
Ece1	-1.18218	1.12705	9.63097	0.00191323	0.326837
Coch	-1.05679	1.69481	9.59325	0.00195294	0.3296
Eif4e3	-0.843168	2.26998	9.55225	0.00199704	0.332611
Pak3	-1.74822	1.29088	9.5194	0.00203311	0.332611
Rcan2	-1.61689	0.465775	9.51138	0.00204201	0.332611
Agpat2	-0.970877	2.04362	9.37463	0.00220009	0.341707
Msx3	-1.59717	-0.137348	9.35981	0.00221795	0.341707
Stk39	-0.860778	2.91736	9.35941	0.00221843	0.341707
4930591A17Rik	1.6387	1.2246	9.35281	0.00222644	0.341707
Ikbkap	0.46282	4.55742	9.33288	0.00225078	0.341707
Zfyve19	-0.780395	4.31398	9.31668	0.00227077	0.341707
Penk	-1.07074	1.93092	9.30595	0.00228411	0.341707
Aldh3b2	-2.09092	-0.486962	9.29883	0.00229301	0.341707
St3gal5	-0.778346	3.52121	9.2592	0.00234316	0.345505
Vwce	1.67091	-0.405832	9.22378	0.00238892	0.347784
Kng2	2.57324	-0.0102071	9.20377	0.00241517	0.347784
Drd4	-1.57926	-0.707582	9.19024	0.00243309	0.347784
6330410L21Rik	3.55328	-1.24108	9.15431	0.00248133	0.348174
Elovl1	-0.877683	3.58951	9.135	0.00250766	0.348174
Apoc3	-1.79972	-0.571229	9.133	0.0025104	0.348174
2900002K06Rik	0.528452	3.65624	8.95547	0.00276639	0.378962
A830018L16Rik	1.06185	1.26027	8.92461	0.00281354	0.378962
Slc47a1	-2.43104	-0.571274	8.90438	0.00284487	0.378962
AI413582	0.879705	4.91909	8.90402	0.00284544	0.378962
Nipa1	-0.631508	2.66907	8.88982	0.00286764	0.378962
Pard6a	-0.568324	4.224	8.85311	0.00292589	0.382358
Polr1b	0.490183	4.42544	8.83811	0.00295004	0.382358
Trim43a	2.13184	-0.136322	8.79207	0.00302542	0.382358
Tmem158	-1.46649	0.368943	8.78153	0.00304295	0.382358
Slc25a20	-0.730518	2.76678	8.76004	0.00307902	0.382358
P4ha2	-0.800078	3.14915	8.75191	0.00309277	0.382358
Qrich1	-1.10495	5.74301	8.71829	0.00315034	0.382358
Lgr4	0.868202	4.27052	8.70924	0.00316602	0.382358
Ttll1	-0.655463	3.90237	8.70577	0.00317205	0.382358
Ttpa	0.7888	3.96844	8.66718	0.00323993	0.382358
Tmem87a	-1.45846	3.42608	8.63766	0.00329284	0.382358
Dpysl3	-1.10484	0.277244	8.63015	0.00330644	0.382358
Selenbp1	-1.46419	-0.0203943	8.61952	0.00332579	0.382358
Dbt	0.907002	2.07796	8.57911	0.00340042	0.382358
Uckl1	-1.07136	2.56598	8.56226	0.00343203	0.382358
BC046404	-0.916402	1.29041	8.56213	0.00343228	0.382358
G730013B05Rik	1.35559	1.89143	8.55888	0.00343842	0.382358
Mfsd1	0.727964	3.653	8.54191	0.00347061	0.382358
Klk8	1.30343	1.37754	8.514	0.00352424	0.382358
Rassf1	-1.14996	3.01974	8.48308	0.00358465	0.382358
Klhl5	-0.872176	1.85142	8.46658	0.00361731	0.382358
Rad54b	-0.395425	6.63897	8.44844	0.00365357	0.382358
Cryz	-0.471073	5.0128	8.44006	0.00367043	0.382358
Pth1r	-1.61288	0.0666408	8.43525	0.00368016	0.382358
Endod1	-1.12274	0.792796	8.4346	0.00368147	0.382358
Ppp3cc	-1.10833	3.78516	8.42661	0.00369769	0.382358
Camk1	-0.53834	5.24667	8.41492	0.00372154	0.382358
Prrx2	-1.36148	1.82847	8.38023	0.00379324	0.382358
Rbbp9	-0.464271	5.1965	8.37007	0.0038145	0.382358
Plk5	-1.59022	1.65442	8.35691	0.00384223	0.382358
Kifc3	1.02022	1.46041	8.34983	0.00385723	0.382358
C3ar1	1.96996	0.747868	8.34725	0.00386272	0.382358
Panx1	-0.649924	2.51656	8.34157	0.00387481	0.382358
Fas	2.83321	-0.884588	8.32505	0.0039102	0.382358
Nek6	-0.628234	3.98483	8.32481	0.00391072	0.382358
Efna2	-0.836327	1.60585	8.3217	0.00391743	0.382358
Atl1	-0.862833	2.48514	8.32153	0.00391778	0.382358
Vill	-1.3272	1.46028	8.31561	0.00393058	0.382358
Gnaz	-0.803706	1.41515	8.28273	0.00400239	0.386659
Ly6h	-2.01116	-0.959933	8.24629	0.00408354	0.387662
Tmem144	2.5354	-0.421331	8.244	0.00408868	0.387662
Btbd19	0.871776	1.64359	8.2244	0.00413308	0.387662
2610018G03Rik	-1.16393	-0.155314	8.21708	0.00414979	0.387662
Mettl8	-0.578177	5.02753	8.21649	0.00415115	0.387662
Alg14	0.441683	4.50112	8.17475	0.00424775	0.394056
Akap6	1.66784	-0.382615	8.15202	0.00430132	0.3964
Zfp821	-0.735611	2.57834	8.13462	0.0043428	0.397608
Macrod1	-0.948539	2.14845	8.12263	0.00437161	0.397646
Ccl12	2.60536	-0.188547	8.08714	0.00445805	0.402893
Nxnl2	1.26304	0.885243	8.03276	0.00459388	0.410542
Rnf6	-0.622949	3.31013	8.02983	0.00460131	0.410542
Carf	-0.735868	2.71692	8.01806	0.00463131	0.410604
Ddrgk1	-0.572858	5.40104	7.98998	0.00470368	0.413561
3830408C21Rik	-1.08386	-0.288153	7.98229	0.00472371	0.413561
Foxred2	1.79129	-0.294816	7.94785	0.00481446	0.418888
AA467197	1.10691	2.90037	7.93478	0.00484936	0.41932
Crip2	0.974326	7.93187	7.91413	0.00490502	0.421531
Fbxo10	-0.822838	1.33176	7.85413	0.00507048	0.433093
Crtac1	0.85046	2.94378	7.84011	0.00510995	0.433819
Ndufa4l2	-0.764779	2.04243	7.81657	0.00517694	0.434527
Tas1r1	2.53904	-0.882927	7.79766	0.00523138	0.434527
Fam132a	-0.752165	2.93367	7.78623	0.00526458	0.434527
Cyp2ab1	-1.3381	-0.387353	7.77925	0.00528498	0.434527
Ddit4l	0.745074	3.6932	7.75425	0.00535862	0.434527
Nkd1	-1.20833	2.38718	7.74577	0.00538386	0.434527
Hgsnat	-0.581431	4.05786	7.74525	0.0053854	0.434527
2210013O21Rik	0.486621	4.99761	7.71473	0.00547722	0.434527
Spint1	-1.62811	0.605652	7.71128	0.00548769	0.434527
Tcof1	0.678069	3.82307	7.68551	0.00556661	0.434527
Arhgdib	1.54809	2.08803	7.67443	0.00560087	0.434527
Matn3	-2.4709	-0.82984	7.66981	0.00561523	0.434527
Ppm1k	1.11761	1.36119	7.66961	0.00561587	0.434527
Plxnb1	1.43806	1.32873	7.65419	0.00566406	0.434527
Prrc1	0.961752	5.36562	7.64863	0.00568155	0.434527
Cyb5	0.750432	7.46064	7.64558	0.00569116	0.434527
Rnf125	0.858903	4.70011	7.62688	0.00575048	0.434527
Ramp3	-1.24239	1.25227	7.62652	0.00575161	0.434527
Mall	3.18594	0.341475	7.60401	0.00582386	0.434527
D630003M21Rik	-1.34489	-0.657386	7.59501	0.00585299	0.434527
Chrna5	-1.52556	-0.345767	7.59255	0.005861	0.434527
Zfp14	-0.873376	1.7526	7.57423	0.00592088	0.434527
Mapk4	1.11569	3.06811	7.57405	0.00592146	0.434527
Inpp5k	-0.458665	4.4546	7.57179	0.00592889	0.434527
Rab40b	-1.7701	-0.470444	7.56256	0.00595934	0.434527
Inadl	0.995818	2.66815	7.56192	0.00596145	0.434527
Thap11	-0.53579	5.9515	7.54937	0.00600309	0.434527
BC023829	-0.750949	3.77008	7.54505	0.0060175	0.434527
Aen	0.641402	4.25608	7.52095	0.00609853	0.434527
Adra2c	-2.25761	-0.124562	7.51821	0.00610783	0.434527
Olfm2	-1.44098	0.277622	7.50539	0.00615148	0.434527
Reep5	-0.817697	4.421	7.49414	0.00619002	0.434527
Spop	-0.577165	5.56619	7.48656	0.00621612	0.434527
Txndc2	3.69374	-1.12753	7.48095	0.00623552	0.434527
6530411M01Rik	-1.12528	-0.175125	7.47454	0.00625777	0.434527
Necap1	-0.44589	4.96946	7.45717	0.00631842	0.434527
Ppp1r1a	-0.808465	2.96864	7.45577	0.00632336	0.434527
Zfp3	-0.527773	4.30794	7.44989	0.00634403	0.434527
Zfp593	0.777709	5.51754	7.43721	0.0063889	0.434527
Sox18	-2.55115	-0.662898	7.4353	0.00639568	0.434527
Pld1	1.02331	1.1251	7.42806	0.00642147	0.434527
Kirrel2	2.40437	-0.31844	7.41122	0.00648183	0.434527
Ckmt1	1.57662	-0.327323	7.40971	0.00648727	0.434527
Nfkbiz	1.04195	2.66616	7.40084	0.00651933	0.434527
Mir147	1.11857	1.76675	7.39843	0.0065281	0.434527
Cyb5d2	-0.520037	3.14675	7.36783	0.0066401	0.434527
A730090H04Rik	-1.63496	-0.103647	7.36457	0.00665215	0.434527
Gm2104	1.04973	3.94671	7.36129	0.0066643	0.434527
Cphx	1.04973	3.94671	7.36129	0.0066643	0.434527
B9d1	0.586573	5.7324	7.35168	0.00670001	0.434527
Homer2	-0.541294	3.46823	7.3516	0.0067003	0.434527
Mogs	-0.591769	2.0919	7.34289	0.00673285	0.434626
Zfp780b	0.55811	2.65489	7.32344	0.0068061	0.435537
Eif1a	0.61724	7.57362	7.31423	0.00684107	0.435537
Btla	2.33217	-0.866682	7.31181	0.00685028	0.435537
Rsph3a	-0.75063	4.64253	7.3063	0.00687134	0.435537
Impact	0.75877	3.9224	7.28193	0.00696517	0.435792
E130218I03Rik	0.837476	4.89536	7.27887	0.00697704	0.435792
Fryl	0.623275	3.27211	7.25496	0.00707053	0.435792
Tcn2	-1.20727	2.75228	7.25413	0.0070738	0.435792
Uqcrc1	-0.521824	9.40642	7.25404	0.00707417	0.435792
Crybb3	-2.49963	-0.871516	7.23429	0.00715242	0.435792
Sfmbt2	0.566188	3.05842	7.23257	0.00715927	0.435792
2410007B07Rik	1.77854	1.00807	7.2295	0.00717153	0.435792
Tma7	0.800866	9.03437	7.22843	0.00717579	0.435792
Gyltl1b	-0.862276	1.72048	7.22576	0.00718646	0.435792
Fam82a1	0.998013	3.12282	7.21475	0.00723068	0.43584
L1td1	0.904242	5.48191	7.20574	0.00726707	0.43584
Reg2	1.21419	0.660516	7.2016	0.00728385	0.43584
Atp6v1c2	-0.908953	0.898922	7.17145	0.00740729	0.43584
Gpr20	-1.11894	0.535207	7.16319	0.00744149	0.43584
A130010J15Rik	-0.696442	3.26095	7.16164	0.00744792	0.43584
Flrt2	-1.36543	0.159366	7.15725	0.00746614	0.43584
Dbr1	-0.798644	2.52453	7.14754	0.00750667	0.43584
Atp8a1	0.514207	4.27184	7.12762	0.00759054	0.43584
Gm648	1.51795	-0.152519	7.12225	0.0076133	0.43584
1700067K01Rik	-0.648306	1.54154	7.12117	0.0076179	0.43584
Btbd10	-0.544267	6.65188	7.09906	0.00771245	0.43584
Gm3020	-1.66097	1.63432	7.09173	0.00774406	0.43584
Ascc1	-0.441379	5.91292	7.09046	0.00774955	0.43584
Gusb	-0.765424	2.4889	7.08513	0.0077726	0.43584
Tppp3	-0.874486	2.57576	7.07995	0.00779512	0.43584
Nek11	-2.41436	-0.76232	7.07986	0.00779553	0.43584
Hmgn5	1.19667	7.04488	7.07886	0.00779986	0.43584
Rapsn	0.932689	2.67344	7.05891	0.00788721	0.43584
Oas1g	2.35965	-0.560429	7.04734	0.00793829	0.43584
Gm5635	0.752711	2.31921	7.0423	0.00796069	0.43584
Cthrc1	0.975577	5.56542	7.03563	0.00799039	0.43584
Tet1	0.512029	5.22259	7.03388	0.00799818	0.43584
Rab3a	-0.506397	2.99265	7.03298	0.00800222	0.43584
Bend5	-0.487516	3.68755	7.03082	0.00801185	0.43584
Dmrtc1c1	-0.657742	6.28836	7.01602	0.00807838	0.43584
Dmrtc1c2	-0.657742	6.28836	7.01602	0.00807838	0.43584
Hhex	-0.629564	2.74432	7.01191	0.00809692	0.43584
Il17rb	1.16093	1.34934	6.99686	0.00816526	0.43584
Fbxl14	0.895782	1.51793	6.99449	0.00817612	0.43584
Heatr7b2	1.94512	-0.188618	6.98602	0.00821487	0.43584
Stradb	-0.680999	4.9582	6.9662	0.00830637	0.43584
Cry2	-0.607443	1.33739	6.96593	0.00830764	0.43584
B4galt4	-0.674002	2.42731	6.96375	0.00831775	0.43584
Prkg2	-1.72562	-0.224316	6.9598	0.00833613	0.43584
9530077C05Rik	-0.479935	3.81461	6.95374	0.00836444	0.43584
Slc35f5	-0.965429	3.15143	6.9438	0.00841102	0.43584
Prss16	-1.60283	-0.245509	6.90856	0.0085784	0.43584
Ttc16	-0.717978	1.06711	6.90747	0.00858365	0.43584
Tm6sf1	-1.17563	2.15926	6.90653	0.00858814	0.43584
6430573F11Rik	-1.06171	0.217983	6.90633	0.00858909	0.43584
Themis	2.02594	-0.281479	6.90504	0.00859529	0.43584
Fam82a2	-0.507786	3.89269	6.90314	0.00860444	0.43584
Tmem45a	1.34168	1.41013	6.89694	0.00863433	0.43584
Fam114a1	-1.12798	1.22606	6.88077	0.0087128	0.43584
Srr	0.40286	5.55899	6.87555	0.0087383	0.43584
Cchcr1	0.801079	2.08258	6.86317	0.00879903	0.43584
Trim21	-1.3996	0.291626	6.86048	0.00881227	0.43584
Gm19705	0.819854	2.12317	6.85984	0.00881543	0.43584
Tlcd1	0.569613	4.99565	6.85891	0.00882006	0.43584
Fbxo9	-0.521052	4.66385	6.8488	0.00887006	0.43584
Ccl20	2.23477	0.0603869	6.84508	0.00888857	0.43584
Ripk2	-0.485071	4.69031	6.83887	0.00891954	0.43584
Gckr	-2.17635	-0.746925	6.82394	0.00899438	0.43584
Gm10394	1.24079	4.90996	6.80517	0.00908945	0.43584
Gm10391	1.24079	4.90996	6.80517	0.00908945	0.43584
Duxbl	1.2258	3.98889	6.79941	0.00911882	0.43584
Rasgef1c	-1.36427	-0.111859	6.79418	0.00914554	0.43584
Dhh	-2.51177	0.876912	6.78518	0.00919176	0.43584
Eif2c4	-0.840189	0.95836	6.77204	0.00925967	0.43584
Kcnh2	-0.725982	0.683531	6.77177	0.00926107	0.43584
Rsph3b	-0.731193	4.43472	6.76868	0.00927715	0.43584
Ppap2a	0.833799	3.9565	6.76594	0.00929138	0.43584
Myo10	0.583378	4.01399	6.76251	0.00930929	0.43584
Tgm4	1.84253	-0.486353	6.74311	0.00941103	0.43584
Ifi27l1	0.641238	6.12713	6.7405	0.0094248	0.43584
Rab25	1.23108	0.391196	6.73883	0.00943367	0.43584
Vmn2r57	-1.55308	-0.0715255	6.73403	0.00945906	0.43584
Siglec5	0.637274	4.4019	6.73303	0.00946439	0.43584
Alox5ap	1.09076	0.560546	6.72379	0.00951355	0.43584
Cblc	1.68068	-1.00208	6.72086	0.00952917	0.43584
Gm106	-0.939368	0.981223	6.71881	0.00954011	0.43584
Hsd11b2	-1.00266	0.522814	6.71416	0.00956502	0.43584
Nr2f1	-1.62506	-0.79951	6.70931	0.00959109	0.43584
Lrrfip2	-0.430632	4.10794	6.70924	0.00959147	0.43584
Galns	-1.13986	0.545158	6.70803	0.00959795	0.43584
C8g	-0.974524	3.45613	6.70513	0.00961359	0.43584
Kcnma1	-1.90862	-0.07212	6.70503	0.00961412	0.43584
Fbxo7	-0.620527	4.46771	6.68578	0.00971849	0.439099
Gm5918	0.651417	5.43118	6.67757	0.00976336	0.439099
Dcp2	0.440385	4.91277	6.67099	0.00979949	0.439099
Dennd4b	1.06643	0.171675	6.66751	0.00981865	0.439099
Ulk4	0.656652	1.83637	6.66314	0.00984274	0.439099
Cdkn2d	-0.643092	6.08032	6.64909	0.00992063	0.439781
Slmo1	0.891166	4.18443	6.64699	0.00993237	0.439781
Tatdn3	-0.408734	3.48341	6.64343	0.00995222	0.439781
Edem2	-0.670964	5.41072	6.63045	0.010025	0.441368
C430002E04Rik	0.856529	4.8488	6.62031	0.0100823	0.441368
Gnas	-0.628941	6.32238	6.62024	0.0100826	0.441368
Pnpla6	0.771629	5.68914	6.60739	0.0101557	0.441779
A930015D03Rik	-1.86503	0.483623	6.60573	0.0101651	0.441779
Hand1	-1.18499	0.0333216	6.60196	0.0101867	0.441779
Aldoc	-0.671174	3.03297	6.58949	0.0102582	0.443511
Prnp	-1.66641	0.243403	6.57887	0.0103196	0.444793
Eda2r	0.886485	2.95039	6.57054	0.010368	0.445507
Pde6b	1.41088	3.54732	6.56073	0.0104253	0.4466
Samd8	-0.414111	3.36067	6.5481	0.0104996	0.44841
Lect1	-2.56471	1.12524	6.53324	0.0105877	0.450797
Gsg2	-0.585683	3.0834	6.51602	0.0106907	0.45182
Dnajb8	-0.921533	-0.657347	6.49978	0.0107888	0.45182
Acadvl	-0.687489	4.12588	6.49767	0.0108016	0.45182
Ccdc67	-1.70941	-0.120097	6.49405	0.0108236	0.45182
Dhx38	0.600045	3.39835	6.4934	0.0108276	0.45182
1110038B12Rik	0.700204	3.67635	6.48473	0.0108805	0.45182
Zfp354b	-1.17818	0.0832185	6.47904	0.0109154	0.45182
Gm11426	2.3895	-0.129306	6.46797	0.0109836	0.45182
Gm2a	-0.729422	3.25711	6.46556	0.0109985	0.45182
Snx24	-0.702884	1.42096	6.45545	0.0110613	0.45182
Pkd1	-0.60422	2.04844	6.45192	0.0110833	0.45182
Insig2	-0.473933	4.37643	6.45118	0.0110879	0.45182
Dbx2	1.42105	2.07774	6.44827	0.011106	0.45182
Gtpbp3	0.899728	0.823701	6.43921	0.0111628	0.45182
Sox15	0.903183	6.62261	6.43903	0.011164	0.45182
Ctso	-1.15261	2.13209	6.42733	0.0112377	0.45182
Psmb9	-1.31279	0.479327	6.42054	0.0112808	0.45182
Nbn	-0.436667	5.11456	6.41386	0.0113233	0.45182
Dirc2	-0.864291	1.66245	6.40865	0.0113566	0.45182
Cirbp	-0.428642	5.85661	6.37838	0.0115519	0.45182
Slc35b4	-0.423262	4.42095	6.37732	0.0115588	0.45182
Pmm2	-0.453201	5.33418	6.37377	0.011582	0.45182
Matk	-1.60911	0.199878	6.36228	0.0116571	0.45182
Bag2	-0.784591	2.99073	6.3621	0.0116583	0.45182
Jarid2	0.352143	5.85044	6.35854	0.0116818	0.45182
Afmid	-1.40449	1.06355	6.34793	0.0117518	0.45182
Gad2	1.03248	1.38292	6.34424	0.0117763	0.45182
9530053A07Rik	1.60346	0.778736	6.3442	0.0117765	0.45182
Tceal8	0.630747	5.76583	6.34212	0.0117904	0.45182
Mapkapk3	0.974736	1.63579	6.34092	0.0117984	0.45182
Mcm3ap	0.410777	4.20198	6.34072	0.0117997	0.45182
Catsper2	-0.597452	3.03063	6.34031	0.0118024	0.45182
Klk1b5	-2.58371	-0.363808	6.3369	0.0118251	0.45182
Manea	-0.71716	2.21509	6.33542	0.011835	0.45182
Rnf34	-0.407828	6.07977	6.32615	0.011897	0.45182
Fuom	0.612961	4.02293	6.32524	0.0119031	0.45182
Gm10324	0.546424	5.4505	6.31892	0.0119456	0.45182
Rgs16	1.92775	-0.0602358	6.31059	0.0120019	0.45182
Lrrc3b	-1.07514	0.806621	6.29614	0.0121001	0.45182
Dnmt3b	-0.719075	1.33693	6.29403	0.0121145	0.45182
Fut11	-0.479627	3.50675	6.29148	0.012132	0.45182
A830007P12Rik	0.778781	3.03091	6.28641	0.0121667	0.45182
Palld	0.646342	4.17572	6.28573	0.0121714	0.45182
Gm216	-1.19085	0.579241	6.28407	0.0121828	0.45182
Bsn	0.87636	1.81768	6.28348	0.0121869	0.45182
Rgs19	-0.877796	3.87623	6.26276	0.0123302	0.45182
Abhd16a	-0.65959	3.54434	6.25301	0.0123983	0.45182
Acss2	-0.912063	1.81885	6.25193	0.0124058	0.45182
4930515G01Rik	-1.24929	-0.151857	6.24973	0.0124213	0.45182
Dgat2	-0.826208	2.27228	6.24879	0.0124278	0.45182
Dsn1	-0.463073	6.15144	6.2438	0.0124629	0.45182
Nle1	1.01051	1.14887	6.24221	0.0124741	0.45182
Rps6ka2	0.730042	2.34232	6.23869	0.0124989	0.45182
Strn4	-0.591596	3.31939	6.23621	0.0125164	0.45182
Zfp456	-0.696672	2.03003	6.23586	0.0125189	0.45182
Papolg	-0.605822	5.19727	6.23437	0.0125294	0.45182
Ccdc99	-0.417172	5.0852	6.23155	0.0125494	0.45182
1810037I17Rik	0.582669	8.67339	6.22459	0.0125988	0.45182
Tmem209	-0.42204	5.90107	6.22344	0.012607	0.45182
Gm606	1.95424	0.743127	6.22283	0.0126113	0.45182
Cdx2	-0.87066	-0.10732	6.22275	0.0126119	0.45182
Efemp2	-0.688779	4.21178	6.2199	0.0126323	0.45182
Serp1	0.68737	6.07365	6.21568	0.0126623	0.45182
Mybphl	3.01723	0.513101	6.21203	0.0126885	0.45182
Dab2ip	-0.611179	2.32452	6.20058	0.0127708	0.45182
Rwdd4a	0.564603	3.92083	6.19941	0.0127793	0.45182
H2-Ab1	-1.85745	2.78831	6.1933	0.0128235	0.45182
Nono	-0.435893	7.06991	6.18957	0.0128505	0.45182
Mrpl16	0.390226	6.76618	6.18859	0.0128577	0.45182
Ext1	0.565365	2.68002	6.18696	0.0128695	0.45182
Ankrd45	0.864936	3.71704	6.17025	0.0129916	0.45316
Zfp652	-0.585722	1.68362	6.16841	0.0130052	0.45316
5430405G05Rik	-1.49734	-0.0610973	6.16491	0.0130309	0.45316
Rufy3	-0.687486	1.63093	6.16352	0.0130412	0.45316
Gm10409	-1.37253	2.15518	6.15006	0.0131408	0.45316
Clcnkb	-0.903813	-0.106198	6.149	0.0131486	0.45316
Nr5a1	2.28807	0.599306	6.14736	0.0131608	0.45316
BC030336	0.622988	2.29992	6.14502	0.0131783	0.45316
Limd2	-0.75914	4.79209	6.13914	0.0132222	0.45316
Efcab10	0.940842	5.01486	6.1348	0.0132546	0.45316
1810007I06Rik	1.57331	0.00381461	6.13362	0.0132635	0.45316
4930544O15Rik	-2.3343	-0.714537	6.12325	0.0133416	0.453816
Fabp7	3.09382	-0.983433	6.12011	0.0133652	0.453816
Zfp784	-2.23784	-0.959807	6.11817	0.0133799	0.453816
Sec24c	0.563989	2.97098	6.11023	0.0134402	0.454146
Magi2	1.24347	0.060205	6.10788	0.0134581	0.454146
Pitx2	2.70795	5.42068	6.10071	0.0135128	0.454146
Hadh	-0.506455	5.04861	6.09985	0.0135193	0.454146
Rasa4	1.17652	0.747984	6.08889	0.0136035	0.455369
Elmod3	-0.789131	2.31888	6.08042	0.0136688	0.455369
Grin2d	-1.09271	1.18799	6.08041	0.0136689	0.455369
2022-09-06	-1.09604	0.393329	6.07823	0.0136858	0.455369
Ido2	1.15537	0.136439	6.07305	0.0137259	0.455623
Ccdc138	-0.481231	4.80019	6.06315	0.0138032	0.455799
Efhb	1.51143	0.702729	6.06157	0.0138155	0.455799
Gmds	-0.47076	4.43507	6.05658	0.0138546	0.455799
Pde8a	-0.604643	2.68293	6.05543	0.0138636	0.455799
Retsat	-0.860884	1.99571	6.05157	0.0138939	0.455799
Il18	-1.5046	0.436364	6.04383	0.013955	0.456041
Rab26	-0.590348	3.29152	6.04238	0.0139664	0.456041
Opa3	-0.862947	1.80532	6.03642	0.0140137	0.45652
Tpra1	-0.657977	3.07976	6.01787	0.0141617	0.45759
Etv5	0.664025	5.59499	6.01656	0.0141722	0.45759
Avpi1	0.641966	6.02763	6.01614	0.0141757	0.45759
Usp2	-0.711522	3.63272	6.01174	0.014211	0.45759
Etv6	0.473825	2.96543	6.01003	0.0142248	0.45759
Oas1a	1.76563	-0.460185	6.00557	0.0142608	0.45759
Maob	-0.915989	0.55433	6.00379	0.0142752	0.45759
Lrp3	-0.923308	0.118322	5.99638	0.0143353	0.458467
Fam107b	-0.747164	2.62326	5.99045	0.0143835	0.458963
Gabra5	-1.38052	0.721993	5.97872	0.0144795	0.4606
AU022751	-0.816754	3.34033	5.97615	0.0145006	0.4606
Camk1g	-1.93873	-0.45943	5.97053	0.0145469	0.461024
Slc4a4	-1.24163	0.165582	5.94786	0.0147352	0.465215
Ccdc71	-0.697974	2.41048	5.94068	0.0147953	0.465215
Kcnn2	-0.977245	0.249719	5.9395	0.0148052	0.465215
Psmb3	0.498014	9.18613	5.9387	0.014812	0.465215
4930572J05Rik	-0.798056	0.263443	5.92688	0.0149116	0.466416
Spata6	-0.527348	3.37012	5.92305	0.014944	0.466416
2310002J15Rik	1.12978	-0.00973126	5.92214	0.0149518	0.466416
Extl2	-0.613889	2.09741	5.91222	0.0150362	0.466416
Ms4a10	1.64407	0.287954	5.90745	0.015077	0.466416
Dnahc11	-0.416847	4.66246	5.89059	0.015222	0.466416
Apom	0.907534	0.458363	5.88911	0.0152348	0.466416
Tmem106c	-0.479047	5.77045	5.87954	0.0153179	0.466416
Cables2	-0.524091	3.57977	5.87704	0.0153396	0.466416
Dppa5a	0.534096	11.6644	5.87455	0.0153613	0.466416
Wdr45	0.645325	4.07073	5.87369	0.0153688	0.466416
9330159F19Rik	1.00629	0.908671	5.87024	0.015399	0.466416
6030405A18Rik	1.42069	-0.0368523	5.87016	0.0153997	0.466416
Podxl2	-1.02933	0.151875	5.86737	0.0154241	0.466416
Emp3	1.06238	3.72859	5.86298	0.0154626	0.466416
Fbln5	3.07299	-0.811161	5.86229	0.0154687	0.466416
Dusp18	-1.03272	0.573749	5.86072	0.0154825	0.466416
Orai3	-0.580132	3.24914	5.85391	0.0155425	0.466416
Vwa2	-1.84378	-0.487059	5.85366	0.0155447	0.466416
Slc14a2	2.08273	-0.87242	5.84567	0.0156154	0.466416
Timp1	0.817905	3.32753	5.84163	0.0156513	0.466416
Zfp61	-0.648369	2.4001	5.84051	0.0156613	0.466416
4430402I18Rik	-1.48398	-0.433531	5.83998	0.015666	0.466416
Etfdh	-0.480151	5.73837	5.83948	0.0156705	0.466416
Id4	-0.555592	2.68582	5.83812	0.0156826	0.466416
Acp5	-0.876441	1.18988	5.8304	0.0157515	0.46715
Snord69	1.3458	-0.117767	5.82069	0.0158388	0.46715
Snx25	-0.554864	3.21078	5.8184	0.0158594	0.46715
Mep1b	1.23137	2.78017	5.81168	0.0159201	0.46715
Lama1	-1.31834	0.957243	5.80282	0.0160005	0.46715
Kcnc4	0.938587	-0.143775	5.80181	0.0160097	0.46715
Ubac2	-0.439804	4.8263	5.7977	0.0160471	0.46715
Lrsam1	-0.733863	1.21526	5.79198	0.0160995	0.46715
Rusc1	-1.04032	0.669855	5.79136	0.0161051	0.46715
C3	2.6636	-0.927917	5.78899	0.0161268	0.46715
Zfp191	-0.43131	5.19294	5.78778	0.016138	0.46715
Nat8l	-0.991892	0.347014	5.78685	0.0161465	0.46715
Phldb3	1.42156	-0.221456	5.78401	0.0161726	0.46715
B3galnt1	-0.689777	4.04906	5.7811	0.0161994	0.46715
Zfp185	-1.02795	0.993362	5.78022	0.0162075	0.46715
Msx1	-0.912963	2.67702	5.77211	0.0162825	0.468347
Trerf1	-1.28422	0.0938966	5.7663	0.0163364	0.468693
Dpf1	-0.907748	1.37306	5.76129	0.016383	0.468693
Lonp2	-0.439926	4.42171	5.76002	0.0163949	0.468693
Calr4	-2.10374	0.118128	5.75285	0.0164619	0.469651
Loxl3	0.623989	2.0399	5.74641	0.0165224	0.469843
Kat2b	0.765724	3.0071	5.74499	0.0165357	0.469843
Ppp1r3c	-1.60592	-0.672838	5.71985	0.0167742	0.475654
Wapal	0.359439	6.16793	5.71464	0.016824	0.476103
Postn	-2.40706	-0.740955	5.70871	0.0168809	0.476526
Vipr2	-2.01288	-0.183636	5.70584	0.0169086	0.476526
1810026J23Rik	-0.431911	3.78781	5.70011	0.0169639	0.476526
Lmo1	-0.74369	4.87784	5.69895	0.0169751	0.476526
Fam164c	-1.27532	0.158849	5.69202	0.0170422	0.477355
Tfcp2l1	0.592506	3.73131	5.68326	0.0171275	0.477355
Zfp879	-0.929894	0.879109	5.68061	0.0171534	0.477355
Chmp4c	1.2344	2.26507	5.6718	0.0172398	0.477355
Tmem141	-0.955887	2.27322	5.66977	0.0172598	0.477355
Schip1	0.921269	5.70306	5.66906	0.0172667	0.477355
Iqcj-schip1	0.910204	5.54125	5.66751	0.0172819	0.477355
H2-DMb2	-2.17815	-0.999616	5.65951	0.0173609	0.477355
1810024B03Rik	0.834546	1.12458	5.65726	0.0173832	0.477355
9530008L14Rik	1.50586	0.495394	5.65637	0.0173921	0.477355
Nelf	-1.64271	-0.676111	5.64701	0.0174851	0.477355
Skap2	-0.319681	6.23409	5.64599	0.0174953	0.477355
Rrn3	0.446064	5.20578	5.6448	0.0175072	0.477355
Barx1	-1.6465	-0.728145	5.64411	0.0175141	0.477355
Cpxm1	-0.664467	3.88645	5.63963	0.0175589	0.477355
Ptgfrn	0.535505	3.19095	5.639	0.0175652	0.477355
Sohlh2	-0.595825	6.85686	5.62904	0.0176653	0.477355
Maneal	0.890038	0.275186	5.62819	0.0176739	0.477355
1700071M16Rik	-0.753618	1.34221	5.62765	0.0176794	0.477355
Bpi	-1.26759	-0.313817	5.624	0.0177162	0.477355
Folr1	0.829881	4.32474	5.6226	0.0177303	0.477355
Stk36	-0.811637	1.05792	5.61685	0.0177886	0.477355
Chadl	-0.945342	1.4303	5.6136	0.0178216	0.477355
Gapdhs	-0.918933	0.115905	5.61352	0.0178225	0.477355
Trp53i11	-1.17023	-0.520136	5.60832	0.0178754	0.477517
LOC622124	-1.06026	2.01325	5.60624	0.0178967	0.477517
Dvl2	0.538914	2.51252	5.60255	0.0179344	0.477613
Utp23	0.408102	5.69812	5.59626	0.0179988	0.478014
Lrrk2	0.743967	2.88024	5.59443	0.0180177	0.478014
Gm4013	0.635016	2.46223	5.58807	0.0180832	0.478218
Lyzl4	1.29395	-0.379326	5.58706	0.0180936	0.478218
Stat4	1.12518	2.1321	5.57856	0.0181817	0.47964
Yipf1	-0.307737	5.11193	5.56533	0.0183196	0.479811
Agbl4	-2.05681	-0.756284	5.56326	0.0183413	0.479811
Hook2	0.806306	1.70871	5.56136	0.0183611	0.479811
Golm1	-0.708351	2.69314	5.56109	0.0183639	0.479811
Rangrf	0.563582	7.7827	5.5606	0.0183691	0.479811
Galntl2	1.51806	-0.0108488	5.55346	0.0184442	0.479811
Prss12	-2.08761	-0.719791	5.55162	0.0184636	0.479811
Maged1	-0.561918	7.59083	5.5473	0.0185093	0.479811
Naip5	0.609717	1.4765	5.5467	0.0185156	0.479811
Vpreb1	1.3413	0.278154	5.54275	0.0185574	0.479811
Irgm1	0.759928	4.78294	5.53943	0.0185926	0.479811
Msl3l2	-0.623295	2.05565	5.53829	0.0186048	0.479811
9230114K14Rik	0.657057	1.49695	5.53485	0.0186414	0.479811
Mettl21a	-0.322936	3.71852	5.53238	0.0186677	0.479811
Cdc14b	-0.85374	1.03861	5.528	0.0187144	0.480131
Lmod3	2.69343	-0.452912	5.52243	0.0187741	0.480504
Tceal7	-0.936045	0.01996	5.51149	0.0188919	0.480504
Pla2g7	-0.574701	3.82962	5.51051	0.0189025	0.480504
Slc7a14	0.851238	1.75545	5.50763	0.0189337	0.480504
Gsta3	0.7945	2.5262	5.50762	0.0189338	0.480504
Dgat1	-0.523424	4.33119	5.5061	0.0189502	0.480504
Bend6	-1.2081	1.13401	5.50213	0.0189933	0.480504
Sbp	1.38082	0.284892	5.5012	0.0190034	0.480504
Sp5	-0.928465	1.06419	5.47714	0.0192668	0.483766
Tjp2	0.472899	3.40465	5.47057	0.0193393	0.483766
Aspa	-2.39584	-0.280413	5.469	0.0193567	0.483766
Rftn1	0.540761	3.06646	5.46711	0.0193776	0.483766
Arhgef2	0.627585	3.14132	5.46406	0.0194115	0.483766
Ell3	-0.653846	1.48717	5.46377	0.0194148	0.483766
Tmbim6	0.543377	5.87098	5.46161	0.0194388	0.483766
Cyp7b1	-0.897975	-0.0411541	5.4604	0.0194522	0.483766
Phospho2	-0.513159	5.67171	5.45912	0.0194664	0.483766
D1Ertd622e	-0.46006	2.92754	5.45811	0.0194777	0.483766
Metrnl	-0.905605	0.910136	5.44601	0.0196131	0.485909
Prkcdbp	-1.46642	0.7164	5.44218	0.0196561	0.485909
Apobec1	0.941508	0.412901	5.44112	0.0196681	0.485909
Msx1as	-0.8742	2.46656	5.43348	0.0197543	0.486816
Gm10825	-2.31643	-1.18497	5.42412	0.0198604	0.486816
Trim43c	1.32189	-0.283793	5.42208	0.0198837	0.486816
Serpinf1	-0.962726	2.88772	5.42148	0.0198905	0.486816
2610019F03Rik	-0.436026	5.22888	5.41806	0.0199295	0.486816
Gorab	-0.472186	3.90387	5.41703	0.0199412	0.486816
Exd2	-0.562018	4.11304	5.41643	0.0199481	0.486816
2810422O20Rik	-0.375455	3.573	5.41093	0.020011	0.487477
Aoah	1.25833	3.17518	5.40799	0.0200447	0.487477
D16Ertd472e	0.609017	5.32897	5.39213	0.0202278	0.490672
Tma16	0.600372	7.30645	5.39054	0.0202462	0.490672
Sdhc	-0.439749	7.35415	5.37706	0.0204033	0.492211
Peg3	0.478777	4.84731	5.37659	0.0204088	0.492211
Armc5	-0.941553	0.511059	5.37605	0.0204151	0.492211
Glrb	-0.954376	2.94859	5.36545	0.0205395	0.492963
Supt3h	-0.593589	3.28456	5.36453	0.0205503	0.492963
Opn3	-0.748989	3.5104	5.35922	0.020613	0.492963
Rsu1	0.358697	5.53012	5.35796	0.0206279	0.492963
Gdpd1	-0.570278	4.15298	5.35444	0.0206695	0.492963
Myl6	0.405987	8.13747	5.35351	0.0206806	0.492963
Actr2	0.554933	6.32245	5.3525	0.0206926	0.492963
Gpc6	-1.04186	0.505461	5.34855	0.0207395	0.4931
AI854703	-1.8448	0.553525	5.3452	0.0207794	0.4931
Hsdl2	-0.467654	5.01682	5.34299	0.0208058	0.4931
Fam49a	0.903848	3.58049	5.33818	0.0208632	0.4931
Ifitm3	0.44026	9.18756	5.33725	0.0208744	0.4931
Vrk2	-0.434644	5.50319	5.33219	0.0209351	0.493701
Tmtc4	-0.454169	4.48576	5.32096	0.0210704	0.494828
Mme	-1.16992	1.01958	5.31744	0.021113	0.494828
Sf3b2	0.36402	6.61301	5.31568	0.0211343	0.494828
Gtdc2	-0.827782	0.578027	5.31444	0.0211494	0.494828
B3gnt1	-0.739277	2.15332	5.31241	0.0211741	0.494828
Cdk4	0.536672	8.51705	5.3107	0.0211948	0.494828
AU018091	1.01109	1.93779	5.30632	0.0212481	0.494915
Ptgis	0.717981	2.40425	5.3046	0.0212692	0.494915
Acer1	-1.61319	-0.665575	5.29571	0.021378	0.495927
Tcea2	-0.873041	3.2129	5.29527	0.0213835	0.495927
Tnnc1	-2.1166	-0.494657	5.29165	0.0214279	0.495942
Myh9	0.570283	3.2012	5.28699	0.0214854	0.495942
Snx7	-0.430537	5.57233	5.28581	0.0214999	0.495942
Shbg	2.384	1.13315	5.27679	0.0216115	0.495942
Apbb1	-0.940804	0.899469	5.27149	0.0216775	0.495942
Khdc1a	0.860688	2.19073	5.27144	0.0216781	0.495942
Scgn	0.820134	4.79218	5.27001	0.0216959	0.495942
Tmed3	-0.575522	5.62328	5.26818	0.0217187	0.495942
Pafah2	-0.954423	0.442593	5.26528	0.021755	0.495942
Gabarapl1	0.611634	1.79579	5.26069	0.0218124	0.495942
Slc37a4	-1.1857	0.599038	5.25495	0.0218845	0.495942
Glrx	0.565375	5.64975	5.2535	0.0219026	0.495942
Pmaip1	1.04557	5.70212	5.25344	0.0219034	0.495942
Fmo5	-1.05649	0.264607	5.25284	0.0219109	0.495942
Nr0b1	1.33609	2.12519	5.2525	0.0219152	0.495942
Mir704	-0.785563	1.9265	5.24517	0.0220078	0.497166
Sphk1	-1.93187	-0.138156	5.24151	0.0220541	0.497166
Ywhag	0.41254	4.79912	5.2398	0.0220758	0.497166
Mff	-0.30354	7.15026	5.23684	0.0221134	0.497214
Pkia	-0.682132	1.57113	5.23084	0.0221898	0.498133
Fhl3	1.03552	-0.00492952	5.22171	0.0223066	0.498322
Paqr9	-1.67299	0.196927	5.22064	0.0223204	0.498322
Ipo13	0.603448	2.20422	5.21781	0.0223566	0.498322
Agtr2	-3.53564	-0.988152	5.21504	0.0223924	0.498322
Kctd13	-0.628503	4.21071	5.21205	0.0224309	0.498322
Jmjd4	-0.51753	3.17869	5.21182	0.0224339	0.498322
Depdc7	-0.455352	5.57853	5.2089	0.0224716	0.498322
Mbtps1	0.382846	5.51954	5.20464	0.0225266	0.498322
Shd	-1.20298	-0.954115	5.20297	0.0225483	0.498322
4933402E13Rik	1.10694	1.92854	5.20253	0.022554	0.498322
Ccng1	0.496608	5.67469	5.19326	0.0226747	0.5002
Mto1	-0.488921	3.98156	5.19015	0.0227153	0.500308
Naaa	-0.819148	1.1837	5.18615	0.0227676	0.500528
Tspan33	-0.940059	1.98282	5.18316	0.0228068	0.500528
Gamt	-0.511468	4.38008	5.18121	0.0228325	0.500528
Ttc39c	-0.376389	3.93195	5.17326	0.0229371	0.501696
Entpd5	-0.464288	2.62944	5.17173	0.0229574	0.501696
Setmar	-0.430892	3.24657	5.16281	0.0230755	0.5024
Usp10	0.635881	4.22427	5.16026	0.0231094	0.5024
Dpysl2	0.790402	4.37491	5.15853	0.0231325	0.5024
Dlx4	-1.61378	-0.188049	5.15841	0.0231341	0.5024
Sat1	0.421014	5.76912	5.15414	0.023191	0.5024
Stap2	-0.656943	1.56656	5.15252	0.0232126	0.5024
Smpd1	-0.881856	1.62217	5.14892	0.0232608	0.5024
2610318N02Rik	0.644323	4.50391	5.14775	0.0232765	0.5024
Clptm1l	-0.362258	5.93108	5.14332	0.023336	0.502577
Ptplad1	-0.405015	6.26467	5.1418	0.0233565	0.502577
Prss45	-1.88087	-0.685545	5.13658	0.0234268	0.502686
C920006O11Rik	-0.498993	2.37277	5.13106	0.0235013	0.502686
Smpdl3b	0.756794	2.52713	5.11939	0.0236599	0.502686
Alg11	0.538615	4.83354	5.1168	0.0236952	0.502686
Mapre3	-0.931422	0.285102	5.11462	0.023725	0.502686
2810468N07Rik	-0.610998	3.2216	5.10663	0.0238345	0.502686
Gzf1	-0.353754	4.08281	5.10274	0.0238881	0.502686
Cib2	-0.723563	3.4363	5.10237	0.0238932	0.502686
1810043G02Rik	-0.587648	3.92708	5.10205	0.0238976	0.502686
Cdc42se2	-0.443171	6.46162	5.09341	0.024017	0.502686
Hcfc2	-0.512298	3.89212	5.09278	0.0240256	0.502686
Gne	-0.753241	1.49519	5.08792	0.0240931	0.502686
1700025G04Rik	-0.374381	3.3883	5.08481	0.0241363	0.502686
Serpinh1	0.628565	2.98298	5.08397	0.024148	0.502686
Mgat1	-0.658832	1.23622	5.08345	0.0241552	0.502686
Tmem216	0.557169	5.14874	5.08319	0.0241589	0.502686
Slc22a21	-1.2861	0.716635	5.08312	0.0241599	0.502686
Tuba3b	-0.589737	6.32692	5.08251	0.0241683	0.502686
Slc38a2	0.479262	5.48052	5.08189	0.024177	0.502686
Cdca7l	-0.444154	6.41581	5.08029	0.0241993	0.502686
4930413F20Rik	-1.65539	-0.977471	5.07819	0.0242286	0.502686
Gm11127	-1.79744	-0.229267	5.07257	0.0243073	0.502686
Ttc39a	-1.32144	0.832185	5.07233	0.0243106	0.502686
Adck3	-0.647182	3.31019	5.07223	0.0243121	0.502686
Bak1	0.976209	0.110173	5.06974	0.024347	0.502686
Cltb	0.766816	2.69055	5.06769	0.0243758	0.502686
Lta4h	-0.365076	5.12013	5.06583	0.0244021	0.502686
Gng3	1.01663	4.60257	5.064	0.0244277	0.502686
Bin3	-0.454869	4.47975	5.06317	0.0244396	0.502686
Slc36a4	-0.481394	2.46661	5.06169	0.0244603	0.502686
Dnahc7b	0.91735	1.20591	5.05342	0.0245773	0.502686
1810009A15Rik	0.434384	8.17367	5.05316	0.0245811	0.502686
Mylpf	0.60441	6.2955	5.05131	0.0246073	0.502686
H2-D1	-1.54403	2.22213	5.05017	0.0246235	0.502686
Fbxl16	-1.768	-0.682338	5.04437	0.0247061	0.502686
Bin2	-1.33057	1.33642	5.04288	0.0247274	0.502686
Spata21	-0.965052	1.75283	5.04254	0.0247322	0.502686
Rrad	-2.186	0.504161	5.04172	0.0247439	0.502686
Tmem41a	-0.329235	5.9253	5.04052	0.0247611	0.502686
Piwil4	-0.936074	1.09202	5.03433	0.0248497	0.503755
Ccdc40	-1.43608	-0.363489	5.02738	0.0249496	0.505049
9030617O03Rik	-1.37088	-0.53561	5.0211	0.0250403	0.50566
Vstm2b	-1.08241	0.247922	5.01766	0.02509	0.50566
Fam188a	-0.471144	3.32114	5.01687	0.0251015	0.50566
Rab28	-0.496551	5.7418	5.01531	0.0251242	0.50566
Fndc4	-0.576128	3.33116	5.01124	0.0251833	0.506124
Msh6	0.326253	7.1094	5.00602	0.0252593	0.506184
Lrfn4	-0.727521	0.511686	5.00491	0.0252755	0.506184
Ccna1	-1.62045	-0.169694	5.00359	0.0252947	0.506184
Tmsb4x	0.776513	5.81245	4.99891	0.0253633	0.506514
H2-L	-1.62126	1.6417	4.99753	0.0253835	0.506514
Mdh1b	2.71139	-0.93178	4.9941	0.0254339	0.506639
Ccr7	-1.29104	1.65891	4.99173	0.0254687	0.506639
Zbtb3	-0.632223	2.44581	4.98743	0.025532	0.506639
Clasp2	0.607877	3.32165	4.98535	0.0255628	0.506639
Def8	0.794028	2.10925	4.98383	0.0255852	0.506639
Ccrl1	-0.941692	-0.280548	4.98187	0.0256143	0.506639
Ttk	-0.374099	5.76279	4.97229	0.0257565	0.506639
Fam84b	1.25115	0.678065	4.96767	0.0258253	0.506639
Ntn1	0.703701	1.32037	4.96741	0.0258293	0.506639
Gpr125	-0.717863	2.87714	4.96338	0.0258896	0.506639
Ptprm	-0.827263	0.264295	4.96325	0.0258916	0.506639
Lrrc4	-0.857041	0.403482	4.96242	0.0259039	0.506639
Cdh15	-1.05372	1.77211	4.96147	0.0259182	0.506639
Mfsd7b	0.713375	1.91444	4.9598	0.0259433	0.506639
Stau2	-0.53207	4.53801	4.95946	0.0259483	0.506639
Dlk1	-1.27748	1.65463	4.9572	0.0259822	0.506639
Arhgap18	-0.687951	1.84041	4.95571	0.0260047	0.506639
Diablo	-0.248747	8.48678	4.94942	0.0260994	0.507779
Rbp4	-0.790659	2.89791	4.94631	0.0261464	0.507988
Fgf18	1.19578	0.086383	4.94164	0.0262172	0.508617
Fadd	-0.507418	2.27057	4.93938	0.0262514	0.508617
Cd79a	-0.776152	1.10177	4.93553	0.02631	0.508864
Olfm1	-0.690784	1.87703	4.92959	0.0264006	0.508864
Xpo4	0.448522	3.25409	4.92886	0.0264117	0.508864
C030046I01Rik	-0.54902	3.28615	4.92447	0.026479	0.508864
Stk25	-0.472178	6.23239	4.92443	0.0264795	0.508864
Fam174a	-0.486179	4.31648	4.92426	0.0264821	0.508864
1110046J04Rik	1.76184	0.470224	4.91727	0.0265895	0.510227
S100a13	0.730301	3.56858	4.91278	0.0266586	0.510846
Sat2	0.706123	2.83006	4.91039	0.0266957	0.510846
Nat6	-0.972035	1.08624	4.90571	0.026768	0.510846
Zbp1	1.42224	1.8571	4.90394	0.0267955	0.510846
2022-03-05	-0.275951	6.88318	4.90333	0.0268049	0.510846
Kcnip1	1.55034	0.348236	4.90002	0.0268564	0.510846
Adck1	-0.485132	3.57872	4.89869	0.0268771	0.510846
Klhl21	0.403888	2.97803	4.89006	0.0270118	0.511634
Ccl6	2.35122	-0.561177	4.88798	0.0270443	0.511634
Ifngr1	-0.550428	3.81241	4.88752	0.0270516	0.511634
Cacna1d	-0.94664	0.476298	4.88568	0.0270804	0.511634
Mapk1ip1l	0.426357	4.55835	4.88436	0.0271011	0.511634
Net1	0.562	1.35398	4.88024	0.0271658	0.511719
Npl	-0.444964	4.2694	4.87334	0.0272746	0.511719
Pcolce	-1.79297	1.37828	4.87128	0.0273072	0.511719
Cpne1	-0.487766	3.39083	4.86869	0.0273483	0.511719
Gmpr	-0.677468	4.03149	4.86831	0.0273543	0.511719
Sox2ot	-0.730158	0.702551	4.86786	0.0273614	0.511719
Prss23	-0.892372	0.167822	4.86774	0.0273633	0.511719
Nmi	0.769823	4.99765	4.86244	0.0274474	0.511719
Ppm1f	0.537522	3.1619	4.85948	0.0274947	0.511719
Fscn2	-1.55758	-0.920944	4.85843	0.0275113	0.511719
AI662270	1.12321	2.57465	4.85801	0.0275181	0.511719
Wdr45l	-0.390893	7.09967	4.85638	0.027544	0.511719
Gc	0.616568	2.66975	4.85227	0.0276098	0.512263
Shroom4	-1.36398	-0.703043	4.84689	0.0276961	0.513183
5730577I03Rik	-0.840587	0.320573	4.8338	0.0279071	0.515951
Sh3d19	-0.727047	1.88311	4.83081	0.0279555	0.515951
Ceacam10	1.19247	3.15296	4.8276	0.0280077	0.515951
BC048355	0.59184	5.9149	4.82618	0.0280306	0.515951
Gsto1	0.405635	4.74074	4.82427	0.0280618	0.515951
Ccdc43	0.468953	3.93783	4.82398	0.0280665	0.515951
Col12a1	2.04641	-0.977114	4.81685	0.0281828	0.517183
Filip1l	-0.615039	1.4333	4.81342	0.0282389	0.517183
Flt1	1.10372	-0.0838659	4.8131	0.0282442	0.517183
Peg3as	0.514026	4.15627	4.80639	0.0283543	0.517455
Gm16432	-1.90029	-0.602598	4.80405	0.0283929	0.517455
Ntrk2	0.932802	2.99594	4.80339	0.0284038	0.517455
Fbxl7	-0.752916	0.676289	4.80037	0.0284536	0.517455
Daglb	-0.804408	1.46738	4.7995	0.0284681	0.517455
Ddo	1.73699	-0.0544819	4.79873	0.0284807	0.517455
Sertad3	-0.419751	4.99414	4.79067	0.0286143	0.517577
Setd3	-0.345286	5.23043	4.79061	0.0286154	0.517577
Dleu7	-0.791676	0.672962	4.78872	0.0286467	0.517577
Ttc4	-0.450881	5.91243	4.78751	0.0286669	0.517577
Abcc9	1.62273	-0.623637	4.78719	0.0286722	0.517577
Pcca	-0.424963	3.75159	4.78198	0.0287591	0.518477
Gjb2	-1.30092	0.191153	4.77763	0.0288317	0.519119
Nif3l1	0.287096	6.72212	4.76956	0.0289672	0.520781
Tfpi	0.559355	3.80233	4.76771	0.0289984	0.520781
Izumo1	-1.69997	-0.498913	4.76198	0.0290951	0.521391
Acacb	0.634681	1.06868	4.76014	0.0291262	0.521391
Timm10	0.435686	6.885	4.75909	0.029144	0.521391
Slc25a5	0.449268	9.45154	4.75409	0.0292288	0.522241
Lasp1	0.530208	3.08621	4.75114	0.0292789	0.52247
Lass5	-0.271659	6.23214	4.74407	0.0293994	0.523486
BC090627	-0.408478	3.40622	4.74338	0.0294113	0.523486
2410017I17Rik	1.31005	0.277429	4.74123	0.029448	0.523486
Igfbp1	1.48313	-0.453969	4.72873	0.0296628	0.526357
Fst	1.2755	0.210452	4.72747	0.0296846	0.526357
Sdc4	0.621281	5.91999	4.72312	0.0297598	0.527022
BC048403	0.411172	2.99927	4.71617	0.0298801	0.528151
Hps4	0.724601	0.698527	4.71058	0.0299775	0.528151
Fam69b	-0.910893	2.09328	4.71021	0.0299839	0.528151
D1Pas1	0.580095	1.37034	4.7091	0.0300033	0.528151
2010204K13Rik	0.69258	4.77863	4.7086	0.030012	0.528151
Rnase12	1.92135	-0.694256	4.69906	0.030179	0.530424
Gm11194	2.22536	-0.621069	4.69496	0.0302512	0.531027
4930503B20Rik	-1.24466	-0.815041	4.69044	0.0303309	0.531758
Spaca7	1.62785	-0.543826	4.68812	0.0303718	0.531811
Zfp750	0.894864	1.19019	4.67798	0.0305517	0.534292
Scrt2	-1.06789	-0.705369	4.67568	0.0305926	0.53434
Lypla2	-1.36114	3.75103	4.67307	0.0306392	0.534488
Fam19a5	-0.526683	1.9811	4.67049	0.0306852	0.534625
Stag3	-0.40257	5.57144	4.66812	0.0307276	0.534699
Ccl2	2.57741	-0.781687	4.66213	0.030835	0.535901
1300014I06Rik	1.15083	0.887013	4.6585	0.0309001	0.536367
Thnsl2	-1.08258	0.706056	4.65453	0.0309717	0.536612
D14Ertd668e	0.455315	5.37347	4.65347	0.0309908	0.536612
Twist2	-2.71124	-1.33087	4.65064	0.031042	0.536649
Mrps18b	0.352404	7.96794	4.64911	0.0310696	0.536649
Dse	0.645383	1.58987	4.63988	0.0312372	0.537612
Sfxn3	1.73403	0.357869	4.63776	0.0312759	0.537612
St6gal1	0.622793	1.87018	4.63694	0.0312908	0.537612
Rab35	0.483164	2.97212	4.63341	0.0313552	0.537612
Rnf130	-0.572413	5.0914	4.63297	0.0313633	0.537612
Oma1	-0.384577	4.88003	4.63227	0.031376	0.537612
Foxk2	0.425137	2.87162	4.63081	0.0314027	0.537612
Lrrfip1	0.604312	4.74205	4.62919	0.0314323	0.537612
2022-09-02	0.650658	7.55421	4.62458	0.0315169	0.537749
Cdc42ep5	0.706582	4.99686	4.62457	0.0315171	0.537749
Sugt1	0.452787	7.77614	4.61937	0.0316128	0.538017
Mybbp1a	0.611119	5.37231	4.61841	0.0316305	0.538017
Gm13247	0.52448	6.11557	4.61746	0.0316481	0.538017
B3gnt4	-0.357985	3.15043	4.61238	0.031742	0.538804
Ppfibp2	0.571757	2.89502	4.6108	0.0317713	0.538804
Mamstr	-1.28537	-0.658322	4.60825	0.0318185	0.538952
Ccdc39	-0.785899	1.21444	4.60032	0.031966	0.540586
BB123696	-1.8224	-0.176226	4.59644	0.0320384	0.540586
4930480M12Rik	1.30174	0.398862	4.59296	0.0321035	0.540586
Prmt10	-0.312987	5.68801	4.5877	0.0322021	0.540586
E130306D19Rik	-0.527997	3.64232	4.58709	0.0322136	0.540586
Gpx2	1.03008	-0.214333	4.58376	0.0322764	0.540586
Ebf4	-1.1537	-0.106222	4.58367	0.032278	0.540586
Btg2	0.523879	4.16126	4.57733	0.0323977	0.540586
Nme2	0.32992	8.79785	4.57723	0.0323995	0.540586
Chkb	-0.388562	3.49875	4.57635	0.0324162	0.540586
Rpap3	-0.314097	6.2354	4.57294	0.0324807	0.540586
Gm1141	-1.25098	2.63303	4.57129	0.032512	0.540586
Dll1	-0.77121	0.744382	4.56939	0.0325481	0.540586
Esyt1	-0.755914	0.0909189	4.56715	0.0325907	0.540586
Mtap7d3	0.818839	1.66551	4.56464	0.0326385	0.540586
Tspan4	-0.48576	3.72025	4.56324	0.0326652	0.540586
2610301B20Rik	-0.574817	5.42802	4.56323	0.0326653	0.540586
Hebp2	0.61054	3.35919	4.55946	0.0327375	0.540586
Nbas	-0.438473	2.4511	4.55932	0.0327401	0.540586
Arhgdig	-0.690624	6.69519	4.55829	0.0327597	0.540586
Hist1h2bc	0.536309	4.84903	4.55696	0.0327853	0.540586
Slc5a2	-0.856505	0.470326	4.55502	0.0328224	0.540586
Krt7	1.04069	2.79531	4.55306	0.0328599	0.540586
1700007K13Rik	0.492501	5.19401	4.55213	0.0328778	0.540586
Svopl	-1.59775	0.761172	4.55061	0.032907	0.540586
2410075B13Rik	-0.657215	2.21459	4.54841	0.0329494	0.540586
Wwox	-0.471498	3.46122	4.53558	0.0331972	0.540586
Ssbp2	-0.363715	6.05137	4.53269	0.0332533	0.540586
Gtl3	0.333615	7.62014	4.52919	0.0333213	0.540586
Bloc1s5	-0.358756	5.10339	4.52884	0.0333282	0.540586
Exosc3	0.456606	6.68618	4.52863	0.0333323	0.540586
Tmem22	-1.01836	1.84431	4.52779	0.0333487	0.540586
Zfp600	0.553279	7.00422	4.52746	0.033355	0.540586
Bin1	-1.03019	0.87665	4.52722	0.0333597	0.540586
Slc10a3	-0.611052	3.16524	4.5265	0.0333739	0.540586
Tbc1d5	-0.432203	3.17076	4.5255	0.0333933	0.540586
Klf2	0.649669	3.60571	4.52472	0.0334085	0.540586
Mkrn1	0.508537	7.94541	4.52407	0.0334213	0.540586
Hdac9	-0.95844	0.916099	4.52289	0.0334442	0.540586
Tnfrsf10b	0.537895	3.14134	4.52107	0.0334799	0.540586
AI314976	0.327915	7.88177	4.51817	0.0335367	0.540586
Slc12a3	-1.66844	0.458305	4.51629	0.0335735	0.540586
Tmed4	-0.38983	6.36547	4.51035	0.0336904	0.540586
Stx17	-0.41411	4.6153	4.50837	0.0337293	0.540586
Lrp4	-1.02266	-0.194673	4.50668	0.0337627	0.540586
Pkp2	0.378959	3.90064	4.50666	0.0337632	0.540586
Mob2	-0.3535	6.32227	4.50044	0.0338862	0.540586
H2-K1	-1.22351	2.60321	4.49966	0.0339016	0.540586
Ube2l6	0.737111	2.88568	4.49693	0.0339558	0.540586
Snap47	-0.437	6.48335	4.49651	0.0339641	0.540586
Cpt2	-0.472165	5.60372	4.49387	0.0340166	0.540586
Wdr93	-0.821146	1.2055	4.49375	0.034019	0.540586
Gtf3c6	0.387333	6.57426	4.49373	0.0340193	0.540586
Dock10	-1.4855	-0.395301	4.49264	0.034041	0.540586
Utrn	0.425907	3.98319	4.49008	0.034092	0.540586
Sec23ip	0.427578	5.46337	4.48906	0.0341125	0.540586
Nprl3	-0.472716	3.94106	4.48895	0.0341146	0.540586
Trim24	0.341283	4.7872	4.4815	0.0342636	0.540996
Mcart6	-0.82863	0.194537	4.48044	0.0342848	0.540996
Ndufs1	-0.367487	7.11904	4.47912	0.0343114	0.540996
Mfsd8	-0.480169	2.57297	4.47879	0.0343181	0.540996
Gstm4	-0.560369	2.21914	4.47679	0.0343582	0.540996
Psmg2	0.324391	8.28635	4.46632	0.0345695	0.540996
Sfn	0.982014	3.28789	4.46366	0.0346232	0.540996
Slc35b1	0.315398	6.45885	4.46152	0.0346666	0.540996
Snx18	0.36722	4.20973	4.46084	0.0346804	0.540996
Scarb2	0.977598	1.81503	4.4602	0.0346934	0.540996
Bmpr2	-0.851307	0.845924	4.45922	0.0347134	0.540996
Ankrd34b	-1.22627	-0.445241	4.45566	0.0347857	0.540996
Timm8a1	0.452296	7.22149	4.45467	0.0348059	0.540996
Gm885	0.830139	0.933727	4.45427	0.034814	0.540996
Ctps2	-0.312035	7.11655	4.45323	0.0348352	0.540996
Baz2a	0.310576	4.32221	4.45229	0.0348545	0.540996
Gm13139	0.397431	8.16755	4.45206	0.0348592	0.540996
Trim3	-0.560299	2.13678	4.45149	0.0348708	0.540996
Ctif	1.3805	-0.452361	4.44995	0.0349023	0.540996
Gstm3	0.411862	8.67271	4.44628	0.0349773	0.540996
Aldh6a1	-0.47757	4.01844	4.44404	0.0350233	0.540996
Zbtb38	0.667437	1.42676	4.44108	0.0350841	0.540996
Ptpre	0.693189	2.85278	4.43873	0.0351324	0.540996
Syngr2	-0.534137	5.12609	4.43809	0.0351456	0.540996
Rab27a	0.649354	2.75037	4.43788	0.0351499	0.540996
P2rx4	-0.5193	2.5781	4.43529	0.0352032	0.540996
Rab3d	-1.16321	0.486038	4.43006	0.0353112	0.540996
Clca4	-1.332	0.0404127	4.42688	0.0353771	0.540996
Gm2016	1.49672	-0.285029	4.42248	0.0354685	0.540996
Bik	-0.559986	2.49187	4.4223	0.0354721	0.540996
Grina	-0.874995	2.29421	4.42207	0.0354769	0.540996
Nanos2	-2.22309	0.956588	4.42135	0.035492	0.540996
Zfp385c	-0.647115	3.01742	4.42127	0.0354937	0.540996
Samd4b	-0.361252	3.81519	4.42006	0.0355187	0.540996
Serinc3	-0.425591	6.94555	4.41992	0.0355217	0.540996
1700016K19Rik	-1.15698	-0.07306	4.41948	0.0355309	0.540996
Ift172	0.461128	2.66623	4.41644	0.0355942	0.541152
Rftn2	0.610945	2.21183	4.41528	0.0356184	0.541152
Dnaja4	-1.16599	1.01747	4.4122	0.0356827	0.541542
Sugp1	-0.504796	3.82064	4.40681	0.0357958	0.542453
Gm10395	0.580698	9.51793	4.40335	0.0358684	0.542453
Hist3h2ba	1.11762	-0.243528	4.40234	0.0358897	0.542453
Lrrc9	0.886898	0.901172	4.40196	0.0358976	0.542453
Yaf2	-0.497696	5.9644	4.39962	0.0359469	0.542613
D14Ertd449e	0.580572	9.51906	4.39613	0.0360207	0.543141
Zfp653	-0.782872	0.858609	4.39315	0.0360837	0.543506
Tmem192	0.434974	6.30456	4.39013	0.0361476	0.543753
Bpnt1	-0.415424	5.10764	4.38598	0.0362356	0.543753
Zfp534	0.55743	5.55589	4.38479	0.0362609	0.543753
LOC545261	1.45144	-0.418217	4.38265	0.0363066	0.543753
Pacrg	-1.06761	0.80073	4.38245	0.0363107	0.543753
Rbck1	-0.65669	2.43145	4.37655	0.0364368	0.543753
2010300C02Rik	-1.01147	0.16552	4.37538	0.0364617	0.543753
Fam129a	1.1288	-0.370114	4.37417	0.0364877	0.543753
Pdk1	0.445021	5.04763	4.37129	0.0365492	0.543753
Dnajb11	-0.394104	6.41763	4.3704	0.0365685	0.543753
Gm9746	0.578485	9.51678	4.37017	0.0365734	0.543753
Ccdc92	-0.632996	3.9665	4.36986	0.0365801	0.543753
Cyp2b23	1.25432	1.0347	4.36869	0.0366052	0.543753
Metrn	-1.05873	-0.105471	4.3669	0.0366436	0.543753
Ccny	-0.308833	4.82212	4.36212	0.0367465	0.544299
Pik3r5	-1.1998	-0.52206	4.36154	0.036759	0.544299
A730020E08Rik	-0.979563	-0.333291	4.35859	0.0368228	0.544299
Wdr12	0.32787	8.08983	4.35799	0.0368358	0.544299
Slc17a5	-0.587147	1.43816	4.35071	0.0369934	0.544455
Emcn	-2.90183	-1.36412	4.3488	0.037035	0.544455
Snrpa1	0.434682	9.06756	4.34835	0.0370447	0.544455
Rtkn	1.59541	-0.863354	4.34808	0.0370507	0.544455
Nhej1	-0.302441	4.71695	4.34711	0.0370718	0.544455
2500004C02Rik	-0.445666	2.72944	4.34676	0.0370795	0.544455
Entpd2	-0.75509	2.96603	4.34377	0.0371447	0.54484
Mpc1	0.502536	7.95729	4.3412	0.0372007	0.545091
Egfem1	-1.45226	-0.560303	4.33342	0.0373711	0.545397
Gna13	0.426018	4.17396	4.33278	0.0373852	0.545397
Cybrd1	-0.571638	0.536296	4.32501	0.0375563	0.545397
Klf8	0.536198	3.86164	4.32455	0.0375664	0.545397
Fos	-0.714414	2.76054	4.32224	0.0376174	0.545397
Dpep3	-2.09447	-0.535383	4.3212	0.0376404	0.545397
Dolpp1	-0.774236	2.29555	4.31858	0.0376984	0.545397
Vps8	-0.468956	2.10684	4.31704	0.0377326	0.545397
Atl2	-0.379014	5.48182	4.31586	0.0377586	0.545397
Arl4d	-0.680703	0.871338	4.3149	0.0377801	0.545397
Tomm5	0.418945	7.72296	4.31359	0.0378091	0.545397
Sh3bp4	0.715753	2.3622	4.30998	0.0378893	0.545397
Adal	-0.33125	5.33396	4.30979	0.0378937	0.545397
Ublcp1	-0.373223	7.49477	4.3084	0.0379246	0.545397
Smpd2	-0.560623	4.2919	4.30762	0.0379421	0.545397
Gm15441	-0.533825	2.44151	4.30678	0.0379607	0.545397
Atp8b3	1.16758	-0.352065	4.3018	0.038072	0.545397
Aif1	1.2492	0.998592	4.30168	0.0380748	0.545397
B130034C11Rik	-0.642759	0.894964	4.30165	0.0380753	0.545397
Vps4a	-0.487286	4.96526	4.30116	0.0380865	0.545397
4933427G17Rik	-1.14307	-0.0907535	4.29901	0.0381346	0.545397
2310081J21Rik	1.19766	0.763834	4.29864	0.0381429	0.545397
Tcta	-0.516985	3.25256	4.29844	0.0381474	0.545397
Epb4.1	-0.438945	2.48459	4.29805	0.038156	0.545397
Frat1	-0.672983	0.416079	4.2928	0.038274	0.546219
Ephx2	-0.77543	1.65486	4.29203	0.0382915	0.546219
Msra	-0.410897	4.00954	4.28711	0.0384024	0.547244
2810474O19Rik	0.394559	6.01389	4.28371	0.0384794	0.547784
Prcp	-0.487754	2.09672	4.28142	0.0385311	0.547963
Dusp22	-0.59801	3.37192	4.27595	0.0386554	0.548041
Sipa1l1	0.572598	3.67531	4.27548	0.0386661	0.548041
Clec4a2	1.7194	-0.980782	4.27528	0.0386706	0.548041
Tinagl1	1.52803	1.33194	4.27241	0.0387359	0.548041
2610020H08Rik	-0.434408	3.90166	4.27137	0.0387597	0.548041
Ccdc120	-0.516811	1.19633	4.26651	0.0388707	0.548041
Ddt	0.3541	6.86179	4.26613	0.0388795	0.548041
BC051537	-1.26951	-0.735473	4.26414	0.038925	0.548041
Zfp622	-0.354874	5.58203	4.26346	0.0389404	0.548041
Cdkn2b	-0.612644	1.23043	4.26268	0.0389584	0.548041
Lrig3	-0.989269	0.0696111	4.26072	0.0390034	0.548041
Ptgr2	-0.282254	5.22845	4.2606	0.0390061	0.548041
Gria4	1.19909	-0.594336	4.2546	0.0391442	0.548669
Mgl2	-0.825692	3.84478	4.25303	0.0391804	0.548669
Prr5	-0.866012	1.43686	4.25203	0.0392034	0.548669

## Sheet: Male_Low_vs_Oil
Symbol	logFC	logCPM	LR	PValue	FDR
Nhedc1	1.62695	2.02296	16.7604	4.24098e-05	0.381902
Uhmk1	-1.97243	0.657477	16.1412	5.87918e-05	0.381902
Ksr2	2.49674	-0.201587	15.5165	8.17895e-05	0.381902
1700029M20Rik	3.00932	-0.484446	14.093	0.000173991	0.489585
Tnfaip8l1	-1.83768	0.433283	13.754	0.000208372	0.489585
Pga5	4.42501	-0.986078	13.4689	0.000242551	0.489585
Pet2	1.886	0.958547	13.4527	0.000244653	0.489585
Cox7b2	1.41053	2.51346	12.9861	0.000313808	0.549478
Dpysl3	-2.28042	0.277244	12.741	0.000357728	0.556783
Ryr1	2.12983	0.085126	12.4664	0.000414342	0.58041
Casp1	3.51186	-1.08546	12.2667	0.000461116	0.58068
Fhit	0.837465	3.95125	12.0168	0.000527229	0.58068
Itgal	3.38337	-0.610145	11.976	0.000538895	0.58068
Ppm1m	-1.40899	2.17138	11.5965	0.000660772	0.657827
Rcan2	2.2677	0.465775	11.4776	0.000704412	0.657827
Arhgef26	3.59276	0.0767617	11.0494	0.000887161	0.765756
Ccl2	4.30491	-0.781687	10.8977	0.000962838	0.765756
I830077J02Rik	-5.03744	-1.39633	10.6434	0.00110464	0.765756
Slc14a2	3.29476	-0.87242	10.6201	0.00111867	0.765756
Tctex1d4	1.5234	0.259069	10.6069	0.00112665	0.765756
Trpm3	3.48142	-0.74496	10.5723	0.00114798	0.765756
Msx1as	-2.80636	2.46656	10.2579	0.00136098	0.86657
Tmco3	-0.932303	2.48116	10.0187	0.0015496	0.934291
Msx1	-2.56692	2.67702	9.95891	0.00160073	0.934291
Gm6812	1.12514	1.96505	9.66972	0.0018733	0.958613
Rhox4g	1.47004	4.80093	9.60318	0.0019424	0.958613
Kif23	-0.739339	5.21732	9.29086	0.002303	0.958613
Myst4	-0.656944	3.54771	9.27986	0.00231688	0.958613
Pkib	2.29372	-0.403112	9.2465	0.00235946	0.958613
Mzt2	0.760266	2.79964	9.20631	0.00241183	0.958613
Rhox4f	1.50825	4.6137	9.20081	0.00241908	0.958613
4921531P14Rik	1.35417	1.65671	8.96958	0.00274512	0.958613
Ttll6	3.56514	-0.0315259	8.8842	0.00287649	0.958613
Asxl3	1.80386	-0.333066	8.7406	0.00311202	0.958613
4930504O13Rik	1.58375	0.90333	8.68348	0.00321108	0.958613
Fbxo16	0.642699	2.72757	8.6424	0.00328428	0.958613
Rhox4a	1.51182	6.24271	8.63258	0.00330203	0.958613
Glipr1l2	2.38166	-0.191432	8.58983	0.00338046	0.958613
Peli3	-2.21721	0.288842	8.53106	0.00349135	0.958613
Zkscan3	-0.74806	3.16886	8.32622	0.00390769	0.958613
A930013F10Rik	-2.00669	-0.273109	8.32096	0.00391901	0.958613
Zbtb1	-0.77283	3.44363	8.31437	0.00393327	0.958613
1700020N15Rik	1.04537	2.0194	8.29599	0.00397328	0.958613
Dis3l2	-0.903376	1.81252	8.29259	0.00398073	0.958613
Cerkl	1.67999	0.619873	8.24419	0.00408827	0.958613
Cyb561d1	1.24611	0.0918393	8.18533	0.00422304	0.958613
Rhox4b	1.36698	4.99249	8.17752	0.00424126	0.958613
Abca16	1.51784	0.691404	8.17276	0.00425242	0.958613
Zbtb24	0.561853	4.33879	8.153	0.00429899	0.958613
Rcn1	-0.637824	4.95851	8.01013	0.00465163	0.958613
Slc25a23	-0.890727	2.35156	7.98858	0.00470732	0.958613
Dner	-2.74304	-0.614284	7.98815	0.00470845	0.958613
Pramel1	-2.48754	-0.23855	7.91431	0.00490452	0.958613
Tnfrsf9	1.13006	1.37723	7.90587	0.00492746	0.958613
Spag4	1.88836	0.0643308	7.88638	0.00498086	0.958613
1700018B24Rik	1.02711	4.83028	7.8749	0.00501256	0.958613
Cyp17a1	-6.57681	-0.778029	7.74643	0.00538189	0.958613
Sytl2	2.71435	-1.2323	7.69333	0.00554254	0.958613
Rhox4c	1.52082	5.0359	7.68831	0.00555795	0.958613
LOC100861668	4.27506	-1.37698	7.60988	0.00580495	0.958613
Ctsk	-1.94378	-0.738422	7.55993	0.00596801	0.958613
B4galt3	-1.7845	0.385023	7.54145	0.00602956	0.958613
Igfbp1	2.46563	-0.453969	7.53492	0.00605146	0.958613
Tob1	-0.936487	2.76226	7.50377	0.006157	0.958613
Rftn1	-0.780701	3.06646	7.48423	0.00622417	0.958613
Ptar1	0.915407	2.16589	7.48138	0.00623404	0.958613
Pwwp2a	-0.717548	4.12816	7.45405	0.00632939	0.958613
4930591A17Rik	1.51741	1.2246	7.44657	0.00635574	0.958613
Maml1	-0.944049	1.7039	7.41324	0.00647455	0.958613
Cela2a	1.03004	3.54486	7.40989	0.00648664	0.958613
Art1	1.0656	0.573009	7.40426	0.00650697	0.958613
Nupl1	-0.713357	4.79245	7.37541	0.00661217	0.958613
Prrg4	1.70526	-0.42141	7.3606	0.00666686	0.958613
Nt5dc3	-1.19666	1.4481	7.35536	0.0066863	0.958613
2610019F03Rik	-0.641868	5.22888	7.28894	0.00693803	0.958613
Srms	3.19727	-0.763566	7.26018	0.00705001	0.958613
AA465934	1.2147	0.32075	7.25377	0.00707525	0.958613
Esam	3.49238	-0.833837	7.21348	0.00723581	0.958613
Snx21	-1.60043	0.49547	7.20086	0.00728688	0.958613
Malt1	-1.05953	1.75244	7.19184	0.00732359	0.958613
Chadl	-1.92487	1.4303	7.13959	0.00754002	0.958613
Zfp407	-0.732143	2.2788	7.1238	0.00760673	0.958613
Zfp74	-0.721186	2.98137	7.11272	0.00765387	0.958613
Rhox4e	1.35531	5.14965	7.10304	0.00769531	0.958613
4930550L24Rik	0.493835	5.92554	7.09048	0.00774943	0.958613
Tfcp2l1	0.794176	3.73131	7.03638	0.00798701	0.958613
Spred1	-0.772867	3.40292	6.9758	0.00826193	0.958613
Islr	-4.34045	-1.2485	6.95273	0.00836915	0.958613
Rhox4d	1.31536	4.40666	6.94884	0.00838735	0.958613
4933403G14Rik	-1.39445	0.412513	6.94618	0.00839983	0.958613
Abcc2	1.71386	0.882739	6.92285	0.00851012	0.958613
Clps	2.19798	-0.519101	6.9196	0.00852561	0.958613
Otc	1.42331	0.25664	6.88702	0.00868241	0.958613
Hist2h2be	1.75421	-0.371471	6.85273	0.00885058	0.958613
Hoxb9	2.42955	-0.52176	6.83189	0.00895443	0.958613
Fzd10	-0.894885	0.914524	6.76487	0.00929696	0.958613
Pwwp2b	-1.98456	0.926088	6.76099	0.0093172	0.958613
Slc28a1	1.33359	1.5095	6.73164	0.00947177	0.958613
Kank4	-0.674785	1.40071	6.72427	0.00951094	0.958613
Ano9	1.13633	1.10514	6.68238	0.00973708	0.958613
Gm14403	0.638002	3.03816	6.68024	0.00974873	0.958613
Pcdh18	-4.32322	-0.591569	6.65937	0.00986358	0.958613
Dcn	-3.52048	1.81474	6.62284	0.0100679	0.958613
Smarcd3	-1.61416	1.93541	6.62124	0.0100769	0.958613
Utp14b	-0.687449	3.11369	6.5917	0.0102455	0.958613
Otog	2.16004	-0.101721	6.58708	0.0102721	0.958613
Cyp4f16	0.606304	2.70015	6.57782	0.0103258	0.958613
BC068281	0.607582	2.53593	6.57695	0.0103308	0.958613
Hemt1	0.838308	5.02186	6.57573	0.0103378	0.958613
4930500J02Rik	0.623798	4.78578	6.53723	0.010564	0.958613
Slc16a6	-1.27627	0.780424	6.48743	0.010864	0.958613
Scrt2	2.04658	-0.705369	6.46182	0.0110217	0.958613
Plxdc1	-2.51968	-0.622289	6.4455	0.0111234	0.958613
2010106G01Rik	-0.777629	3.46228	6.42887	0.011228	0.958613
Fam120c	-1.17413	1.77723	6.42001	0.0112841	0.958613
Ptn	-3.31837	1.10397	6.39182	0.0114647	0.958613
Fam118a	-0.550252	4.83998	6.38052	0.0115379	0.958613
Clcnkb	1.60371	-0.106198	6.37237	0.0115911	0.958613
Mlana	0.881793	3.08006	6.32034	0.0119361	0.958613
Bche	-2.38095	-0.574761	6.31574	0.0119671	0.958613
Ccdc17	-1.03046	1.15079	6.3071	0.0120256	0.958613
Relt	-1.29159	0.545866	6.30357	0.0120495	0.958613
Esrra	0.579351	5.20302	6.30321	0.012052	0.958613
Itgb7	2.53666	-0.323019	6.29401	0.0121147	0.958613
Usp33	-0.714751	4.52512	6.27336	0.0122566	0.958613
Adat2	0.533084	4.74051	6.2526	0.0124011	0.958613
Aspa	3.38468	-0.280413	6.25065	0.0124147	0.958613
Ank2	-2.18046	-0.538335	6.21462	0.0126699	0.958613
Ldhc	0.645699	2.44352	6.20554	0.0127351	0.958613
Insig1	-0.455198	4.13939	6.19972	0.0127771	0.958613
S100a6	0.635332	3.88445	6.16111	0.0130589	0.958613
AI317395	2.47343	-0.734598	6.1512	0.0131323	0.958613
Magea10	1.65731	0.767366	6.11928	0.0133715	0.958613
Prkab2	0.913477	1.25288	6.11416	0.0134103	0.958613
Gtsf1	1.37574	5.35323	6.11144	0.013431	0.958613
Dnajb13	1.83033	1.37184	6.1027	0.0134976	0.958613
Lpar1	-0.983366	2.21824	6.0882	0.0136087	0.958613
Mesp1	1.71748	0.142062	6.06253	0.013808	0.958613
Hdac10	-2.45625	-0.901536	6.05963	0.0138307	0.958613
Dnalc1	0.796022	3.19359	6.052	0.0138906	0.958613
Ecm1	-2.74286	-0.366001	6.04898	0.0139143	0.958613
BC046404	-1.19363	1.29041	6.01858	0.014156	0.958613
Notch3	-0.930831	1.25274	6.01273	0.0142031	0.958613
Paxip1	-0.71739	3.18834	6.00409	0.0142728	0.958613
1700007J10Rik	-1.14101	0.759853	5.99396	0.014355	0.958613
Sin3a	-0.407121	5.38307	5.99244	0.0143673	0.958613
Cdh2	-1.12573	1.92151	5.98705	0.0144113	0.958613
1700001O22Rik	2.33463	0.146962	5.97737	0.0144906	0.958613
Faim2	1.17521	-0.514216	5.92355	0.0149398	0.958613
Top2a	-0.420824	7.57098	5.9186	0.0149819	0.958613
Ptger2	-1.55218	0.0376211	5.91172	0.0150404	0.958613
Lrfn4	-1.2352	0.511686	5.90276	0.0151171	0.958613
Lgi2	-1.27347	0.689762	5.87254	0.0153788	0.958613
Nid1	-1.14344	1.42845	5.87228	0.0153811	0.958613
2410012E07Rik	0.718455	4.51497	5.86201	0.0154711	0.958613
Gm1661	-2.54252	-0.688299	5.85386	0.0155429	0.958613
Rnd1	1.82452	-0.495744	5.83884	0.0156761	0.958613
Gm648	1.7278	-0.152519	5.8316	0.0157408	0.958613
Chrna7	1.39986	0.2766	5.80728	0.0159599	0.958613
Gm10825	2.19926	-1.18497	5.78634	0.0161511	0.958613
Vldlr	-1.88813	-0.301241	5.7822	0.0161892	0.958613
Cxcl12	-1.94201	-0.582054	5.76556	0.0163432	0.958613
Rnf157	-1.18089	1.61711	5.75701	0.016423	0.958613
Vsig2	2.13015	-0.540331	5.7447	0.0165385	0.958613
Dmrtb1	3.18626	-0.919936	5.72735	0.0167027	0.958613
Lgsn	1.38723	0.436505	5.72528	0.0167224	0.958613
Mdc1	-0.753405	2.93441	5.7216	0.0167574	0.958613
Dkkl1	2.55154	0.308804	5.72085	0.0167646	0.958613
Lyn	1.5303	0.73903	5.71819	0.0167901	0.958613
Ankrd36	-1.73497	-0.894393	5.70874	0.0168806	0.958613
0610040F04Rik	1.09694	0.916989	5.69683	0.0169956	0.958613
Gm773	0.91182	3.60909	5.68037	0.0171558	0.958613
Ercc6l	-0.669933	5.20753	5.6722	0.0172358	0.958613
Myo6	-0.847751	1.31688	5.65574	0.0173983	0.958613
Zfp869	-0.555943	4.62009	5.65526	0.0174031	0.958613
Ankrd28	-0.754841	2.96918	5.6452	0.0175032	0.958613
Arid5a	-1.35096	1.43965	5.62935	0.0176622	0.958613
Trove2	-0.732345	3.45193	5.62829	0.0176728	0.958613
Acap2	-0.592605	3.82121	5.62453	0.0177108	0.958613
Xrcc6bp1	0.504911	6.06442	5.6151	0.0178063	0.958613
Ramp3	-1.23101	1.25227	5.60184	0.0179416	0.958613
Ncoa5	-0.666221	2.50808	5.59912	0.0179695	0.958613
Zfp704	-0.576051	3.22666	5.59333	0.018029	0.958613
Ccl27a	0.582389	5.33839	5.59174	0.0180454	0.958613
Atl2	-0.545781	5.48182	5.58891	0.0180746	0.958613
Ofd1	-0.621725	5.05393	5.58376	0.0181278	0.958613
Zfp395	-1.09924	0.704234	5.57775	0.0181901	0.958613
Gpr75	-2.57167	-0.57098	5.57269	0.0182427	0.958613
Atp2a2	-0.54158	4.98134	5.56839	0.0182876	0.958613
Col3a1	-3.60259	0.136747	5.56568	0.0183159	0.958613
Clint1	-0.556717	4.64793	5.56236	0.0183507	0.958613
Mblac2	-1.55116	0.214156	5.55393	0.0184393	0.958613
Arl4d	-0.921333	0.871338	5.55383	0.0184402	0.958613
Fignl1	-0.581953	7.23251	5.553	0.0184491	0.958613
Pde1a	-1.71786	-0.0858787	5.53731	0.0186151	0.958613
Rhox10	1.14442	3.46852	5.53684	0.0186201	0.958613
Ubash3b	1.2453	0.218236	5.53601	0.018629	0.958613
Cd68	0.830343	1.78122	5.53254	0.018666	0.958613
Adad2	-1.71791	1.13113	5.52323	0.0187656	0.958613
Ankrd40	-0.542337	3.87042	5.51353	0.0188699	0.958613
Gm129	0.639579	4.86098	5.50046	0.0190114	0.958613
2810002D19Rik	0.519566	3.27955	5.4987	0.0190306	0.958613
Magea4	1.76	-0.355242	5.49849	0.0190329	0.958613
Tfrc	-0.55166	6.1329	5.49483	0.0190727	0.958613
Tcf15	0.657154	3.39618	5.47243	0.0193187	0.958613
Clcn5	-2.42425	-0.139565	5.45709	0.0194891	0.958613
AI597479	-0.552581	3.21293	5.44647	0.0196079	0.958613
4930564K09Rik	1.09444	1.34947	5.43779	0.0197056	0.958613
Aig1	0.591068	3.33539	5.4343	0.0197449	0.958613
Wfdc15a	0.784015	2.75621	5.42357	0.0198667	0.958613
Tril	-3.77376	-0.839104	5.4103	0.0200183	0.958613
F8a	-1.07114	1.7261	5.40232	0.0201101	0.958613
Mrpl16	0.437356	6.76618	5.4017	0.0201171	0.958613
Prss38	2.4948	-0.897024	5.39203	0.0202289	0.958613
Zfp229	-0.729042	2.947	5.39087	0.0202424	0.958613
Sec24d	-1.30796	0.684898	5.38072	0.0203605	0.958613
Ahdc1	-0.962972	0.768394	5.35304	0.0206862	0.958613
Foxm1	-0.5536	3.08551	5.33891	0.0208545	0.958613
Kcnj12	1.80365	0.892127	5.33712	0.0208759	0.958613
Mtdh	-0.479332	5.14989	5.33697	0.0208778	0.958613
Pxk	-0.728948	3.32576	5.32766	0.0209896	0.958613
Actn3	-1.26246	0.522019	5.32285	0.0210475	0.958613
Gm17801	0.65763	1.88164	5.32274	0.0210489	0.958613
Bcorl1	-1.81612	-0.558584	5.31881	0.0210964	0.958613
Usp4	-0.562396	5.05855	5.30947	0.0212098	0.958613
Heatr7b1	2.2783	-0.721626	5.30142	0.0213081	0.958613
Ttk	-0.485083	5.76279	5.29629	0.0213709	0.958613
Sqle	-0.452988	5.82056	5.27949	0.021578	0.958613
Gaa	0.910647	2.18962	5.27628	0.0216179	0.958613
Atp7a	-0.733587	3.43457	5.27301	0.0216585	0.958613
Mitf	-1.66898	-0.0857115	5.25099	0.0219343	0.958613
Tspan8	1.11386	0.634064	5.23923	0.0220831	0.958613
Mir106a	2.5478	-0.645685	5.22992	0.0222016	0.958613
3110056O03Rik	-1.41064	-0.252026	5.20476	0.0225251	0.958613
Acadl	-0.478863	5.45437	5.2036	0.0225401	0.958613
Fxyd5	0.778674	4.81686	5.19481	0.0226544	0.958613
Pms2	-0.572426	5.05554	5.18911	0.0227288	0.958613
Tmc6	1.0235	0.594234	5.1812	0.0228325	0.958613
B830017H08Rik	2.90808	-0.486701	5.16463	0.0230514	0.958613
Gm13845	1.26333	-0.381386	5.16462	0.0230515	0.958613
Rpl10l	0.513815	5.74833	5.16071	0.0231034	0.958613
Cep76	-0.78121	1.73539	5.14368	0.0233312	0.958613
Snap29	0.540868	3.34085	5.13809	0.0234064	0.958613
Tanc1	-0.492881	4.41536	5.1358	0.0234373	0.958613
Btbd1	-0.498389	4.49944	5.13049	0.0235091	0.958613
Cd79b	1.09833	0.826689	5.09434	0.0240041	0.958613
Lrrc4	-1.1994	0.403482	5.09012	0.0240626	0.958613
Extl3	-0.59137	2.30864	5.08561	0.0241251	0.958613
Rcbtb1	-0.483601	4.56569	5.07862	0.0242227	0.958613
Qrich1	-1.0795	5.74301	5.07211	0.0243138	0.958613
Hpgds	1.73114	0.0875129	5.05798	0.0245127	0.958613
Cnksr3	-1.08623	0.592289	5.05738	0.0245213	0.958613
1700042G07Rik	-3.07008	-0.764446	5.05544	0.0245488	0.958613
Gm2506	0.522413	4.86498	5.05003	0.0246256	0.958613
Sirpa	-0.728177	1.84582	5.04949	0.0246332	0.958613
1810019J16Rik	-1.08408	2.66797	5.04143	0.0247481	0.958613
Galnt3	-1.32782	0.583519	5.03206	0.0248822	0.958613
Cd79a	1.04138	1.10177	5.02379	0.0250013	0.958613
Zfp385a	-1.24687	0.256723	5.02284	0.0250151	0.958613
Gas2	-0.694055	3.08967	5.02136	0.0250365	0.958613
Ly6h	-3.16241	-0.959933	5.00567	0.0252644	0.958613
Crygs	1.04523	4.12824	5.00504	0.0252737	0.958613
Gemin8	0.426467	3.21086	5.0008	0.0253356	0.958613
A930015D03Rik	-2.01045	0.483623	4.97581	0.0257042	0.958613
Pbrm1	-0.484543	6.33879	4.97377	0.0257345	0.958613
Vps35	-0.581477	7.34688	4.96061	0.0259311	0.958613
Phtf2	-0.475641	5.34955	4.95074	0.0260795	0.958613
Nktr	-0.441062	4.67508	4.93324	0.0263449	0.958613
5930412G12Rik	-0.725641	2.53372	4.92153	0.0265241	0.958613
LOC100041346	2.64038	-1.09711	4.89877	0.0268758	0.958613
Gm9	0.866115	5.31979	4.89529	0.0269301	0.958613
Tcte2	0.482885	2.67965	4.89335	0.0269603	0.958613
Abhd4	-0.692797	3.16738	4.88108	0.0271526	0.958613
Mpzl3	1.36036	-0.553972	4.87463	0.0272543	0.958613
Samd12	1.38138	1.11686	4.86956	0.0273345	0.958613
Pex26	0.914757	1.1372	4.86101	0.0274702	0.958613
Olfr316	0.867471	1.46204	4.85475	0.02757	0.958613
Dbx2	1.44452	2.07774	4.84983	0.0276489	0.958613
Dcxr	0.581848	3.57806	4.82723	0.0280136	0.958613
Mob3c	1.47497	-0.18746	4.82433	0.0280608	0.958613
Gnaq	-0.649116	2.62149	4.82362	0.0280723	0.958613
4933405D12Rik	1.31125	0.247772	4.8217	0.0281035	0.958613
Egfem1	1.89043	-0.560303	4.82002	0.0281311	0.958613
Six3os1	1.65236	-0.346801	4.81755	0.0281714	0.958613
Gm13306	0.504863	4.96121	4.80845	0.0283205	0.958613
Ccl27b	0.504863	4.96121	4.80845	0.0283205	0.958613
LOC100861978	0.504863	4.96121	4.80845	0.0283205	0.958613
Pi16	2.84863	-0.838869	4.80437	0.0283877	0.958613
Hmmr	-0.482998	7.07308	4.79966	0.0284653	0.958613
Surf6	-0.481999	2.96271	4.79419	0.0285559	0.958613
Zfp354c	-0.72125	1.4355	4.78212	0.0287568	0.958613
Rnf219	-0.627877	3.99669	4.77853	0.0288168	0.958613
C80913	-0.428608	5.43648	4.77743	0.0288351	0.958613
Smg5	-0.524259	2.87385	4.76813	0.0289913	0.958613
Acta2	-1.70215	0.942822	4.76197	0.0290953	0.958613
Casp9	0.498199	2.92777	4.7501	0.0292967	0.958613
Rrm1	-0.549562	6.64357	4.73302	0.029589	0.958613
Caprin2	-0.542908	4.66336	4.72811	0.0296735	0.958613
Kbtbd8	-0.666593	4.29569	4.72685	0.0296952	0.958613
Lace1	-0.682639	2.29369	4.72107	0.0297952	0.958613
Pcyox1	-0.522295	2.52745	4.71369	0.0299234	0.958613
Rnf144a	-0.997886	0.45668	4.70468	0.0300806	0.958613
4930534B04Rik	0.70911	1.93608	4.70437	0.030086	0.958613
Ano3	-1.89964	-0.605891	4.70059	0.0301523	0.958613
Itga1	1.25004	1.16952	4.6916	0.0303103	0.958613
Myl4	0.779026	1.54118	4.69039	0.0303318	0.958613
Mtap7d1	0.65933	3.51513	4.68607	0.0304081	0.958613
Zfp652	-0.722027	1.68362	4.68516	0.0304242	0.958613
Ccdc69	-1.72809	0.415467	4.68107	0.0304968	0.958613
1810044D09Rik	0.715069	1.92595	4.67832	0.0305456	0.958613
Sstr2	1.88999	-0.492491	4.67378	0.0306265	0.958613
Zfp319	-1.19698	-0.010557	4.67311	0.0306383	0.958613
Kdm5c	-0.548086	3.25657	4.66503	0.030783	0.958613
Sp6	-2.91496	-0.91418	4.66476	0.0307877	0.958613
Gm10046	0.951354	0.164249	4.66432	0.0307956	0.958613
Nefm	-2.90553	-0.613749	4.65722	0.0309233	0.958613
Fkbp6	0.389647	9.16182	4.65483	0.0309663	0.958613
Gsto1	0.47064	4.74074	4.65124	0.0310311	0.958613
Pgrmc2	-0.424615	3.40924	4.64969	0.0310592	0.958613
Bicd2	-0.642771	1.76986	4.63693	0.031291	0.958613
Gpt2	-0.540435	3.60784	4.63195	0.0313818	0.958613
Cyp11a1	-3.42268	-0.873426	4.63032	0.0314117	0.958613
Hrc	1.19167	0.919576	4.62726	0.0314677	0.958613
A930007I19Rik	0.985981	0.108052	4.62054	0.0315912	0.958613
Tmem164	0.681948	2.77436	4.62024	0.0315968	0.958613
Zcchc2	-0.632166	2.77497	4.61949	0.0316107	0.958613
Adamts17	-2.26584	-0.816562	4.61316	0.0317275	0.958613
Fam46c	-1.14283	1.0013	4.61249	0.0317399	0.958613
Pla2g12b	1.7532	-0.229855	4.60214	0.031932	0.958613
Pgs1	-0.653403	3.12702	4.59777	0.0320136	0.958613
Prr14	-0.842847	3.65977	4.59736	0.0320213	0.958613
D430020J02Rik	-0.620472	2.97103	4.5966	0.0320355	0.958613
Fubp1	-0.423583	7.16434	4.59272	0.032108	0.958613
Tnfsf13	1.02172	0.984584	4.58902	0.0321775	0.958613
Wdr11	-0.476759	3.70356	4.58876	0.0321822	0.958613
Gm6880	1.08009	3.90336	4.56926	0.0325506	0.958613
Cdk2	-0.452251	4.43342	4.56599	0.0326129	0.958613
Ralgds	-0.534798	3.12916	4.5592	0.0327424	0.958613
Mtus2	0.805746	1.60529	4.55438	0.0328346	0.958613
Ryr2	-1.1581	0.565727	4.55364	0.0328489	0.958613
Ythdc2	-0.800118	3.67664	4.53803	0.0331498	0.958613
Pam16	0.41389	7.19552	4.53763	0.0331574	0.958613
Rhox5	0.502798	9.84355	4.52689	0.0333662	0.958613
Slc30a5	-0.480425	3.60458	4.52201	0.0334615	0.958613
Espl1	-0.382963	4.31621	4.5185	0.0335302	0.958613
En2	-2.31005	-0.714918	4.51301	0.033638	0.958613
Hnrnpl	-0.42204	4.7231	4.5067	0.0337623	0.958613
Cdkn2b	-0.774779	1.23043	4.50302	0.033835	0.958613
Gm13298	3.03246	-0.794839	4.49852	0.0339243	0.958613
Gm6524	-1.08591	0.312864	4.48659	0.0341618	0.958613
9530053A07Rik	1.52786	0.778736	4.47971	0.0342996	0.958613
Apom	0.737187	0.458363	4.47968	0.0343001	0.958613
C030046I01Rik	-0.666051	3.28615	4.47245	0.0344455	0.958613
Ankrd50	-0.510789	2.4884	4.45457	0.0348081	0.958613
Sephs2	-0.733395	4.10746	4.44204	0.0350643	0.958613
Kif15	-0.434535	5.16506	4.43102	0.0352914	0.958613
Ldlr	-0.663075	2.41705	4.42474	0.0354214	0.958613
Zfp110	-0.431174	3.95605	4.41661	0.0355908	0.958613
Nat1	0.936708	1.1716	4.41314	0.0356632	0.958613
Itga9	-2.04187	-0.56117	4.4117	0.0356932	0.958613
Polr2j	0.462902	9.10435	4.40779	0.0357751	0.958613
Loxl3	0.574713	2.0399	4.40769	0.0357772	0.958613
Snora3	-1.23954	-0.523304	4.40235	0.0358894	0.958613
Cobra1	-0.560894	3.97873	4.39788	0.0359836	0.958613
Exoc2	-0.545574	3.82286	4.39659	0.0360109	0.958613
Psmg4	0.462576	6.55373	4.3913	0.0361228	0.958613
A530054K11Rik	-0.604889	3.40801	4.38763	0.0362005	0.958613
Spag17	-0.76634	1.32713	4.38381	0.0362819	0.958613
4930414L22Rik	-0.872281	2.411	4.37067	0.0365626	0.958613
Baiap2l1	-1.1479	1.59513	4.36778	0.0366247	0.958613
Ebf3	1.70272	-0.0622171	4.36171	0.0367554	0.958613
Tbc1d7	0.379242	6.76991	4.36102	0.0367703	0.958613
Gypc	-1.62755	0.252026	4.34336	0.0371535	0.958613
Fam159b	1.77218	-0.886935	4.33767	0.0372779	0.958613
Park2	1.54678	0.686853	4.33143	0.0374149	0.958613
Dmtf1	-0.489716	4.75947	4.32783	0.037494	0.958613
Dnase1l1	-1.22058	1.18259	4.32652	0.0375228	0.958613
Zbtb12	0.919504	0.448407	4.31215	0.0378411	0.958613
Galk1	-0.89886	4.56939	4.30246	0.0380573	0.958613
Fancm	-0.553311	3.70976	4.29694	0.038181	0.958613
Mat2a	-0.436129	6.59045	4.29101	0.0383143	0.958613
Vps28	0.453966	7.26204	4.28942	0.0383502	0.958613
Zfp169	-1.13399	0.0825786	4.28747	0.0383942	0.958613
Zfp455	-1.07871	1.21265	4.26159	0.0389833	0.958613
2210021J22Rik	0.393041	5.37394	4.25996	0.0390208	0.958613
Nr1d2	-0.594263	5.05164	4.25456	0.039145	0.958613
Kdelr3	-1.23881	1.22766	4.2487	0.0392804	0.958613
Gm5091	0.856469	3.57431	4.24281	0.039417	0.958613
Tmub2	-0.571882	3.21512	4.23769	0.0395359	0.958613
Cpsf6	-0.47148	5.95496	4.23628	0.0395688	0.958613
Dguok	0.419888	6.08232	4.22992	0.0397172	0.958613
Golim4	-0.807137	2.32486	4.22894	0.0397401	0.958613
Fndc4	-0.662037	3.33116	4.22347	0.0398686	0.958613
Pigm	-0.57032	2.76462	4.22004	0.0399493	0.958613
Mocs2	0.373673	5.09087	4.19903	0.040447	0.958613
Ttc9	-1.75936	-0.37313	4.19429	0.0405603	0.958613
Acpl2	1.40679	0.58516	4.1872	0.0407303	0.958613
Hes6	-0.738865	5.58298	4.17835	0.0409435	0.958613
Rexo1	-0.734598	2.18103	4.17743	0.0409658	0.958613
Cisd3	0.374055	6.20288	4.16491	0.0412697	0.958613
Tmem242	0.420733	5.07138	4.15565	0.0414959	0.958613
Mki67	-0.398156	6.20471	4.15293	0.0415627	0.958613
Zfp777	-0.945523	1.14627	4.15187	0.0415885	0.958613
Nrip3	2.13399	-0.0383981	4.15156	0.0415961	0.958613
Commd4	0.475811	8.05514	4.15012	0.0416315	0.958613
Styx	-0.686981	3.722	4.14348	0.0417952	0.958613
2610318N02Rik	0.692164	4.50391	4.1413	0.041849	0.958613
Arnt	-0.511216	2.87001	4.13614	0.0419769	0.958613
LOC100503496	-1.28466	0.127254	4.12902	0.0421537	0.958613
Slc16a9	-0.974971	1.73135	4.12439	0.0422693	0.958613
Tbk1	-0.453222	4.8526	4.12299	0.0423042	0.958613
Nxpe3	-1.67223	-0.346335	4.11856	0.0424153	0.958613
Fam48a	-0.537133	4.56136	4.1169	0.0424568	0.958613
C030039L03Rik	0.559025	2.52432	4.1148	0.0425095	0.958613
Hint3	0.497741	5.80016	4.11375	0.0425359	0.958613
Nhlrc2	-0.482709	3.17122	4.11284	0.0425589	0.958613
Pttg1	0.413089	8.18777	4.11193	0.0425819	0.958613
Supt3h	-0.676053	3.28456	4.10361	0.0427918	0.958613
Wdr95	0.942593	2.31879	4.10232	0.0428244	0.958613
Shkbp1	0.944901	0.862025	4.09817	0.0429296	0.958613
Nuak2	-1.38346	-0.371496	4.09665	0.0429682	0.958613
Fbxo42	-0.517301	3.60115	4.08303	0.043316	0.958613
4930515G01Rik	0.870989	-0.151857	4.07529	0.0435149	0.958613
Plcl1	-2.08771	-0.231609	4.07227	0.0435925	0.958613
Piga	-0.490514	3.11216	4.05595	0.0440159	0.958613
C1galt1	-0.658752	2.73638	4.05565	0.0440237	0.958613
Col4a5	-1.94063	-0.64639	4.05212	0.0441159	0.958613
Mrpl55	0.451497	8.42506	4.04656	0.0442615	0.958613
Tubg2	-0.873437	2.8598	4.04535	0.0442932	0.958613
Gm11627	-1.13385	0.354557	4.0434	0.0443444	0.958613
Dctn4	0.403963	3.48111	4.03984	0.0444381	0.958613
Slc41a2	-0.903247	0.76027	4.03508	0.0445636	0.958613
Nsg1	-1.44057	-0.238822	4.0306	0.0446821	0.958613
Entpd6	-0.528183	3.22409	4.02988	0.0447011	0.958613
Mrpl11	0.339434	7.54364	4.0257	0.0448121	0.958613
Fam65b	-1.35386	0.328662	4.02357	0.0448685	0.958613
Lrp5	-1.86731	-0.718838	4.02153	0.044923	0.958613
Dmgdh	-0.826921	0.746392	4.01294	0.0451523	0.958613
Srpk1	-0.400797	6.59481	4.01092	0.0452066	0.958613
Gm11961	1.20783	-0.108894	4.00659	0.0453228	0.958613
Gm17455	1.18771	2.41906	4.00509	0.0453632	0.958613
Gm41	0.6415	2.7981	3.99644	0.0455964	0.958613
Suv39h1	-0.570195	5.94536	3.99551	0.0456216	0.958613
Spata9	1.68729	-0.518314	3.99466	0.0456446	0.958613
2810453I06Rik	0.52845	2.45489	3.99135	0.0457344	0.958613
Hist1h2bg	0.669606	3.3145	3.99042	0.0457597	0.958613
Tcf21	-4.91574	0.119191	3.98292	0.0459639	0.958613
B3gnt5	-1.23253	1.20157	3.97878	0.046077	0.958613
Ston2	0.554398	3.321	3.97865	0.0460806	0.958613
Melk	-0.415004	5.72388	3.96998	0.0463184	0.958613
Lamc1	-0.447448	3.43014	3.96746	0.0463878	0.958613
Banf2	1.03381	-0.0146364	3.96424	0.0464765	0.958613
Cnnm1	1.87915	-0.104151	3.96256	0.0465229	0.958613
Gm4303	2.91734	-0.302884	3.95755	0.0466615	0.958613
Gm4305	2.91734	-0.302884	3.95755	0.0466615	0.958613
Gm4307	2.91734	-0.302884	3.95755	0.0466615	0.958613
Ehmt2	-0.604515	4.08745	3.95208	0.0468134	0.958613
Cux1	-0.801376	2.35505	3.94924	0.0468924	0.958613
Man1a2	-0.455139	4.27219	3.94821	0.0469213	0.958613
4930433N12Rik	1.31868	0.00747683	3.94461	0.0470218	0.958613
Fam96b	0.402633	7.43982	3.93952	0.0471642	0.958613
Lrrc9	0.88549	0.901172	3.9362	0.0472573	0.958613
Aspm	-0.447331	4.18923	3.93052	0.0474174	0.958613
Wdr48	-0.50076	5.45014	3.92982	0.0474369	0.958613
Gpd1	1.58835	-0.0705011	3.92777	0.047495	0.958613
Zswim7	0.480513	7.47806	3.92462	0.0475841	0.958613
Brd4	-0.380816	5.06973	3.92251	0.0476438	0.958613
Zfp341	1.40439	-0.566319	3.91735	0.0477901	0.958613
AV051173	0.350866	7.806	3.91239	0.0479314	0.958613
Klf11	-0.472036	3.9166	3.90966	0.0480092	0.958613
Yap1	-0.493881	3.45546	3.90692	0.0480877	0.958613
C1qtnf1	0.836068	4.58984	3.90417	0.0481663	0.958613
Apoa2	0.746629	1.35396	3.90358	0.0481834	0.958613
1700003M07Rik	1.54936	-0.449801	3.90092	0.0482598	0.958613
Zfx	-0.46553	5.33582	3.8964	0.0483898	0.958613
Osbpl11	-0.455332	3.71794	3.89502	0.0484293	0.958613
Ect2	-0.473288	6.44299	3.89469	0.0484389	0.958613
Fxn	0.637976	5.19306	3.88939	0.048592	0.958613
Dnahc8	0.73697	2.81146	3.88913	0.0485997	0.958613
Crebzf	-0.742448	3.48599	3.88866	0.0486131	0.958613
Ttyh1	-0.634361	2.25316	3.88388	0.0487518	0.958613
Fam116a	-0.4655	4.26001	3.88265	0.0487874	0.958613
Nol11	-0.360495	5.4708	3.88047	0.0488508	0.958613
Mageb18	2.0318	-0.428858	3.87981	0.0488701	0.958613
Coq7	0.351916	8.22962	3.87655	0.048965	0.958613
Bnip2	-0.383949	4.44992	3.86993	0.0491584	0.958613
Gm9833	-0.782548	1.7138	3.86911	0.0491826	0.958613
Aldh1b1	-0.85149	1.2834	3.86762	0.0492263	0.958613
Snx10	-0.390261	4.69364	3.86645	0.0492605	0.958613
Dnajc4	0.440672	4.53727	3.86352	0.0493467	0.958613
Ggta1	-0.837258	1.03435	3.86237	0.0493804	0.958613
Cib1	0.399821	8.32579	3.85989	0.0494537	0.958613
Znrf2	-0.583146	4.13583	3.85927	0.0494719	0.958613
Hspa2	-0.722683	1.46755	3.85852	0.0494939	0.958613
Nrn1l	0.76146	0.617765	3.85717	0.0495338	0.958613
Rhox2f	0.515264	6.47495	3.8546	0.0496098	0.958613
Polr2g	0.379483	9.49095	3.85372	0.0496357	0.958613
Rwdd3	0.615868	2.54152	3.85206	0.049685	0.958613
Gm5136	1.25102	-0.503281	3.84963	0.0497571	0.958613
Usp49	-0.55927	2.67125	3.84949	0.0497612	0.958613
Gm4302	2.67733	-0.663396	3.84781	0.049811	0.958613
Osbpl5	1.35269	-0.700555	3.84492	0.049897	0.958613
Inpp4a	0.91894	3.80137	3.84436	0.0499135	0.958613
Pitpnc1	-0.557795	2.64	3.84164	0.0499946	0.958613
Sertad4	-0.431724	3.51899	3.84054	0.0500273	0.958613
Ncapg2	-0.609286	4.58855	3.83984	0.0500484	0.958613
Ikzf1	1.66143	0.588063	3.83692	0.0501356	0.958613
Mcm4	-0.444317	6.61923	3.83387	0.0502267	0.958613
Ccdc3	0.577868	2.18134	3.8222	0.0505778	0.958613
Erc1	-0.582614	2.94188	3.82198	0.0505845	0.958613
Helt	0.955882	0.294842	3.82032	0.0506344	0.958613
2022-09-06	-1.34179	0.393329	3.82009	0.0506414	0.958613
Zfp36l1	-0.625948	2.51111	3.8194	0.0506624	0.958613
Gm5622	1.67394	-0.0825462	3.8143	0.050817	0.958613
Aox4	1.82195	-0.95398	3.81263	0.0508675	0.958613
Pias2	-0.426678	6.16984	3.81258	0.0508691	0.958613
Add1	-0.480853	3.73681	3.81067	0.0509271	0.958613
Ufc1	0.383161	7.20387	3.80555	0.0510831	0.958613
Twsg1	-0.520269	3.04256	3.80213	0.0511875	0.958613
Casp3	-1.27928	0.246183	3.80106	0.0512203	0.958613
Nmnat1	0.401856	3.37414	3.79775	0.0513215	0.958613
3200001D21Rik	0.595857	1.99079	3.795	0.051406	0.958613
Ahcyl1	-0.354473	5.07628	3.79284	0.0514723	0.958613
Efna1	-0.463279	5.15406	3.78821	0.0516148	0.958613
Actn4	-0.482808	4.97229	3.78695	0.0516536	0.958613
Clspn	-0.467346	4.7855	3.7864	0.0516705	0.958613
Cyp51	-0.431323	4.7332	3.77531	0.0520143	0.958613
Prc1	-0.459533	7.88337	3.77307	0.052084	0.958613
Rgs14	1.76388	-0.876363	3.77069	0.0521582	0.958613
2900011O08Rik	-0.891265	2.03477	3.76542	0.0523227	0.958613
Hdac9	-1.23983	0.916099	3.76441	0.0523542	0.958613
Lrrc14	-0.567057	2.83741	3.76239	0.0524177	0.958613
Psmf1	0.390838	6.81871	3.76168	0.0524397	0.958613
4833419F23Rik	1.37225	0.398494	3.75447	0.0526664	0.958613
Slc37a3	-0.504893	2.66492	3.7542	0.052675	0.958613
Tubg1	-0.683091	6.08101	3.75257	0.0527263	0.958613
Plk5	-1.13227	1.65442	3.74577	0.0529413	0.958613
Abi1	-0.53558	5.05727	3.74191	0.0530638	0.958613
Zbtb8a	-0.470981	4.55838	3.74144	0.0530787	0.958613
Taf5l	-0.577107	4.24125	3.73815	0.0531833	0.958613
N6amt2	0.357059	7.94034	3.73664	0.0532314	0.958613
Mrpl39	0.280875	7.43533	3.73556	0.0532659	0.958613
B230219D22Rik	-0.576737	4.06493	3.73131	0.0534014	0.958613
Map3k6	1.52358	-0.482568	3.7306	0.0534241	0.958613
B630005N14Rik	-0.752286	3.12345	3.71944	0.0537825	0.958613
Dux	2.46947	-0.942652	3.71941	0.0537834	0.958613
Cav1	-3.23599	-0.929492	3.71816	0.0538238	0.958613
Trmt112	0.343927	8.1531	3.71394	0.0539599	0.958613
Arrdc3	-0.505832	5.36514	3.7098	0.054094	0.958613
Rxfp2	1.69957	-0.418513	3.70824	0.0541446	0.958613
Dsn1	-0.445691	6.15144	3.69723	0.0545028	0.958613
Fam73b	-0.744886	0.860456	3.68876	0.0547803	0.958613
Hexim2	0.641006	1.95006	3.68712	0.0548343	0.958613
Zbtb38	-0.795569	1.42676	3.67542	0.0552203	0.958613
Psmb2	0.349555	10.3806	3.67468	0.0552448	0.958613
Pcca	-0.480115	3.75159	3.67376	0.0552753	0.958613
1600025M17Rik	2.02783	-0.990679	3.67188	0.0553377	0.958613
Trappc4	0.307212	7.72965	3.67041	0.0553867	0.958613
Hnrnpr	-0.415783	6.23556	3.6702	0.0553935	0.958613
Gm11413	0.774274	1.21078	3.66729	0.0554903	0.958613
5730559C18Rik	-0.807013	0.825962	3.65924	0.055759	0.958613
Eif2c4	1.01567	0.95836	3.6567	0.0558442	0.958613
Cd55	-0.532748	2.59078	3.65652	0.0558501	0.958613
Tm2d2	0.319492	6.78731	3.6556	0.0558809	0.958613
Hspa4	-0.325019	7.41523	3.65242	0.0559879	0.958613
Ttll11	-1.53992	-0.780911	3.65053	0.0560514	0.958613
Zmynd8	0.459282	4.37971	3.64989	0.0560728	0.958613
Gmfg	0.954307	3.64285	3.64809	0.0561336	0.958613
Capsl	0.895561	3.41596	3.6474	0.0561568	0.958613
Ankrd13d	0.949645	0.841682	3.64116	0.0563676	0.958613
Mbd6	-0.644191	1.81318	3.63753	0.0564906	0.958613
Mrpl45	0.354837	8.15521	3.63564	0.0565548	0.958613
Trem2	1.72585	-0.461707	3.63538	0.0565635	0.958613
Pank1	-0.659717	2.44022	3.63456	0.0565917	0.958613
Cdc7	-0.406799	5.949	3.63137	0.0567	0.958613
Casp2	-0.444779	4.22306	3.62978	0.0567545	0.958613
Megf6	-1.59006	-0.35843	3.62688	0.0568533	0.958613
Myl1	1.94625	-0.149252	3.62346	0.0569702	0.958613
Mrps10	0.423853	8.26617	3.62226	0.0570114	0.958613
Acot13	0.419766	7.87105	3.62082	0.0570607	0.958613
Nrp	0.419998	7.04672	3.6169	0.0571954	0.958613
Snx30	-0.467243	3.3538	3.61607	0.0572239	0.958613
Pdgfra	-2.28834	-0.329493	3.61582	0.0572324	0.958613
Gfpt2	0.915029	1.66946	3.61537	0.057248	0.958613
Gm1943	0.679905	4.93268	3.61187	0.0573686	0.958613
Rara	-0.759393	2.29676	3.60977	0.057441	0.958613
Ido2	1.90199	0.136439	3.6046	0.0576199	0.958613
Cfp	0.852559	0.41704	3.60221	0.0577027	0.958613
Cdkl5	1.06371	0.362759	3.59827	0.0578399	0.958613
Elk4	0.853236	0.182692	3.59663	0.057897	0.958613
Fzr1	-0.645838	4.37703	3.59452	0.0579703	0.958613
Mrpl23	0.438447	9.50323	3.59318	0.058017	0.958613
Sdr42e1	-1.28521	0.723315	3.59263	0.0580363	0.958613
Pnmt	1.6263	-1.08975	3.59238	0.058045	0.958613
1110008P14Rik	0.420187	5.67553	3.59188	0.0580624	0.958613
Gjb4	1.64514	1.08115	3.59021	0.0581207	0.958613
Whsc2	-0.827903	4.80675	3.5881	0.0581946	0.958613
Kifc5b	-0.712918	0.617795	3.58765	0.0582105	0.958613
Mgarp	1.00508	0.409575	3.58562	0.0582817	0.958613
Hlf	-0.920591	0.615682	3.58366	0.0583506	0.958613
Smek1	-0.552493	5.19049	3.58343	0.0583585	0.958613
Rnf38	-0.505021	3.15875	3.58246	0.0583925	0.958613
Fndc3a	-0.534296	3.67802	3.57975	0.0584881	0.958613
Irf5	2.25745	-1.05991	3.56812	0.0588989	0.958613
Znrd1	0.370935	5.92181	3.5659	0.0589778	0.958613
Klf10	-0.445653	4.54945	3.55813	0.0592545	0.958613
Fras1	-0.839888	0.632018	3.55618	0.0593243	0.958613
Alcam	-1.18687	-0.209135	3.55268	0.0594493	0.958613
Lmcd1	2.44448	-1.07439	3.54905	0.0595797	0.958613
Zfp629	-1.60586	-0.426315	3.54878	0.0595893	0.958613
Adck3	-0.701292	3.31019	3.54635	0.0596767	0.958613
Dpy19l3	-0.587458	1.71551	3.54304	0.0597958	0.958613
Smarcc1	-0.363209	5.6224	3.53612	0.0600458	0.958613
Taok3	-0.581529	2.01539	3.53555	0.0600663	0.958613
Dpm2	0.3265	6.38139	3.53442	0.0601074	0.958613
Vwa5b2	1.2784	-0.655631	3.52968	0.0602794	0.958613
1700001L19Rik	0.920694	3.26258	3.52408	0.0604834	0.958613
Foxred2	-1.43895	-0.294816	3.52386	0.0604913	0.958613
Cul4a	-0.423047	5.22387	3.52344	0.0605067	0.958613
Qprt	-1.39711	-0.392551	3.51379	0.0608599	0.958613
Spats2	-0.700054	1.89876	3.51224	0.0609172	0.958613
1110032A03Rik	0.593054	4.91503	3.51119	0.0609556	0.958613
Srebf2	-0.526069	3.11893	3.51003	0.0609985	0.958613
Tmem5	0.330332	6.66232	3.50815	0.0610676	0.958613
Slfn5	-1.47795	0.561836	3.50531	0.0611724	0.958613
Gatad2b	-0.585884	2.32103	3.49902	0.0614051	0.958613
3632451O06Rik	-0.586867	2.29062	3.49845	0.0614265	0.958613
Fam46a	-1.45605	0.0916524	3.49741	0.0614647	0.958613
Fbn2	-0.844256	1.32972	3.49501	0.0615539	0.958613
Arhgef3	-0.607256	2.00235	3.49412	0.0615872	0.958613
Afp	1.27733	0.506987	3.48942	0.0617621	0.958613
F630042J09Rik	1.36621	-0.529403	3.4892	0.0617703	0.958613
2700081L22Rik	0.796742	0.733805	3.48742	0.061837	0.958613
Cox7a2l	0.353378	8.3713	3.48717	0.0618461	0.958613
Slc22a21	-1.57147	0.716635	3.48594	0.0618922	0.958613
Tff2	1.27829	1.7755	3.48518	0.0619207	0.958613
Lhfp	-1.43361	-0.205584	3.4843	0.0619535	0.958613
Ndor1	-0.703143	3.39101	3.48203	0.0620385	0.958613
Exoc7	-0.625572	4.25452	3.4816	0.0620549	0.958613
Ropn1	2.35405	-0.305381	3.48128	0.0620667	0.958613
Myl12a	0.348562	10.1066	3.48079	0.0620849	0.958613
Ccdc15	0.50844	2.22353	3.48037	0.0621009	0.958613
Pid1	-0.532675	2.30314	3.47858	0.062168	0.958613
Cox6b1	0.324682	8.88165	3.47078	0.0624619	0.958613
Tmem161a	-0.626318	1.39688	3.46252	0.0627745	0.958613
Plk4	-0.39162	5.72844	3.45472	0.0630713	0.958613
Ndufa11	0.415668	9.31605	3.4547	0.063072	0.958613
1810062O18Rik	0.847838	0.0768565	3.4541	0.0630953	0.958613
Pigf	0.486879	6.30428	3.45358	0.063115	0.958613
Rims1	1.07583	0.0577598	3.45351	0.0631174	0.958613
Chm	-0.638438	3.7534	3.45339	0.0631221	0.958613
Zfp748	-0.463104	4.57025	3.45243	0.0631588	0.958613
Poll	-0.748234	1.40191	3.44728	0.0633561	0.958613
Dag1	-0.54637	2.74856	3.44657	0.0633833	0.958613
Mllt6	-0.58972	2.01015	3.43747	0.0637331	0.958613
Gtsf1l	1.05607	5.89742	3.43511	0.0638243	0.958613
Snord72	-1.74342	-0.920307	3.43308	0.0639028	0.958613
Pde6b	1.17284	3.54732	3.43092	0.0639864	0.958613
Fam178a	-0.355037	4.90037	3.42585	0.0641831	0.958613
Sfmbt2	0.498969	3.05842	3.42551	0.0641963	0.958613
Kif2c	-0.554251	5.62969	3.42497	0.0642176	0.958613
Coch	-0.889271	1.69481	3.42349	0.0642751	0.958613
Inpp5e	-0.439996	3.32486	3.42211	0.0643288	0.958613
Fam49a	0.862954	3.58049	3.41529	0.064595	0.958613
Fbxl20	-0.593245	3.80868	3.41216	0.0647178	0.958613
Fam162a	0.345701	8.09508	3.41082	0.0647702	0.958613
Plk1	-0.803674	5.68628	3.40754	0.064899	0.958613
Tmem218	0.438665	4.71583	3.40646	0.0649416	0.958613
Dnajc28	-0.970159	0.614826	3.40446	0.0650205	0.958613
1700013H16Rik	1.0827	6.95037	3.40224	0.065108	0.958613
Grcc10	0.431862	7.71911	3.40223	0.0651083	0.958613
2700046G09Rik	-0.737871	1.81462	3.40007	0.0651937	0.958613
Sla2	0.375581	8.17174	3.40002	0.0651957	0.958613
Tenc1	-1.26426	-0.445022	3.39918	0.0652288	0.958613
Nek8	-0.63858	2.51429	3.39425	0.0654242	0.958613
B3gnt7	-0.756843	3.44163	3.39044	0.0655756	0.958613
Iscu	0.35443	7.78105	3.38923	0.0656236	0.958613
Lgals1	0.412682	9.1203	3.38755	0.0656904	0.958613
Clca6	1.7588	-0.844516	3.38558	0.0657691	0.958613
Mpc1	0.53183	7.95729	3.38555	0.0657701	0.958613
Lifr	-0.544678	2.62219	3.38363	0.065847	0.958613
Mex3b	-1.19776	-0.191497	3.3828	0.0658801	0.958613
Aqp3	2.36021	-0.282432	3.38188	0.0659168	0.958613
Immp2l	0.51078	4.97385	3.37948	0.0660128	0.958613
Dolpp1	-0.911223	2.29555	3.37935	0.0660179	0.958613
1110008F13Rik	0.363732	8.73247	3.37699	0.0661126	0.958613
Mocos	-1.21909	-0.272599	3.37624	0.066143	0.958613
Pes1	-0.370955	4.93859	3.37428	0.0662216	0.958613
Nup133	-0.328156	5.59965	3.37377	0.0662422	0.958613
Phactr4	-0.376236	3.59038	3.37152	0.0663325	0.958613
Sfxn5	0.547146	2.25933	3.37062	0.0663688	0.958613
1110012L19Rik	0.37626	6.61731	3.37	0.0663939	0.958613
Ric3	-0.62117	1.95425	3.36919	0.0664266	0.958613
Ptcd1	0.354115	6.9259	3.36857	0.0664513	0.958613
Mrpl27	0.406864	7.4131	3.36856	0.0664518	0.958613
5830417I10Rik	-0.48744	4.25496	3.36834	0.0664607	0.958613
Psors1c2	1.07318	3.0913	3.36711	0.0665103	0.958613
Slc26a6	-1.16825	-0.262556	3.36513	0.0665902	0.958613
Nubpl	0.328967	6.05299	3.36037	0.0667829	0.958613
Fastkd5	-0.536262	3.01883	3.35935	0.0668243	0.958613
Dip2a	-0.867992	0.609629	3.35775	0.0668892	0.958613
Pdgfc	-1.5089	-0.668816	3.35726	0.0669092	0.958613
Pag1	-1.28821	-0.295486	3.35517	0.0669942	0.958613
Nova1	-0.917274	1.80133	3.35065	0.0671783	0.958613
Dennd1a	0.736902	1.54728	3.35064	0.0671789	0.958613
Mn1	-0.9878	0.253131	3.34907	0.0672431	0.958613
Dync1i1	0.857891	4.89407	3.34599	0.0673688	0.958613
5033406O09Rik	-1.71419	0.0560024	3.34341	0.0674747	0.958613
Pop4	0.30762	7.32653	3.34298	0.0674921	0.958613
Map2k4	-0.376152	5.11645	3.34298	0.0674922	0.958613
Zfp560	0.517393	3.93775	3.34294	0.0674938	0.958613
Higd2a	0.356351	7.55238	3.34025	0.0676043	0.958613
Igsf10	-0.866999	0.994821	3.34022	0.0676057	0.958613
1810026J23Rik	-0.420573	3.78781	3.33871	0.0676678	0.958613
Fnip2	-0.675856	2.61676	3.33528	0.0678088	0.958613
2700050L05Rik	-0.408736	4.34846	3.33308	0.0678996	0.958613
Itga8	-2.64235	-0.577723	3.3272	0.0681429	0.958613
Arpc5l	0.342385	8.14066	3.32378	0.0682847	0.958613
Matn3	-2.68234	-0.82984	3.32286	0.0683227	0.958613
Zfp715	-0.43903	4.4936	3.32096	0.0684019	0.958613
Naa16	-0.395596	5.32782	3.31926	0.0684726	0.958613
Rnf144b	1.00003	0.0437943	3.31618	0.0686012	0.958613
Ddah2	-0.588553	3.58759	3.31312	0.0687291	0.958613
Rbmx	-0.475727	3.37078	3.31293	0.068737	0.958613
Dlx4	-2.63902	-0.188049	3.30975	0.0688698	0.958613
Aif1	1.2286	0.998592	3.30873	0.0689127	0.958613
Ndufa8	0.377322	8.56154	3.30667	0.0689992	0.958613
Paox	-0.641477	3.85025	3.30622	0.0690181	0.958613
Syt6	1.10479	-0.431029	3.3055	0.0690484	0.958613
4931428L18Rik	1.06834	0.635673	3.30536	0.069054	0.958613
Supt4h1	0.360548	8.52854	3.30259	0.0691708	0.958613
Hibch	0.368457	5.16425	3.29785	0.0693706	0.958613
Pank3	-0.538414	3.64693	3.29679	0.0694153	0.958613
Fgfr4	0.836928	0.402355	3.29677	0.0694163	0.958613
Psmb9	1.37788	0.479327	3.29636	0.0694337	0.958613
Papss1	-0.72698	3.20873	3.29248	0.0695978	0.958613
4930430F08Rik	0.653056	4.26509	3.29006	0.0697004	0.958613
Tbx1	-1.7404	0.247596	3.28826	0.0697771	0.958613
Arhgdib	1.12907	2.08803	3.28228	0.0700315	0.958613
Rnase6	1.14707	0.281212	3.27934	0.0701571	0.958613
4930520O04Rik	-1.63798	-0.591431	3.2757	0.0703131	0.958613
1700020N01Rik	1.09219	0.0456469	3.27239	0.0704548	0.958613
Dtwd2	-0.416524	4.02925	3.27215	0.070465	0.958613
Ncoa2	-0.532077	4.52583	3.27085	0.0705212	0.958613
Xpo6	-0.368631	5.42542	3.2708	0.0705233	0.958613
Maea	-0.606227	5.69154	3.27026	0.0705465	0.958613
Ldlrad3	-0.660473	1.85436	3.26819	0.0706356	0.958613
Brd1	-0.472501	4.6969	3.26806	0.070641	0.958613
Ntf3	-0.965356	-0.01367	3.26565	0.070745	0.958613
Zfp451	-0.311419	5.80977	3.26496	0.0707747	0.958613
Rbm45	0.525532	1.52589	3.26319	0.0708513	0.958613
Pnkd	0.451742	8.37488	3.26287	0.0708649	0.958613
Fbxw5	-0.854876	2.22865	3.26022	0.0709795	0.958613
Kif3c	-0.768814	0.830846	3.26007	0.0709859	0.958613
Sap25	0.618644	2.69102	3.25986	0.0709952	0.958613
Prrx2	-1.01982	1.82847	3.25911	0.0710278	0.958613
Serpinb6c	-1.61983	-0.39954	3.25836	0.07106	0.958613
Rhox3e	-2.37304	-0.336968	3.25773	0.0710876	0.958613
Mir3103	0.914509	-0.00727876	3.25623	0.0711525	0.958613
Dpf2	-0.703565	6.1453	3.25609	0.0711587	0.958613
Heatr5b	-0.58079	2.77636	3.25488	0.0712112	0.958613
Fam40b	1.87434	-0.270409	3.25404	0.0712474	0.958613
Erlin2	-0.375838	4.37362	3.25397	0.0712507	0.958613
Mrpl20	0.314032	8.0497	3.25215	0.0713299	0.958613
Fchsd2	-0.640595	3.01211	3.25211	0.0713316	0.958613
Srsf1	-0.483831	6.29842	3.25117	0.0713725	0.958613
Gm9855	-0.384866	4.72619	3.24805	0.0715084	0.958613
6530401N04Rik	0.271657	7.11196	3.2476	0.0715282	0.958613
Snrnp25	0.421612	8.18015	3.24742	0.0715361	0.958613
Nif3l1	0.283841	6.72212	3.24664	0.0715701	0.958613
Loxl1	1.10077	-0.375854	3.24648	0.071577	0.958613
Gm16845	-0.687802	1.83975	3.24291	0.0717331	0.958613
Mfap3l	0.708232	0.659938	3.24158	0.0717914	0.958613
Abca5	-1.13536	0.920764	3.24064	0.0718328	0.958613
Gars	-0.402651	6.76898	3.24007	0.0718577	0.958613
Gm5531	0.828543	4.26662	3.23903	0.0719032	0.958613
Nckap5	1.44426	-0.531478	3.23586	0.0720423	0.958613
Dtwd1	0.357889	7.0334	3.23545	0.0720606	0.958613
6230400D17Rik	0.463584	5.57267	3.23486	0.0720864	0.958613
Efna4	-0.688735	2.0468	3.23408	0.0721207	0.958613
Sgol2	-0.442924	5.8711	3.23339	0.0721511	0.958613
Tdg	-0.38256	4.72816	3.22927	0.0723328	0.958613
Psenen	0.390449	7.66823	3.22839	0.0723716	0.958613
1500003O03Rik	-0.546546	3.33652	3.22605	0.0724754	0.958613
Tead1	-0.5463	3.45301	3.224	0.072566	0.958613
Hsd11b2	-0.835329	0.522814	3.22252	0.0726316	0.958613
Fbxw4	-0.734289	1.2282	3.22215	0.0726481	0.958613
Ewsr1	-0.409726	6.32709	3.22094	0.0727019	0.958613
Tbc1d2	-1.22682	-0.174586	3.21607	0.0729185	0.958613
Zfp879	0.937262	0.879109	3.21482	0.072974	0.958613
9130019P16Rik	2.00809	-0.875565	3.21207	0.0730971	0.958613
Nop16	0.362541	8.82161	3.21062	0.0731619	0.958613
B3galt4	-1.16037	0.116552	3.21014	0.0731833	0.958613
Rhox2b	0.431062	8.22343	3.20732	0.0733094	0.958613
Slc25a1	-0.657412	5.2423	3.20717	0.073316	0.958613
Kif11	-0.372984	6.083	3.2061	0.073364	0.958613
Kdelc1	0.296403	5.32896	3.20364	0.0734744	0.958613
Eepd1	0.818303	0.528063	3.19382	0.073917	0.958613
Phf2	1.01951	-0.166847	3.19234	0.0739839	0.958613
Zfp280b	-0.412103	3.19346	3.19214	0.073993	0.958613
1700001G11Rik	0.677022	2.0358	3.19191	0.0740037	0.958613
Tab3	-0.648858	4.30659	3.18985	0.0740969	0.958613
Hipk3	-0.664332	3.96584	3.18748	0.0742043	0.958613
Fcgr3	0.997709	1.58347	3.18745	0.0742056	0.958613
Rab11fip4	-1.07538	0.314141	3.18743	0.0742066	0.958613
Angpt2	0.772721	1.45763	3.18593	0.0742749	0.958613
Bbs12	-0.453836	2.51113	3.18537	0.0743	0.958613
Fam53b	-0.55189	1.72294	3.18157	0.0744733	0.958613
Abca4	0.714648	0.625697	3.18136	0.0744825	0.958613
Arhgef19	-0.738747	0.317496	3.18081	0.0745076	0.958613
Dennd4b	0.750999	0.171675	3.17842	0.0746167	0.958613
C1ql3	-0.892913	0.00492819	3.17819	0.0746275	0.958613
Vrtn	0.999884	0.311957	3.17535	0.0747573	0.958613
Nedd4	-0.300052	7.32587	3.17403	0.0748175	0.958613
Ctnna1	-0.282868	5.71719	3.17335	0.0748487	0.958613
AI429214	1.30425	-0.331698	3.17158	0.0749298	0.958613
Papd5	-0.483309	4.02422	3.16557	0.0752064	0.958613
Fam63b	0.930522	1.57491	3.16434	0.0752627	0.958613
Ckap2l	-0.495253	4.86313	3.16369	0.0752926	0.958613
Akap8l	-0.545217	4.25534	3.16165	0.075387	0.958613
Rac2	1.4515	-0.410316	3.16097	0.0754186	0.958613
Smek2	-0.451084	4.8737	3.16092	0.0754206	0.958613
Itih5	1.09502	0.327461	3.1607	0.0754309	0.958613
Slain2	-0.325545	4.56374	3.16045	0.0754422	0.958613
Shc4	0.7442	0.957137	3.1598	0.0754724	0.958613
Morn4	-0.583791	3.32421	3.15767	0.0755709	0.958613
Glo1	0.329097	8.52184	3.15604	0.0756463	0.958613
Cdca2	-0.572285	5.62059	3.1502	0.0759177	0.958613
Grtp1	0.37093	4.34554	3.14942	0.0759541	0.958613
A230072C01Rik	0.35668	5.98144	3.14783	0.0760281	0.958613
Rpl24	0.329422	9.93328	3.1465	0.0760902	0.958613
Arrdc1	-1.00283	2.18616	3.1454	0.0761415	0.958613
Atox1	0.407281	8.17341	3.14512	0.0761543	0.958613
Hdx	1.19124	0.016755	3.14495	0.0761623	0.958613
Usp45	-0.490106	2.73794	3.14382	0.0762153	0.958613
BC051142	-2.66616	-0.252366	3.14122	0.0763368	0.958613
Mrps12	0.373056	8.54817	3.13948	0.076418	0.958613
Sohlh2	-0.56002	6.85686	3.13945	0.0764198	0.958613
Prrc2c	-0.358128	6.05261	3.13943	0.0764206	0.958613
Rab36	0.803282	1.34638	3.1377	0.0765017	0.958613
Psmb1	0.323031	9.81571	3.1362	0.0765721	0.958613
Zfyve21	0.2762	6.99813	3.13515	0.0766213	0.958613
Gltscr1	0.894657	-0.0170459	3.13502	0.0766277	0.958613
Tbc1d1	-0.408592	3.41951	3.13452	0.076651	0.958613
Plcd3	1.11003	-0.233777	3.13273	0.0767353	0.958613
Zbtb9	-0.558405	2.0302	3.13053	0.0768389	0.958613
Pomp	0.339614	9.04378	3.1283	0.0769441	0.958613
Tcerg1	-0.305218	6.22489	3.12521	0.0770897	0.958613
Gm884	1.42182	0.159331	3.12447	0.0771251	0.958613
Tm2d3	0.348553	7.54316	3.12006	0.077334	0.958613
Rnf44	-0.541126	3.93996	3.11989	0.0773418	0.958613
Lrig3	-0.836923	0.0696111	3.11699	0.0774799	0.958613
Hax1	0.253947	7.78028	3.11589	0.0775323	0.958613
Nop10	0.350611	8.72747	3.11553	0.0775495	0.958613
Tagln	-1.33313	-0.633226	3.11523	0.0775635	0.958613
Cdhr1	-0.975274	0.572133	3.11477	0.0775855	0.958613
Dync1li2	-0.326078	4.42293	3.11416	0.0776143	0.958613
Sufu	-1.2561	-0.600854	3.11034	0.0777969	0.958613
1810027O10Rik	0.370021	7.89013	3.10918	0.0778523	0.958613
A630007B06Rik	-0.473862	2.86972	3.10792	0.0779125	0.958613
Orai3	-0.531077	3.24914	3.10577	0.0780152	0.958613
Lyzl4	2.02171	-0.379326	3.10525	0.0780403	0.958613
Chst7	1.78384	-0.357127	3.10151	0.0782199	0.958613
Atp8b5	0.837771	2.21571	3.09791	0.0783929	0.958613
Stk36	0.585839	1.05792	3.09776	0.0784002	0.958613
LOC100503280	0.915893	4.25152	3.09575	0.078497	0.958613
Irf1	-0.597101	5.15974	3.09565	0.0785018	0.958613
Dip2b	-0.399536	3.84576	3.09199	0.0786786	0.958613
Mir293	1.61376	-0.75197	3.09165	0.0786948	0.958613
Abcf3	-0.684704	4.67315	3.09032	0.0787594	0.958613
Ptges3l	0.645831	1.29449	3.08765	0.0788888	0.958613
Mrpl22	0.387996	7.75428	3.08541	0.0789973	0.958613
Gmcl1	-0.413529	5.01808	3.08203	0.0791616	0.958613
Ltn1	-0.376876	4.01251	3.08148	0.0791886	0.958613
Sec31a	-0.411901	4.62889	3.07978	0.079271	0.958613
Rhox6	0.846803	8.69399	3.07969	0.0792755	0.958613
Ndufa7	0.401472	9.6855	3.0794	0.0792897	0.958613
Nedd8	0.365801	9.13921	3.0781	0.079353	0.958613
Gm595	2.05682	-0.910127	3.07806	0.0793552	0.958613
Rab40b	1.71825	-0.470444	3.07651	0.0794307	0.958613
Rpl3l	0.967747	0.551376	3.07472	0.0795183	0.958613
Npy	1.08312	0.113605	3.0729	0.0796075	0.958613
Bloc1s2a	0.304888	6.93681	3.07019	0.0797404	0.958613
Tbc1d13	0.667968	1.5485	3.06948	0.0797748	0.958613
Tpx2	-0.327123	7.10558	3.06485	0.0800027	0.958613
Psmb6	0.375879	10.6536	3.06423	0.080033	0.958613
Pabpc6	1.65205	-0.850855	3.06409	0.0800402	0.958613
Taf15	-0.613086	2.46874	3.06361	0.0800637	0.958613
Glb1l2	-1.11831	0.780964	3.06044	0.0802198	0.958613
Gpcpd1	-0.382459	5.82446	3.05918	0.0802822	0.958613
Kank1	-0.401066	3.52007	3.0589	0.0802961	0.958613
Ttll4	-0.4162	3.15513	3.05851	0.0803152	0.958613
Sgpp1	-0.564398	4.76903	3.05577	0.080451	0.958613
Gal3st4	0.587193	2.84339	3.05403	0.0805373	0.958613
Ost4	0.347391	8.95319	3.05241	0.0806173	0.958613
Mcart1	-0.383115	5.00352	3.05134	0.0806707	0.958613
Bcas2	0.348187	10.2901	3.05015	0.0807295	0.958613
Cox4i1	0.331841	10.44	3.04946	0.0807638	0.958613
Nfe2l3	1.13559	0.560184	3.04858	0.0808078	0.958613
Heatr3	-0.3938	4.23799	3.04633	0.0809196	0.958613
Cdc27	-0.431836	5.82223	3.04557	0.0809575	0.958613
Mir1893	0.554473	1.70283	3.04325	0.0810737	0.958613
Taf7	0.298131	7.16616	3.04112	0.08118	0.958613
Tmed7	-0.507684	4.82762	3.04084	0.0811937	0.958613
Parvb	1.13178	-0.0828628	3.03749	0.0813617	0.958613
Rad54b	-0.295899	6.63897	3.03642	0.0814151	0.958613
Fos	-0.773738	2.76054	3.03626	0.0814231	0.958613
Zmym1	-0.335199	4.96521	3.03472	0.0815004	0.958613
Wbp11	-0.390574	6.55434	3.03251	0.0816118	0.958613
Jrkl	-0.868528	0.353903	3.03185	0.0816446	0.958613
Arhgap20	-1.42719	-0.216291	3.03169	0.081653	0.958613
3110040N11Rik	0.354552	5.63384	3.02698	0.0818902	0.958613
Slc47a1	-1.64984	-0.571274	3.0257	0.081955	0.958613
Golga1	-0.467549	3.19396	3.02561	0.0819593	0.958613
Syncrip	-0.361398	5.3971	3.02209	0.0821373	0.958613
5730403B10Rik	0.31623	6.3294	3.02174	0.0821555	0.958613
Rpusd1	-0.73352	3.59032	3.02161	0.0821616	0.958613
Med10	0.416101	8.93295	3.01601	0.082446	0.958613
Atp6v1f	0.330193	9.00242	3.01476	0.0825098	0.958613
Zcchc11	-0.438712	5.23321	3.01436	0.0825303	0.958613
Plekha4	1.21736	-0.597273	3.01419	0.0825386	0.958613
Glud1	-0.332974	6.23241	3.01272	0.0826134	0.958613
4922502N22Rik	1.54736	-1.13242	3.01143	0.0826794	0.958613
Ncald	-1.19367	-0.293857	3.01016	0.0827442	0.958613
Gm5535	0.852796	-0.63747	3.00972	0.0827666	0.958613
Ankrd33b	1.36838	0.145175	3.00867	0.0828204	0.958613
Apoa1	0.68961	1.39451	3.00814	0.0828473	0.958613
Fam83b	-1.34166	-0.549386	3.00744	0.0828829	0.958613
Gmppb	-0.702783	3.09063	3.00524	0.0829958	0.958613
AI464131	-1.14486	-0.371237	3.00494	0.0830112	0.958613
2022-09-04	0.930039	1.48116	3.0047	0.0830232	0.958613
4930524L23Rik	0.812224	0.125642	3.00292	0.0831146	0.958613
Ube3b	-0.46048	2.98704	3.00194	0.0831647	0.958613
Slco4a1	-1.08991	-0.375841	3.00057	0.083235	0.958613
Prmt6	-0.464148	2.55421	3.00007	0.0832611	0.958613
Nell2	0.862666	0.753855	2.9997	0.08328	0.958613
Ctbp1	-0.57505	4.48106	2.99898	0.0833169	0.958613
Plcl2	0.498469	3.41208	2.99863	0.0833352	0.958613
Cyb5d2	-0.452769	3.14675	2.99841	0.0833461	0.958613
Exosc8	0.417273	9.66843	2.9982	0.0833571	0.958613
Lhx8	-1.13219	0.245951	2.99533	0.0835049	0.958613
Myo1f	1.24977	-0.707864	2.99374	0.0835871	0.958613
Zfyve27	-0.595422	1.98639	2.99326	0.0836114	0.958613
Gm7008	0.663559	0.834647	2.99255	0.0836485	0.958613
Dpys	0.921988	3.65833	2.99118	0.083719	0.958613
Selm	0.462296	4.95659	2.99101	0.083728	0.958613
Edem2	-0.573025	5.41072	2.98859	0.0838531	0.958613
5430417L22Rik	0.581297	1.4695	2.98674	0.0839491	0.958613
2210010C17Rik	0.640314	3.25765	2.98583	0.0839962	0.958613
Rbm10	-0.355729	4.53687	2.98518	0.0840299	0.958613
Rab11fip2	-0.508281	3.14626	2.98337	0.084124	0.958613
4933426M11Rik	-0.603266	1.90716	2.98246	0.0841711	0.958613
Usp1	-0.398265	6.40123	2.98018	0.08429	0.958613
Ppp1r13l	1.206	-0.385338	2.97491	0.0845649	0.958613
B4galt4	-0.546425	2.42731	2.97392	0.0846164	0.958613
Mapkap1	-0.368018	4.93516	2.97379	0.0846234	0.958613
Mttp	-0.692952	1.52731	2.97294	0.0846681	0.958613
Rhoq	0.450089	5.15139	2.97251	0.0846905	0.958613
Lemd3	-0.621574	3.64341	2.96967	0.0848391	0.958613
Ccdc132	-0.444562	5.63383	2.96662	0.0849995	0.958613
Sp4	-0.733202	2.6063	2.96653	0.0850038	0.958613
Brca1	-0.331667	4.83206	2.9657	0.0850475	0.958613
Fbxw11	-0.441166	4.42696	2.96475	0.0850977	0.958613
2210404J11Rik	0.353842	6.04699	2.96324	0.0851772	0.958613
Swi5	0.274671	8.67011	2.95547	0.0855874	0.958613
Gcm1	1.21046	1.40201	2.9519	0.0857768	0.958613
Pacs1	-0.508736	3.17775	2.94783	0.0859928	0.958613
Muc13	-2.37703	-0.931748	2.94707	0.0860332	0.958613
Tmem79	-1.53275	-0.737096	2.94577	0.0861027	0.958613
6820408C15Rik	1.5613	-0.601139	2.9456	0.0861117	0.958613
Fxyd6	-0.511513	4.94529	2.94545	0.0861196	0.958613
Exoc3	-0.457964	5.69199	2.94398	0.086198	0.958613
Tmem237	0.3407	5.96963	2.9439	0.0862024	0.958613
Cse1l	-0.443372	7.91751	2.94306	0.0862469	0.958613
Rbm44	-0.435401	6.33558	2.94104	0.0863553	0.958613
Aurkaip1	0.353309	8.60433	2.93773	0.0865321	0.958613
Pdzrn3	-0.870405	1.18699	2.9345	0.0867054	0.958613
Gm20594	-0.994466	0.777953	2.93441	0.0867105	0.958613
Sra1	0.382256	8.40497	2.93341	0.0867639	0.958613
Ppapdc3	-1.29519	-0.53947	2.93321	0.0867748	0.958613
Fip1l1	-0.447744	4.74037	2.93133	0.086876	0.958613
Rps6ka1	-0.738919	4.33314	2.92938	0.0869809	0.958613
Ifitm1	0.348116	9.81823	2.92828	0.0870401	0.958613
Sp5	-0.833298	1.06419	2.92827	0.0870408	0.958613
Fam203a	0.611101	1.8697	2.92733	0.0870915	0.958613
Rabl5	0.334288	5.0317	2.92641	0.0871411	0.958613
Rhoj	-3.05085	-1.31479	2.9256	0.0871849	0.958613
Plvap	0.692935	3.3592	2.92507	0.0872134	0.958613
Ndc80	-0.268618	6.4333	2.92463	0.0872372	0.958613
Ndufs6	0.367284	9.38228	2.92412	0.087265	0.958613
Ddx31	-0.567717	2.96307	2.91905	0.0875393	0.958613
H2-Oa	-1.70393	0.291525	2.91789	0.0876026	0.958613
Med13	-0.523579	4.12002	2.91746	0.0876258	0.958613
Ccdc19	1.63289	-0.884363	2.91685	0.087659	0.958613
Ppap2a	0.651349	3.9565	2.91684	0.0876591	0.958613
4932416H05Rik	-0.859409	0.357412	2.91286	0.087876	0.958613
Siglecg	-0.77626	0.820361	2.91114	0.0879699	0.958613
N4bp1	-0.303772	4.31818	2.91113	0.0879701	0.958613
Diap2	-0.669893	1.62437	2.91042	0.088009	0.958613
Pparg	1.3383	2.62483	2.90754	0.0881663	0.958613

## Sheet: Male_Mid_vs_Oil
Symbol	logFC	logCPM	LR	PValue	FDR
Phlda2	5.26951	9.21102	51.6686	6.57052e-13	9.20399e-09
Slc22a18	3.6691	4.57068	36.8712	1.26194e-09	8.83864e-06
Cd164l2	3.04607	1.95961	33.7501	6.26655e-09	2.92606e-05
Calcoco2	3.12703	5.35717	32.8373	1.00205e-08	3.50917e-05
Nr6a1	1.76821	4.34989	27.0041	2.0302e-07	0.00056878
Gata2	3.02552	3.35882	25.9398	3.52228e-07	0.000728119
Car5b	2.30053	2.85415	25.8771	3.63852e-07	0.000728119
Nlrp4c	1.80324	3.65441	24.4555	7.60442e-07	0.00133153
Gjb4	3.74098	1.08115	23.2147	1.44887e-06	0.00225509
Msx2	2.94209	4.8202	22.9401	1.67133e-06	0.00234119
Porcn	2.15303	4.21288	21.7024	3.18392e-06	0.00405458
Tnnt3	3.7111	2.2411	21.5236	3.49502e-06	0.00407986
Rhox6	2.22639	8.69399	20.932	4.75881e-06	0.00499336
Npnt	2.1474	1.96269	20.8357	5.00421e-06	0.00499336
Rhox4g	2.16594	4.80093	20.7088	5.34697e-06	0.00499336
Bdnf	4.06171	-0.241116	20.2418	6.8247e-06	0.00597502
Rhox9	2.19789	9.20347	20.0326	7.61342e-06	0.00627346
Hbegf	1.91873	2.29603	19.7498	8.8271e-06	0.00686944
Kcnc4	2.74869	-0.143775	19.3655	1.07938e-05	0.0079579
Wfdc2	1.60975	4.35705	18.9079	1.37187e-05	0.00935959
Slc13a2	-3.90294	-0.0359091	18.8649	1.40314e-05	0.00935959
Rhox4b	2.06942	4.99249	18.6392	1.57943e-05	0.0100566
Slc38a4	1.98394	5.15747	18.5474	1.65732e-05	0.0100938
Dcn	-7.46443	1.81474	18.2355	1.95211e-05	0.0113938
Hopx	3.42994	0.818784	17.877	2.35648e-05	0.0127934
Esam	5.32727	-0.833837	17.852	2.38774e-05	0.0127934
Rhox4e	2.15525	5.14965	17.7907	2.4659e-05	0.0127934
Egfl6	1.90706	2.12173	17.6091	2.71293e-05	0.0135724
Stard8	2.14804	1.36366	17.2517	3.27411e-05	0.015306
Lrrc34	1.81083	7.47697	17.2494	3.27798e-05	0.015306
Cnpy1	2.04686	0.665774	17.0707	3.60139e-05	0.0162737
Gcm1	2.81278	1.40201	16.9161	3.90696e-05	0.0171027
Rhox4d	2.04618	4.40666	16.7914	4.17214e-05	0.0175214
Flrt3	2.07451	2.67512	16.6599	4.47171e-05	0.0175214
Rhox4f	2.03276	4.6137	16.6253	4.55388e-05	0.0175214
Ttll6	4.53097	-0.0315259	16.5759	4.67421e-05	0.0175214
2010001M06Rik	1.25357	4.15039	16.5548	4.72644e-05	0.0175214
Bcat1	2.7947	2.18443	16.5441	4.75309e-05	0.0175214
Snx33	-4.65131	0.464003	16.156	5.83337e-05	0.0209523
Vangl1	1.8429	2.7818	16.1061	5.98905e-05	0.0209737
Acbd7	-1.73141	4.21614	16.042	6.19516e-05	0.0211663
Sgms2	1.5427	2.30701	15.8942	6.69844e-05	0.0223409
BC048679	1.71551	5.39867	15.7923	7.06907e-05	0.0230287
Gpr126	2.05298	1.27354	15.7403	7.26595e-05	0.0231321
1500009L16Rik	1.50044	5.73682	15.6828	7.49028e-05	0.0231675
1700026D08Rik	3.42607	1.07001	15.6533	7.60784e-05	0.0231675
Lyzl4	3.84451	-0.379326	15.4774	8.34969e-05	0.0247484
Ropn1	4.71996	-0.305381	15.4137	8.63608e-05	0.0247484
Whsc1	0.688382	5.43255	15.4091	8.65701e-05	0.0247484
D10Bwg1379e	-2.35013	-0.327234	15.2321	9.50716e-05	0.0266353
Tmem176a	-1.84523	1.61854	15.1293	0.000100392	0.0275744
Ocln	-1.84162	0.559348	14.9956	0.00010776	0.0290288
Thbs3	1.92435	2.64686	14.8864	0.000114181	0.0301783
Trnp1	1.71931	3.14013	14.8413	0.000116945	0.0303365
Lrriq4	1.52506	4.92922	14.7571	0.000122286	0.031145
Rhox4a	1.98103	6.24271	14.6962	0.000126303	0.0313625
Des	2.31516	0.758069	14.6767	0.000127617	0.0313625
Rhox4c	2.10399	5.0359	14.5751	0.000134679	0.0323371
Ddhd1	0.86241	3.65952	14.554	0.0001362	0.0323371
Kis2	3.15567	0.397616	14.4365	0.000144968	0.0338451
Cnnm1	3.07288	-0.104151	14.3901	0.000148578	0.0340296
Hand1	4.33419	0.0333216	14.3645	0.000150616	0.0340296
Plxdc2	1.46564	1.24171	14.2762	0.000157846	0.0350969
D7Ertd143e	1.70791	2.49548	14.2401	0.000160906	0.0352184
Syt5	1.2275	5.51956	14.1916	0.00016511	0.0353045
1700097N02Rik	2.42526	3.13944	14.1776	0.00016634	0.0353045
Aqp3	4.74719	-0.282432	14.1332	0.000170313	0.0356082
Itgal	3.59341	-0.610145	14.1024	0.000173126	0.0356639
Itga1	2.10804	1.16952	14.0338	0.000179557	0.0364528
Serpinb9b	3.65284	3.36599	13.9053	0.000192252	0.0384723
Rbp1	1.79989	4.80971	13.7798	0.000205529	0.0405348
Klhl5	-1.68913	1.85142	13.7543	0.000208345	0.0405348
Cldn7	1.37298	3.63704	13.6978	0.000214703	0.0411995
Gm20187	-2.44395	0.0873267	13.6095	0.000225048	0.0423888
Hes1	-1.39071	4.42069	13.5915	0.000227206	0.0423888
Dync1i1	1.69952	4.89407	13.5688	0.000229979	0.0423888
Asns	0.891866	7.238	13.5307	0.000234696	0.0426963
Kcnj12	2.6433	0.892127	13.4042	0.000251062	0.0450882
Rab3il1	2.28085	2.49594	13.3459	0.000258992	0.0459235
Ibsp	-3.60371	-0.817995	13.2876	0.000267161	0.04678
Hpcal1	-0.953063	4.78309	13.1355	0.000289755	0.0501098
Pip5k1b	1.14795	2.32309	13.0917	0.000296605	0.0506688
1810019D21Rik	-2.30315	-0.222143	12.9809	0.000314689	0.0531103
Smarcc2	-1.27752	2.06827	12.9051	0.00032769	0.0537824
1700013H16Rik	2.10995	6.95037	12.8832	0.000331542	0.0537824
Lpl	-1.85922	1.77483	12.8803	0.000332067	0.0537824
2700046A07Rik	2.2506	0.984589	12.8692	0.000334028	0.0537824
Id1	1.69236	5.22968	12.7968	0.000347208	0.0547921
Fam109b	-2.31321	0.411281	12.7919	0.000348122	0.0547921
Efhc2	1.39701	2.08238	12.5298	0.000400503	0.0620436
D6Mm5e	1.31715	6.04815	12.518	0.000403053	0.0620436
Dock1	0.794695	4.23523	12.4818	0.000410947	0.0625711
Perp	1.68867	2.82105	12.4252	0.000423578	0.0631191
Gm10639	-3.21811	0.120518	12.4076	0.000427596	0.0631191
Pds5a	0.74773	4.12781	12.3758	0.000434925	0.0631191
Snord96a	1.21859	0.730363	12.3577	0.000439162	0.0631191
Sdc1	1.39695	3.36394	12.3559	0.000439602	0.0631191
E130309F12Rik	1.71273	1.0018	12.3268	0.000446508	0.0631191
Arhgef26	3.75744	0.0767617	12.3243	0.000447098	0.0631191
Casz1	1.10656	1.80689	12.3098	0.000450593	0.0631191
Zfp9	-2.13856	0.362109	12.2449	0.000466537	0.064263
Mt2	1.94726	6.09551	12.2393	0.000467934	0.064263
Ido2	3.11235	0.136439	12.1849	0.000481782	0.0648542
Lyst	1.21494	2.26407	12.1708	0.000485423	0.0648542
Aif1l	1.76503	4.9196	12.1681	0.000486129	0.0648542
Smpdl3a	-2.19069	1.08301	12.1267	0.000497054	0.0656861
Emp2	-2.67636	2.01505	12.0662	0.000513434	0.0663697
Tgif1	-1.00833	6.48758	12.0622	0.000514538	0.0663697
0610009L18Rik	-1.28535	1.54287	12.0553	0.00051644	0.0663697
Arl3	-0.911393	5.14217	12.0167	0.000527247	0.0671425
Dzip1	-1.3768	3.7639	11.8736	0.000569355	0.0718516
Fam46c	-1.9617	1.0013	11.7805	0.000598555	0.0747925
Scg3	1.99033	0.145239	11.7465	0.000609568	0.0747925
Ano9	1.46852	1.10514	11.7361	0.000612984	0.0747925
Prkra	-1.06133	3.96607	11.733	0.000614016	0.0747925
Bik	-1.18759	2.49187	11.6834	0.000630608	0.0761514
4933402E13Rik	2.02143	1.92854	11.5965	0.000660772	0.0787137
Mllt1	1.39147	0.990539	11.59	0.000663065	0.0787137
Ginm1	-1.26693	4.78007	11.5235	0.000687204	0.0808937
Lair1	-2.25547	0.159244	11.5055	0.000693906	0.081002
Plcg2	0.802424	5.39983	11.4572	0.000712186	0.0824488
Trim6	1.07214	4.55211	11.3902	0.000738318	0.0842833
Gata3	2.43373	0.172267	11.3581	0.000751182	0.0842833
Id3	0.774198	7.98304	11.3575	0.000751432	0.0842833
2022-09-04	1.73615	1.48116	11.3546	0.000752611	0.0842833
Calml4	1.96319	3.32201	11.3411	0.000758116	0.0842833
Vegfa	1.27528	1.57609	11.3071	0.000772126	0.0851649
Uchl1	-0.988483	6.74762	11.2828	0.000782274	0.0856101
Gm9926	-2.39157	-0.595298	11.217	0.000810521	0.0880138
Ggt1	2.76026	0.956754	11.1725	0.000830207	0.0888401
Nfic	-1.11797	1.80947	11.1629	0.000834503	0.0888401
Helz	0.960558	3.70229	11.157	0.000837157	0.0888401
Dusp26	-3.95749	-0.302218	11.1371	0.000846187	0.0891232
Allc	3.99024	-1.05896	11.0905	0.000867695	0.0907065
Tmem120a	1.25197	5.38907	11.0301	0.000896434	0.0913608
Otog	2.73593	-0.101721	11.0265	0.000898181	0.0913608
Smagp	-1.23359	4.01586	11.0212	0.000900775	0.0913608
Eppin	-3.81274	-1.02631	11.0163	0.000903161	0.0913608
Gldc	0.952067	4.85283	11.0093	0.000906564	0.0913608
Lat	-1.20102	2.76093	10.9856	0.000918208	0.0918733
Ctnnal1	1.31294	3.86849	10.9578	0.000932084	0.0923396
Cdc42ep3	1.70603	1.88726	10.95	0.000936052	0.0923396
Mal	3.35132	0.186016	10.9085	0.000957265	0.0924143
Klhl13	1.16909	4.68732	10.8977	0.000962854	0.0924143
Ovol2	-0.799515	3.93945	10.8964	0.000963526	0.0924143
Ttc36	-2.71179	-0.586854	10.8854	0.000969243	0.0924143
Ascl2	-1.26136	2.90038	10.8727	0.000975901	0.0924143
Grap2	-2.46732	0.418534	10.8718	0.000976394	0.0924143
Cflar	-1.2722	2.09327	10.7938	0.00101843	0.095746
4931408A02Rik	2.33246	1.83745	10.7321	0.00105291	0.0977255
Elovl3	-3.10973	-0.449016	10.7312	0.00105344	0.0977255
Gpr160	1.12264	3.70177	10.7133	0.00106368	0.0980264
Fscn1	1.61079	2.1232	10.6579	0.00109604	0.0988285
Gchfr	-2.23677	4.73609	10.6576	0.00109619	0.0988285
Hba-a1	-10.1798	6.63473	10.6389	0.00110735	0.0988285
Hba-a2	-10.1798	6.63473	10.6389	0.00110735	0.0988285
Lyn	2.01483	0.73903	10.6243	0.00111609	0.0988285
Sgsm1	-2.44341	-0.0256874	10.6173	0.00112035	0.0988285
Nfatc3	0.686336	3.96789	10.6122	0.00112344	0.0988285
Fam105a	-1.49175	2.00573	10.5934	0.0011349	0.0988285
Cthrc1	-1.3097	5.56542	10.5755	0.00114595	0.0988285
E230016M11Rik	1.25747	2.27817	10.5693	0.00114984	0.0988285
Gca	1.08035	6.13595	10.5666	0.00115151	0.0988285
Tbx4	1.13454	2.69359	10.5577	0.00115704	0.0988285
Cd81	-0.850849	6.57765	10.4755	0.00120966	0.102697
Phf19	1.09949	4.24254	10.4102	0.00125319	0.105751
Dnaic1	-1.30993	5.48061	10.3857	0.00126995	0.106426
Dnahc8	1.18146	2.81146	10.3764	0.00127638	0.106426
Ins2	2.07451	2.58925	10.3632	0.00128555	0.106556
Pparg	2.44561	2.62483	10.3353	0.00130507	0.107538
9930021D14Rik	-1.44957	2.74895	10.3011	0.00132948	0.107571
Tff2	2.16823	1.7755	10.2971	0.0013324	0.107571
Chi3l1	-1.43754	3.14432	10.2845	0.00134149	0.107571
Fuca2	-2.07633	0.788498	10.2728	0.00135006	0.107571
Acpl2	2.10123	0.58516	10.2709	0.00135142	0.107571
A430035B10Rik	-2.83065	-0.49274	10.2708	0.00135155	0.107571
Arxes2	-0.76328	5.50241	10.2425	0.00137238	0.108612
Atp1b2	-1.51282	2.18351	10.2297	0.00138198	0.108757
Auts2	-1.02486	2.36657	10.1816	0.00141846	0.111004
Pfas	0.593136	4.46921	10.1653	0.00143107	0.111369
Dgcr8	0.664504	5.43291	10.1369	0.00145329	0.111517
Fam176b	-1.16111	4.19408	10.132	0.00145721	0.111517
Gsta1	-2.60074	0.396975	10.1305	0.00145832	0.111517
Kazald1	-2.21972	2.84353	10.1224	0.00146481	0.111517
Copz2	-1.00643	5.34513	10.0869	0.00149328	0.112836
Pgam2	-1.15341	2.09793	10.0808	0.00149825	0.112836
Tnnc2	-2.36415	1.01455	10.0646	0.00151145	0.113221
Tpp1	0.969783	3.4779	10.0297	0.00154038	0.114436
Usp24	0.758823	3.63759	10.0253	0.001544	0.114436
Scd1	1.8483	1.63361	10.0053	0.00156091	0.11508
Nrsn1	1.89464	2.34477	9.99175	0.00157243	0.115323
Adcy6	-1.4206	0.917515	9.96896	0.00159202	0.116151
Micalcl	-1.99673	2.69491	9.94567	0.00161228	0.116834
Tmem100	-1.5287	1.82996	9.93908	0.00161806	0.116834
Cdkn2b	-1.20792	1.23043	9.9253	0.00163022	0.117109
Kank4	-0.840823	1.40071	9.89518	0.00165712	0.117335
Braf	0.786285	3.26314	9.89417	0.00165803	0.117335
Dpys	1.66294	3.65833	9.89365	0.0016585	0.117335
Ifi35	-1.31971	2.3583	9.87734	0.00167327	0.117785
Eid2b	-1.03107	1.77246	9.84689	0.0017012	0.118427
Gm17455	1.83675	2.41906	9.84255	0.00170521	0.118427
Crabp1	0.839693	6.06616	9.8398	0.00170776	0.118427
Nlrp9b	2.73276	0.359532	9.82591	0.00172071	0.118737
Mir25	2.20569	-0.661627	9.81478	0.00173115	0.118745
Odz4	2.18013	1.24283	9.80776	0.00173777	0.118745
Srgap2	0.871218	2.72765	9.77023	0.0017736	0.120605
Slc38a8	2.48722	-0.0463922	9.73327	0.00180962	0.12246
Gm11194	-3.22112	-0.621069	9.70984	0.00183284	0.122759
E2f7	0.842354	2.05106	9.70422	0.00183845	0.122759
Lrig3	-1.61673	0.0696111	9.6944	0.00184831	0.122759
Cep192	0.664953	5.18545	9.69361	0.0018491	0.122759
Ppp1r18	1.15773	2.68466	9.66032	0.00188291	0.123571
Meig1	-1.56836	3.06554	9.65685	0.00188647	0.123571
Gadd45a	1.11033	3.30631	9.65555	0.0018878	0.123571
Tspan15	-0.834614	4.57989	9.61652	0.00192834	0.125482
B3gnt7	1.15543	3.44163	9.61029	0.0019349	0.125482
Dyx1c1	-1.33458	0.934622	9.59629	0.00194971	0.125859
Mtap2	1.63734	0.920273	9.57232	0.00197533	0.126382
Tgtp1	-3.52022	2.6939	9.57183	0.00197585	0.126382
Plagl1	1.80308	3.99053	9.55504	0.00199401	0.126964
Impdh1	1.23418	2.14505	9.51641	0.00203642	0.129078
Ptar1	1.02533	2.16589	9.507	0.00204689	0.129157
Ptn	-4.33749	1.10397	9.49416	0.00206127	0.129248
Uap1	0.692523	4.60099	9.48462	0.00207201	0.129248
Mtap1b	-1.30282	2.98861	9.48108	0.00207602	0.129248
Lin28a	0.670192	3.18548	9.4726	0.00208564	0.129273
Sipa1l1	1.02705	3.67531	9.43549	0.00212826	0.129538
Gsta2	-2.13	1.32664	9.43035	0.00213423	0.129538
Ggnbp1	-0.934096	1.75983	9.42126	0.00214484	0.129538
Dlg3	0.743981	4.25428	9.42092	0.00214524	0.129538
4930430J02Rik	-4.87443	-0.952243	9.42062	0.00214559	0.129538
Pfn2	-1.15601	4.07512	9.41921	0.00214724	0.129538
Beta-s	-12.7843	4.43335	9.41028	0.00215772	0.129538
4930526I15Rik	-1.03387	2.56365	9.39997	0.00216989	0.129538
Tfcp2l1	0.916734	3.73131	9.39723	0.00217314	0.129538
Serpine2	-1.07215	6.32456	9.37477	0.00219993	0.129672
Nt5c3l	-1.08917	3.48782	9.36259	0.00221459	0.129672
1700111N16Rik	4.52714	-1.05514	9.35756	0.00222068	0.129672
Acacb	1.32898	1.06868	9.35217	0.00222721	0.129672
Pcsk4	-2.75088	-0.53754	9.34798	0.00223231	0.129672
Col3a1	-5.23316	0.136747	9.34407	0.00223708	0.129672
Lpgat1	0.748361	4.33558	9.34152	0.0022402	0.129672
Kdelr3	-1.96134	1.22766	9.3056	0.00228454	0.130606
Map3k8	-0.911393	3.26504	9.30368	0.00228694	0.130606
Tspo2	-1.76831	1.14351	9.28651	0.00230847	0.130606
Marveld1	-2.05536	-0.351121	9.27392	0.0023244	0.130606
Ttc21b	0.661848	3.68591	9.26925	0.00233033	0.130606
Spata13	0.659748	3.09531	9.26654	0.00233378	0.130606
Myh7b	1.2269	1.15298	9.26463	0.00233621	0.130606
4922502N22Rik	-4.41117	-1.13242	9.24623	0.00235981	0.130606
Hbb-b2	-12.6867	4.33824	9.23911	0.002369	0.130606
Hbb-b1	-12.6867	4.33824	9.23911	0.002369	0.130606
S100g	1.90965	0.569199	9.23685	0.00237193	0.130606
Cst11	-2.07661	0.802834	9.2336	0.00237613	0.130606
Hspa1b	-1.85224	0.725309	9.23252	0.00237754	0.130606
Tpm4	-1.12457	3.75112	9.19727	0.00242377	0.132625
Fgd6	0.934383	3.16302	9.15964	0.00247411	0.134853
Tfap2c	1.13095	4.22599	9.14416	0.00249513	0.135472
Ptpn6	1.25275	4.86061	9.13478	0.00250795	0.135523
Rhox7	0.863346	5.13696	9.12934	0.00251542	0.135523
Smtnl1	1.65761	1.07209	9.12062	0.00252744	0.135649
Srms	3.50906	-0.763566	9.07403	0.00259265	0.138124
Wapal	0.545545	6.16793	9.07359	0.00259328	0.138124
Rab3b	-0.635899	5.65924	9.05745	0.00261627	0.138821
2610528J11Rik	2.52356	0.255682	9.04684	0.00263149	0.139101
Gm600	2.14904	0.714073	9.01156	0.00268277	0.140569
Gm16702	-0.810953	2.52492	9.0101	0.00268492	0.140569
1700023L04Rik	-1.82585	1.4303	9.0021	0.00269669	0.140569
Cst13	-2.90958	0.232205	9.00027	0.00269939	0.140569
Zbtb37	1.09761	1.39099	8.96867	0.00274649	0.142492
Acaa2	-0.775095	5.42335	8.9441	0.00278367	0.143312
Ctso	-1.67056	2.13209	8.93821	0.00279267	0.143312
Bex2	-1.09717	6.56272	8.938	0.00279298	0.143312
Wdr35	0.858338	3.11132	8.92398	0.00281451	0.1436
Prss42	1.19167	1.33146	8.921	0.00281911	0.1436
1110046J04Rik	-2.34173	0.470224	8.91205	0.00283295	0.143782
Foxi1	2.6673	-0.441265	8.89299	0.00286268	0.144463
Stap2	-1.02366	1.56656	8.88067	0.00288206	0.144463
Prdx6	0.962475	7.13036	8.87785	0.00288651	0.144463
Cd63	-1.00592	6.17877	8.86814	0.00290191	0.144463
Gpd2	1.31698	1.62784	8.83638	0.00295284	0.144463
Adam19	0.825813	4.28573	8.83435	0.00295612	0.144463
Zfp964	-1.74811	1.02254	8.83373	0.00295713	0.144463
Cyp2ab1	3.56753	-0.387353	8.83324	0.00295792	0.144463
Mgst2	-1.24004	3.87752	8.82979	0.00296353	0.144463
Zfp740	0.579328	2.98891	8.8134	0.00299026	0.144463
Mthfr	1.06812	1.43669	8.80381	0.00300602	0.144463
Wif1	-1.57067	0.698907	8.79864	0.00301455	0.144463
Npas3	2.25693	-0.530289	8.79635	0.00301833	0.144463
Rassf1	-1.53434	3.01974	8.79532	0.00302005	0.144463
Atrx	0.751148	6.43787	8.79456	0.00302131	0.144463
Ptprk	1.09933	2.24665	8.79444	0.0030215	0.144463
Gmpr	-1.16398	4.03149	8.79434	0.00302167	0.144463
Cited2	-1.27794	1.92605	8.78291	0.00304066	0.144876
Gm14378	-1.48932	2.12499	8.76783	0.0030659	0.145584
Acnat1	1.98201	-0.32631	8.74685	0.00310137	0.145899
Lct	-3.27245	-0.862113	8.73853	0.00311556	0.145899
Arhgef12	0.713658	2.74715	8.73819	0.00311614	0.145899
Hrnr	3.56182	-0.707265	8.72667	0.00313589	0.145899
Ankrd26	0.684234	3.81618	8.72627	0.00313658	0.145899
5033414D02Rik	-0.933667	2.94466	8.71942	0.00314838	0.145899
Ddx19b	0.621795	5.40301	8.71739	0.00315189	0.145899
Magea4	2.14959	-0.355242	8.71366	0.00315835	0.145899
Tiam2	1.10107	3.46687	8.70357	0.00317587	0.145899
Osbpl6	1.29309	2.32987	8.70309	0.0031767	0.145899
Hsd17b3	-1.99341	0.768535	8.68207	0.00321355	0.146356
Ero1lb	-0.812449	1.91057	8.6736	0.00322853	0.146356
Tnnt1	-0.844085	5.65278	8.67149	0.00323227	0.146356
Tgtp2	-3.27427	2.83169	8.66714	0.00324	0.146356
Syngr1	-1.0873	3.13243	8.66691	0.0032404	0.146356
Myst3	0.652642	2.7285	8.65931	0.00325394	0.146356
AA467197	1.38707	2.90037	8.65604	0.00325978	0.146356
Pi16	3.8104	-0.838869	8.63825	0.00329178	0.146534
Mir295	1.69958	1.07507	8.63661	0.00329474	0.146534
4933413J09Rik	1.56707	1.19567	8.63432	0.00329888	0.146534
Htr2b	-3.59913	-0.901538	8.62711	0.00331196	0.146534
2410004I01Rik	-1.80771	2.33388	8.62457	0.00331658	0.146534
Treml2	-2.59813	-0.720073	8.61448	0.00333502	0.146534
Mir147	1.49674	1.76675	8.61341	0.00333698	0.146534
Kremen2	-2.52819	0.490422	8.59536	0.00337021	0.147214
Nucb2	-0.807722	3.69095	8.58847	0.00338298	0.147214
Rrn3	0.661765	5.20578	8.58499	0.00338945	0.147214
Spata24	-1.03111	4.85399	8.58228	0.0033945	0.147214
Isl2	1.60323	3.52358	8.55137	0.00345262	0.148922
Mir106a	3.12051	-0.645685	8.55004	0.00345514	0.148922
Ghdc	1.83666	-0.0981422	8.53159	0.00349034	0.149978
Senp1	0.621562	4.1412	8.52289	0.00350706	0.150235
Ankrd33b	2.15673	0.145175	8.50608	0.00353961	0.151098
Mir293	2.44709	-0.75197	8.50137	0.00354879	0.151098
Zfp106	0.453901	6.4246	8.49419	0.00356283	0.151237
Lmtk2	0.86172	2.05032	8.48653	0.00357786	0.151416
Anxa2	-1.44736	5.25794	8.47766	0.00359534	0.151697
Fam176a	1.85284	0.713265	8.44439	0.00366172	0.153709
Ptpla	-0.980425	4.51356	8.43831	0.00367397	0.153709
Fgf21	-4.43537	-1.191	8.43734	0.00367594	0.153709
Metrnl	-1.50156	0.910136	8.42651	0.00369789	0.154167
Osbp2	2.97586	0.296576	8.41851	0.00371421	0.154388
Hdac5	-1.13903	1.64906	8.39101	0.00377082	0.156172
Ptgr1	-1.5299	4.04631	8.38526	0.00378277	0.156172
Lect1	-2.05791	1.12524	8.38151	0.00379057	0.156172
Smo	-1.82173	1.12654	8.35973	0.00383627	0.157591
Stx1b	1.46916	1.26035	8.35087	0.00385503	0.157899
Pmaip1	-1.3387	5.70212	8.34016	0.00387782	0.158369
Arfgef2	0.730814	3.52255	8.31479	0.00393234	0.160129
Asb14	-1.70908	0.278063	8.29824	0.00396836	0.160397
Klhl32	1.19987	2.54215	8.29186	0.00398231	0.160397
Ly6g6e	-1.16722	4.8002	8.2917	0.00398267	0.160397
Slc25a36	0.643658	4.22976	8.29016	0.00398604	0.160397
Creb3l4	-1.7216	1.29949	8.2818	0.00400444	0.160397
Ndufa4l2	-1.02847	2.04243	8.28035	0.00400763	0.160397
Mmaa	-0.537544	4.35696	8.26608	0.00403926	0.161202
Itm2a	-1.9756	3.32798	8.25386	0.00406655	0.161793
Tgfb1i1	-2.8324	0.0711056	8.24221	0.00409273	0.161793
2310067B10Rik	1.00401	1.41804	8.24034	0.00409695	0.161793
AI317395	2.83032	-0.734598	8.23887	0.00410026	0.161793
Gna14	1.31872	5.20254	8.21517	0.00415417	0.163381
Ddah2	-0.944578	3.58759	8.21094	0.00416385	0.163381
Morc1	1.27106	5.07595	8.19297	0.0042053	0.164311
Nab2	-2.40844	-0.216361	8.18554	0.00422257	0.164311
Gm16532	2.5655	-0.475715	8.1813	0.00423243	0.164311
Cryab	-1.55664	1.71019	8.17746	0.00424142	0.164311
Mustn1	-1.25852	4.09068	8.17542	0.00424618	0.164311
Tspan1	1.69762	2.7649	8.16009	0.00428223	0.165249
Ctse	-3.24585	-0.921242	8.15246	0.00430028	0.16549
Ccdc141	-2.42571	-0.0656946	8.14134	0.00432674	0.166052
Fabp3	-0.907881	4.4375	8.12468	0.00436666	0.167126
Lef1	0.761567	3.4696	8.11871	0.00438106	0.167221
Cdkn1c	-0.928083	5.03659	8.11004	0.00440208	0.167566
Serpinb5	2.77724	-0.829802	8.10489	0.00441461	0.167588
Csrnp3	0.989116	1.89176	8.08073	0.00447385	0.169164
Elf1	-0.872873	1.97654	8.07444	0.0044894	0.169164
Ccdc164	-4.58744	-0.732905	8.06654	0.00450901	0.169164
Abcc2	1.84986	0.882739	8.06653	0.00450905	0.169164
Apod	-0.958813	2.25924	8.06353	0.00451652	0.169164
Gm9	1.10888	5.31979	8.04885	0.00455326	0.169537
Llgl2	1.18515	1.67021	8.03783	0.00458103	0.169537
Slc25a43	1.12566	2.16764	8.03703	0.00458306	0.169537
Amica1	-2.60176	-0.93121	8.02819	0.00460548	0.169537
E430025E21Rik	0.600956	4.70456	8.02749	0.00460727	0.169537
Susd3	-1.48238	2.89065	8.0257	0.00461183	0.169537
Trim24	0.559588	4.7872	8.02175	0.00462188	0.169537
Ccl17	-2.41835	0.225198	8.0212	0.0046233	0.169537
Ankrd27	0.585395	4.72613	7.99248	0.00469721	0.171798
Col4a3	-2.43158	-0.461368	7.98139	0.00472607	0.171853
Ly6d	-1.56546	1.26189	7.98041	0.00472862	0.171853
Zfp568	0.643839	3.90241	7.97342	0.00474693	0.171853
Kif14	0.592693	3.78596	7.97308	0.0047478	0.171853
Reep5	-1.10259	4.421	7.95951	0.00478354	0.172701
Bhlha15	2.95031	-0.641884	7.95076	0.00480672	0.172993
Ptpre	1.11171	2.85278	7.94554	0.00482061	0.172993
Gm3776	-2.48619	0.0277529	7.94251	0.00482868	0.172993
Ccnd2	-1.25948	3.05082	7.91456	0.00490384	0.17488
Mpp1	1.02436	4.68922	7.90966	0.00491714	0.17488
Gjb5	1.2454	3.39506	7.90811	0.00492136	0.17488
Hadh	-0.721655	5.04861	7.90446	0.00493131	0.17488
Anxa5	-1.70064	4.61509	7.89905	0.00494608	0.174961
Fam187b	-2.05365	0.0599485	7.89421	0.00495932	0.174973
Anxa6	0.922524	3.73725	7.88982	0.00497139	0.174973
Dpp4	2.12871	-0.0915861	7.88078	0.00499629	0.175359
Me1	-1.26782	3.84548	7.87676	0.00500741	0.175359
Tcf20	0.72885	2.37601	7.86384	0.00504333	0.176177
B830017H08Rik	3.51778	-0.486701	7.8536	0.00507196	0.176615
Ube2d1	-0.650718	5.93193	7.85035	0.00508108	0.176615
Sulf2	0.805619	3.60919	7.84133	0.0051065	0.177059
Zbp1	-1.85879	1.8571	7.8346	0.00512556	0.177253
Thumpd2	-0.546502	3.94855	7.83001	0.00513857	0.177253
Ttll11	-2.55412	-0.780911	7.82283	0.00515904	0.177253
Lck	1.61676	2.42857	7.808	0.00520153	0.177253
Arxes1	-0.635494	4.81265	7.8067	0.00520529	0.177253
Arhgdig	-1.16223	6.69519	7.79909	0.00522724	0.177253
Lactb2	1.03852	5.77165	7.79394	0.00524219	0.177253
Cgref1	3.14961	-1.07438	7.78439	0.00526995	0.177253
Inpp1	1.39543	1.21374	7.77722	0.00529091	0.177253
Slc7a9	1.21915	3.11076	7.77482	0.00529795	0.177253
Lnpep	0.975672	2.2226	7.77411	0.00530002	0.177253
Hesx1	-1.69731	6.79283	7.77343	0.00530203	0.177253
Gng10	-0.904405	3.15017	7.76039	0.00534044	0.177253
1110054M08Rik	-2.93714	-0.387005	7.75725	0.00534973	0.177253
Tes	1.15465	5.72582	7.75645	0.00535212	0.177253
Parn	0.630414	4.19694	7.7527	0.00536324	0.177253
Hsd11b2	-1.37303	0.522814	7.7512	0.00536769	0.177253
Atp8a2	-1.17183	1.7909	7.75099	0.0053683	0.177253
Necab1	-1.56978	2.89531	7.75051	0.00536975	0.177253
Arid5b	1.02732	3.73034	7.74834	0.00537621	0.177253
Psd4	2.00448	-0.239828	7.74476	0.00538685	0.177253
Mt3	-1.43221	2.35868	7.74355	0.00539049	0.177253
Mogat2	1.49908	3.73068	7.72852	0.00543552	0.178315
Mbp	0.846568	3.14301	7.71544	0.00547504	0.178595
Tesc	-1.08115	3.54904	7.71247	0.00548407	0.178595
Ptpn22	0.969003	2.70602	7.71035	0.0054905	0.178595
Kirrel3	-1.71557	-0.0273235	7.69973	0.0055229	0.178595
F2	-2.16237	1.32974	7.6997	0.00552299	0.178595
Evl	-0.947249	2.06931	7.69133	0.00554866	0.178595
Edn3	1.77087	1.0172	7.69066	0.00555074	0.178595
Tmem38a	-1.02471	2.01859	7.68819	0.00555834	0.178595
Amh	-1.87372	0.0857415	7.68805	0.00555877	0.178595
Degs2	-1.12911	1.89074	7.67219	0.00560783	0.179758
Apoc2	-1.71155	2.00086	7.65964	0.00564696	0.1806
Il28ra	1.46217	0.55297	7.64583	0.00569037	0.181573
Blvra	-0.81075	5.24634	7.6331	0.00573068	0.182258
Stc2	-2.59988	-0.849098	7.63084	0.00573786	0.182258
As3mt	-0.771574	2.69157	7.61791	0.00577915	0.182325
Pkig	-0.559756	7.20171	7.61744	0.00578065	0.182325
Sft2d2	-0.674153	4.53517	7.61487	0.0057889	0.182325
Cdyl2	1.08375	1.94302	7.61266	0.00579601	0.182325
Ppt1	-0.784843	5.99868	7.60985	0.00580502	0.182325
Rbm47	0.966021	2.62256	7.5871	0.00587874	0.184227
Ucma	-1.59976	2.15251	7.56685	0.00594515	0.185337
Asb4	-0.781636	3.5963	7.56594	0.00594816	0.185337
Gprc5b	-1.59121	-0.498941	7.5572	0.00597708	0.185337
Guca1a	-2.39586	-0.521699	7.55673	0.00597865	0.185337
Bud13	0.90905	3.86618	7.55465	0.00598553	0.185337
Rhox5	0.648211	9.84355	7.55024	0.00600019	0.185337
Gng13	-0.768328	6.57058	7.54827	0.00600677	0.185337
Wdr67	-1.03029	4.06473	7.53704	0.00604431	0.186085
Dnajb8	3.23787	-0.657347	7.51354	0.00612369	0.187913
Sgpp2	-1.53055	0.106076	7.51085	0.00613285	0.187913
Met	1.77913	1.21222	7.5076	0.00614392	0.187913
Upp1	-1.99433	3.17477	7.4997	0.00617091	0.188327
4930486L24Rik	-1.76803	2.28745	7.48455	0.00622307	0.189389
B130034C11Rik	-1.27959	0.894964	7.47832	0.00624463	0.189389
Ifngr2	-1.46583	1.95554	7.47785	0.00624626	0.189389
D630042P16Rik	1.9524	0.422889	7.47211	0.00626621	0.189583
Chmp1b	-0.616598	4.57231	7.466	0.00628752	0.189704
Syt13	-2.29455	-0.614755	7.46179	0.00630223	0.189704
2022-03-09	-1.23439	1.47631	7.45639	0.00632117	0.189704
Serpinf1	-1.4757	2.88772	7.45442	0.00632808	0.189704
Gm648	1.92907	-0.152519	7.45162	0.00633793	0.189704
Glt8d1	-0.460484	5.63886	7.44653	0.0063559	0.189704
Rab20	-1.67858	1.20627	7.44395	0.00636501	0.189704
Klk1	-1.24308	1.70615	7.43544	0.00639518	0.190199
Actn2	-0.820203	7.30435	7.42989	0.00641492	0.190382
Cacna1h	-3.00861	-0.588182	7.42531	0.00643127	0.190464
Rnf31	0.712632	2.7253	7.41853	0.00645554	0.190779
Plcd1	1.56983	4.31549	7.40254	0.00651319	0.191875
Trim44	0.4393	4.92166	7.39629	0.00653587	0.191875
Akt1	1.00521	3.32075	7.39585	0.00653744	0.191875
Sigirr	1.50295	1.67561	7.39311	0.00654744	0.191875
Miox	-1.96298	0.125715	7.38101	0.00659162	0.192767
1700042O10Rik	-2.15145	0.489243	7.37353	0.0066191	0.193002
Ccl25	-1.07719	4.39022	7.36978	0.00663289	0.193002
Krt42	-2.1791	3.15655	7.36339	0.00665652	0.193002
Krt17	-2.62811	2.38522	7.36295	0.00665814	0.193002
Mpc2	-0.78651	6.65055	7.35833	0.00667526	0.193002
Fam134b	-1.65252	2.36516	7.34753	0.00671549	0.193002
Ppapdc3	-2.40787	-0.53947	7.34642	0.00671966	0.193002
Nppb	2.23461	0.778616	7.34579	0.00672201	0.193002
Tyro3	-1.36077	1.31877	7.34535	0.00672364	0.193002
B2m	-1.41626	3.87546	7.3326	0.00677149	0.193556
4933437F05Rik	-0.984351	2.50435	7.33151	0.00677562	0.193556
Bard1	0.61962	3.821	7.32918	0.00678441	0.193556
Gemin7	-0.624858	6.82651	7.32096	0.00681548	0.194047
Mki67	0.514791	6.20471	7.31602	0.00683427	0.194187
1600014K23Rik	2.06482	0.613552	7.31129	0.00685229	0.194305
Crybb3	-2.98691	-0.871516	7.29943	0.00689766	0.194628
Sgk3	-0.808759	6.3369	7.29289	0.00692281	0.194628
5830432E09Rik	1.59791	1.01626	7.29229	0.0069251	0.194628
Nnat	-2.26634	0.999066	7.29174	0.00692723	0.194628
Pfkp	1.13441	4.24859	7.28673	0.00694658	0.194628
Nfkbia	-0.83367	4.09727	7.28661	0.00694704	0.194628
Gstt2	-1.0594	2.62012	7.27307	0.00699959	0.195709
Gle1	0.598665	4.40715	7.26804	0.00701925	0.195868
Dnajc13	0.548771	5.07347	7.25788	0.00705905	0.196587
C1ql1	-1.69591	2.97622	7.25058	0.00708781	0.196667
Spnb4	2.46164	-0.19134	7.24844	0.00709625	0.196667
6430573F11Rik	3.26311	0.217983	7.24647	0.00710406	0.196667
Ptgds	-1.71963	5.67513	7.2335	0.00715556	0.197597
Hk1	1.43111	2.01159	7.22909	0.00717316	0.197597
Rab4a	0.76757	4.43098	7.22476	0.00719047	0.197597
Hao2	-2.60848	-0.994917	7.22314	0.00719695	0.197597
Enpp4	0.621121	4.6687	7.21811	0.00721717	0.197597
Cds1	1.05945	3.83401	7.21684	0.00722227	0.197597
Hydin	1.6593	1.33959	7.21098	0.00724588	0.197823
Prr13	-0.786817	5.7306	7.20742	0.00726029	0.197823
S100a16	0.9885	3.06435	7.19903	0.0072943	0.197823
Notch3	-1.02634	1.25274	7.19141	0.00732533	0.197823
Gm606	2.52868	0.743127	7.18432	0.00735433	0.197823
Ccdc123	0.899	5.99093	7.18148	0.00736601	0.197823
Phactr3	-0.884031	2.10015	7.1739	0.00739718	0.197823
Snx20	-1.45899	1.12908	7.173	0.00740088	0.197823
C530008M17Rik	-1.59998	0.832384	7.16419	0.00743734	0.197823
Ldhc	0.692642	2.44352	7.16406	0.00743787	0.197823
Mast4	0.803451	1.73972	7.15679	0.00746809	0.197823
Tnni3	-0.982122	4.04098	7.15452	0.00747753	0.197823
Tmem154	-2.12538	0.974013	7.15427	0.00747859	0.197823
Tmem203	-0.735128	3.652	7.15184	0.00748871	0.197823
Cited1	-1.60989	6.49551	7.15126	0.00749112	0.197823
Slc35f2	0.740372	4.09303	7.1508	0.00749306	0.197823
P2ry1	-3.16016	-0.472178	7.14691	0.00750931	0.197823
4930579G22Rik	-1.40558	0.78799	7.14618	0.00751237	0.197823
Trp53i11	-2.15426	-0.520136	7.14586	0.00751371	0.197823
Uaca	0.765456	3.06381	7.14305	0.00752549	0.197823
Gucy1a3	-5.08064	-0.644647	7.14267	0.00752712	0.197823
Fbxo32	-1.39439	1.04513	7.13502	0.0075593	0.19804
Arsb	-2.58294	0.256168	7.13399	0.00756363	0.19804
Tnfrsf1a	-1.91333	-0.371977	7.12634	0.00759598	0.198288
Acsl5	1.28263	1.60696	7.12331	0.0076088	0.198288
Batf3	-1.11629	4.09265	7.11624	0.00763887	0.198288
Hsd17b1	-1.74898	1.5066	7.11577	0.00764086	0.198288
Gnas	-0.830725	6.32238	7.11507	0.00764388	0.198288
Gyltl1b	1.17005	1.72048	7.10837	0.0076725	0.198663
N4bp2	0.831025	3.33482	7.10113	0.00770355	0.198989
Tspan6	-1.01295	5.17871	7.09162	0.00774451	0.198989
Gria4	1.9182	-0.594336	7.08908	0.00775548	0.198989
Gli3	0.759368	4.13181	7.08875	0.00775692	0.198989
Gusb	-0.985875	2.4889	7.08627	0.00776767	0.198989
Unc119	-0.595213	5.4213	7.08286	0.00778247	0.198989
Klk1b3	-1.61357	1.48679	7.07627	0.00781114	0.198989
Gse1	-0.68937	3.34431	7.07248	0.0078277	0.198989
Ppif	-0.696564	5.36796	7.06868	0.00784431	0.198989
Dpysl3	-1.55642	0.277244	7.06764	0.00784884	0.198989
Bcat2	-1.07535	3.54681	7.067	0.00785166	0.198989
Ebp	0.671893	5.26428	7.06611	0.00785557	0.198989
Serhl	0.655344	3.99859	7.06237	0.00787196	0.199044
Luzp1	0.726171	4.8354	7.03807	0.00797949	0.2014
Dusp14	-0.594572	5.89811	7.03269	0.00800348	0.201571
Fkbp11	-0.811406	2.26718	7.0301	0.00801507	0.201571
Cdkl5	1.43313	0.362759	7.01978	0.00806141	0.202373
Jarid2	0.446129	5.85044	7.01626	0.0080773	0.202409
R74862	-0.86885	3.37591	7.01187	0.00809709	0.202543
Eya2	-2.00392	1.34737	7.00828	0.00811337	0.202588
Cxxc4	-2.18438	-0.741195	7.00254	0.0081394	0.202877
A630066F11Rik	-0.914595	2.51547	6.9911	0.00819159	0.203583
Setd2	0.535265	5.30317	6.98996	0.0081968	0.203583
Pde4b	-1.59999	2.90319	6.98215	0.00823264	0.204008
Cldn10	-1.9241	-0.466905	6.97941	0.0082453	0.204008
1700019E19Rik	-0.773048	6.09166	6.97653	0.00825857	0.204008
Sfmbt2	0.705205	3.05842	6.97358	0.00827217	0.204008
Cdkn1b	-1.50475	0.200119	6.9696	0.00829062	0.204104
Zfp592	0.587834	2.71263	6.96316	0.00832051	0.204366
Ptger2	-1.71148	0.0376211	6.96102	0.00833046	0.204366
1700026L06Rik	-1.28602	1.25035	6.95514	0.00835787	0.204597
Pomc	-0.905428	3.47683	6.95274	0.0083691	0.204597
9530008L14Rik	2.14574	0.495394	6.94653	0.00839821	0.20479
Peg3	0.64691	4.84731	6.94482	0.00840623	0.20479
Hmgn5	1.378	7.04488	6.93669	0.00844451	0.20501
Klhl35	-1.88168	1.36889	6.93669	0.00844452	0.20501
Aldh5a1	0.657583	3.19901	6.92604	0.00849497	0.205768
Scn1b	1.88938	1.304	6.92358	0.00850664	0.205768
Sox8	-2.16809	-0.811798	6.91666	0.00853965	0.205768
Ctsw	-1.56502	2.54163	6.91484	0.00854835	0.205768
Adamts14	1.55222	1.36049	6.91466	0.00854917	0.205768
Grem2	-2.67754	-0.0587361	6.90692	0.00858626	0.206306
Dlx3	3.27058	0.816816	6.90351	0.00860266	0.206346
Cxcl12	-2.16025	-0.582054	6.89776	0.0086304	0.206657
Prps1	-0.744909	4.08632	6.88292	0.00870231	0.207619
Islr	-4.34045	-1.2485	6.87927	0.00872014	0.207619
Ccdc106	-1.95091	1.3367	6.87403	0.00874572	0.207619
Gm8909	1.51079	1.62524	6.87349	0.00874835	0.207619
H2-Aa	-1.96173	0.612288	6.87154	0.0087579	0.207619
Gadd45b	0.902954	3.12311	6.87122	0.00875948	0.207619
Marveld3	1.15578	0.225837	6.86195	0.00880503	0.208034
Rgs19	-1.19341	3.87623	6.85979	0.00881567	0.208034
Ttll5	0.678017	2.88171	6.85861	0.00882153	0.208034
Ldb2	-2.71991	-0.686999	6.85185	0.00885496	0.208471
Kit	0.746208	5.39943	6.8455	0.0088865	0.208682
Igsf9b	1.97012	-0.611491	6.84405	0.00889372	0.208682
Pls1	0.630588	5.50863	6.82913	0.00896829	0.209931
Clu	-1.49557	6.36137	6.82616	0.00898322	0.209931
Timp3	-1.8387	1.25712	6.82436	0.00899229	0.209931
Dusp5	2.38759	0.588027	6.81972	0.00901569	0.209931
Akr1b8	-1.38971	4.30598	6.81849	0.00902188	0.209931
Sh3kbp1	1.1677	1.21399	6.79955	0.00911807	0.211624
Plekhh3	-2.53947	-0.999755	6.79823	0.00912483	0.211624
Rbms3	-3.45961	-0.86517	6.79408	0.00914605	0.211765
Prom1	1.53773	1.34742	6.79043	0.00916476	0.211848
Stac2	2.12521	-0.528691	6.78603	0.00918738	0.212021
Arhgap21	0.632677	3.772	6.78292	0.00920344	0.212042
Zfp180	0.801788	2.06936	6.77078	0.00926625	0.213114
Sfrp2	-1.30888	3.63072	6.76671	0.00928737	0.213114
Fundc2	-1.01736	4.58787	6.76513	0.0092956	0.213114
Helb	0.835959	2.18781	6.75439	0.00935173	0.213767
Umodl1	1.4591	4.78476	6.75385	0.00935458	0.213767
Dusp22	-0.996582	3.37192	6.74661	0.00939261	0.214286
Bcl11a	-0.752844	2.93849	6.74092	0.00942262	0.214621
Slc5a1	2.42512	-0.745385	6.73438	0.00945723	0.21463
Fem1b	0.563146	3.80877	6.73365	0.00946106	0.21463
Ptprcap	1.50003	2.69347	6.73216	0.00946899	0.21463
2010107H07Rik	-0.628733	4.6773	6.71357	0.0095682	0.216529
Sct	1.57305	5.63135	6.69771	0.00965367	0.217658
Fxyd2	-0.820297	3.14618	6.69672	0.00965903	0.217658
Nhedc1	1.05521	2.02296	6.69278	0.0096804	0.217658
Morn5	-2.59668	0.588606	6.69	0.00969552	0.217658
Rarres1	-1.55867	0.576836	6.68995	0.00969577	0.217658
Gm826	-2.38902	0.457585	6.68609	0.00971679	0.21778
Dnaja4	-1.97031	1.01747	6.68157	0.00974146	0.21796
Ctsl	-1.12963	6.66542	6.67893	0.0097559	0.21796
Nenf	-1.24431	3.90625	6.67069	0.0098011	0.218621
Asb9	-3.46895	2.12413	6.66265	0.00984545	0.219261
4930465K10Rik	-1.74933	-0.108498	6.65495	0.0098881	0.219604
Irf2	-1.35219	0.204717	6.6542	0.00989223	0.219604
Tcp11l1	-0.9935	4.94659	6.64415	0.00994819	0.220437
Dnajb13	1.90148	1.37184	6.64117	0.00996486	0.220437
Vgll4	1.18307	2.06166	6.63777	0.00998391	0.220437
Lrat	2.04103	-0.36897	6.6362	0.0099927	0.220437
Mylk	-1.41778	1.38152	6.62249	0.0100699	0.221576
Dleu2	1.34002	1.30959	6.62042	0.0100816	0.221576
Arhgap39	-0.808734	2.11762	6.61863	0.0100918	0.221576
2310030G06Rik	-0.58388	4.89893	6.61512	0.0101117	0.221615
1810063B07Rik	-0.713535	6.03921	6.61274	0.0101252	0.221615
Prrc2c	0.507114	6.05261	6.60871	0.0101481	0.221725
Zfp575	-3.66475	-1.077	6.60556	0.0101661	0.221725
Dock9	0.739544	3.10793	6.60352	0.0101777	0.221725
4930563E22Rik	-0.84033	2.07692	6.5998	0.010199	0.221802
Brca1	0.479156	4.83206	6.59738	0.0102129	0.221802
Aard	-1.22401	6.02348	6.59364	0.0102344	0.221924
6430527G18Rik	-1.48217	1.26811	6.58846	0.0102642	0.222227
Lmo1	-0.997337	4.87784	6.57994	0.0103134	0.222647
Phkg1	0.607102	3.27491	6.5796	0.0103154	0.222647
Tmem106a	-0.898715	3.14064	6.57218	0.0103585	0.222996
1810030N24Rik	-0.898018	5.95418	6.57007	0.0103708	0.222996
5430435G22Rik	-2.12817	-0.305547	6.56861	0.0103793	0.222996
Gstm6	-1.02277	7.44461	6.56353	0.010409	0.223123
Aplp2	0.619872	5.94127	6.55858	0.010438	0.223123
Zfp473	0.80708	3.32139	6.55775	0.0104428	0.223123
Baz1b	0.515072	4.91824	6.55671	0.0104489	0.223123
Lpcat4	1.02599	1.86331	6.54957	0.010491	0.22368
Fkbp7	-1.39126	1.90656	6.53612	0.0105706	0.225034
Lmcd1	3.31403	-1.07439	6.52329	0.0106471	0.225521
Foxp4	-1.44317	-0.283187	6.52289	0.0106495	0.225521
Xpo5	0.704911	4.74254	6.52011	0.0106661	0.225521
Tph1	-2.25375	-0.275376	6.51728	0.0106831	0.225521
Dlg5	0.730927	2.65206	6.51549	0.0106939	0.225521
Prrg4	1.62031	-0.42141	6.5152	0.0106957	0.225521
Armcx1	-1.92357	0.508514	6.51282	0.0107099	0.225521
Cnrip1	-2.1439	-0.0204327	6.51078	0.0107222	0.225521
Tm6sf1	-1.45748	2.15926	6.4996	0.0107899	0.226123
Lmo7	1.23924	0.436933	6.49695	0.010806	0.226123
Bpifa6	-2.52571	-0.0238999	6.49517	0.0108168	0.226123
0610011F06Rik	-0.63342	5.80717	6.49287	0.0108308	0.226123
1700010B08Rik	-2.66895	-0.0509621	6.49274	0.0108316	0.226123
Cdh15	-1.62462	1.77211	6.47998	0.0109096	0.227414
Cd24a	0.636035	5.81426	6.47562	0.0109364	0.227633
Klk7	2.34984	0.129621	6.46796	0.0109837	0.22803
Prickle2	-1.41914	-0.20585	6.46726	0.010988	0.22803
Fam151b	-0.772517	1.86554	6.45405	0.01107	0.229391
Ints3	0.694414	3.08998	6.44701	0.0111139	0.229948
Deptor	0.819618	1.86477	6.44449	0.0111297	0.229948
Tnfaip8l1	-1.1592	0.433283	6.43519	0.0111881	0.230814
Mapk12	-2.17163	0.0213975	6.43071	0.0112164	0.231058
Ifi27l1	-0.764855	6.12713	6.42651	0.0112429	0.231095
Car14	0.891285	3.39222	6.42494	0.0112529	0.231095
Dpf3	1.16991	1.14504	6.41425	0.0113208	0.231095
Arhgef4	-1.45528	0.0849694	6.41167	0.0113373	0.231095
Ulk1	0.614975	3.72365	6.41146	0.0113386	0.231095
Fbn2	-1.17856	1.32972	6.41105	0.0113413	0.231095
Mn1	-1.4381	0.253131	6.40928	0.0113526	0.231095
Supt16h	0.551925	6.81622	6.40708	0.0113666	0.231095
Irf2bp2	-0.710169	3.41093	6.40707	0.0113667	0.231095
Pih1d2	-0.787483	4.70079	6.39926	0.0114168	0.231719
Xylb	1.10379	1.52891	6.39713	0.0114305	0.231719
Gm1337	-2.22359	-0.444188	6.38853	0.011486	0.232231
Swap70	0.426	4.21068	6.38809	0.0114889	0.232231
Gm3833	-0.844377	3.05916	6.38223	0.0115268	0.232663
Dok5	1.3731	1.61657	6.37445	0.0115775	0.233349
Crlf1	-1.12016	2.32492	6.35342	0.0117155	0.235792
0610005C13Rik	-1.8811	-0.250003	6.34665	0.0117603	0.236069
Cstad	2.51417	0.565388	6.34163	0.0117937	0.236069
Mtmr4	0.473655	3.23364	6.34122	0.0117964	0.236069
Utp20	0.599211	4.20591	6.34117	0.0117967	0.236069
Nfasc	-1.98285	-0.728267	6.33629	0.0118292	0.236382
E130304F04Rik	1.77155	0.0386921	6.3311	0.0118638	0.236736
Tmem206	-0.563594	4.51361	6.32482	0.0119059	0.237238
BC046404	-1.24696	1.29041	6.31842	0.011949	0.237758
1700001G17Rik	-2.03256	-0.581602	6.31455	0.0119751	0.237939
Ctnna2	-1.55396	0.0459145	6.30628	0.0120311	0.238183
Col4a1	-1.66355	1.00188	6.30203	0.01206	0.238183
Ccng2	-0.881044	3.15907	6.30167	0.0120624	0.238183
0610040B10Rik	-1.15625	1.85279	6.29731	0.0120921	0.238183
Clstn2	-3.49039	-0.401172	6.29308	0.012121	0.238183
Ly6g6d	-1.53801	0.335809	6.28877	0.0121505	0.238183
Pla2g1b	-1.39266	4.11312	6.28832	0.0121536	0.238183
1700027A23Rik	-1.61449	1.39743	6.28496	0.0121767	0.238183
Sirpa	-0.82142	1.84582	6.28294	0.0121906	0.238183
Mc1r	2.15659	-1.00288	6.27851	0.0122211	0.238183
Stk10	-0.824087	4.88121	6.27513	0.0122444	0.238183
Slc12a3	-2.12704	0.458305	6.2749	0.012246	0.238183
Cd302	-1.01198	4.16626	6.27142	0.0122701	0.238183
Slc5a5	1.40062	0.511314	6.27069	0.0122751	0.238183
Stat2	-1.02425	1.92352	6.27051	0.0122764	0.238183
Wdr95	1.16212	2.31879	6.26498	0.0123148	0.238183
Ypel3	-0.599793	6.85295	6.25779	0.0123649	0.238183
Igf1r	-1.2968	1.9356	6.25774	0.0123652	0.238183
Pramef12	-1.56678	0.818567	6.25509	0.0123837	0.238183
Map4k1	0.80938	1.89842	6.25313	0.0123974	0.238183
Sema4d	0.627363	2.84546	6.25243	0.0124023	0.238183
Arl14epl	0.56206	4.06022	6.25149	0.0124089	0.238183
Ptk2b	-1.11486	1.52153	6.25148	0.0124089	0.238183
Gbx2	1.27707	1.52863	6.25136	0.0124098	0.238183
Fam63a	0.754473	3.07702	6.25098	0.0124124	0.238183
Tstd1	-1.32036	2.77356	6.24807	0.0124329	0.238248
Insc	-2.20418	-0.168451	6.24154	0.0124788	0.238267
Speer4a	-3.38775	-1.04317	6.2412	0.0124812	0.238267
Mlst8	-0.703224	3.68415	6.24068	0.0124849	0.238267
Zbtb38	0.916397	1.42676	6.23014	0.0125594	0.239065
Apoe	1.00701	6.43719	6.22994	0.0125608	0.239065
AI414108	1.04135	1.08231	6.22432	0.0126008	0.239344
Traf6	0.601731	2.66271	6.22187	0.0126182	0.239344
Klf4	-1.03791	1.36945	6.21866	0.0126411	0.239344
Gm805	-2.07446	-0.418909	6.214	0.0126744	0.239344
Fam49a	1.16015	3.58049	6.21382	0.0126757	0.239344
1810026B05Rik	-0.896539	4.47887	6.2135	0.012678	0.239344
Myom1	-2.36819	-0.395073	6.20679	0.0127261	0.23974
Reep2	-1.37081	0.309133	6.20359	0.0127491	0.23974
Cnot1	0.49398	6.66109	6.19841	0.0127865	0.23974
Gm6623	-0.608507	3.17142	6.19181	0.0128343	0.23974
I830077J02Rik	-3.37063	-1.39633	6.19139	0.0128373	0.23974
9130230L23Rik	1.81704	-0.223477	6.18693	0.0128697	0.23974
Hps6	1.61769	-0.613304	6.18669	0.0128715	0.23974
Krt10	-0.867579	3.3392	6.18665	0.0128717	0.23974
Tsen54	1.27981	2.53568	6.18438	0.0128883	0.23974
Wdr5b	-1.9744	-0.188652	6.17558	0.0129525	0.23974
Kcnma1	-1.63811	-0.07212	6.17531	0.0129545	0.23974
Creg1	-0.585047	6.19076	6.1728	0.0129729	0.23974
Zc3hav1	0.834773	2.61223	6.1696	0.0129964	0.23974
Sfrp4	-1.75826	1.3692	6.16294	0.0130454	0.23974
Pecam1	0.832237	5.00255	6.16238	0.0130496	0.23974
Tubg2	-1.09139	2.8598	6.16237	0.0130496	0.23974
Vsig2	2.22209	-0.540331	6.16231	0.0130501	0.23974
Shkbp1	1.14579	0.862025	6.16135	0.0130572	0.23974
Angptl1	-2.14839	-0.239089	6.16062	0.0130625	0.23974
Pdgfd	1.28831	1.63442	6.15933	0.013072	0.23974
Dynlt1a	-0.605938	10.7453	6.15903	0.0130743	0.23974
2310010J17Rik	-0.780395	3.14046	6.15887	0.0130755	0.23974
Fam46b	1.23527	0.023355	6.14767	0.0131585	0.240943
B3galtl	0.585316	5.83496	6.13765	0.0132333	0.240943
Sltm	0.404316	5.77111	6.13617	0.0132444	0.240943
Caml	-0.479069	5.3472	6.13583	0.0132469	0.240943
Lyrm2	-0.689989	5.56959	6.13136	0.0132805	0.240943
S1pr1	-1.822	-0.0419847	6.12956	0.013294	0.240943
Slc7a6	0.593346	4.25946	6.12755	0.0133091	0.240943
Fitm1	-1.52972	1.62184	6.12593	0.0133214	0.240943
Pdlim7	-0.743947	6.6565	6.1245	0.0133321	0.240943
Kcnh2	-0.951135	0.683531	6.12426	0.0133339	0.240943
Btbd1	-0.546451	4.49944	6.1241	0.0133352	0.240943
1700034H14Rik	-0.591952	6.7261	6.12194	0.0133514	0.240943
Tatdn1	-0.707482	4.16048	6.12019	0.0133647	0.240943
S100a6	0.634613	3.88445	6.11116	0.0134331	0.241865
Apaf1	0.812593	2.57484	6.10021	0.0135166	0.242144
Ypel2	-0.663613	3.49316	6.09783	0.0135348	0.242144
Slpi	3.64108	-1.00032	6.09738	0.0135383	0.242144
Dnase1l1	-1.48932	1.18259	6.09725	0.0135393	0.242144
Trib2	1.16313	1.85263	6.09517	0.0135552	0.242144
Solh	1.4035	0.343308	6.09216	0.0135783	0.242144
Ccr7	-1.52334	1.65891	6.09157	0.0135828	0.242144
Sdc2	-0.659304	2.96996	6.09104	0.0135869	0.242144
Slc27a3	-0.844237	2.3857	6.08411	0.0136403	0.242457
Dnajc25	-0.474755	3.62594	6.08316	0.0136477	0.242457
Crygs	1.15228	4.12824	6.08018	0.0136707	0.242457
Gm13247	0.720054	6.11557	6.07466	0.0137135	0.242457
Dynlt1f	-0.594028	12.0188	6.07381	0.0137201	0.242457
2610035D17Rik	-1.28106	1.53568	6.07096	0.0137422	0.242457
C1qtnf4	-1.23084	2.68448	6.0705	0.0137458	0.242457
Ooep	-0.662655	6.35973	6.06913	0.0137564	0.242457
Dock5	1.23853	1.49866	6.06865	0.0137602	0.242457
9230110C19Rik	-0.975779	3.2919	6.06318	0.0138029	0.24252
Ctdsp2	-0.709711	3.8443	6.06266	0.013807	0.24252
Pdpk1	0.610793	3.56754	6.06153	0.0138158	0.24252
Igsf11	-0.934575	1.15171	6.05852	0.0138394	0.24263
Arpc1b	0.994963	6.66778	6.05401	0.0138747	0.242656
Dynlt1c	-0.593462	12.0158	6.05246	0.013887	0.242656
Idnk	-0.882337	3.53127	6.05171	0.0138928	0.242656
B3galt6	-0.636214	3.18885	6.04492	0.0139464	0.243289
Gm11837	-1.29562	3.84923	6.04074	0.0139794	0.243561
Diap1	0.948985	2.06852	6.0289	0.0140735	0.244896
Rrm2	0.740949	7.56367	6.0246	0.0141078	0.245189
Zcchc12	-3.22817	-0.71034	6.0208	0.0141382	0.245381
Kdm6b	-1.73926	1.0277	6.01884	0.0141539	0.245381
Cpe	-1.58334	3.3643	6.01504	0.0141844	0.245606
Zg16	-2.36278	-1.02084	6.00901	0.014233	0.246101
Fbxo36	-0.789055	4.93642	6.0052	0.0142638	0.246101
Zfp600	0.760823	7.00422	6.00496	0.0142657	0.246101
Nagk	-0.731362	4.07964	5.9929	0.0143636	0.247484
Kiss1r	-1.03767	1.64618	5.98761	0.0144067	0.247676
Ubr4	0.494921	4.55837	5.9872	0.01441	0.247676
Inhbb	-1.93428	0.695404	5.98147	0.0144569	0.248177
Pkp4	0.555783	4.03468	5.9754	0.0145068	0.248728
Pdzk1	-1.34722	2.59127	5.96905	0.0145591	0.24932
Slc10a4	-1.94538	-0.387353	5.96423	0.014599	0.249698
Hlf	-1.21513	0.615682	5.96032	0.0146314	0.249947
Col6a2	-3.35523	-0.870301	5.95672	0.0146613	0.250152
Dkkl1	2.60885	0.308804	5.9478	0.0147357	0.251116
Vangl2	-1.23692	0.822872	5.93934	0.0148066	0.252018
Dlc1	0.814937	2.38554	5.936	0.0148346	0.252189
Zar1	-1.69256	-0.357342	5.92692	0.0149113	0.253115
Tmed4	-0.560421	6.36547	5.92527	0.0149253	0.253115
Adamts16	-1.60969	1.18096	5.92229	0.0149505	0.253136
Tmcc3	-0.990952	1.57141	5.92086	0.0149626	0.253136
Slc28a1	1.26625	1.5095	5.90535	0.015095	0.254832
8030411F24Rik	-1.99802	2.30992	5.90373	0.0151089	0.254832
T2	-0.87792	1.79212	5.90232	0.0151209	0.254832
Fam120aos	-0.669095	2.94194	5.90061	0.0151356	0.254832
Ifnar2	-1.55286	1.57174	5.89605	0.0151749	0.255185
1500011B03Rik	-0.395159	5.50195	5.88134	0.0153021	0.25677
Fam129a	1.75066	-0.370114	5.88027	0.0153114	0.25677
Rgs14	2.15175	-0.876363	5.87783	0.0153327	0.25677
Gpx8	-1.98861	3.33428	5.87671	0.0153424	0.25677
Larp1	0.52291	4.59642	5.86662	0.0154307	0.257747
Emp3	-1.28819	3.72859	5.86456	0.0154487	0.257747
Anxa4	-1.15939	2.9414	5.86373	0.015456	0.257747
Rgp1	-1.38599	1.26192	5.8564	0.0155205	0.258516
Abp1	-1.88126	-0.643513	5.84911	0.015585	0.25928
Dnajb3	-0.773417	2.35003	5.84095	0.0156573	0.260008
1810010H24Rik	-1.46562	1.89775	5.84	0.0156658	0.260008
Gstm2	-0.959661	8.86224	5.83623	0.0156995	0.260258
Tppp3	-0.985827	2.57576	5.83188	0.0157383	0.260593
Zfp36l1	-0.780052	2.51111	5.8271	0.0157811	0.26078
Tln2	0.525354	4.45273	5.82647	0.0157868	0.26078
Fastkd1	0.563129	3.28482	5.81815	0.0158616	0.261228
Tekt1	-2.4524	0.402578	5.8173	0.0158693	0.261228
Gm10125	-1.21643	0.36979	5.81724	0.0158698	0.261228
Dnajc12	-0.770862	2.97056	5.80901	0.0159443	0.261763
Setx	0.480529	5.18461	5.8085	0.0159489	0.261763
Limd2	-0.947736	4.79209	5.80745	0.0159584	0.261763
Smoc1	-0.757116	3.32742	5.80026	0.0160238	0.262528
Efcab7	-0.720986	3.7708	5.79426	0.0160786	0.262814
Mapre2	0.640311	4.41654	5.79424	0.0160788	0.262814
Hsbp1l1	-1.85491	-0.0881341	5.78407	0.0161721	0.263878
Fam169b	0.714063	2.44641	5.7748	0.0162576	0.263878
Crxos1	1.55585	1.12417	5.77441	0.0162612	0.263878
Dll1	-1.18842	0.744382	5.77274	0.0162766	0.263878
Kcnip3	1.04173	3.57085	5.77197	0.0162838	0.263878
Hhex	-0.749311	2.74432	5.77181	0.0162853	0.263878
2310009A05Rik	-0.712887	5.58605	5.77048	0.0162976	0.263878
Prrx2	-1.38887	1.82847	5.7671	0.016329	0.263878
Inpp5d	1.02657	1.13493	5.76524	0.0163462	0.263878
Cwf19l1	0.524158	3.39179	5.76495	0.016349	0.263878
Dapk1	0.458372	3.48418	5.76472	0.0163511	0.263878
Nasp	0.39114	7.37809	5.75338	0.0164569	0.265187
Pstpip2	-1.08492	2.75025	5.75198	0.0164701	0.265187
Plbd1	1.14059	2.03133	5.74558	0.0165302	0.26585
Alpl	0.824352	5.06067	5.74277	0.0165567	0.26597
Tmem126a	-0.763639	7.06943	5.73906	0.0165916	0.266028
Prickle3	0.439051	6.63009	5.73834	0.0165985	0.266028
Kifc2	0.856853	3.109	5.73286	0.0166503	0.266028
Rex2	0.738529	6.63232	5.73224	0.0166562	0.266028
Dbndd2	-1.42029	4.18427	5.72986	0.0166788	0.266028
Tex2	0.451594	3.90547	5.72891	0.0166878	0.266028
Itgb7	2.41649	-0.323019	5.72828	0.0166938	0.266028
Gm973	-1.41463	1.71998	5.72478	0.0167271	0.266028
Lbh	-1.32756	2.36979	5.72435	0.0167312	0.266028
Ick	0.751001	2.19328	5.72206	0.0167531	0.266074
Ccdc160	0.904988	3.89798	5.71026	0.0168661	0.267424
2010110P09Rik	-1.78297	0.0463734	5.70919	0.0168763	0.267424
Gm5475	-2.28057	-0.747289	5.70498	0.0169168	0.26766
Cmtm3	-1.42778	2.20372	5.70368	0.0169294	0.26766
Pik3r5	-1.99017	-0.52206	5.69301	0.0170326	0.268929
Gstm5	-0.930299	6.87464	5.69142	0.017048	0.268929
1110065P20Rik	-0.500371	5.11269	5.68517	0.0171089	0.269585
Agps	0.506617	4.71983	5.67725	0.0171863	0.270501
9930111J21Rik2	-4.43949	-1.28335	5.66455	0.0173112	0.271864
Gatm	-1.42621	4.92705	5.66449	0.0173117	0.271864
Reep1	-0.822084	2.48588	5.66112	0.017345	0.271905
Gm11627	-1.38649	0.354557	5.6603	0.0173532	0.271905
Tsc22d1	-0.539546	7.78169	5.65274	0.0174281	0.272774
Calb1	-3.43326	-0.229364	5.64681	0.0174872	0.273393
Gm13242	0.771284	6.50354	5.64292	0.017526	0.273547
Tmem62	-1.31397	2.80855	5.64191	0.0175361	0.273547
Gm11346	-1.1818	1.68615	5.63922	0.017563	0.273662
Dsp	0.957172	3.57158	5.63079	0.0176477	0.274275
Xpo4	0.571013	3.25409	5.63016	0.017654	0.274275
Abhd11	0.53925	6.4745	5.62946	0.0176611	0.274275
Fahd1	-0.741953	2.6234	5.62696	0.0176862	0.274362
Kctd17	1.03562	1.15529	5.60923	0.0178662	0.276399
Itga9	-2.36165	-0.56117	5.60708	0.017888	0.276399
Gpx6	-1.81545	-0.059157	5.60657	0.0178933	0.276399
Phyh	-0.52702	4.67056	5.60626	0.0178965	0.276399
Spata1	-0.923071	4.4206	5.60182	0.0179418	0.27662
Tuba4a	1.00952	3.00001	5.601	0.0179503	0.27662
Idua	-0.943154	1.92087	5.5829	0.0181367	0.279185
Osbpl5	-2.31911	-0.700555	5.56011	0.0183743	0.282533
Pard3	0.444482	3.43159	5.55282	0.018451	0.2834
Prap1	-1.27891	3.97973	5.54898	0.0184914	0.283561
Ttc34	-1.04719	2.78211	5.54567	0.0185264	0.283561
Krtdap	-1.22813	1.21502	5.54305	0.0185543	0.283561
B4galt5	0.550226	3.11409	5.54278	0.018557	0.283561
Setd5	0.544672	3.98384	5.54225	0.0185626	0.283561
Rspo1	-1.69481	1.242	5.53782	0.0186098	0.283945
Wwc2	0.614484	2.60889	5.53439	0.0186462	0.283945
N4bp1	0.404019	4.31818	5.53394	0.018651	0.283945
Igsf8	-0.87405	2.35612	5.5314	0.0186782	0.283945
Htra1	-1.24512	1.89924	5.53037	0.0186891	0.283945
Enpp2	-1.15605	3.84577	5.52638	0.0187319	0.284286
Fam92b	1.11578	1.90074	5.52269	0.0187713	0.284513
Smarcd3	-1.46697	1.93541	5.52119	0.0187874	0.284513
Pvrl1	-1.93612	-0.743907	5.51557	0.018848	0.284939
Gnmt	-1.22342	0.31563	5.5126	0.01888	0.284939
Slc14a1	-1.80031	-0.811575	5.50982	0.01891	0.284939
Hal	1.03522	2.97963	5.50552	0.0189566	0.284939
Aagab	0.520789	3.33255	5.50301	0.0189838	0.284939
Pdpn	0.539939	4.6498	5.50262	0.0189881	0.284939
2200002J24Rik	-1.83948	0.930037	5.50186	0.0189962	0.284939
Ttc25	-2.38066	-0.782132	5.50157	0.0189994	0.284939
Gdap1l1	1.98654	-0.0175746	5.50111	0.0190044	0.284939
Cpne2	0.965539	1.79455	5.49865	0.0190312	0.284939
1500011K16Rik	-0.645342	3.76913	5.4979	0.0190393	0.284939
Npb	2.11021	-0.347246	5.49307	0.019092	0.285422
Aff1	-1.58595	-0.438555	5.47881	0.0192483	0.287296
Gm11744	-1.46888	2.57848	5.4779	0.0192583	0.287296
Ankrd11	0.584803	4.89287	5.47457	0.0192951	0.287538
Dmrta2	-3.32879	-0.917953	5.47143	0.0193298	0.287748
Slc16a4	-1.02446	3.37391	5.4681	0.0193667	0.287763
Vwce	1.48389	-0.405832	5.46583	0.0193918	0.287763
Arhgap29	0.633378	4.09903	5.46578	0.0193923	0.287763
Lrp11	-0.737481	2.78737	5.46235	0.0194305	0.288023
Fyn	-0.77109	2.7857	5.45354	0.0195287	0.289173
4931417G12Rik	0.892094	2.4162	5.45068	0.0195607	0.289337
Vegfb	0.707457	4.16785	5.44805	0.0195902	0.289337
Agtr2	-5.23552	-0.988152	5.44702	0.0196017	0.289337
Xpo6	0.462967	5.42542	5.44283	0.0196489	0.289465
Gm6531	-1.02922	3.26978	5.44218	0.0196562	0.289465
Stk38l	0.488941	6.2204	5.44074	0.0196724	0.289465
Adamts7	1.76173	-0.227013	5.43846	0.0196981	0.289539
Nudt17	-1.0412	1.98489	5.43137	0.0197782	0.290271
Aplp1	0.95197	3.51045	5.43039	0.0197893	0.290271
Snai2	-1.47521	1.82214	5.42467	0.0198542	0.290892
Ctxn3	-2.85933	0.504389	5.41964	0.0199114	0.290892
Wdr62	0.80498	2.53544	5.41927	0.0199156	0.290892
Baz2a	0.411715	4.32221	5.41775	0.019933	0.290892
Tmco4	0.774539	1.90214	5.41754	0.0199355	0.290892
Igdcc3	0.859319	1.93341	5.41256	0.0199924	0.291284
Xlr5c	-1.74198	5.5143	5.41012	0.0200203	0.291284
Itm2b	-0.314159	7.93796	5.40917	0.0200312	0.291284
Fam198b	-1.65153	1.1031	5.40793	0.0200455	0.291284
Trpt1	1.00325	2.43054	5.40301	0.0201021	0.291803
Hspa2	-0.868352	1.46755	5.39924	0.0201455	0.291981
Etd	-1.94282	2.01126	5.39833	0.020156	0.291981
Gm684	-2.91761	-0.857444	5.39036	0.0202483	0.29286
Dmkn	-1.53517	0.421863	5.38948	0.0202585	0.29286
Smc1a	0.386434	6.03055	5.38454	0.0203159	0.293387
Nme5	-1.76823	1.87635	5.37983	0.0203709	0.293723
Lrrc8d	0.493379	3.969	5.37895	0.0203811	0.293723
Cpne9	1.22861	1.24608	5.3743	0.0204355	0.293976
Zpbp	-1.09518	2.00066	5.37386	0.0204407	0.293976
Themis	1.53423	-0.281479	5.3703	0.0204824	0.294275
Ly6e	-0.563601	7.52539	5.36796	0.0205099	0.294367
Stard10	1.11102	3.90478	5.36131	0.0205883	0.295062
Acss1	0.842087	2.60067	5.36028	0.0206004	0.295062
Nktr	0.442518	4.67508	5.35766	0.0206314	0.295204
Egr1	-1.65117	0.843266	5.34895	0.0207348	0.296381
Nt5c3	-0.538489	6.32243	5.34329	0.0208022	0.29704
Zfp661	0.712722	1.56184	5.33915	0.0208517	0.297165
Cldn6	1.09299	1.64178	5.33901	0.0208533	0.297165
Zfp362	-1.80527	0.0821113	5.33375	0.0209163	0.297566
C330024D21Rik	1.89968	-0.848083	5.33021	0.0209589	0.297566
Anln	0.461258	5.98682	5.32987	0.0209629	0.297566
Igfbp5	-2.44514	0.273502	5.32958	0.0209664	0.297566
Nr0b2	-1.93376	0.467774	5.32713	0.0209959	0.297682
Gal3st1	1.23431	1.34859	5.32464	0.021026	0.297808
Sidt1	-1.64848	-0.215094	5.31629	0.021127	0.298936
Slc16a6	0.967059	0.780424	5.31187	0.0211806	0.299392
Gm4763	-4.1251	-0.74132	5.30935	0.0212112	0.299523
Dynlt1b	-0.593078	11.0627	5.30709	0.0212388	0.299611
Map3k3	0.640238	2.18138	5.30285	0.0212906	0.300038
Kcnt1	-2.01302	-0.215907	5.29789	0.0213513	0.300592
Gm10664	-1.9529	-0.956911	5.29309	0.0214102	0.301119
Gab2	0.925093	1.67279	5.28298	0.0215349	0.302569
Srcrb4d	-0.970118	1.499	5.27595	0.021622	0.303489
Notum	1.19096	1.43843	5.26716	0.0217314	0.304519
Lass6	-0.769236	2.21749	5.26656	0.0217389	0.304519

## Sheet: Male_High_vs_Oil
Symbol	logFC	logCPM	LR	PValue	FDR
Rnd3	-1.91025	2.22177	10.5403	0.00116799	1
Srms	3.84489	-0.763566	10.5175	0.00118252	1
Ryr1	2.08399	0.085126	10.2973	0.00133228	1
Insl3	-3.11237	0.843273	10.1911	0.00141122	1
Kank4	-0.946025	1.40071	10.0721	0.00150535	1
4930502E18Rik	-3.24254	1.18696	9.78176	0.00176252	1
Itgal	3.25326	-0.610145	9.77667	0.0017674	1
H2-Eb1	-2.32048	0.583112	9.74191	0.00180114	1
Hba-a1	-11.3162	6.63473	9.15231	0.00248404	1
Hba-a2	-11.3162	6.63473	9.15231	0.00248404	1
Hao2	-3.66222	-0.994917	9.13311	0.00251024	1
Rhou	-1.56879	1.70151	8.96684	0.00274924	1
Arhgef26	3.39775	0.0767617	8.58743	0.00338492	1
Aldh1a3	-2.89978	-0.10852	8.47805	0.00359457	1
Igf2	-1.96286	2.34779	8.41946	0.00371226	1
Cnnm1	2.63389	-0.104151	8.39143	0.00376993	1
E130309F12Rik	1.53657	1.0018	8.35513	0.003846	1
Cyp11a1	-6.22023	-0.873426	8.23917	0.0040996	1
Chst10	1.13321	1.76977	8.15061	0.00430466	1
Col23a1	-2.92534	-0.461796	7.9091	0.00491867	1
Slc22a20	-3.95126	-0.412712	7.86948	0.00502762	1
Mllt1	1.22222	0.990539	7.65163	0.00567212	1
Sema3c	-1.89383	0.542669	7.60102	0.00583353	1
Olig3	-2.04439	0.63852	7.54814	0.00600719	1
Tbck	-0.745567	2.82014	7.41905	0.00645369	1
Snai2	-1.98285	1.82214	7.3666	0.00664465	1
En2	-3.92498	-0.714918	7.1519	0.00748848	1
Beta-s	-12.7843	4.43335	7.13803	0.00754661	1
Hbb-b2	-12.6867	4.33824	7.00872	0.00811137	1
Hbb-b1	-12.6867	4.33824	7.00872	0.00811137	1
Nrg1	-3.77003	-0.191052	6.92125	0.00851773	1
Fas	2.22357	-0.884588	6.9105	0.00856912	1
Zfp74	-0.783084	2.98137	6.84039	0.00891194	1
Trim43a	-3.2702	-0.136322	6.72384	0.00951325	1
Gm14405	-1.69973	1.28227	6.72094	0.00952873	1
Lhcgr	-4.71577	-0.855983	6.72065	0.00953028	1
Abcb6	0.779144	3.13692	6.65479	0.00988896	1
Ccdc15	0.744767	2.22353	6.64739	0.00993013	1
Plxna2	1.60277	0.239754	6.58003	0.0103129	1
Klhl17	0.869035	1.37544	6.55439	0.0104626	1
Lrrc1	-0.650061	2.34154	6.54575	0.0105135	1
Lpcat2	-1.16098	0.992843	6.54387	0.0105246	1
Lpar1	-1.14751	2.21824	6.50469	0.010759	1
Flnc	-3.80722	-0.743047	6.48083	0.0109044	1
Kdm4a	0.867684	1.14871	6.46631	0.0109939	1
Vopp1	-1.92421	0.922747	6.45164	0.011085	1
Mpzl3	1.6423	-0.553972	6.44904	0.0111012	1
Boc	-3.82288	-0.437193	6.35682	0.0116931	1
Ttll13	1.46296	0.309257	6.33373	0.0118463	1
Glipr1l2	2.18925	-0.191432	6.2741	0.0122515	1
Tgm2	-4.1873	-1.12251	6.22482	0.0125972	1
Gm6524	-1.47547	0.312864	6.22467	0.0125982	1
Gm10658	-1.65947	-0.363197	6.20769	0.0127197	1
Ccdc120	0.871583	1.19633	6.13719	0.0132368	1
Ido2	2.48571	0.136439	6.12265	0.0133461	1
Gem	-2.61135	-0.594214	6.12072	0.0133606	1
Zfyve28	0.714198	2.64263	6.06149	0.0138161	1
Zfp41	0.762931	2.37692	6.02475	0.0141066	1
Cwf19l1	0.57943	3.39179	6.01694	0.0141692	1
Mme	-2.03116	1.01958	5.95938	0.0146392	1
Npas3	2.04461	-0.530289	5.95607	0.0146667	1
Ccdc109b	-2.09008	0.138421	5.95127	0.0147067	1
Clcnkb	-3.5012	-0.106198	5.92668	0.0149133	1
Tgfb1i1	-2.5703	0.0711056	5.89012	0.015226	1
Pkia	-1.00733	1.57113	5.8821	0.0152956	1
B830017H08Rik	3.20558	-0.486701	5.842	0.015648	1
Cyth1	-1.06128	2.16651	5.80648	0.0159672	1
Slc35f2	0.721152	4.09303	5.78479	0.0161654	1
Igll1	-2.56075	0.295636	5.72547	0.0167206	1
Tmsb15a	-3.52199	-0.249849	5.70109	0.0169544	1
A930015D03Rik	-2.50728	0.483623	5.67724	0.0171864	1
Prss45	-3.39142	-0.685545	5.63061	0.0176495	1
Maff	-1.05497	1.95922	5.61562	0.0178011	1
Osbp2	2.65002	0.296576	5.60964	0.017862	1
Slit2	-2.2243	0.526481	5.55479	0.0184302	1
Acbd4	-1.84864	0.0333538	5.55331	0.0184458	1
Hsdl1	0.567227	3.93124	5.4331	0.0197585	1
Pdgfrl	-2.60687	-0.646823	5.42251	0.0198788	1
Zbtb1	-0.683196	3.44363	5.36497	0.0205452	1
Gm13718	1.2487	1.97195	5.35577	0.0206539	1
Iqck	-1.4551	-0.0498303	5.32776	0.0209883	1
Zeb1	-0.57256	2.96483	5.31788	0.0211076	1
Rab32	-1.72786	0.407444	5.30784	0.0212296	1
Ifngr2	-1.36437	1.95554	5.29443	0.0213938	1
Abhd1	0.728665	2.24245	5.24608	0.0219963	1
B3gnt5	-1.6407	1.20157	5.23169	0.022179	1
Pacs2	0.535726	3.14308	5.22191	0.022304	1
3110003A17Rik	-0.966436	3.58344	5.19819	0.0226104	1
Col5a2	-4.36215	-0.716277	5.1606	0.0231049	1
Trim43b	-2.24216	0.733512	5.12642	0.0235643	1
Tmem201	0.610486	2.13134	5.10741	0.0238239	1
Pard6g	-1.75619	-0.104519	5.10644	0.0238372	1
Map4k1	0.787478	1.89842	5.0939	0.0240101	1
Dcn	-3.5036	1.81474	5.09356	0.0240149	1
Fkbp14	-1.01451	1.12286	5.086	0.0241198	1
Mtmr10	-0.73296	2.53499	5.08216	0.0241733	1
Sult4a1	1.36049	0.48978	5.0441	0.0247099	1
Siglece	-2.13985	-0.132358	5.02198	0.0250275	1
Gas2l1	0.565349	2.59485	5.00796	0.025231	1
Sec24d	-1.42181	0.684898	5.00107	0.0253316	1
Pros1	-1.60253	0.430092	4.98094	0.0256281	1
Hipk3	-0.933094	3.96584	4.97341	0.0257399	1
Tcf21	-6.50939	0.119191	4.96624	0.0258468	1
Gtf2a1l	-1.15294	1.06534	4.95263	0.026051	1
Dusp5	2.15909	0.588027	4.95052	0.0260828	1
Slc43a2	0.935312	0.959841	4.93391	0.0263347	1
Tmem52	-2.22129	-0.303752	4.91811	0.0265766	1
Gm13298	3.30503	-0.794839	4.90098	0.0268415	1
1700029M20Rik	2.09305	-0.484446	4.8968	0.0269066	1
Hmga2	-1.3352	1.66128	4.8767	0.0272216	1
Hist1h1b	-0.726721	3.79801	4.87556	0.0272397	1
Card11	1.44412	-0.580223	4.85229	0.0276095	1
Car2	-1.84795	2.00633	4.83563	0.0278774	1
Kif20b	-0.604076	6.75465	4.80956	0.0283023	1
Ubxn7	-0.429319	4.83321	4.79574	0.0285301	1
Usp9y	-2.24772	-0.638917	4.78618	0.0286889	1
Erbb3	-1.43942	-0.0780568	4.76686	0.0290127	1
Ptger2	-1.55946	0.0376211	4.76287	0.0290801	1
Helt	1.13909	0.294842	4.73828	0.0294986	1
Tbc1d8b	-2.13655	-0.456765	4.70718	0.0300369	1
Trim59	-0.670891	7.1092	4.69775	0.0302021	1
Clmn	-1.78697	-0.0259976	4.68884	0.0303592	1
Frrs1	-1.25717	1.40285	4.67199	0.0306583	1
Cd300a	-1.27374	0.0202316	4.65	0.0310536	1
Mettl7a2	1.10808	-0.563527	4.63437	0.0313376	1
Ndrg1	-3.03598	-0.599541	4.63109	0.0313977	1
Sf3a2	1.47909	2.64903	4.62754	0.0314626	1
Prkg2	1.9528	-0.224316	4.61721	0.0316526	1
Igsf6	-3.49041	-0.960126	4.59444	0.0320759	1
Rom1	1.61289	-0.494759	4.55249	0.032871	1
Gm5141	-0.733119	3.92951	4.52412	0.0334203	1
Rcor3	-1.93777	-0.308648	4.51172	0.0336634	1
Tagln	-1.92915	-0.633226	4.49771	0.0339402	1
Rhoj	-4.59384	-1.31479	4.49495	0.0339952	1
Elk3	-1.58249	-0.0802698	4.4806	0.0342817	1
1700008P20Rik	0.853074	0.463699	4.47646	0.0343649	1
Folr2	-1.6448	0.970324	4.47268	0.034441	1
Vldlr	-1.83208	-0.301241	4.4576	0.0347463	1
Tom1l1	-1.00982	3.14822	4.44827	0.0349367	1
Tbc1d5	0.595281	3.17076	4.44673	0.0349682	1
9930111J21Rik2	-4.43949	-1.28335	4.4343	0.0352236	1
Gck	2.13577	-0.751309	4.41979	0.0355244	1
9330159F19Rik	-1.29692	0.908671	4.41266	0.0356732	1
Cd59a	-1.40718	4.28472	4.4095	0.0357392	1
Qpct	-1.17593	1.04286	4.40751	0.035781	1
Ncald	-1.72157	-0.293857	4.40485	0.0358368	1
Usp29	-0.609729	2.65304	4.40046	0.0359292	1
Sod3	-1.64277	0.400408	4.38643	0.0362262	1
Gm20199	1.49531	-0.604979	4.38108	0.0363399	1
Slc2a8	0.987197	1.34062	4.37475	0.0364752	1
Pcsk6	-1.04477	2.17434	4.36698	0.0366419	1
Polh	-1.10303	0.529653	4.36465	0.0366919	1
Nphp3	-1.31508	0.281192	4.34756	0.0370621	1
Eif2c4	1.17647	0.95836	4.34482	0.0371217	1
Ttll6	2.71027	-0.0315259	4.33719	0.0372883	1
Marveld1	-1.44462	-0.351121	4.32599	0.0375345	1
Ano9	0.997684	1.10514	4.29672	0.038186	1
Rbak	0.575942	2.50241	4.29172	0.0382984	1
0610007N19Rik	-0.631164	2.39986	4.27611	0.0386516	1
Gm11818	-0.767499	3.26384	4.26882	0.038818	1
Ttc17	0.819653	1.78769	4.25425	0.0391522	1
Itpkc	0.769501	1.0173	4.25319	0.0391767	1
Gabra4	-1.96066	-0.0255491	4.25216	0.0392004	1
Zmpste24	-0.626073	3.61417	4.24493	0.0393676	1
Mfap2	-1.60237	3.06775	4.24269	0.0394196	1
Dock10	-2.41929	-0.395301	4.23554	0.0395861	1
Cd1d1	-1.29642	0.74507	4.2316	0.039678	1
Usp45	-0.633246	2.73794	4.22249	0.0398915	1
Agbl2	2.45363	0.445013	4.22232	0.0398957	1
Col12a1	-3.41609	-0.977114	4.17676	0.0409819	1
Zfp93	0.846224	1.47882	4.16226	0.0413342	1
Rasl2-9	-0.823908	2.94859	4.16099	0.0413653	1
Ss18l1	0.60891	1.70734	4.15895	0.041415	1
Rarb	-2.27895	0.856055	4.14994	0.041636	1
Gnai1	-0.832592	3.56973	4.14465	0.0417664	1
Ldhal6b	1.21064	0.0169581	4.14394	0.0417838	1
Abcd4	0.537334	2.58586	4.1363	0.0419728	1
Mn1	-1.254	0.253131	4.13491	0.0420073	1
Fhit	0.538951	3.95125	4.11881	0.0424089	1
Dcdc2b	0.722725	1.56386	4.0656	0.0437652	1
Ank2	-1.8642	-0.538335	4.06428	0.0437992	1
Mybpc1	-2.01782	-0.599043	4.05707	0.0439869	1
Peli2	0.81496	1.13183	4.05331	0.0440849	1
Etv2	-1.09375	0.740579	4.04206	0.0443795	1
Itm2a	-1.50622	3.32798	4.03435	0.0445829	1
Med26	0.456981	3.08067	4.01431	0.0451156	1
Tnnt3	-3.14618	2.2411	4.01041	0.0452202	1
Pgrmc1	-0.731115	4.01722	4.0067	0.0453198	1
Scyl2	-0.738714	1.62654	3.99238	0.0457066	1
Grasp	-1.15635	0.368378	3.98891	0.0458006	1
Tnfsf13	1.02899	0.984584	3.96927	0.046338	1
0610010F05Rik	-0.644293	4.31	3.95668	0.0466856	1
Rp2h	-0.674929	4.54836	3.95656	0.0466891	1
Afp	1.45501	0.506987	3.95568	0.0467134	1
Lrrc17	-3.31046	-0.704956	3.94878	0.0469053	1
Zfp423	-1.57177	-0.0943795	3.94047	0.0471376	1
Ankrd13d	1.05697	0.841682	3.94041	0.0471392	1
Trpa1	-2.08441	-0.705249	3.93866	0.0471882	1
Ptprz1	-3.08733	-0.446092	3.93796	0.0472081	1
Tyms-ps	-0.782538	3.88917	3.93601	0.0472627	1
Mtmr11	0.817149	1.11483	3.93407	0.0473173	1
G0s2	-1.15071	1.80735	3.9293	0.0474517	1
Nek3	0.455507	3.64613	3.92325	0.0476228	1
Ccdc112	0.645932	2.1226	3.92243	0.0476459	1
Mzt1	-0.666683	5.97181	3.91063	0.0479816	1
Galnt11	0.653347	3.47696	3.91	0.0479997	1
Rbm41	-0.649764	2.60095	3.9087	0.0480369	1
Twist2	-4.09537	-1.33087	3.90324	0.048193	1
Ebf1	-1.64195	-0.196644	3.89957	0.0482985	1
Tbc1d24	0.507215	2.65236	3.89252	0.0485016	1
Efcab9	-2.50407	-0.379868	3.88748	0.0486473	1
Myod1	-3.27956	-1.15685	3.87375	0.0490467	1
Pced1a	0.748029	1.87896	3.86925	0.0491785	1
Diexf	0.497354	3.27305	3.86603	0.0492729	1
Hbb-y	-6.07186	1.34965	3.86243	0.0493788	1
Usp13	0.719784	1.07023	3.86104	0.0494197	1
Zfp788	-0.755074	3.59347	3.85607	0.0495664	1
Cdc42se1	-0.558002	3.02472	3.85555	0.0495817	1
Zbtb8b	0.859167	0.857384	3.83768	0.0501128	1
Scube3	1.02772	0.608795	3.83024	0.0503357	1
Cacnb3	0.681004	2.95386	3.82752	0.0504174	1
4930504O13Rik	1.15576	0.90333	3.8154	0.0507833	1
Cyba	-0.797177	4.46036	3.79814	0.0513094	1
Depdc1a	-0.776399	4.52219	3.79141	0.0515162	1
Ampd3	-3.17756	-0.784602	3.78668	0.0516622	1
Arhgap21	-0.550785	3.772	3.78429	0.051736	1
Gcm1	-1.95598	1.40201	3.77941	0.0518869	1
Arhgdia	1.09265	5.7474	3.77824	0.0519233	1
Nr1d1	0.64183	1.55969	3.7675	0.0522576	1
Ppp1r14a	-1.20137	3.6731	3.76233	0.0524196	1
Ube2z	0.328465	4.91041	3.75765	0.0525665	1
9530082P21Rik	0.692303	2.95208	3.74577	0.0529414	1
Aqp3	2.58302	-0.282432	3.74202	0.0530602	1
Pisd-ps1	0.581038	3.3056	3.73473	0.0532923	1
Cdh6	2.43019	-0.86743	3.7336	0.0533283	1
Nefm	-2.90553	-0.613749	3.72467	0.0536141	1
Apobec1	-1.08519	0.412901	3.72414	0.0536311	1
Dsg2	-0.928707	1.82392	3.72402	0.053635	1
Mageb18	2.11073	-0.428858	3.72293	0.0536701	1
Spata2	0.592959	1.9555	3.69512	0.054572	1
Ttll9	1.46239	-0.653885	3.67795	0.0551365	1
Plod1	0.617207	2.63852	3.67736	0.0551562	1
Pparg	-2.37898	2.62483	3.67192	0.0553364	1
Rbm14	0.552442	4.07552	3.66817	0.0554609	1
B3gnt7	-0.87789	3.44163	3.66785	0.0554716	1
Zfp384	0.476103	3.20252	3.66588	0.0555374	1
Fem1b	0.453629	3.80877	3.65925	0.0557586	1
Nfatc2	0.891457	0.887625	3.65805	0.0557989	1
Etohi1	-0.604991	3.49809	3.64963	0.0560816	1
Zfx	-0.497111	5.33582	3.64046	0.0563914	1
Rps6ka6	-0.789411	4.39615	3.64034	0.0563954	1
Gm10767	-0.760246	4.65784	3.62764	0.0568273	1
Prss12	-2.14592	-0.719791	3.62671	0.0568591	1
Tnfrsf13c	-2.94404	-0.320325	3.61599	0.0572268	1
Cant1	0.539626	1.8764	3.6153	0.0572504	1
Pnmt	-2.51127	-1.08975	3.61352	0.0573117	1
Cebpd	-0.523647	3.05336	3.61035	0.0574209	1
Csad	0.607504	2.31918	3.60229	0.0577001	1
Ormdl3	0.6411	1.29475	3.59389	0.0579923	1
H2-L	-2.35413	1.6417	3.59194	0.0580603	1
Gpr153	1.76745	-0.301322	3.58839	0.0581847	1
Jrk	0.658172	1.15118	3.58798	0.0581988	1
2310034G01Rik	0.647057	2.41826	3.58738	0.05822	1
Syne1	-0.629601	1.97114	3.58363	0.0583516	1
Nr2f2	-3.56388	-0.716437	3.58036	0.0584665	1
Cd36	-2.65817	-0.22051	3.57756	0.0585651	1
Hpgd	-1.05071	2.1604	3.57563	0.0586333	1
Tysnd1	0.593502	2.18648	3.57145	0.0587809	1
Cdh13	1.53493	-0.712862	3.57133	0.0587853	1
Cnksr3	0.814761	0.592289	3.57097	0.0587979	1
2310008N11Rik	-2.92349	-0.615014	3.56116	0.0591463	1
Sorbs3	-1.45849	-0.0868552	3.56007	0.0591854	1
Tshz1	-0.734028	2.23963	3.5551	0.0593626	1
1700003M07Rik	1.58367	-0.449801	3.55032	0.0595341	1
Pet2	1.07502	0.958547	3.52743	0.0603613	1
Zfp180	0.634371	2.06936	3.52258	0.0605382	1
Kdelr3	-1.25662	1.22766	3.51702	0.0607416	1
Btg3	-0.416297	7.50442	3.51342	0.0608737	1
Gm7334	-0.416297	7.5042	3.5101	0.0609958	1
Gm6578	-1.13046	0.418917	3.50934	0.0610236	1
Dmp1	-1.59262	-0.824029	3.5087	0.0610475	1
Wfdc15a	0.685936	2.75621	3.50255	0.0612743	1
Ccl6	-2.42613	-0.561177	3.49039	0.061726	1
Pacsin3	1.15584	0.208203	3.48276	0.0620113	1
Cx3cr1	-2.19752	-0.78913	3.47536	0.062289	1
Ccdc3	0.596513	2.18134	3.4743	0.0623292	1
2022-09-10	-0.597327	2.95974	3.46288	0.0627609	1
Lrba	-0.633597	2.58253	3.46132	0.06282	1
Mb21d2	0.56764	2.37706	3.45336	0.0631232	1
Sgpp1	-0.665303	4.76903	3.45128	0.0632029	1
Casc5	-0.687296	5.06245	3.45009	0.0632482	1
Ibsp	-1.66344	-0.817995	3.44751	0.0633472	1
Ppapdc3	-1.6225	-0.53947	3.44556	0.0634221	1
Arap2	-0.713775	2.31836	3.44217	0.063552	1
Ptges3l	0.73715	1.29449	3.43587	0.0637951	1
Fam122b	-0.698372	2.70712	3.43246	0.0639269	1
H2-T10	-2.10046	-0.205214	3.42813	0.0640944	1
Uba7	-2.15142	-0.605545	3.42464	0.0642303	1
Sult2b1	-0.951904	0.938764	3.42425	0.0642454	1
Prpf40b	0.610385	2.2069	3.41613	0.0645621	1
Tnfaip2	-2.33902	-0.981981	3.41525	0.0645966	1
Mir25	1.46188	-0.661627	3.41463	0.0646207	1
Ppp1r3f	1.09815	-0.0768252	3.40849	0.0648619	1
Galnt7	-0.648999	3.5847	3.40573	0.0649702	1
Ankrd34b	-2.88878	-0.445241	3.40566	0.0649732	1
Rnase4	-1.36068	0.639837	3.40167	0.0651305	1
Irf2	-1.03296	0.204717	3.40151	0.0651366	1
Zfp212	0.480427	2.89268	3.3952	0.0653865	1
Ppcdc	0.565244	3.22472	3.3824	0.0658959	1
Lsm14b	0.505324	2.49085	3.38098	0.0659529	1
Sp8	-1.63817	0.347329	3.36981	0.0664015	1
Zfp28	0.712318	1.63	3.36936	0.0664194	1
Zfp185	-1.33765	0.993362	3.36886	0.0664397	1
Ercc4	0.55743	1.60767	3.36845	0.0664564	1
Ubr4	0.405083	4.55837	3.36827	0.0664634	1
4921530D09Rik	2.03463	-0.966219	3.3604	0.0667817	1
Gm11413	0.802972	1.21078	3.36036	0.0667835	1
Gm15800	0.6561	2.41055	3.35994	0.0668006	1
Cyp17a1	-4.59572	-0.778029	3.35827	0.0668683	1
Tmem44	-2.23647	-0.970316	3.35583	0.0669676	1
Hip1	0.556541	2.06822	3.34821	0.067278	1
Mis18bp1	-0.585318	7.96752	3.34782	0.0672941	1
Slc45a4	0.406478	3.74574	3.34541	0.0673927	1
C2	0.930201	0.534374	3.32457	0.068252	1
Gpx2	-1.38697	-0.214333	3.32282	0.0683246	1
Hba-x	-5.30872	2.54655	3.31177	0.0687853	1
Ccl4	-2.68487	0.696433	3.31133	0.0688037	1
Dbt	-0.706262	2.07796	3.30296	0.0691553	1
Spef1	1.17057	-0.456914	3.30178	0.0692048	1
Snta1	0.991036	0.523107	3.30076	0.0692478	1
Zc3h7b	-0.632221	1.93662	3.29688	0.0694115	1
Spock2	-1.7121	0.0584568	3.2944	0.0695167	1
Rhpn2	-0.513367	3.28334	3.29318	0.0695682	1
Tmem213	1.2731	-0.318475	3.29282	0.0695834	1
Thnsl2	-1.51489	0.706056	3.28517	0.0699085	1
A230050P20Rik	0.505767	3.06077	3.28098	0.0700871	1
Slc25a46	-0.459241	3.89201	3.27781	0.0702226	1
Vash2	-1.62903	-0.0256295	3.27571	0.0703124	1
Nod1	0.780091	0.910205	3.26862	0.070617	1
S100a11	-0.63525	5.26502	3.26371	0.0708287	1
Diap2	-0.792213	1.62437	3.25622	0.0711529	1
Myo1e	0.750426	0.997429	3.24833	0.0714962	1
Dlk1	-1.56472	1.65463	3.24478	0.0716513	1
Gm2a	-0.734078	3.25711	3.24457	0.0716605	1
Unc13d	-1.4385	0.693886	3.24351	0.0717067	1
Ghr	-1.18621	0.40276	3.24277	0.0717391	1
Zfp808	-0.745022	5.09342	3.24258	0.0717476	1
D430042O09Rik	-1.11804	0.551018	3.24117	0.0718092	1
Fam193a	0.437991	3.25035	3.24098	0.0718179	1
Tctex1d4	0.952905	0.259069	3.23603	0.0720348	1
Zfp90	0.516269	2.95602	3.2275	0.0724111	1
Snora70	1.04601	-0.368059	3.22562	0.0724944	1
Gyk	-0.928499	2.21983	3.22538	0.0725052	1
Rhbdf1	1.39149	-0.476436	3.22249	0.0726332	1
Zfp955a	-0.468261	4.70421	3.21246	0.0730796	1
Zfp521	-0.802401	3.14293	3.21195	0.0731024	1
Tspan2	-0.954185	0.909093	3.21001	0.073189	1
Gm13154	-0.756386	5.28067	3.20907	0.0732311	1
Arfgap2	0.469529	3.36821	3.20667	0.0733386	1
Ctsk	-1.32669	-0.738422	3.19805	0.0737259	1
Zfp52	-0.538294	2.00912	3.19178	0.0740092	1
Card10	1.26348	-0.334119	3.19054	0.0740653	1
Fbxw8	0.586165	2.21456	3.18787	0.0741866	1
BC006965	-2.72634	-1.25838	3.17931	0.0745764	1
Ap3b1	0.402469	4.14829	3.17576	0.0747386	1
Gm17455	-1.40074	2.41906	3.17314	0.0748586	1
Mras	-0.86304	1.74487	3.1723	0.0748967	1
1810062O18Rik	0.874207	0.0768565	3.16927	0.0750361	1
AA465934	0.898095	0.32075	3.16924	0.0750373	1
Mdfic	-1.21063	1.18942	3.14132	0.0763318	1
AI987944	-0.581626	4.47945	3.13867	0.076456	1
Fbxo44	-1.31147	0.859983	3.1311	0.0768121	1
Dio3	1.25278	-0.707834	3.12891	0.076915	1
Lrig3	-0.938914	0.0696111	3.1211	0.0772847	1
Sox8	-1.49338	-0.811798	3.11749	0.077456	1
Lyn	1.25503	0.73903	3.11574	0.0775395	1
Nelf	1.56541	-0.676111	3.11396	0.0776239	1
Nup62-il4i1	1.08373	0.370384	3.11313	0.0776638	1
Fmn1	0.740864	1.47685	3.10352	0.0781232	1
Thoc2	-0.626891	6.49231	3.1035	0.078124	1
Fam46a	-1.55241	0.0916524	3.1014	0.078225	1
Gm5796	-1.6612	0.550227	3.10038	0.078274	1
Zfp931	-0.442738	3.64461	3.09526	0.0785207	1
Lrp2	1.29115	0.337748	3.09234	0.0786617	1
Palm	0.968606	1.43336	3.09117	0.078718	1
Zfp709	-0.715533	1.96938	3.08866	0.0788395	1
Dock5	0.962669	1.49866	3.08029	0.0792462	1
Snord96a	0.693182	0.730363	3.07934	0.0792925	1
Tsc22d4	0.61302	1.63759	3.07711	0.0794016	1
Brd1	-0.503398	4.6969	3.04313	0.0810795	1
Gata3	-2.62385	0.172267	3.03895	0.0812887	1
Bmp1	-1.5409	-0.111581	3.03878	0.081297	1
D3Ertd751e	-0.573124	4.05183	3.03646	0.0814132	1
4930402H24Rik	-0.755235	1.46529	3.03089	0.0816931	1
Nlgn2	-1.05462	0.685119	3.02832	0.0818226	1
Mir1892	-0.685545	3.89835	3.01855	0.0823172	1
Rgs9bp	1.1384	-0.516663	3.01521	0.082487	1
Pdzd4	0.618306	2.10621	3.00809	0.08285	1
Gramd1c	-1.67648	-0.38712	3.00802	0.0828536	1
Trabd	0.63169	2.7595	3.00623	0.0829452	1
Nkd2	-1.20597	0.993552	3.00393	0.0830627	1
Anxa4	-0.908862	2.9414	3.0039	0.0830644	1
Zfp934	-0.620584	4.69138	3.00251	0.0831355	1
Atf6	0.680514	1.40868	3.00198	0.0831628	1
Nhedc1	0.77898	2.02296	3.0014	0.0831928	1
Zfyve26	0.466327	3.12425	2.99901	0.0833152	1
Grik5	1.04512	-0.212056	2.9923	0.0836613	1
Rfx4	0.971858	0.0592411	2.99159	0.0836982	1
Slc38a6	-0.611561	1.35017	2.9904	0.0837597	1
Ankrd32	-0.560138	5.39121	2.9897	0.0837959	1
I830077J02Rik	-2.37181	-1.39633	2.98467	0.0840562	1
2810453I06Rik	0.497713	2.45489	2.98268	0.0841597	1
Gm884	1.4902	0.159331	2.98121	0.0842361	1
Gm4541	-4.77633	-0.860036	2.97393	0.0846159	1
Fbxo43	1.2384	-0.386041	2.97273	0.0846787	1
H2-Q6	-2.91469	-0.870815	2.97072	0.0847841	1
H2-Q8	-2.91469	-0.870815	2.97072	0.0847841	1
A430093F15Rik	-2.6483	0.130219	2.96498	0.0850853	1
Ehd3	0.93491	0.457475	2.95575	0.0855727	1
Chst14	-1.37183	-0.2477	2.95376	0.0856782	1
Wipf2	0.460234	2.75173	2.9489	0.0859361	1
Fkbp8	0.812496	4.42377	2.94629	0.0860752	1
Thap2	-0.788851	1.6576	2.94451	0.0861698	1
Zfp646	0.439644	2.92918	2.94271	0.086266	1
Gm10046	0.828975	0.164249	2.939	0.0864642	1
Spire2	-1.335	-0.0421617	2.93799	0.0865183	1
Glmn	-0.55277	6.67668	2.93487	0.0866856	1
Fam18b	-0.545799	4.49508	2.9296	0.086969	1
Dab2	-1.18306	0.517934	2.92573	0.0871777	1
Dhx9	-0.453236	5.14006	2.92558	0.087186	1
Wnk2	1.23048	0.337544	2.92001	0.0874875	1
Mppe1	1.07017	-0.561857	2.91441	0.0877914	1
Cav1	-3.23599	-0.929492	2.91155	0.0879474	1
Gmfg	-1.00866	3.64285	2.90938	0.0880658	1
E130304F04Rik	1.36052	0.0386921	2.90856	0.0881103	1
Fto	0.381241	3.86547	2.90856	0.0881108	1
Mex3b	-1.24724	-0.191497	2.90756	0.0881652	1
Ptpru	1.98058	-0.667771	2.90048	0.088553	1
Secisbp2l	-0.375524	3.95216	2.8914	0.0890538	1
Phf23	0.337169	4.69593	2.88864	0.0892062	1
Cad	0.391874	5.29319	2.88565	0.089372	1
Zfp758	-0.660187	2.94033	2.88547	0.0893818	1
Oxsr1	0.395854	3.45831	2.8831	0.0895137	1
D630023F18Rik	-0.779411	2.62508	2.88308	0.0895144	1
2900056M20Rik	0.622484	2.43673	2.88155	0.0895999	1
Ltn1	-0.401846	4.01251	2.87939	0.0897198	1
Prkacb	-0.548615	3.44351	2.87539	0.0899433	1
Gpd1	1.48476	-0.0705011	2.86895	0.0903038	1
Cxcl14	-1.1209	0.902073	2.86771	0.0903734	1
Hexim2	0.615894	1.95006	2.86742	0.0903896	1
Prkab2	0.691825	1.25288	2.86462	0.0905472	1
Ptprj	1.32505	0.304493	2.86176	0.0907081	1
Fam164c	1.16643	0.158849	2.85685	0.0909858	1
Dap	-0.643322	3.6947	2.8565	0.0910054	1
BC051537	-2.62827	-0.735473	2.85427	0.0911314	1
Gm16386	-0.749942	0.993857	2.85241	0.0912372	1
Jund	0.988779	4.40472	2.85175	0.0912744	1
Kansl3	0.467307	3.02057	2.84319	0.0917621	1
Stox1	-0.855874	0.904865	2.8427	0.09179	1
Clec4a2	-2.65544	-0.980782	2.84263	0.0917936	1
Pmel	0.798319	0.839301	2.84092	0.0918916	1
Gm10408	-2.17608	0.847426	2.8406	0.0919097	1
Dhrs3	-1.35476	-0.201803	2.839	0.0920012	1
Ctdspl2	-0.402458	6.22403	2.83538	0.0922091	1
Ola1	-0.353882	6.32031	2.83194	0.0924065	1
Heatr6	-0.511876	2.44253	2.82712	0.0926844	1
Egr1	-1.3044	0.843266	2.82241	0.0929568	1
Tfeb	1.0268	-0.23745	2.82063	0.0930599	1
C530005A16Rik	0.5624	2.19653	2.81638	0.0933068	1
Foxred2	1.13475	-0.294816	2.80662	0.0938761	1
Scoc	-0.63256	6.15897	2.80293	0.0940919	1
1700001G17Rik	-1.38278	-0.581602	2.8016	0.0941703	1
Tmem19	0.474607	2.94904	2.80062	0.0942281	1
Zswim3	0.580855	2.34173	2.79498	0.0945597	1
Sc5d	-0.427895	5.06712	2.79201	0.0947354	1
Zfp677	-0.664863	4.72359	2.78994	0.0948575	1
Ppm1l	-1.06914	-0.221806	2.78912	0.0949061	1
Rpgrip1l	-0.376332	3.76405	2.78792	0.0949773	1
Cyp2e1	-1.12659	0.377906	2.78735	0.0950111	1
Dgkq	0.507758	2.05308	2.78621	0.0950791	1
Ero1lb	-0.490854	1.91057	2.78519	0.0951396	1
5730577I03Rik	-0.906696	0.320573	2.78294	0.0952731	1
Neurl4	0.458605	2.84332	2.77745	0.0956004	1
St6galnac3	0.688266	2.24576	2.77472	0.0957635	1
Rbm12b2	-0.532014	2.6924	2.76635	0.0962655	1
Ggcx	0.547133	1.23788	2.76615	0.0962777	1
Polq	0.528561	2.3859	2.76274	0.096483	1
Dr1	-0.603706	5.26626	2.76221	0.0965148	1
Rgs12	0.429352	2.60318	2.75192	0.0971379	1
Tpm4	-0.664692	3.75112	2.75128	0.0971764	1
Cyth3	-0.571913	2.45388	2.75009	0.0972492	1
Lrrfip2	0.376903	4.10794	2.7455	0.0975283	1
Casc1	1.52453	-0.842172	2.73572	0.098127	1
Gfra2	1.51836	-0.556727	2.73523	0.0981576	1
Nuak1	-1.02883	1.10016	2.73517	0.098161	1
AI662270	-1.15283	2.57465	2.73176	0.0983706	1
Dpy19l3	0.516737	1.71551	2.73161	0.0983798	1
Cpa3	4.54433	0.339166	2.72784	0.0986124	1
Nfe2l3	1.1487	0.560184	2.72778	0.0986161	1
Gpc3	-0.774725	2.65029	2.72521	0.0987751	1
Stk35	-0.487311	3.66864	2.72372	0.0988677	1
Als2cl	1.41819	-0.673651	2.72068	0.0990558	1
Gm20337	0.624127	1.92488	2.71956	0.0991251	1
Reps1	0.2919	4.85848	2.71776	0.0992374	1
Slx1b	-0.732275	1.15551	2.71697	0.0992861	1
Ldb2	-1.72908	-0.686999	2.71189	0.0996029	1
Tnfaip8l1	-0.791932	0.433283	2.71101	0.099658	1
Trim34b	0.878742	0.299078	2.71058	0.0996846	1
Wls	-1.16898	1.21064	2.71021	0.0997078	1
Zfp773	-0.625655	2.3754	2.7093	0.0997649	1
Nfkbiz	-0.834258	2.66616	2.70819	0.0998342	1
Gga3	0.392291	3.11378	2.70662	0.0999324	1
Uchl4	-0.773048	6.83783	2.70254	0.100188	1
Kcnj12	1.44353	0.892127	2.70223	0.100208	1
Sipa1l3	0.827819	0.62548	2.70206	0.100218	1
Sstr2	1.56423	-0.492491	2.70164	0.100245	1
Ap1b1	0.657325	2.64654	2.69998	0.100349	1
Nr2f6	0.572677	3.17762	2.69363	0.10075	1
Bche	-1.62252	-0.574761	2.69271	0.100808	1
1700096K18Rik	-0.583168	1.98441	2.68876	0.101058	1
Fut4	1.15011	1.19336	2.6871	0.101164	1
2410127L17Rik	-0.518181	7.04213	2.6842	0.101348	1
Hyi	0.972704	0.238666	2.68291	0.10143	1
Ptn	-2.27437	1.10397	2.68131	0.101532	1
1700009P17Rik	-1.03468	-0.344979	2.67921	0.101666	1
Rbmx	-0.470558	3.37078	2.67755	0.101772	1
Usp53	-0.433111	2.5944	2.67482	0.101947	1
Nxt2	-0.621576	3.39424	2.67284	0.102074	1
Krt23	-2.77756	-1.00672	2.66781	0.102397	1
Ilf3	0.262507	5.23539	2.66691	0.102455	1
Pank3	-0.534395	3.64693	2.66651	0.10248	1
C330022C24Rik	-1.33528	0.382453	2.66251	0.102738	1
Cxcl12	-1.39739	-0.582054	2.66217	0.10276	1
Zmiz2	0.419493	3.23156	2.65612	0.103152	1
Atf4	0.413041	4.93339	2.65166	0.103442	1
Usp25	-1.091	1.61477	2.65134	0.103462	1
Padi3	0.926837	-0.404461	2.64196	0.104075	1
Col4a5	-1.73392	-0.64639	2.63712	0.104392	1
Mir1981	-0.81395	0.362549	2.63568	0.104487	1
Zfp114	1.06513	-0.503391	2.63418	0.104586	1
Blzf1	-0.3101	5.57612	2.62822	0.104979	1
Snx7	-0.419719	5.57233	2.62791	0.105	1
2610305D13Rik	-0.618564	7.45134	2.62415	0.105249	1
Heatr7b1	1.73333	-0.721626	2.62289	0.105333	1
Gm10012	-0.848788	8.23007	2.61769	0.105678	1
Pars2	0.667754	1.69772	2.61688	0.105732	1
Pbk	-0.301281	7.83255	2.61479	0.105872	1
C2cd4b	-1.90875	-0.83613	2.61475	0.105874	1
Rwdd2b	-0.541189	2.11152	2.61132	0.106104	1
Mocos	0.954704	-0.272599	2.61073	0.106143	1
Ythdc2	-0.665067	3.67664	2.60807	0.106321	1
Fam84b	-1.03623	0.678065	2.60795	0.106329	1
Tab2	0.359384	3.25707	2.6062	0.106446	1
Lrrc8c	-0.693995	1.46244	2.60429	0.106575	1
Tsx	1.15342	-0.975398	2.60337	0.106637	1
Tdrd1	0.879914	2.85809	2.60165	0.106752	1
Gm6531	-0.777476	3.26978	2.59928	0.106913	1
Fam120aos	-0.481235	2.94194	2.59676	0.107083	1
4430402I18Rik	-1.69703	-0.433531	2.58943	0.107579	1
Ribc1	0.396561	4.41358	2.5893	0.107588	1
Ubxn2a	-0.407365	6.01523	2.58836	0.107652	1
Nat1	0.784063	1.1716	2.58821	0.107662	1
Col9a2	-0.884672	1.70023	2.5835	0.107983	1
Slc33a1	-0.634545	2.11604	2.58339	0.10799	1
Golim4	-0.69246	2.32486	2.58242	0.108056	1
Zfp958	-0.531278	5.6256	2.5816	0.108112	1
Gtsf1	0.965093	5.35323	2.58154	0.108117	1
Fam82a1	-0.79967	3.12282	2.58148	0.10812	1
Khk	-1.12123	-0.25939	2.58014	0.108212	1
Ndufaf4	-0.463356	7.32006	2.58012	0.108214	1
Suco	-0.440203	4.7431	2.57861	0.108317	1
Tiprl	-0.334107	6.31472	2.57683	0.108439	1
Ccdc102a	1.10938	-0.514073	2.56934	0.108953	1
Rell1	-0.725167	1.65746	2.56771	0.109066	1
Sprtn	-1.05301	-0.343331	2.56768	0.109067	1
Mir1896	-0.849866	0.0527225	2.56538	0.109226	1
Fam40b	1.80694	-0.270409	2.56504	0.10925	1
Jak3	-1.09459	2.05865	2.56012	0.10959	1
Lims1	-0.389448	6.28029	2.55734	0.109783	1
Fam65a	-0.65482	1.34093	2.55716	0.109795	1
Coro1c	0.366016	4.5066	2.55572	0.109896	1
Trpm3	2.04188	-0.74496	2.55239	0.110128	1
Ccdc134	-0.729119	1.7363	2.55166	0.110179	1
Smc2	-0.45177	7.7192	2.54754	0.110466	1
Ppp6c	-0.308296	5.45699	2.54714	0.110494	1
Vma21	-0.451099	6.81096	2.54646	0.110542	1
Dscaml1	1.16193	0.263922	2.54388	0.110723	1
Zxdc	0.427456	3.16478	2.53924	0.111048	1
1700037C18Rik	0.837769	0.926676	2.53708	0.1112	1
Scd3	0.766339	0.425692	2.53303	0.111486	1
Nrgn	-1.34322	0.106889	2.53217	0.111546	1
Cfh	-2.1786	-0.422005	2.52996	0.111703	1
Apoc2	0.937949	2.00086	2.52933	0.111748	1
Arhgap18	-0.682771	1.84041	2.52439	0.112098	1
2810417H13Rik	-0.402535	5.85276	2.52421	0.112111	1
4922501C03Rik	-0.443631	4.00814	2.52411	0.112118	1
Slc26a11	1.1382	-0.016866	2.52161	0.112296	1
Nrxn1	-1.90582	-0.48384	2.51709	0.112618	1
Galntl1	0.869474	1.58034	2.51609	0.11269	1
Traf3ip2	-0.902007	1.07913	2.51441	0.11281	1
Wipi1	0.696458	1.40253	2.51342	0.11288	1
Gm13152	-0.596995	4.18618	2.51184	0.112994	1
Gm13580	2.19811	-1.03377	2.5098	0.11314	1
Ccdc69	-1.33777	0.415467	2.5097	0.113147	1
Mdh1b	1.72777	-0.93178	2.50962	0.113153	1
Dpp4	-1.95975	-0.0915861	2.50926	0.113179	1
Ints1	0.454245	3.24882	2.50553	0.113448	1
Rap1a	-0.558882	5.61873	2.50356	0.113589	1
Rnf31	0.456233	2.7253	2.50026	0.113827	1
Gtpbp2	0.597941	2.26498	2.49986	0.113857	1
Gm14308	-0.445795	6.92188	2.49948	0.113884	1
[truncated: 389 more rows]

## Sheet: Female_Low_vs_Oil
Symbol	logFC	logCPM	LR	PValue	FDR
[truncated: 1,000 more rows]

[truncated: 2 more sheets: Female_Mid_vs_Oil, Female_High_vs_Oil]
