# Supplementary material for: Prenatal exposure to benzo[a]pyrene depletes ovarian reserve and masculinizes embryonic ovarian germ cell transcriptome transgenerationally
Source: Sci Rep. 2023 May 29;13:8671. doi: 10.1038/s41598-023-35494-w (PMC10227008; doi:10.1038/s41598-023-35494-w)
Supplement: Supplementary file 8 — Supplementary Table S7. [file 41598_2023_35494_MOESM8_ESM.xlsx]

## Sheet: GO(18)
Table S7	Gorilla Gene Ontology analysis results, F3 females, 0.033 mg/kg BaP versus oil
GO Term	Description	P-value	FDR q-value	Enrichment	N	B	n	b	Genes
GO:0002376	immune system process	1.01e-09	1.48e-05	1.92	14748	1050	657	90	[Hhex - hematopoietically expressed homeobox, Fas - fas (tnf receptor superfamily member 6), Lgr4 - leucine-rich repeat-containing g protein-coupled receptor 4, Emr1 - egf-like module containing, mucin-like, hormone receptor-like sequence 1, Aif1 - allograft inflammatory factor 1, Defb19 - defensin beta 19, Crip3 - cysteine-rich protein 3, Oas1a - 2'-5' oligoadenylate synthetase 1a, Trim43a - tri…
GO:0051239	regulation of multicellular organismal process	1.16e-09	8.53e-06	1.54	14748	2497	657	171	[Hpgds - hematopoietic prostaglandin d synthase, Fas - fas (tnf receptor superfamily member 6), Ptgis - prostaglandin i2 (prostacyclin) synthase, Gatm - glycine amidinotransferase (l-arginine:glycine amidinotransferase), Ntn1 - netrin 1, Nckipsd - nck interacting protein with sh3 domain, Dpysl3 - dihydropyrimidinase-like 3, Fuom - fucose mutarotase, Rab25 - rab25, member ras oncogene family, Ss18…
GO:0051240	positive regulation of multicellular organismal process	1.86e-09	9.1e-06	1.75	14748	1436	657	112	[Ptgis - prostaglandin i2 (prostacyclin) synthase, Gatm - glycine amidinotransferase (l-arginine:glycine amidinotransferase), Ntn1 - netrin 1, Nckipsd - nck interacting protein with sh3 domain, Dpysl3 - dihydropyrimidinase-like 3, Rab25 - rab25, member ras oncogene family, Ss18l1 - synovial sarcoma translocation gene on chromosome 18-like 1, Fcer1g - fc receptor, ige, high affinity i, gamma polyp…
GO:0006955	immune response	2.48e-09	9.09e-06	2.34	14748	537	657	56	[Fas - fas (tnf receptor superfamily member 6), Emr1 - egf-like module containing, mucin-like, hormone receptor-like sequence 1, Lgr4 - leucine-rich repeat-containing g protein-coupled receptor 4, Defb19 - defensin beta 19, Trim43a - tripartite motif-containing 43a, Trim43c - tripartite motif-containing 43c, Cd86 - cd86 antigen, Fcer1g - fc receptor, ige, high affinity i, gamma polypeptide, Cd81 …
GO:0006952	defense response	9.6e-09	2.82e-05	2.15	14748	648	657	62	[Lgr4 - leucine-rich repeat-containing g protein-coupled receptor 4, Defb19 - defensin beta 19, Oas1a - 2'-5' oligoadenylate synthetase 1a, Trim43a - tripartite motif-containing 43a, Trim43c - tripartite motif-containing 43c, Cd86 - cd86 antigen, Gbp9 - guanylate-binding protein 9, Fcer1g - fc receptor, ige, high affinity i, gamma polypeptide, Axl - axl receptor tyrosine kinase, Prkcq - protein k…
GO:0043207	response to external biotic stimulus	2.22e-08	5.43e-05	2.22	14748	556	657	55	[Defb19 - defensin beta 19, Oas1a - 2'-5' oligoadenylate synthetase 1a, Nmi - n-myc (and stat) interactor, Cd86 - cd86 antigen, Gbp9 - guanylate-binding protein 9, Fcer1g - fc receptor, ige, high affinity i, gamma polypeptide, Axl - axl receptor tyrosine kinase, Gpx2 - glutathione peroxidase 2, Cd68 - cd68 antigen, Il10rb - interleukin 10 receptor, beta, Ptger2 - prostaglandin e receptor 2 (subty…
GO:0051707	response to other organism	3.01e-08	6.32e-05	2.41	14748	429	657	46	[Ifnlr1 - interferon lambda receptor 1, Anxa3 - annexin a3, Defb19 - defensin beta 19, Oas1a - 2'-5' oligoadenylate synthetase 1a, Nod1 - nucleotide-binding oligomerization domain containing 1, Cst9 - cystatin 9, Figf - c-fos induced growth factor, Nmi - n-myc (and stat) interactor, Cd86 - cd86 antigen, Gbp9 - guanylate-binding protein 9, Fcer1g - fc receptor, ige, high affinity i, gamma polypept…
GO:0032101	regulation of response to external stimulus	4.49e-08	8.24e-05	2.14	14748	598	657	57	[Mgll - monoglyceride lipase, Ptgis - prostaglandin i2 (prostacyclin) synthase, Kng2 - kininogen 2, Aif1 - allograft inflammatory factor 1, Dusp3 - dual specificity phosphatase 3 (vaccinia virus phosphatase vh1-related), Nmi - n-myc (and stat) interactor, Fcer1g - fc receptor, ige, high affinity i, gamma polypeptide, Cd81 - cd81 antigen, Prkcq - protein kinase c, theta, Gpx2 - glutathione peroxid…
GO:0009617	response to bacterium	6.51e-08	0.000106	2.95	14748	236	657	31	[Anxa3 - annexin a3, Defb19 - defensin beta 19, Nod1 - nucleotide-binding oligomerization domain containing 1, Figf - c-fos induced growth factor, Gbp9 - guanylate-binding protein 9, Fcer1g - fc receptor, ige, high affinity i, gamma polypeptide, Gpx2 - glutathione peroxidase 2, Coch - coagulation factor c homolog (limulus polyphemus), Adm - adrenomedullin, Serpinb9 - serine (or cysteine) peptidas…
GO:0009607	response to biotic stimulus	9.3e-08	0.000137	2.13	14748	580	657	55	[Defb19 - defensin beta 19, Oas1a - 2'-5' oligoadenylate synthetase 1a, Nmi - n-myc (and stat) interactor, Cd86 - cd86 antigen, Gbp9 - guanylate-binding protein 9, Fcer1g - fc receptor, ige, high affinity i, gamma polypeptide, Axl - axl receptor tyrosine kinase, Gpx2 - glutathione peroxidase 2, Cd68 - cd68 antigen, Il10rb - interleukin 10 receptor, beta, Ptger2 - prostaglandin e receptor 2 (subty…
GO:0030595	leukocyte chemotaxis	9.41e-08	0.000126	4.65	14748	82	657	17	[Ccl2 - chemokine (c-c motif) ligand 2, Itga9 - integrin alpha 9, Fcgr3 - fc receptor, igg, low affinity iii, Ccl12 - chemokine (c-c motif) ligand 12, Adam8 - a disintegrin and metallopeptidase domain 8, Gas6 - growth arrest specific 6, Amica1 - adhesion molecule, interacts with cxadr antigen 1, Anxa1 - annexin a1, Fcer1g - fc receptor, ige, high affinity i, gamma polypeptide, Ptn - pleiotrophin,…
GO:0006935	chemotaxis	1.56e-07	0.000191	3.11	14748	195	657	27	[Lgr4 - leucine-rich repeat-containing g protein-coupled receptor 4, Ntn1 - netrin 1, Adam8 - a disintegrin and metallopeptidase domain 8, Fcer1g - fc receptor, ige, high affinity i, gamma polypeptide, Cx3cr1 - chemokine (c-x3-c) receptor 1, Ccl3 - chemokine (c-c motif) ligand 3, Prkcq - protein kinase c, theta, S1pr1 - sphingosine-1-phosphate receptor 1, Ccl6 - chemokine (c-c motif) ligand 6, Cc…
GO:0060326	cell chemotaxis	1.62e-07	0.000183	3.74	14748	126	657	21	[Ccl2 - chemokine (c-c motif) ligand 2, Itga9 - integrin alpha 9, Fcgr3 - fc receptor, igg, low affinity iii, Ccl12 - chemokine (c-c motif) ligand 12, Pdgfra - platelet derived growth factor receptor, alpha polypeptide, Adam8 - a disintegrin and metallopeptidase domain 8, Gas6 - growth arrest specific 6, Anxa1 - annexin a1, Amica1 - adhesion molecule, interacts with cxadr antigen 1, Fcer1g - fc r…
GO:0042330	taxis	2.14e-07	0.000225	3.06	14748	198	657	27	[Lgr4 - leucine-rich repeat-containing g protein-coupled receptor 4, Ntn1 - netrin 1, Adam8 - a disintegrin and metallopeptidase domain 8, Fcer1g - fc receptor, ige, high affinity i, gamma polypeptide, Cx3cr1 - chemokine (c-x3-c) receptor 1, Ccl3 - chemokine (c-c motif) ligand 3, Prkcq - protein kinase c, theta, S1pr1 - sphingosine-1-phosphate receptor 1, Ccl6 - chemokine (c-c motif) ligand 6, Cc…
GO:0048513	animal organ development	3.41e-07	0.000334	1.74	14748	1083	657	84	[Hhex - hematopoietically expressed homeobox, Fas - fas (tnf receptor superfamily member 6), Ramp2 - receptor (calcitonin) activity modifying protein 2, Pcdh18 - protocadherin 18, Lgr4 - leucine-rich repeat-containing g protein-coupled receptor 4, Ttc9 - tetratricopeptide repeat domain 9, Ntn1 - netrin 1, Pitx2 - paired-like homeodomain transcription factor 2, Serpinb6b - serine (or cysteine) pep…
GO:0032103	positive regulation of response to external stimulus	6.55e-07	0.000601	2.83	14748	222	657	28	[Aif1 - allograft inflammatory factor 1, Ctsc - cathepsin c, Adam8 - a disintegrin and metallopeptidase domain 8, Trpv4 - transient receptor potential cation channel, subfamily v, member 4, Nod1 - nucleotide-binding oligomerization domain containing 1, Figf - c-fos induced growth factor, Nmi - n-myc (and stat) interactor, Csf1r - colony stimulating factor 1 receptor, Cd81 - cd81 antigen, Fcer1g -…
GO:0006954	inflammatory response	8.61e-07	0.000744	2.79	14748	225	657	28	[Icam1 - intercellular adhesion molecule 1, Adam8 - a disintegrin and metallopeptidase domain 8, Csf1r - colony stimulating factor 1 receptor, Ccl3 - chemokine (c-c motif) ligand 3, Axl - axl receptor tyrosine kinase, Prkcq - protein kinase c, theta, Cd68 - cd68 antigen, Lxn - latexin, Ptger2 - prostaglandin e receptor 2 (subtype ep2), Ccl6 - chemokine (c-c motif) ligand 6, Serpinb9 - serine (or …
GO:0050900	leukocyte migration	1.05e-06	0.000856	3.48	14748	129	657	20	[Itga9 - integrin alpha 9, Ccl2 - chemokine (c-c motif) ligand 2, Fcgr3 - fc receptor, igg, low affinity iii, Icam1 - intercellular adhesion molecule 1, Ccl12 - chemokine (c-c motif) ligand 12, Ext1 - exostoses (multiple) 1, Adam8 - a disintegrin and metallopeptidase domain 8, Podxl - podocalyxin-like, Gas6 - growth arrest specific 6, Amica1 - adhesion molecule, interacts with cxadr antigen 1, An…
GO:0048584	positive regulation of response to stimulus	1.27e-06	0.00098	1.54	14748	1660	657	114	[Fas - fas (tnf receptor superfamily member 6), Ptgis - prostaglandin i2 (prostacyclin) synthase, Fcer1g - fc receptor, ige, high affinity i, gamma polypeptide, Wls - wntless homolog (drosophila), Dab2 - disabled 2, mitogen-responsive phosphoprotein, Axl - axl receptor tyrosine kinase, Prkcq - protein kinase c, theta, Mlkl - mixed lineage kinase domain-like, Rarres2 - retinoic acid receptor respo…
GO:0009605	response to external stimulus	1.55e-06	0.00114	1.73	14748	984	657	76	[Fas - fas (tnf receptor superfamily member 6), Gm11744 - predicted gene 11744, Gatm - glycine amidinotransferase (l-arginine:glycine amidinotransferase), Defb19 - defensin beta 19, Nprl3 - nitrogen permease regulator-like 3, Oas1a - 2'-5' oligoadenylate synthetase 1a, Nmi - n-myc (and stat) interactor, Jup - junction plakoglobin, Cd86 - cd86 antigen, Gbp9 - guanylate-binding protein 9, Fcer1g - …
GO:0002685	regulation of leukocyte migration	2.78e-06	0.00194	3.16	14748	149	657	21	[Adtrp - androgen dependent tfpi regulating protein, Ccl2 - chemokine (c-c motif) ligand 2, C3ar1 - complement component 3a receptor 1, Rarres2 - retinoic acid receptor responder (tazarotene induced) 2, Aif1 - allograft inflammatory factor 1, Icam1 - intercellular adhesion molecule 1, Ccl12 - chemokine (c-c motif) ligand 12, Rac2 - ras-related c3 botulinum substrate 2, Trpv4 - transient receptor …
GO:1901700	response to oxygen-containing compound	2.79e-06	0.00186	1.76	14748	879	657	69	[Grb10 - growth factor receptor bound protein 10, Gckr - glucokinase regulatory protein, Gatm - glycine amidinotransferase (l-arginine:glycine amidinotransferase), Hsd3b1 - hydroxy-delta-5-steroid dehydrogenase, 3 beta- and steroid delta-isomerase 1, Trib3 - tribbles homolog 3 (drosophila), Jup - junction plakoglobin, Cd86 - cd86 antigen, Htra2 - htra serine peptidase 2, Axl - axl receptor tyrosi…
GO:0051094	positive regulation of developmental process	3.04e-06	0.00194	1.63	14748	1196	657	87	[Cd53 - cd53 antigen, Ramp2 - receptor (calcitonin) activity modifying protein 2, Lgr4 - leucine-rich repeat-containing g protein-coupled receptor 4, Clic1 - chloride intracellular channel 1, Ptgis - prostaglandin i2 (prostacyclin) synthase, Ntn1 - netrin 1, Fez1 - fasciculation and elongation protein zeta 1 (zygin i), Nckipsd - nck interacting protein with sh3 domain, Dpysl3 - dihydropyrimidinas…
GO:0050793	regulation of developmental process	3.6e-06	0.0022	1.44	14748	2172	657	139	[Fas - fas (tnf receptor superfamily member 6), Ptgis - prostaglandin i2 (prostacyclin) synthase, Ntn1 - netrin 1, Nckipsd - nck interacting protein with sh3 domain, Dpysl3 - dihydropyrimidinase-like 3, Tmsb4x - thymosin, beta 4, x chromosome, Fuom - fucose mutarotase, Ss18l1 - synovial sarcoma translocation gene on chromosome 18-like 1, Axl - axl receptor tyrosine kinase, Dab2 - disabled 2, mito…
GO:0007165	signal transduction	5.59e-06	0.00329	1.39	14748	2483	657	154	[Fas - fas (tnf receptor superfamily member 6), Ptgis - prostaglandin i2 (prostacyclin) synthase, Arhgef28 - rho guanine nucleotide exchange factor (gef) 28, Ntn1 - netrin 1, Nprl3 - nitrogen permease regulator-like 3, Pitx2 - paired-like homeodomain transcription factor 2, Pth1r - parathyroid hormone 1 receptor, Fcer1g - fc receptor, ige, high affinity i, gamma polypeptide, Wls - wntless homolog…
GO:0051704	multi-organism process	7.09e-06	0.00401	1.85	14748	666	657	55	[Defb19 - defensin beta 19, Oas1a - 2'-5' oligoadenylate synthetase 1a, Hsd11b2 - hydroxysteroid 11-beta dehydrogenase 2, Cntnap2 - contactin associated protein-like 2, Nmi - n-myc (and stat) interactor, Cd86 - cd86 antigen, Gbp9 - guanylate-binding protein 9, Fcer1g - fc receptor, ige, high affinity i, gamma polypeptide, Axl - axl receptor tyrosine kinase, Gpx2 - glutathione peroxidase 2, Il10rb…
GO:1905521	regulation of macrophage migration	7.29e-06	0.00397	6.31	14748	32	657	9	[Ccl2 - chemokine (c-c motif) ligand 2, C3ar1 - complement component 3a receptor 1, Csf1r - colony stimulating factor 1 receptor, Rarres2 - retinoic acid receptor responder (tazarotene induced) 2, Mmp14 - matrix metallopeptidase 14 (membrane-inserted), Cd81 - cd81 antigen, Cx3cr1 - chemokine (c-x3-c) receptor 1, Cd200 - cd200 antigen, Trpv4 - transient receptor potential cation channel, subfamily…
GO:0002682	regulation of immune system process	1.07e-05	0.00559	1.66	14748	1002	657	74	[Fas - fas (tnf receptor superfamily member 6), Lgr4 - leucine-rich repeat-containing g protein-coupled receptor 4, Aif1 - allograft inflammatory factor 1, Dusp3 - dual specificity phosphatase 3 (vaccinia virus phosphatase vh1-related), Nmi - n-myc (and stat) interactor, Cd86 - cd86 antigen, Mmp14 - matrix metallopeptidase 14 (membrane-inserted), Cd83 - cd83 antigen, Fcer1g - fc receptor, ige, hi…
GO:0048771	tissue remodeling	1.1e-05	0.00557	4.17	14748	70	657	13	[Rspo3 - r-spondin 3 homolog (xenopus laevis), Lgr4 - leucine-rich repeat-containing g protein-coupled receptor 4, Mef2c - myocyte enhancer factor 2c, Ext1 - exostoses (multiple) 1, Efna2 - ephrin a2, Gja1 - gap junction protein, alpha 1, Anxa1 - annexin a1, Igfbp5 - insulin-like growth factor binding protein 5, Mmp14 - matrix metallopeptidase 14 (membrane-inserted), Timp1 - tissue inhibitor of m…
GO:0098542	defense response to other organism	1.55e-05	0.00761	2.41	14748	261	657	28	[Anxa3 - annexin a3, Ifnlr1 - interferon lambda receptor 1, Defb19 - defensin beta 19, Oas1a - 2'-5' oligoadenylate synthetase 1a, Nod1 - nucleotide-binding oligomerization domain containing 1, Cd86 - cd86 antigen, Gbp9 - guanylate-binding protein 9, Fcer1g - fc receptor, ige, high affinity i, gamma polypeptide, Coch - coagulation factor c homolog (limulus polyphemus), Adm - adrenomedullin, Il10r…
GO:0002687	positive regulation of leukocyte migration	1.56e-05	0.00738	3.42	14748	105	657	16	[Ccl2 - chemokine (c-c motif) ligand 2, C3ar1 - complement component 3a receptor 1, Rarres2 - retinoic acid receptor responder (tazarotene induced) 2, Aif1 - allograft inflammatory factor 1, Icam1 - intercellular adhesion molecule 1, Ccl12 - chemokine (c-c motif) ligand 12, Rac2 - ras-related c3 botulinum substrate 2, Adam8 - a disintegrin and metallopeptidase domain 8, Trpv4 - transient receptor…
GO:2000026	regulation of multicellular organismal development	1.93e-05	0.00885	1.46	14748	1721	657	112	[Fas - fas (tnf receptor superfamily member 6), Ptgis - prostaglandin i2 (prostacyclin) synthase, Ntn1 - netrin 1, Nckipsd - nck interacting protein with sh3 domain, Dpysl3 - dihydropyrimidinase-like 3, Fuom - fucose mutarotase, Ss18l1 - synovial sarcoma translocation gene on chromosome 18-like 1, Dab2 - disabled 2, mitogen-responsive phosphoprotein, Axl - axl receptor tyrosine kinase, Fbn2 - fib…
GO:0048583	regulation of response to stimulus	2.09e-05	0.00931	1.32	14748	3045	657	179	[Fas - fas (tnf receptor superfamily member 6), Ptgis - prostaglandin i2 (prostacyclin) synthase, Arhgef28 - rho guanine nucleotide exchange factor (gef) 28, Nprl3 - nitrogen permease regulator-like 3, Dusp3 - dual specificity phosphatase 3 (vaccinia virus phosphatase vh1-related), Shisa2 - shisa homolog 2 (xenopus laevis), Fcer1g - fc receptor, ige, high affinity i, gamma polypeptide, Wls - wntl…
GO:0052547	regulation of peptidase activity	2.21e-05	0.00955	2.28	14748	295	657	30	[Tfpi - tissue factor pathway inhibitor, Serpinb6c - serine (or cysteine) peptidase inhibitor, clade b, member 6c, Fas - fas (tnf receptor superfamily member 6), Kng2 - kininogen 2, Serpina3a - serine (or cysteine) peptidase inhibitor, clade a, member 3a, Serpinb6b - serine (or cysteine) peptidase inhibitor, clade b, member 6b, Cst13 - cystatin 13, Cst8 - cystatin 8 (cystatin-related epididymal s…
GO:0050896	response to stimulus	2.26e-05	0.00949	1.29	14748	3561	657	204	[Uba7 - ubiquitin-like modifier activating enzyme 7, Fas - fas (tnf receptor superfamily member 6), Ptgis - prostaglandin i2 (prostacyclin) synthase, Defb19 - defensin beta 19, Nprl3 - nitrogen permease regulator-like 3, Oas1a - 2'-5' oligoadenylate synthetase 1a, Dusp3 - dual specificity phosphatase 3 (vaccinia virus phosphatase vh1-related), Gbp9 - guanylate-binding protein 9, Fcer1g - fc recep…
GO:0051336	regulation of hydrolase activity	2.53e-05	0.0103	1.71	14748	799	657	61	[Serpinb6c - serine (or cysteine) peptidase inhibitor, clade b, member 6c, Fas - fas (tnf receptor superfamily member 6), Kng2 - kininogen 2, Oas1a - 2'-5' oligoadenylate synthetase 1a, Serpinb6b - serine (or cysteine) peptidase inhibitor, clade b, member 6b, Cst13 - cystatin 13, Cd86 - cd86 antigen, Htra2 - htra serine peptidase 2, Timp1 - tissue inhibitor of metalloproteinase 1, Spink4 - serine…
GO:0023056	positive regulation of signaling	2.74e-05	0.0109	1.52	14748	1377	657	93	[Grb10 - growth factor receptor bound protein 10, Hhex - hematopoietically expressed homeobox, Fas - fas (tnf receptor superfamily member 6), Lgr4 - leucine-rich repeat-containing g protein-coupled receptor 4, Ptgis - prostaglandin i2 (prostacyclin) synthase, Nmi - n-myc (and stat) interactor, Gpr37 - g protein-coupled receptor 37, Cd86 - cd86 antigen, Htra2 - htra serine peptidase 2, Cd81 - cd81…
GO:0097529	myeloid leukocyte migration	2.77e-05	0.0107	3.84	14748	76	657	13	[Ccl2 - chemokine (c-c motif) ligand 2, Itga9 - integrin alpha 9, Fcgr3 - fc receptor, igg, low affinity iii, Ccl12 - chemokine (c-c motif) ligand 12, Anxa1 - annexin a1, Amica1 - adhesion molecule, interacts with cxadr antigen 1, Fcer1g - fc receptor, ige, high affinity i, gamma polypeptide, Arhgef5 - rho guanine nucleotide exchange factor (gef) 5, Cx3cr1 - chemokine (c-x3-c) receptor 1, Ccl3 - …
GO:0001819	positive regulation of cytokine production	2.89e-05	0.0109	2.22	14748	314	657	31	[AF251705 - cdna sequence af251705, Aif1 - allograft inflammatory factor 1, Trpv4 - transient receptor potential cation channel, subfamily v, member 4, Adam8 - a disintegrin and metallopeptidase domain 8, Nod1 - nucleotide-binding oligomerization domain containing 1, Figf - c-fos induced growth factor, Csf1r - colony stimulating factor 1 receptor, Cd83 - cd83 antigen, Cd81 - cd81 antigen, Fcer1g …
GO:0007166	cell surface receptor signaling pathway	3.2e-05	0.0117	1.56	14748	1198	657	83	[Grb10 - growth factor receptor bound protein 10, Hhex - hematopoietically expressed homeobox, Fas - fas (tnf receptor superfamily member 6), Lgr4 - leucine-rich repeat-containing g protein-coupled receptor 4, Emr1 - egf-like module containing, mucin-like, hormone receptor-like sequence 1, Pitx2 - paired-like homeodomain transcription factor 2, Pth1r - parathyroid hormone 1 receptor, Nmi - n-myc …
GO:1905523	positive regulation of macrophage migration	3.2e-05	0.0115	7.14	14748	22	657	7	[Ccl2 - chemokine (c-c motif) ligand 2, Csf1r - colony stimulating factor 1 receptor, C3ar1 - complement component 3a receptor 1, Rarres2 - retinoic acid receptor responder (tazarotene induced) 2, Mmp14 - matrix metallopeptidase 14 (membrane-inserted), Cx3cr1 - chemokine (c-x3-c) receptor 1, Trpv4 - transient receptor potential cation channel, subfamily v, member 4]
GO:0009967	positive regulation of signal transduction	3.36e-05	0.0118	1.55	14748	1218	657	84	[Grb10 - growth factor receptor bound protein 10, Hhex - hematopoietically expressed homeobox, Fas - fas (tnf receptor superfamily member 6), Lgr4 - leucine-rich repeat-containing g protein-coupled receptor 4, Ptgis - prostaglandin i2 (prostacyclin) synthase, Nmi - n-myc (and stat) interactor, Gpr37 - g protein-coupled receptor 37, Cd86 - cd86 antigen, Htra2 - htra serine peptidase 2, Cd81 - cd81…
GO:0032502	developmental process	3.81e-05	0.013	1.26	14748	3881	657	218	[Fam212a - family with sequence similarity 212, member a, Fas - fas (tnf receptor superfamily member 6), Arhgef28 - rho guanine nucleotide exchange factor (gef) 28, Ptgis - prostaglandin i2 (prostacyclin) synthase, Ttc9 - tetratricopeptide repeat domain 9, Ntn1 - netrin 1, Nprl3 - nitrogen permease regulator-like 3, Pth1r - parathyroid hormone 1 receptor, Dusp3 - dual specificity phosphatase 3 (v…
GO:0010033	response to organic substance	4.12e-05	0.0137	1.47	14748	1542	657	101	[Fas - fas (tnf receptor superfamily member 6), Gatm - glycine amidinotransferase (l-arginine:glycine amidinotransferase), Hsd3b1 - hydroxy-delta-5-steroid dehydrogenase, 3 beta- and steroid delta-isomerase 1, Dusp3 - dual specificity phosphatase 3 (vaccinia virus phosphatase vh1-related), Gbp9 - guanylate-binding protein 9, Fcer1g - fc receptor, ige, high affinity i, gamma polypeptide, Dab2 - di…
GO:0072676	lymphocyte migration	4.17e-05	0.0136	5.18	14748	39	657	9	[Ccl2 - chemokine (c-c motif) ligand 2, Gas6 - growth arrest specific 6, Icam1 - intercellular adhesion molecule 1, Ccl12 - chemokine (c-c motif) ligand 12, Ccl3 - chemokine (c-c motif) ligand 3, Ext1 - exostoses (multiple) 1, Adam8 - a disintegrin and metallopeptidase domain 8, S1pr1 - sphingosine-1-phosphate receptor 1, Ccl6 - chemokine (c-c motif) ligand 6]
GO:0023051	regulation of signaling	4.27e-05	0.0136	1.34	14748	2637	657	157	[Fas - fas (tnf receptor superfamily member 6), Ptgis - prostaglandin i2 (prostacyclin) synthase, Arhgef28 - rho guanine nucleotide exchange factor (gef) 28, Nprl3 - nitrogen permease regulator-like 3, Dusp3 - dual specificity phosphatase 3 (vaccinia virus phosphatase vh1-related), Shisa2 - shisa homolog 2 (xenopus laevis), Wls - wntless homolog (drosophila), Axl - axl receptor tyrosine kinase, D…
GO:0042742	defense response to bacterium	4.78e-05	0.0149	3	14748	127	657	17	[Anxa3 - annexin a3, Rarres2 - retinoic acid receptor responder (tazarotene induced) 2, Zg16 - zymogen granule protein 16, Defb19 - defensin beta 19, Wfdc10 - wap four-disulfide core domain 10, Pglyrp1 - peptidoglycan recognition protein 1, Nod1 - nucleotide-binding oligomerization domain containing 1, Gbp9 - guanylate-binding protein 9, Fcer1g - fc receptor, ige, high affinity i, gamma polypepti…
GO:0071621	granulocyte chemotaxis	4.89e-05	0.015	4.58	14748	49	657	10	[Itga9 - integrin alpha 9, Ccl2 - chemokine (c-c motif) ligand 2, Amica1 - adhesion molecule, interacts with cxadr antigen 1, Anxa1 - annexin a1, Fcgr3 - fc receptor, igg, low affinity iii, Fcer1g - fc receptor, ige, high affinity i, gamma polypeptide, Ccl12 - chemokine (c-c motif) ligand 12, Ccl3 - chemokine (c-c motif) ligand 3, Pf4 - platelet factor 4, Ccl6 - chemokine (c-c motif) ligand 6]
GO:0050830	defense response to Gram-positive bacterium	5.01e-05	0.015	4.19	14748	59	657	11	[Rarres2 - retinoic acid receptor responder (tazarotene induced) 2, Zg16 - zymogen granule protein 16, Gbp9 - guanylate-binding protein 9, Defb19 - defensin beta 19, Epha2 - eph receptor a2, Pld1 - phospholipase d1, Lyz1 - lysozyme 1, Adm - adrenomedullin, Chga - chromogranin a, Pglyrp1 - peptidoglycan recognition protein 1, Nod1 - nucleotide-binding oligomerization domain containing 1]
GO:0051241	negative regulation of multicellular organismal process	5.15e-05	0.0151	1.59	14748	1014	657	72	[Hpgds - hematopoietic prostaglandin d synthase, Hhex - hematopoietically expressed homeobox, Fas - fas (tnf receptor superfamily member 6), Lgr4 - leucine-rich repeat-containing g protein-coupled receptor 4, Kng2 - kininogen 2, Ntn1 - netrin 1, Dpysl3 - dihydropyrimidinase-like 3, Fuom - fucose mutarotase, Nmi - n-myc (and stat) interactor, Jup - junction plakoglobin, Cd86 - cd86 antigen, Timp1 …
GO:0007186	G protein-coupled receptor signaling pathway	5.2e-05	0.015	2.12	14748	339	657	32	[Ramp2 - receptor (calcitonin) activity modifying protein 2, Emr1 - egf-like module containing, mucin-like, hormone receptor-like sequence 1, Lgr4 - leucine-rich repeat-containing g protein-coupled receptor 4, Pth1r - parathyroid hormone 1 receptor, Entpd2 - ectonucleoside triphosphate diphosphohydrolase 2, Ramp1 - receptor (calcitonin) activity modifying protein 1, Gpr37 - g protein-coupled rece…
GO:0009719	response to endogenous stimulus	5.72e-05	0.0162	1.76	14748	649	657	51	[Grb10 - growth factor receptor bound protein 10, Fas - fas (tnf receptor superfamily member 6), Ramp2 - receptor (calcitonin) activity modifying protein 2, Gatm - glycine amidinotransferase (l-arginine:glycine amidinotransferase), Hsd3b1 - hydroxy-delta-5-steroid dehydrogenase, 3 beta- and steroid delta-isomerase 1, Ramp1 - receptor (calcitonin) activity modifying protein 1, Dusp3 - dual specifi…
GO:0010647	positive regulation of cell communication	6.11e-05	0.017	1.49	14748	1369	657	91	[Grb10 - growth factor receptor bound protein 10, Hhex - hematopoietically expressed homeobox, Fas - fas (tnf receptor superfamily member 6), Lgr4 - leucine-rich repeat-containing g protein-coupled receptor 4, Ptgis - prostaglandin i2 (prostacyclin) synthase, Nmi - n-myc (and stat) interactor, Gpr37 - g protein-coupled receptor 37, Cd86 - cd86 antigen, Htra2 - htra serine peptidase 2, Cd81 - cd81…
GO:0032501	multicellular organismal process	6.63e-05	0.018	1.33	14748	2639	657	156	[Gatm - glycine amidinotransferase (l-arginine:glycine amidinotransferase), Pitx2 - paired-like homeodomain transcription factor 2, Pth1r - parathyroid hormone 1 receptor, Hsd11b2 - hydroxysteroid 11-beta dehydrogenase 2, Dusp3 - dual specificity phosphatase 3 (vaccinia virus phosphatase vh1-related), Cntnap2 - contactin associated protein-like 2, Shisa2 - shisa homolog 2 (xenopus laevis), D1Pas1…
GO:0042127	regulation of cell proliferation	6.86e-05	0.0183	1.51	14748	1280	657	86	[Hpgds - hematopoietic prostaglandin d synthase, Hhex - hematopoietically expressed homeobox, Fas - fas (tnf receptor superfamily member 6), Aif1 - allograft inflammatory factor 1, Ntn1 - netrin 1, Pitx2 - paired-like homeodomain transcription factor 2, Pth1r - parathyroid hormone 1 receptor, Jup - junction plakoglobin, Nmi - n-myc (and stat) interactor, Cd86 - cd86 antigen, Timp1 - tissue inhibi…
GO:0010466	negative regulation of peptidase activity	7.24e-05	0.019	2.81	14748	144	657	18	[Tfpi - tissue factor pathway inhibitor, Serpinb6c - serine (or cysteine) peptidase inhibitor, clade b, member 6c, Kng2 - kininogen 2, Serpina3a - serine (or cysteine) peptidase inhibitor, clade a, member 3a, Serpinb6b - serine (or cysteine) peptidase inhibitor, clade b, member 6b, Cst13 - cystatin 13, Cst8 - cystatin 8 (cystatin-related epididymal spermatogenic), Cst9 - cystatin 9, Renbp - renin…
GO:0010646	regulation of cell communication	7.32e-05	0.0189	1.33	14748	2624	657	155	[Fas - fas (tnf receptor superfamily member 6), Ptgis - prostaglandin i2 (prostacyclin) synthase, Arhgef28 - rho guanine nucleotide exchange factor (gef) 28, Nprl3 - nitrogen permease regulator-like 3, Dusp3 - dual specificity phosphatase 3 (vaccinia virus phosphatase vh1-related), Shisa2 - shisa homolog 2 (xenopus laevis), Wls - wntless homolog (drosophila), Axl - axl receptor tyrosine kinase, D…
GO:0050878	regulation of body fluid levels	7.85e-05	0.0199	2.55	14748	185	657	21	[C3 - complement component 3, Tfpi - tissue factor pathway inhibitor, Adtrp - androgen dependent tfpi regulating protein, Anxa5 - annexin a5, Kng2 - kininogen 2, Pdgfra - platelet derived growth factor receptor, alpha polypeptide, Ext1 - exostoses (multiple) 1, Trpv4 - transient receptor potential cation channel, subfamily v, member 4, Hrnr - hornerin, Acer1 - alkaline ceramidase 1, Gja1 - gap ju…
GO:0048856	anatomical structure development	8.7e-05	0.0217	1.31	14748	2754	657	161	[Fam212a - family with sequence similarity 212, member a, Fas - fas (tnf receptor superfamily member 6), Ptgis - prostaglandin i2 (prostacyclin) synthase, Ttc9 - tetratricopeptide repeat domain 9, Gatm - glycine amidinotransferase (l-arginine:glycine amidinotransferase), Ntn1 - netrin 1, Hsd3b1 - hydroxy-delta-5-steroid dehydrogenase, 3 beta- and steroid delta-isomerase 1, Nprl3 - nitrogen permea…
GO:0045597	positive regulation of cell differentiation	9.56e-05	0.0234	1.61	14748	890	657	64	[Cd53 - cd53 antigen, Ramp2 - receptor (calcitonin) activity modifying protein 2, Clic1 - chloride intracellular channel 1, Ntn1 - netrin 1, Fez1 - fasciculation and elongation protein zeta 1 (zygin i), Nckipsd - nck interacting protein with sh3 domain, Dpysl3 - dihydropyrimidinase-like 3, Tmsb4x - thymosin, beta 4, x chromosome, Cd83 - cd83 antigen, Mmp14 - matrix metallopeptidase 14 (membrane-i…
GO:0001817	regulation of cytokine production	9.72e-05	0.0234	1.84	14748	511	657	42	[AF251705 - cdna sequence af251705, Lgr4 - leucine-rich repeat-containing g protein-coupled receptor 4, Aif1 - allograft inflammatory factor 1, Trpv4 - transient receptor potential cation channel, subfamily v, member 4, Adam8 - a disintegrin and metallopeptidase domain 8, Nod1 - nucleotide-binding oligomerization domain containing 1, Figf - c-fos induced growth factor, Csf1r - colony stimulating …
GO:0030162	regulation of proteolysis	0.000107	0.0253	1.78	14748	580	657	46	[Tfpi - tissue factor pathway inhibitor, Serpinb6c - serine (or cysteine) peptidase inhibitor, clade b, member 6c, Fas - fas (tnf receptor superfamily member 6), Nudt15 - nudix (nucleoside diphosphate linked moiety x)-type motif 15, Rps6ka2 - ribosomal protein s6 kinase, polypeptide 2, Kng2 - kininogen 2, Serpina3a - serine (or cysteine) peptidase inhibitor, clade a, member 3a, Ctsc - cathepsin c…
GO:0002252	immune effector process	0.000108	0.0251	2.13	14748	306	657	29	[Anxa3 - annexin a3, Ifnlr1 - interferon lambda receptor 1, Fas - fas (tnf receptor superfamily member 6), Icam1 - intercellular adhesion molecule 1, Ctsc - cathepsin c, Oas1a - 2'-5' oligoadenylate synthetase 1a, Nmi - n-myc (and stat) interactor, Cd86 - cd86 antigen, Cd81 - cd81 antigen, Fcer1g - fc receptor, ige, high affinity i, gamma polypeptide, Cx3cr1 - chemokine (c-x3-c) receptor 1, Ctsh …
GO:0008284	positive regulation of cell proliferation	0.00011	0.0254	1.69	14748	718	657	54	[Aif1 - allograft inflammatory factor 1, Ntn1 - netrin 1, Pitx2 - paired-like homeodomain transcription factor 2, Pth1r - parathyroid hormone 1 receptor, Cd86 - cd86 antigen, Rab25 - rab25, member ras oncogene family, Timp1 - tissue inhibitor of metalloproteinase 1, Crip2 - cysteine rich protein 2, Cd81 - cd81 antigen, Prkcq - protein kinase c, theta, Ccl2 - chemokine (c-c motif) ligand 2, Htr2b …
GO:0007187	G protein-coupled receptor signaling pathway, coupled to cyclic nucleotide second messenger	0.00012	0.0272	3.17	14748	99	657	14	[Ramp2 - receptor (calcitonin) activity modifying protein 2, Emr1 - egf-like module containing, mucin-like, hormone receptor-like sequence 1, Htr2b - 5-hydroxytryptamine (serotonin) receptor 2b, Pth1r - parathyroid hormone 1 receptor, Palm - paralemmin, Ramp1 - receptor (calcitonin) activity modifying protein 1, Gpr37 - g protein-coupled receptor 37, Anxa1 - annexin a1, Lgr5 - leucine rich repeat…
GO:0002438	acute inflammatory response to antigenic stimulus	0.000123	0.0273	12.83	14748	7	657	4	[Fcgr3 - fc receptor, igg, low affinity iii, Icam1 - intercellular adhesion molecule 1, Ext1 - exostoses (multiple) 1, Serpinb9 - serine (or cysteine) peptidase inhibitor, clade b, member 9]
GO:0022603	regulation of anatomical structure morphogenesis	0.000124	0.0271	1.6	14748	898	657	64	[Cd53 - cd53 antigen, Hhex - hematopoietically expressed homeobox, Tmbim1 - transmembrane bax inhibitor motif containing 1, Mgll - monoglyceride lipase, Ramp2 - receptor (calcitonin) activity modifying protein 2, Lgr4 - leucine-rich repeat-containing g protein-coupled receptor 4, Ptgis - prostaglandin i2 (prostacyclin) synthase, Ntn1 - netrin 1, Jup - junction plakoglobin, Dmrt3 - doublesex and m…
GO:0001774	microglial cell activation	0.000126	0.0272	7.09	14748	19	657	6	[Aif1 - allograft inflammatory factor 1, Casp1 - caspase 1, Cx3cr1 - chemokine (c-x3-c) receptor 1, Clu - clusterin, Ifngr2 - interferon gamma receptor 2, Tyrobp - tyro protein tyrosine kinase binding protein]
GO:1903555	regulation of tumor necrosis factor superfamily cytokine production	0.000136	0.0289	2.87	14748	125	657	16	[Ccl2 - chemokine (c-c motif) ligand 2, Clec4a2 - c-type lectin domain family 4, member a2, Fcgr3 - fc receptor, igg, low affinity iii, Adam8 - a disintegrin and metallopeptidase domain 8, Nod1 - nucleotide-binding oligomerization domain containing 1, Ly96 - lymphocyte antigen 96, Gas6 - growth arrest specific 6, Fcer1g - fc receptor, ige, high affinity i, gamma polypeptide, Cx3cr1 - chemokine (c…
GO:0030593	neutrophil chemotaxis	0.000137	0.0288	4.49	14748	45	657	9	[Ccl2 - chemokine (c-c motif) ligand 2, Itga9 - integrin alpha 9, Amica1 - adhesion molecule, interacts with cxadr antigen 1, Fcgr3 - fc receptor, igg, low affinity iii, Fcer1g - fc receptor, ige, high affinity i, gamma polypeptide, Ccl12 - chemokine (c-c motif) ligand 12, Ccl3 - chemokine (c-c motif) ligand 3, Pf4 - platelet factor 4, Ccl6 - chemokine (c-c motif) ligand 6]
GO:0060429	epithelium development	0.00014	0.029	2.58	14748	165	657	19	[C3 - complement component 3, Fam212a - family with sequence similarity 212, member a, Hhex - hematopoietically expressed homeobox, Tcf7l2 - transcription factor 7 like 2, t cell specific, hmg box, Gata6 - gata binding protein 6, Ext1 - exostoses (multiple) 1, Gata4 - gata binding protein 4, Gm10664 - predicted gene 10664, Tulp3 - tubby-like protein 3, Sox11 - sry-box containing gene 11, Gja1 - g…
GO:0031347	regulation of defense response	0.000154	0.0314	1.85	14748	472	657	39	[Mgll - monoglyceride lipase, Ifnlr1 - interferon lambda receptor 1, Lgr4 - leucine-rich repeat-containing g protein-coupled receptor 4, Trafd1 - traf type zinc finger domain containing 1, Ptgis - prostaglandin i2 (prostacyclin) synthase, Ctsc - cathepsin c, Trpv4 - transient receptor potential cation channel, subfamily v, member 4, Adam8 - a disintegrin and metallopeptidase domain 8, Nod1 - nucl…
GO:0007189	adenylate cyclase-activating G protein-coupled receptor signaling pathway	0.00016	0.0322	4.01	14748	56	657	10	[Ramp2 - receptor (calcitonin) activity modifying protein 2, Lgr5 - leucine rich repeat containing g protein coupled receptor 5, Emr1 - egf-like module containing, mucin-like, hormone receptor-like sequence 1, Pth1r - parathyroid hormone 1 receptor, Adm - adrenomedullin, Chga - chromogranin a, S1pr1 - sphingosine-1-phosphate receptor 1, Ramp1 - receptor (calcitonin) activity modifying protein 1, …
GO:0048557	embryonic digestive tract morphogenesis	0.000165	0.0328	8.63	14748	13	657	5	[Tcf7l2 - transcription factor 7 like 2, t cell specific, hmg box, Pdgfra - platelet derived growth factor receptor, alpha polypeptide, Pitx2 - paired-like homeodomain transcription factor 2, Gata4 - gata binding protein 4, Sox11 - sry-box containing gene 11]
GO:0048598	embryonic morphogenesis	0.000168	0.0328	2.02	14748	345	657	31	[Rspo3 - r-spondin 3 homolog (xenopus laevis), Hhex - hematopoietically expressed homeobox, Tcf7l2 - transcription factor 7 like 2, t cell specific, hmg box, B9d1 - b9 protein domain 1, Ntn1 - netrin 1, Pitx2 - paired-like homeodomain transcription factor 2, Gm10664 - predicted gene 10664, Tulp3 - tubby-like protein 3, Cer1 - cerberus 1 homolog (xenopus laevis), Mmp14 - matrix metallopeptidase 14…
GO:0014896	muscle hypertrophy	0.000173	0.0335	6.73	14748	20	657	6	[Ryr2 - ryanodine receptor 2, cardiac, Htr2b - 5-hydroxytryptamine (serotonin) receptor 2b, Igf1 - insulin-like growth factor 1, Gata6 - gata binding protein 6, Mef2c - myocyte enhancer factor 2c, Gata4 - gata binding protein 4]
GO:0002269	leukocyte activation involved in inflammatory response	0.000173	0.033	6.73	14748	20	657	6	[Aif1 - allograft inflammatory factor 1, Casp1 - caspase 1, Clu - clusterin, Cx3cr1 - chemokine (c-x3-c) receptor 1, Ifngr2 - interferon gamma receptor 2, Tyrobp - tyro protein tyrosine kinase binding protein]
GO:0002688	regulation of leukocyte chemotaxis	0.000183	0.0345	3.41	14748	79	657	12	[Figf - c-fos induced growth factor, Ccl2 - chemokine (c-c motif) ligand 2, C3ar1 - complement component 3a receptor 1, Csf1r - colony stimulating factor 1 receptor, Gas6 - growth arrest specific 6, Rarres2 - retinoic acid receptor responder (tazarotene induced) 2, Lyn - yamaguchi sarcoma viral (v-yes-1) oncogene homolog, Aif1 - allograft inflammatory factor 1, Ptn - pleiotrophin, Ccl12 - chemoki…
GO:1903034	regulation of response to wounding	0.000187	0.0348	2.61	14748	155	657	18	[Tfpi - tissue factor pathway inhibitor, Adtrp - androgen dependent tfpi regulating protein, Ccl2 - chemokine (c-c motif) ligand 2, Anxa5 - annexin a5, Klk8 - kallikrein related-peptidase 8, Kng2 - kininogen 2, Pdgfra - platelet derived growth factor receptor, alpha polypeptide, Sox15 - sry-box containing gene 15, Gja1 - gap junction protein, alpha 1, Tnfrsf12a - tumor necrosis factor receptor su…
GO:0030198	extracellular matrix organization	0.000221	0.0406	2.37	14748	199	657	21	[Fbln5 - fibulin 5, Ramp2 - receptor (calcitonin) activity modifying protein 2, Adamts19 - a disintegrin-like and metallopeptidase (reprolysin type) with thrombospondin type 1 motif, 19, Apbb1 - amyloid beta (a4) precursor protein-binding, family b, member 1, Col3a1 - collagen, type iii, alpha 1, Pdgfra - platelet derived growth factor receptor, alpha polypeptide, Ext1 - exostoses (multiple) 1, N…
GO:0051480	regulation of cytosolic calcium ion concentration	0.000221	0.0401	2.37	14748	199	657	21	[C3ar1 - complement component 3a receptor 1, Ryr2 - ryanodine receptor 2, cardiac, Kng2 - kininogen 2, Fxyd1 - fxyd domain-containing ion transport regulator 1, Htr2b - 5-hydroxytryptamine (serotonin) receptor 2b, Gng3 - guanine nucleotide binding protein (g protein), gamma 3, Pdgfra - platelet derived growth factor receptor, alpha polypeptide, Pth1r - parathyroid hormone 1 receptor, Trpa1 - tran…
GO:0050776	regulation of immune response	0.000225	0.0403	1.76	14748	548	657	43	[Lgr4 - leucine-rich repeat-containing g protein-coupled receptor 4, Trafd1 - traf type zinc finger domain containing 1, Col3a1 - collagen, type iii, alpha 1, Adam8 - a disintegrin and metallopeptidase domain 8, Nod1 - nucleotide-binding oligomerization domain containing 1, Dusp3 - dual specificity phosphatase 3 (vaccinia virus phosphatase vh1-related), Nmi - n-myc (and stat) interactor, Cd86 - c…
GO:0061041	regulation of wound healing	0.000235	0.0416	2.85	14748	118	657	15	[Adtrp - androgen dependent tfpi regulating protein, Ccl2 - chemokine (c-c motif) ligand 2, Tfpi - tissue factor pathway inhibitor, Anxa5 - annexin a5, Kng2 - kininogen 2, Pdgfra - platelet derived growth factor receptor, alpha polypeptide, Sox15 - sry-box containing gene 15, Gja1 - gap junction protein, alpha 1, Tnfrsf12a - tumor necrosis factor receptor superfamily, member 12a, Anxa1 - annexin …
GO:0097530	granulocyte migration	0.00025	0.0437	3.8	14748	59	657	10	[Itga9 - integrin alpha 9, Ccl2 - chemokine (c-c motif) ligand 2, Amica1 - adhesion molecule, interacts with cxadr antigen 1, Anxa1 - annexin a1, Fcgr3 - fc receptor, igg, low affinity iii, Fcer1g - fc receptor, ige, high affinity i, gamma polypeptide, Ccl12 - chemokine (c-c motif) ligand 12, Ccl3 - chemokine (c-c motif) ligand 3, Pf4 - platelet factor 4, Ccl6 - chemokine (c-c motif) ligand 6]
GO:0043062	extracellular structure organization	0.000251	0.0434	2.24	14748	230	657	23	[Fbln5 - fibulin 5, Ramp2 - receptor (calcitonin) activity modifying protein 2, Adamts19 - a disintegrin-like and metallopeptidase (reprolysin type) with thrombospondin type 1 motif, 19, Apom - apolipoprotein m, Apbb1 - amyloid beta (a4) precursor protein-binding, family b, member 1, Col3a1 - collagen, type iii, alpha 1, Pdgfra - platelet derived growth factor receptor, alpha polypeptide, Ext1 - …
GO:0031349	positive regulation of defense response	0.000251	0.0429	2.24	14748	230	657	23	[C3 - complement component 3, Zbp1 - z-dna binding protein 1, Fcgr3 - fc receptor, igg, low affinity iii, Alox5ap - arachidonate 5-lipoxygenase activating protein, Ctsc - cathepsin c, Mef2c - myocyte enhancer factor 2c, Trpv4 - transient receptor potential cation channel, subfamily v, member 4, Adam8 - a disintegrin and metallopeptidase domain 8, Nod1 - nucleotide-binding oligomerization domain c…
GO:0008406	gonad development	0.000262	0.0442	3.1	14748	94	657	13	[Bik - bcl2-interacting killer, Nr5a1 - nuclear receptor subfamily 5, group a, member 1, Pdgfra - platelet derived growth factor receptor, alpha polypeptide, Schip1 - schwannomin interacting protein 1, Serpinb6b - serine (or cysteine) peptidase inhibitor, clade b, member 6b, Gata4 - gata binding protein 4, Nr0b1 - nuclear receptor subfamily 0, group b, member 1, Gja1 - gap junction protein, alpha…
GO:1901342	regulation of vasculature development	0.000265	0.0443	2.11	14748	276	657	26	[Anxa3 - annexin a3, Fbln5 - fibulin 5, Hhex - hematopoietically expressed homeobox, Ramp2 - receptor (calcitonin) activity modifying protein 2, Ptgis - prostaglandin i2 (prostacyclin) synthase, Gm10664 - predicted gene 10664, Figf - c-fos induced growth factor, Jup - junction plakoglobin, Cx3cr1 - chemokine (c-x3-c) receptor 1, Ctsh - cathepsin h, Adm - adrenomedullin, Wt1 - wilms tumor 1 homolo…
GO:0045765	regulation of angiogenesis	0.000304	0.0501	2.17	14748	248	657	24	[C3 - complement component 3, Ccl2 - chemokine (c-c motif) ligand 2, C3ar1 - complement component 3a receptor 1, Hhex - hematopoietically expressed homeobox, Fbln5 - fibulin 5, Anxa3 - annexin a3, Ramp2 - receptor (calcitonin) activity modifying protein 2, Ptgis - prostaglandin i2 (prostacyclin) synthase, S100a1 - s100 calcium binding protein a1, Gata6 - gata binding protein 6, Gata4 - gata bindi…
GO:0033993	response to lipid	0.000309	0.0504	1.86	14748	422	657	35	[Mrc1 - mannose receptor, c type 1, Fas - fas (tnf receptor superfamily member 6), Hsd3b1 - hydroxy-delta-5-steroid dehydrogenase, 3 beta- and steroid delta-isomerase 1, Adh1 - alcohol dehydrogenase 1 (class i), Cd86 - cd86 antigen, Htra2 - htra serine peptidase 2, Cx3cr1 - chemokine (c-x3-c) receptor 1, Axl - axl receptor tyrosine kinase, Dab2 - disabled 2, mitogen-responsive phosphoprotein, Cts…
GO:1900046	regulation of hemostasis	0.000331	0.0535	3.68	14748	61	657	10	[Adtrp - androgen dependent tfpi regulating protein, Tfpi - tissue factor pathway inhibitor, Anxa5 - annexin a5, Lyn - yamaguchi sarcoma viral (v-yes-1) oncogene homolog, Kng2 - kininogen 2, Fcer1g - fc receptor, ige, high affinity i, gamma polypeptide, Pdgfra - platelet derived growth factor receptor, alpha polypeptide, Pros1 - protein s (alpha), Prkcq - protein kinase c, theta, Anxa2 - annexin …
GO:0030193	regulation of blood coagulation	0.000331	0.0529	3.68	14748	61	657	10	[Adtrp - androgen dependent tfpi regulating protein, Tfpi - tissue factor pathway inhibitor, Anxa5 - annexin a5, Lyn - yamaguchi sarcoma viral (v-yes-1) oncogene homolog, Kng2 - kininogen 2, Fcer1g - fc receptor, ige, high affinity i, gamma polypeptide, Pdgfra - platelet derived growth factor receptor, alpha polypeptide, Pros1 - protein s (alpha), Prkcq - protein kinase c, theta, Anxa2 - annexin …
GO:2001013	epithelial cell proliferation involved in renal tubule morphogenesis	0.00034	0.0538	16.84	14748	4	657	3	[Lgr5 - leucine rich repeat containing g protein coupled receptor 5, Lgr4 - leucine-rich repeat-containing g protein-coupled receptor 4, Mef2c - myocyte enhancer factor 2c]
GO:1900047	negative regulation of hemostasis	0.000348	0.0543	5.07	14748	31	657	7	[Tfpi - tissue factor pathway inhibitor, Adtrp - androgen dependent tfpi regulating protein, Anxa5 - annexin a5, Kng2 - kininogen 2, Pdgfra - platelet derived growth factor receptor, alpha polypeptide, Pros1 - protein s (alpha), Anxa2 - annexin a2]
GO:0030195	negative regulation of blood coagulation	0.000348	0.0538	5.07	14748	31	657	7	[Adtrp - androgen dependent tfpi regulating protein, Tfpi - tissue factor pathway inhibitor, Anxa5 - annexin a5, Kng2 - kininogen 2, Pdgfra - platelet derived growth factor receptor, alpha polypeptide, Pros1 - protein s (alpha), Anxa2 - annexin a2]
GO:0050819	negative regulation of coagulation	0.000348	0.0532	5.07	14748	31	657	7	[Tfpi - tissue factor pathway inhibitor, Adtrp - androgen dependent tfpi regulating protein, Anxa5 - annexin a5, Kng2 - kininogen 2, Pdgfra - platelet derived growth factor receptor, alpha polypeptide, Pros1 - protein s (alpha), Anxa2 - annexin a2]
GO:0070372	regulation of ERK1 and ERK2 cascade	0.000364	0.0551	2.19	14748	236	657	23	[C3 - complement component 3, Ccl2 - chemokine (c-c motif) ligand 2, Icam1 - intercellular adhesion molecule 1, Ccl12 - chemokine (c-c motif) ligand 12, Htr2b - 5-hydroxytryptamine (serotonin) receptor 2b, Pdgfra - platelet derived growth factor receptor, alpha polypeptide, Gata4 - gata binding protein 4, Ece1 - endothelin converting enzyme 1, Trpv4 - transient receptor potential cation channel, …
GO:0032680	regulation of tumor necrosis factor production	0.000371	0.0557	2.74	14748	123	657	15	[Ccl2 - chemokine (c-c motif) ligand 2, Clec4a2 - c-type lectin domain family 4, member a2, Fcgr3 - fc receptor, igg, low affinity iii, Nod1 - nucleotide-binding oligomerization domain containing 1, Ly96 - lymphocyte antigen 96, Gas6 - growth arrest specific 6, Fcer1g - fc receptor, ige, high affinity i, gamma polypeptide, Cx3cr1 - chemokine (c-x3-c) receptor 1, Clu - clusterin, Axl - axl recepto…
GO:0042445	hormone metabolic process	0.000371	0.0551	2.74	14748	123	657	15	[Nr5a1 - nuclear receptor subfamily 5, group a, member 1, Ghr - growth hormone receptor, Hsd3b1 - hydroxy-delta-5-steroid dehydrogenase, 3 beta- and steroid delta-isomerase 1, Pdgfra - platelet derived growth factor receptor, alpha polypeptide, Schip1 - schwannomin interacting protein 1, Ece1 - endothelin converting enzyme 1, Aldh1a1 - aldehyde dehydrogenase family 1, subfamily a1, Hsd11b2 - hydr…
GO:0001570	vasculogenesis	0.000379	0.0558	3.62	14748	62	657	10	[Hhex - hematopoietically expressed homeobox, Ramp2 - receptor (calcitonin) activity modifying protein 2, Epha2 - eph receptor a2, Pitx2 - paired-like homeodomain transcription factor 2, Gm10664 - predicted gene 10664, Gata4 - gata binding protein 4, Cul7 - cullin 7, Adm - adrenomedullin, Tdgf1 - teratocarcinoma-derived growth factor 1, Wt1 - wilms tumor 1 homolog]
GO:0009966	regulation of signal transduction	0.000384	0.0559	1.31	14748	2309	657	135	[Fas - fas (tnf receptor superfamily member 6), Arhgef28 - rho guanine nucleotide exchange factor (gef) 28, Ptgis - prostaglandin i2 (prostacyclin) synthase, Nprl3 - nitrogen permease regulator-like 3, Dusp3 - dual specificity phosphatase 3 (vaccinia virus phosphatase vh1-related), Shisa2 - shisa homolog 2 (xenopus laevis), Wls - wntless homolog (drosophila), Axl - axl receptor tyrosine kinase, D…
GO:0009725	response to hormone	0.000391	0.0563	1.95	14748	346	657	30	[Grb10 - growth factor receptor bound protein 10, Fas - fas (tnf receptor superfamily member 6), Ramp2 - receptor (calcitonin) activity modifying protein 2, Anxa5 - annexin a5, Gatm - glycine amidinotransferase (l-arginine:glycine amidinotransferase), Khk - ketohexokinase, Hsd3b1 - hydroxy-delta-5-steroid dehydrogenase, 3 beta- and steroid delta-isomerase 1, Trpv4 - transient receptor potential c…
GO:0006959	humoral immune response	0.000397	0.0566	2.98	14748	98	657	13	[Ccl2 - chemokine (c-c motif) ligand 2, C3 - complement component 3, Rarres2 - retinoic acid receptor responder (tazarotene induced) 2, C1qc - complement component 1, q subcomponent, c chain, Mef2c - myocyte enhancer factor 2c, Wfdc10 - wap four-disulfide core domain 10, C1qb - complement component 1, q subcomponent, beta polypeptide, Pglyrp1 - peptidoglycan recognition protein 1, Cst9 - cystatin…
GO:0048247	lymphocyte chemotaxis	0.000402	0.0568	5.86	14748	23	657	6	[Ccl2 - chemokine (c-c motif) ligand 2, Gas6 - growth arrest specific 6, Ccl12 - chemokine (c-c motif) ligand 12, Ccl3 - chemokine (c-c motif) ligand 3, Adam8 - a disintegrin and metallopeptidase domain 8, Ccl6 - chemokine (c-c motif) ligand 6]
GO:0042221	response to chemical	0.000404	0.0566	1.35	14748	1913	657	115	[Fas - fas (tnf receptor superfamily member 6), Ptgis - prostaglandin i2 (prostacyclin) synthase, Gatm - glycine amidinotransferase (l-arginine:glycine amidinotransferase), Hsd3b1 - hydroxy-delta-5-steroid dehydrogenase, 3 beta- and steroid delta-isomerase 1, Dusp3 - dual specificity phosphatase 3 (vaccinia virus phosphatase vh1-related), Gbp9 - guanylate-binding protein 9, Fcer1g - fc receptor, …
GO:0002684	positive regulation of immune system process	0.000409	0.0567	1.67	14748	633	657	47	[Aif1 - allograft inflammatory factor 1, Icam1 - intercellular adhesion molecule 1, Ctsc - cathepsin c, Trpv4 - transient receptor potential cation channel, subfamily v, member 4, Adam8 - a disintegrin and metallopeptidase domain 8, Nod1 - nucleotide-binding oligomerization domain containing 1, Figf - c-fos induced growth factor, Csf1r - colony stimulating factor 1 receptor, Nmi - n-myc (and stat…
GO:0034754	cellular hormone metabolic process	0.000433	0.0595	3.56	14748	63	657	10	[Adh1 - alcohol dehydrogenase 1 (class i), Hsd3b1 - hydroxy-delta-5-steroid dehydrogenase, 3 beta- and steroid delta-isomerase 1, Schip1 - schwannomin interacting protein 1, Akr1c14 - aldo-keto reductase family 1, member c14, Pdgfra - platelet derived growth factor receptor, alpha polypeptide, Aldh1a1 - aldehyde dehydrogenase family 1, subfamily a1, Ece1 - endothelin converting enzyme 1, Akr1cl -…
GO:0050818	regulation of coagulation	0.000433	0.059	3.56	14748	63	657	10	[Tfpi - tissue factor pathway inhibitor, Adtrp - androgen dependent tfpi regulating protein, Anxa5 - annexin a5, Lyn - yamaguchi sarcoma viral (v-yes-1) oncogene homolog, Kng2 - kininogen 2, Fcer1g - fc receptor, ige, high affinity i, gamma polypeptide, Pdgfra - platelet derived growth factor receptor, alpha polypeptide, Pros1 - protein s (alpha), Prkcq - protein kinase c, theta, Anxa2 - annexin …
GO:0006874	cellular calcium ion homeostasis	0.000436	0.0588	2.05	14748	285	657	26	[Kng2 - kininogen 2, Pth1r - parathyroid hormone 1 receptor, Trpa1 - transient receptor potential cation channel, subfamily a, member 1, Trpv4 - transient receptor potential cation channel, subfamily v, member 4, Tmtc4 - transmembrane and tetratricopeptide repeat containing 4, Cx3cr1 - chemokine (c-x3-c) receptor 1, Ccl3 - chemokine (c-c motif) ligand 3, Pkd1 - polycystic kidney disease 1 homolog…
GO:0002683	negative regulation of immune system process	0.000449	0.0599	1.91	14748	365	657	31	[Adtrp - androgen dependent tfpi regulating protein, Fas - fas (tnf receptor superfamily member 6), Lgr4 - leucine-rich repeat-containing g protein-coupled receptor 4, Tmem176b - transmembrane protein 176b, Trafd1 - traf type zinc finger domain containing 1, Col3a1 - collagen, type iii, alpha 1, Dusp3 - dual specificity phosphatase 3 (vaccinia virus phosphatase vh1-related), Nmi - n-myc (and stat…
GO:0050727	regulation of inflammatory response	0.000457	0.0605	2.11	14748	255	657	24	[C3 - complement component 3, Mgll - monoglyceride lipase, Zbp1 - z-dna binding protein 1, Fcgr3 - fc receptor, igg, low affinity iii, Alox5ap - arachidonate 5-lipoxygenase activating protein, Ptgis - prostaglandin i2 (prostacyclin) synthase, Casp1 - caspase 1, Ctsc - cathepsin c, Trpv4 - transient receptor potential cation channel, subfamily v, member 4, Adam8 - a disintegrin and metallopeptidas…
GO:0045766	positive regulation of angiogenesis	0.000463	0.0607	2.58	14748	139	657	16	[C3 - complement component 3, C3ar1 - complement component 3a receptor 1, Anxa3 - annexin a3, Ramp2 - receptor (calcitonin) activity modifying protein 2, Ptgis - prostaglandin i2 (prostacyclin) synthase, S100a1 - s100 calcium binding protein a1, Gata6 - gata binding protein 6, Gata4 - gata binding protein 4, Gm10664 - predicted gene 10664, Figf - c-fos induced growth factor, Jup - junction plakog…
GO:0007204	positive regulation of cytosolic calcium ion concentration	0.000471	0.0613	2.42	14748	167	657	18	[C3ar1 - complement component 3a receptor 1, Ryr2 - ryanodine receptor 2, cardiac, Kng2 - kininogen 2, Htr2b - 5-hydroxytryptamine (serotonin) receptor 2b, Pdgfra - platelet derived growth factor receptor, alpha polypeptide, Gng3 - guanine nucleotide binding protein (g protein), gamma 3, Pth1r - parathyroid hormone 1 receptor, Trpa1 - transient receptor potential cation channel, subfamily a, memb…
GO:0001101	response to acid chemical	0.000489	0.063	2.23	14748	211	657	21	[Tmbim6 - transmembrane bax inhibitor motif containing 6, Lefty1 - left right determination factor 1, Dgat2 - diacylglycerol o-acyltransferase 2, S100a10 - s100 calcium binding protein a10 (calpactin), Col3a1 - collagen, type iii, alpha 1, Pdgfra - platelet derived growth factor receptor, alpha polypeptide, Gata6 - gata binding protein 6, Mef2c - myocyte enhancer factor 2c, Gata4 - gata binding p…
GO:0002690	positive regulation of leukocyte chemotaxis	0.000494	0.0631	3.51	14748	64	657	10	[Figf - c-fos induced growth factor, Ccl2 - chemokine (c-c motif) ligand 2, C3ar1 - complement component 3a receptor 1, Csf1r - colony stimulating factor 1 receptor, Gas6 - growth arrest specific 6, Rarres2 - retinoic acid receptor responder (tazarotene induced) 2, Aif1 - allograft inflammatory factor 1, Ptn - pleiotrophin, Rac2 - ras-related c3 botulinum substrate 2, Trpv4 - transient receptor p…
GO:1990266	neutrophil migration	0.000499	0.0632	3.81	14748	53	657	9	[Ccl2 - chemokine (c-c motif) ligand 2, Itga9 - integrin alpha 9, Amica1 - adhesion molecule, interacts with cxadr antigen 1, Fcgr3 - fc receptor, igg, low affinity iii, Fcer1g - fc receptor, ige, high affinity i, gamma polypeptide, Ccl12 - chemokine (c-c motif) ligand 12, Ccl3 - chemokine (c-c motif) ligand 3, Pf4 - platelet factor 4, Ccl6 - chemokine (c-c motif) ligand 6]
GO:0010759	positive regulation of macrophage chemotaxis	0.000501	0.0629	7.01	14748	16	657	5	[Ccl2 - chemokine (c-c motif) ligand 2, Csf1r - colony stimulating factor 1 receptor, C3ar1 - complement component 3a receptor 1, Rarres2 - retinoic acid receptor responder (tazarotene induced) 2, Trpv4 - transient receptor potential cation channel, subfamily v, member 4]
GO:0002675	positive regulation of acute inflammatory response	0.000501	0.0624	7.01	14748	16	657	5	[C3 - complement component 3, Alox5ap - arachidonate 5-lipoxygenase activating protein, Fcgr3 - fc receptor, igg, low affinity iii, Fcer1g - fc receptor, ige, high affinity i, gamma polypeptide, Adam8 - a disintegrin and metallopeptidase domain 8]
GO:0035050	embryonic heart tube development	0.000501	0.0618	7.01	14748	16	657	5	[Hhex - hematopoietically expressed homeobox, Gata4 - gata binding protein 4, Gm10664 - predicted gene 10664, Hand1 - heart and neural crest derivatives expressed transcript 1, Gja1 - gap junction protein, alpha 1]
GO:0051346	negative regulation of hydrolase activity	0.000539	0.066	2.02	14748	289	657	26	[Tfpi - tissue factor pathway inhibitor, Serpinb6c - serine (or cysteine) peptidase inhibitor, clade b, member 6c, Kng2 - kininogen 2, Serpina3a - serine (or cysteine) peptidase inhibitor, clade a, member 3a, Serpinb6b - serine (or cysteine) peptidase inhibitor, clade b, member 6b, Cst13 - cystatin 13, Cst8 - cystatin 8 (cystatin-related epididymal spermatogenic), Cst9 - cystatin 9, Rasa4 - ras p…
GO:0030154	cell differentiation	0.000567	0.0689	1.37	14748	1674	657	102	[Arhgef28 - rho guanine nucleotide exchange factor (gef) 28, Pitx2 - paired-like homeodomain transcription factor 2, Pth1r - parathyroid hormone 1 receptor, Cntnap2 - contactin associated protein-like 2, D1Pas1 - dna segment, chr 1, pasteur institute 1, Fcer1g - fc receptor, ige, high affinity i, gamma polypeptide, Dab2 - disabled 2, mitogen-responsive phosphoprotein, Axl - axl receptor tyrosine …
GO:0002274	myeloid leukocyte activation	0.000578	0.0696	3.21	14748	77	657	11	[Anxa3 - annexin a3, Nmi - n-myc (and stat) interactor, Fcgr3 - fc receptor, igg, low affinity iii, Aif1 - allograft inflammatory factor 1, Casp1 - caspase 1, Fcer1g - fc receptor, ige, high affinity i, gamma polypeptide, Clu - clusterin, Cx3cr1 - chemokine (c-x3-c) receptor 1, Ifngr2 - interferon gamma receptor 2, Chga - chromogranin a, Tyrobp - tyro protein tyrosine kinase binding protein]
GO:1903557	positive regulation of tumor necrosis factor superfamily cytokine production	0.000578	0.0691	3.21	14748	77	657	11	[Ly96 - lymphocyte antigen 96, Ccl2 - chemokine (c-c motif) ligand 2, Fcgr3 - fc receptor, igg, low affinity iii, Fcer1g - fc receptor, ige, high affinity i, gamma polypeptide, Clu - clusterin, Ccl3 - chemokine (c-c motif) ligand 3, Adam8 - a disintegrin and metallopeptidase domain 8, Cd14 - cd14 antigen, Nod1 - nucleotide-binding oligomerization domain containing 1, Pf4 - platelet factor 4, Tyro…
GO:1904018	positive regulation of vasculature development	0.000591	0.07	2.45	14748	156	657	17	[C3 - complement component 3, C3ar1 - complement component 3a receptor 1, Anxa3 - annexin a3, Ramp2 - receptor (calcitonin) activity modifying protein 2, Ptgis - prostaglandin i2 (prostacyclin) synthase, S100a1 - s100 calcium binding protein a1, Gata6 - gata binding protein 6, Gata4 - gata binding protein 4, Gm10664 - predicted gene 10664, Figf - c-fos induced growth factor, Jup - junction plakog…
GO:0035295	tube development	0.000626	0.0736	2.36	14748	171	657	18	[Fam212a - family with sequence similarity 212, member a, Hhex - hematopoietically expressed homeobox, Rarres2 - retinoic acid receptor responder (tazarotene induced) 2, Lgr4 - leucine-rich repeat-containing g protein-coupled receptor 4, Tcf7l2 - transcription factor 7 like 2, t cell specific, hmg box, Col3a1 - collagen, type iii, alpha 1, Gata4 - gata binding protein 4, Gm10664 - predicted gene …
GO:0050729	positive regulation of inflammatory response	0.000627	0.0731	2.99	14748	90	657	12	[C3 - complement component 3, Zbp1 - z-dna binding protein 1, Nmi - n-myc (and stat) interactor, Fcgr3 - fc receptor, igg, low affinity iii, Alox5ap - arachidonate 5-lipoxygenase activating protein, Cd81 - cd81 antigen, Fcer1g - fc receptor, ige, high affinity i, gamma polypeptide, Ctsc - cathepsin c, Ccl3 - chemokine (c-c motif) ligand 3, Adam8 - a disintegrin and metallopeptidase domain 8, Trpv…
GO:0071675	regulation of mononuclear cell migration	0.000633	0.0733	4.62	14748	34	657	7	[Ccl2 - chemokine (c-c motif) ligand 2, C3ar1 - complement component 3a receptor 1, Csf1r - colony stimulating factor 1 receptor, Rarres2 - retinoic acid receptor responder (tazarotene induced) 2, Lyn - yamaguchi sarcoma viral (v-yes-1) oncogene homolog, Aif1 - allograft inflammatory factor 1, Trpv4 - transient receptor potential cation channel, subfamily v, member 4]
GO:0042116	macrophage activation	0.000633	0.0727	4.62	14748	34	657	7	[Nmi - n-myc (and stat) interactor, Aif1 - allograft inflammatory factor 1, Casp1 - caspase 1, Clu - clusterin, Cx3cr1 - chemokine (c-x3-c) receptor 1, Ifngr2 - interferon gamma receptor 2, Tyrobp - tyro protein tyrosine kinase binding protein]
GO:0030104	water homeostasis	0.000635	0.0723	4.08	14748	44	657	8	[Scnn1a - sodium channel, nonvoltage-gated 1 alpha, Igf1 - insulin-like growth factor 1, Ext1 - exostoses (multiple) 1, Tmprss13 - transmembrane protease, serine 13, Trpv4 - transient receptor potential cation channel, subfamily v, member 4, Hrnr - hornerin, Acer1 - alkaline ceramidase 1, Sfn - stratifin]
GO:0071674	mononuclear cell migration	0.000654	0.0739	5.39	14748	25	657	6	[Ccl2 - chemokine (c-c motif) ligand 2, Anxa1 - annexin a1, Amica1 - adhesion molecule, interacts with cxadr antigen 1, Ccl12 - chemokine (c-c motif) ligand 12, Ccl3 - chemokine (c-c motif) ligand 3, Ccl6 - chemokine (c-c motif) ligand 6]
GO:0071371	cellular response to gonadotropin stimulus	0.000661	0.0741	8.98	14748	10	657	4	[Nsmf - nmda receptor synaptonuclear signaling and neuronal migration factor, Gata6 - gata binding protein 6, Gata4 - gata binding protein 4, Wt1 - wilms tumor 1 homolog]
GO:2000288	positive regulation of myoblast proliferation	0.000661	0.0736	8.98	14748	10	657	4	[Gata6 - gata binding protein 6, Igf1 - insulin-like growth factor 1, Sox15 - sry-box containing gene 15, Pitx2 - paired-like homeodomain transcription factor 2]
GO:0048608	reproductive structure development	0.000663	0.0732	2.14	14748	231	657	22	[C3 - complement component 3, Cdx2 - caudal type homeobox 2, Bik - bcl2-interacting killer, Lgr4 - leucine-rich repeat-containing g protein-coupled receptor 4, Nr5a1 - nuclear receptor subfamily 5, group a, member 1, Schip1 - schwannomin interacting protein 1, Pdgfra - platelet derived growth factor receptor, alpha polypeptide, Serpinb6b - serine (or cysteine) peptidase inhibitor, clade b, member…
GO:0055074	calcium ion homeostasis	0.000663	0.0727	1.99	14748	293	657	26	[Kng2 - kininogen 2, Pth1r - parathyroid hormone 1 receptor, Trpa1 - transient receptor potential cation channel, subfamily a, member 1, Trpv4 - transient receptor potential cation channel, subfamily v, member 4, Tmtc4 - transmembrane and tetratricopeptide repeat containing 4, Cx3cr1 - chemokine (c-x3-c) receptor 1, Ccl3 - chemokine (c-c motif) ligand 3, Pkd1 - polycystic kidney disease 1 homolog…
GO:0003006	developmental process involved in reproduction	0.000697	0.0759	1.68	14748	561	657	42	[Cdx2 - caudal type homeobox 2, Rspo3 - r-spondin 3 homolog (xenopus laevis), Lgr4 - leucine-rich repeat-containing g protein-coupled receptor 4, Rps6ka2 - ribosomal protein s6 kinase, polypeptide 2, Tcf7l2 - transcription factor 7 like 2, t cell specific, hmg box, Ptgis - prostaglandin i2 (prostacyclin) synthase, Icam1 - intercellular adhesion molecule 1, Gm10664 - predicted gene 10664, Serpinb6…
GO:0071222	cellular response to lipopolysaccharide	0.000708	0.0765	2.81	14748	104	657	13	[Ccl2 - chemokine (c-c motif) ligand 2, Mrc1 - mannose receptor, c type 1, Casp1 - caspase 1, Mef2c - myocyte enhancer factor 2c, Ly96 - lymphocyte antigen 96, Cd86 - cd86 antigen, Rela - v-rel reticuloendotheliosis viral oncogene homolog a (avian), Cx3cr1 - chemokine (c-x3-c) receptor 1, Axl - axl receptor tyrosine kinase, Cd68 - cd68 antigen, Cd14 - cd14 antigen, Mir147 - microrna 147, Pf4 - pl…
GO:2000106	regulation of leukocyte apoptotic process	0.000722	0.0774	3.13	14748	79	657	11	[Gas6 - growth arrest specific 6, Kitl - kit ligand, Anxa1 - annexin a1, Lyn - yamaguchi sarcoma viral (v-yes-1) oncogene homolog, Fcer1g - fc receptor, ige, high affinity i, gamma polypeptide, Axl - axl receptor tyrosine kinase, Mef2c - myocyte enhancer factor 2c, Prkcq - protein kinase c, theta, Adam8 - a disintegrin and metallopeptidase domain 8, Casp8 - caspase 8, Serpinb9 - serine (or cystei…
GO:0052548	regulation of endopeptidase activity	0.00073	0.0777	2.08	14748	248	657	23	[Serpinb6c - serine (or cysteine) peptidase inhibitor, clade b, member 6c, Fas - fas (tnf receptor superfamily member 6), Kng2 - kininogen 2, Serpina3a - serine (or cysteine) peptidase inhibitor, clade a, member 3a, Casp1 - caspase 1, Serpinb6b - serine (or cysteine) peptidase inhibitor, clade b, member 6b, Cideb - cell death-inducing dna fragmentation factor, alpha subunit-like effector b, Nod1 …
GO:0061900	glial cell activation	0.000819	0.0865	5.18	14748	26	657	6	[Aif1 - allograft inflammatory factor 1, Casp1 - caspase 1, Clu - clusterin, Cx3cr1 - chemokine (c-x3-c) receptor 1, Ifngr2 - interferon gamma receptor 2, Tyrobp - tyro protein tyrosine kinase binding protein]
GO:0001796	regulation of type IIa hypersensitivity	0.000823	0.0863	13.47	14748	5	657	3	[C3 - complement component 3, Fcgr3 - fc receptor, igg, low affinity iii, Fcer1g - fc receptor, ige, high affinity i, gamma polypeptide]
GO:0001798	positive regulation of type IIa hypersensitivity	0.000823	0.0857	13.47	14748	5	657	3	[C3 - complement component 3, Fcgr3 - fc receptor, igg, low affinity iii, Fcer1g - fc receptor, ige, high affinity i, gamma polypeptide]
GO:1901164	negative regulation of trophoblast cell migration	0.000823	0.0851	13.47	14748	5	657	3	[Timp1 - tissue inhibitor of metalloproteinase 1, Arhgdib - rho, gdp dissociation inhibitor (gdi) beta, Gja1 - gap junction protein, alpha 1]
GO:0097647	amylin receptor signaling pathway	0.000823	0.0845	13.47	14748	5	657	3	[Ramp2 - receptor (calcitonin) activity modifying protein 2, Adm - adrenomedullin, Ramp1 - receptor (calcitonin) activity modifying protein 1]
GO:0097646	calcitonin family receptor signaling pathway	0.000823	0.0839	13.47	14748	5	657	3	[Ramp2 - receptor (calcitonin) activity modifying protein 2, Adm - adrenomedullin, Ramp1 - receptor (calcitonin) activity modifying protein 1]
GO:0014033	neural crest cell differentiation	0.000823	0.0834	13.47	14748	5	657	3	[Htr2b - 5-hydroxytryptamine (serotonin) receptor 2b, Mef2c - myocyte enhancer factor 2c, Ext1 - exostoses (multiple) 1]
GO:0002892	regulation of type II hypersensitivity	0.000823	0.0828	13.47	14748	5	657	3	[C3 - complement component 3, Fcgr3 - fc receptor, igg, low affinity iii, Fcer1g - fc receptor, ige, high affinity i, gamma polypeptide]
GO:0002894	positive regulation of type II hypersensitivity	0.000823	0.0822	13.47	14748	5	657	3	[C3 - complement component 3, Fcgr3 - fc receptor, igg, low affinity iii, Fcer1g - fc receptor, ige, high affinity i, gamma polypeptide]
GO:0060536	cartilage morphogenesis	0.000823	0.0817	13.47	14748	5	657	3	[Msx1 - msh homeobox 1, Mef2c - myocyte enhancer factor 2c, Hand1 - heart and neural crest derivatives expressed transcript 1]
GO:0060510	type II pneumocyte differentiation	0.000823	0.0811	13.47	14748	5	657	3	[Nfib - nuclear factor i/b, Gata6 - gata binding protein 6, Igf1 - insulin-like growth factor 1]
GO:0060575	intestinal epithelial cell differentiation	0.000823	0.0806	13.47	14748	5	657	3	[Cdx2 - caudal type homeobox 2, Gata6 - gata binding protein 6, Gata4 - gata binding protein 4]
GO:0007188	adenylate cyclase-modulating G protein-coupled receptor signaling pathway	0.000844	0.0821	2.9	14748	93	657	12	[Gpr37 - g protein-coupled receptor 37, Ramp2 - receptor (calcitonin) activity modifying protein 2, Lgr5 - leucine rich repeat containing g protein coupled receptor 5, Emr1 - egf-like module containing, mucin-like, hormone receptor-like sequence 1, Pth1r - parathyroid hormone 1 receptor, Adm - adrenomedullin, Chga - chromogranin a, Palm - paralemmin, S1pr1 - sphingosine-1-phosphate receptor 1, Ra…
GO:1903524	positive regulation of blood circulation	0.000864	0.0835	3.9	14748	46	657	8	[Ryr2 - ryanodine receptor 2, cardiac, Icam1 - intercellular adhesion molecule 1, Chga - chromogranin a, Adm - adrenomedullin, Rgs2 - regulator of g-protein signaling 2, Smtnl2 - smoothelin-like 2, Ptger2 - prostaglandin e receptor 2 (subtype ep2), Gja1 - gap junction protein, alpha 1]
GO:0032526	response to retinoic acid	0.000908	0.0871	3.25	14748	69	657	10	[Adh1 - alcohol dehydrogenase 1 (class i), Lefty1 - left right determination factor 1, Htra2 - htra serine peptidase 2, Lyn - yamaguchi sarcoma viral (v-yes-1) oncogene homolog, Mest - mesoderm specific transcript, Gata6 - gata binding protein 6, Mef2c - myocyte enhancer factor 2c, Ctsh - cathepsin h, Gata4 - gata binding protein 4, Tmem161a - transmembrane protein 161a]
GO:0050891	multicellular organismal water homeostasis	0.00091	0.0868	4.36	14748	36	657	7	[Scnn1a - sodium channel, nonvoltage-gated 1 alpha, Ext1 - exostoses (multiple) 1, Tmprss13 - transmembrane protease, serine 13, Trpv4 - transient receptor potential cation channel, subfamily v, member 4, Hrnr - hornerin, Acer1 - alkaline ceramidase 1, Sfn - stratifin]
GO:0014897	striated muscle hypertrophy	0.000912	0.0865	6.24	14748	18	657	5	[Ryr2 - ryanodine receptor 2, cardiac, Htr2b - 5-hydroxytryptamine (serotonin) receptor 2b, Gata6 - gata binding protein 6, Mef2c - myocyte enhancer factor 2c, Gata4 - gata binding protein 4]
GO:0003300	cardiac muscle hypertrophy	0.000912	0.0859	6.24	14748	18	657	5	[Ryr2 - ryanodine receptor 2, cardiac, Htr2b - 5-hydroxytryptamine (serotonin) receptor 2b, Gata6 - gata binding protein 6, Mef2c - myocyte enhancer factor 2c, Gata4 - gata binding protein 4]
GO:0045087	innate immune response	0.000986	0.0923	1.94	14748	301	657	26	[Lgr4 - leucine-rich repeat-containing g protein-coupled receptor 4, Defb19 - defensin beta 19, Trim43a - tripartite motif-containing 43a, Nod1 - nucleotide-binding oligomerization domain containing 1, Trim43c - tripartite motif-containing 43c, Csf1r - colony stimulating factor 1 receptor, Fcer1g - fc receptor, ige, high affinity i, gamma polypeptide, Cx3cr1 - chemokine (c-x3-c) receptor 1, Axl -…
