# Supplementary material for: Prenatal exposure to benzo[a]pyrene depletes ovarian reserve and masculinizes embryonic ovarian germ cell transcriptome transgenerationally
Source: Sci Rep. 2023 May 29;13:8671. doi: 10.1038/s41598-023-35494-w (PMC10227008; doi:10.1038/s41598-023-35494-w)
Supplement: Supplementary file 9 — Supplementary Table S8. [file 41598_2023_35494_MOESM9_ESM.xlsx]

## Sheet: Revigo_BP_OnScreenTable(27)
Table S8	Gorilla Gene Ontology analysis results, F1 males, 0.033 mg/kg BaP versus oil
TermID	Name	Value	LogSize	Frequency	Uniqueness	Dispensability	Representative
GO:0001817	regulation of cytokine production	-3.29585	2.90902	3.8316	0.851764	0.440991	null
GO:0001818	negative regulation of cytokine production	-3.69897	2.47276	1.40019	0.81205	0.276766	null
GO:0001906	cell killing	-3.32148	2.17319	0.700095	0.993099	0.0106595	null
GO:0006575	cellular modified amino acid metabolic process	-3.92445	2.29447	0.927152	0.967869	0.214698	null
GO:0006636	unsaturated fatty acid biosynthetic process	-3.02228	1.62325	0.193945	0.974505	0.122139	null
GO:0006749	glutathione metabolic process	-4.52143	1.90309	0.373699	0.969558	0.0100494	null
GO:0006952	defense response	-4.79317	3.20763	7.62535	0.915792	0.469939	null
GO:0006954	inflammatory response	-3.47108	2.72428	2.50237	0.924231	0.0953111	null
GO:0006955	immune response	-4.10347	3.2235	7.90918	0.77608	0.567234	null
GO:0006959	humoral immune response	-3.74232	2.64147	2.06717	0.805043	0.38386	null
GO:0007186	G protein-coupled receptor signaling pathway	-3.36051	3.3516	10.6244	0.861848	0.164642	null
GO:0009725	response to hormone	-3.19518	2.91328	3.86944	0.910406	0.236262	null
GO:0010466	negative regulation of peptidase activity	-3.10458	2.49136	1.46168	0.817234	0.633514	null
GO:0018916	nitrobenzene metabolic process	-3.10958	0.60206	0.0141911	0.977354	0.111107	null
GO:0030593	neutrophil chemotaxis	-5.93181	1.89763	0.368969	0.684748	0	null
GO:0030595	leukocyte chemotaxis	30595	-3.55284	2.15229	0.666982	0.684564	0.883581	30593
GO:0071621	granulocyte chemotaxis	71621	-5.47237	1.93952	0.406812	0.682374	0.964165	30593
GO:0097529	myeloid leukocyte migration	97529	-4.51856	2.16435	0.685904	0.737272	0.834157	30593
GO:0097530	granulocyte migration	97530	-5.22403	2.03342	0.506149	0.731997	0.908868	30593
GO:1990266	neutrophil migration	1990266	-5.82391	1.98227	0.449385	0.730044	0.955613	30593
GO:0032101	regulation of response to external stimulus	-3.67572	3.00475	4.77767	0.949114	0.0585505	null
GO:0032675	regulation of interleukin-6 production	-3.04964	2.23045	0.799432	0.835242	0.689613	null
GO:0032680	regulation of tumor necrosis factor production	-3.51713	2.27875	0.89404	0.833518	0.698197	null
GO:0032879	regulation of localization	-4.51856	3.48073	14.3046	0.939199	0.0744484	null
GO:0034762	regulation of transmembrane transport	-3.37675	2.80618	3.02271	0.925231	0.631167	null
GO:0035821	modulation of process of another organism	-3.07988	1.83251	0.316935	1	0	null
GO:0042127	regulation of cell population proliferation	-4.15181	3.25888	8.58089	0.942253	0.084356	null
GO:0042178	xenobiotic catabolic process	-3.04866	1.5682	0.170293	0.888494	0.294068	null
GO:0043269	regulation of ion transport	-3.84771	2.89321	3.69442	0.92562	0.0328152	null
GO:0048002	antigen processing and presentation of peptide antigen	-3.55596	1.91381	0.38316	0.859471	0.385394	null
GO:0050790	regulation of catalytic activity	-4.43063	3.3707	11.1022	0.87797	0.629209	null
GO:0050896	response to stimulus	-3.80134	3.97667	44.825	1	0	null
GO:0050900	leukocyte migration	-3.26122	2.38739	1.14948	0.784098	0.586324	null
GO:0051045	negative regulation of membrane protein ectodomain proteolysis	-4.87615	0.90309	0.0331126	0.914001	0.0202507	null
GO:0051094	positive regulation of developmental process	-3.17522	3.18099	7.17124	0.935624	0.0810504	null
GO:0051239	regulation of multicellular organismal process	-4.38722	3.48302	14.3803	0.939142	0.0955703	null
GO:0051240	positive regulation of multicellular organismal process	-4.78516	3.24005	8.21665	0.841568	0.576449	null
GO:0051336	regulation of hydrolase activity	-5.21042	3.02816	5.04257	0.884116	0.332559	null
GO:0051410	detoxification of nitrogen compound	-3.10958	0.69897	0.0189215	0.92244	0.589343	null
GO:0065009	regulation of molecular function	-4.24109	3.49415	14.754	0.94801	0.077872	null
GO:0070458	cellular detoxification of nitrogen compound	-3.10958	0.69897	0.0189215	0.885054	0.248485	null
GO:0071863	regulation of cell proliferation in bone marrow	-3.16178	1.11394	0.0567644	0.968195	0.0344571	null
GO:1900120	regulation of receptor binding	-5.03105	1.38021	0.108798	0.905867	0	null
GO:1900121	negative regulation of receptor binding	-3.40894	1.14613	0.0614948	0.901415	0.634867	null
GO:1903555	regulation of tumor necrosis factor superfamily cytokine production	-3.42946	2.28556	0.908231	0.833273	0.699422	null
								40
