# Supplementary material for: Prenatal exposure to benzo[a]pyrene depletes ovarian reserve and masculinizes embryonic ovarian germ cell transcriptome transgenerationally
Source: Sci Rep. 2023 May 29;13:8671. doi: 10.1038/s41598-023-35494-w (PMC10227008; doi:10.1038/s41598-023-35494-w)
Supplement: Supplementary file 10 — Supplementary Table S9. [file 41598_2023_35494_MOESM10_ESM.xlsx]

## Sheet: GO(36)
Table S9	Gorilla Gene Ontology analysis results, F2 Males, BaP 2mg/kg versus oil
GO Term	Description	P-value	FDR q-value	Enrichment	N	B	n	b	Genes
GO:0051239	regulation of multicellular organismal process	3.02e-10	4.44e-06	1.65	14748	2497	502	140	[Penk - preproenkephalin, Areg - amphiregulin, Rorc - rar-related orphan receptor gamma, Dpysl3 - dihydropyrimidinase-like 3, Decr1 - 2,4-dienoyl coa reductase 1, mitochondrial, 1810011O10Rik - riken cdna 1810011o10 gene, Camk2g - calcium/calmodulin-dependent protein kinase ii gamma, Hspb1 - heat shock protein 1, Fcer1g - fc receptor, ige, high affinity i, gamma polypeptide, Mfap2 - microfibrilla…
GO:0050793	regulation of developmental process	3.91e-10	2.87e-06	1.7	14748	2172	502	126	[Areg - amphiregulin, Rorc - rar-related orphan receptor gamma, Dpysl3 - dihydropyrimidinase-like 3, 1810011O10Rik - riken cdna 1810011o10 gene, Tmsb4x - thymosin, beta 4, x chromosome, Camk2g - calcium/calmodulin-dependent protein kinase ii gamma, Hspb1 - heat shock protein 1, Nppc - natriuretic peptide type c, Klf4 - kruppel-like factor 4 (gut), Erap1 - endoplasmic reticulum aminopeptidase 1, M…
GO:0032501	multicellular organismal process	6.95e-09	3.4e-05	1.57	14748	2639	502	141	[Penk - preproenkephalin, Gpd2 - glycerol phosphate dehydrogenase 2, mitochondrial, Atn1 - atrophin 1, Areg - amphiregulin, Rorc - rar-related orphan receptor gamma, Frem2 - fras1 related extracellular matrix protein 2, D430042O09Rik - riken cdna d430042o09 gene, Zfp541 - zinc finger protein 541, Sez6l2 - seizure related 6 homolog like 2, Camk2g - calcium/calmodulin-dependent protein kinase ii ga…
GO:2000026	regulation of multicellular organismal development	2.04e-08	7.49e-05	1.72	14748	1721	502	101	[Rorc - rar-related orphan receptor gamma, Dpysl3 - dihydropyrimidinase-like 3, 1810011O10Rik - riken cdna 1810011o10 gene, Camk2g - calcium/calmodulin-dependent protein kinase ii gamma, Hspb1 - heat shock protein 1, Klf4 - kruppel-like factor 4 (gut), Erap1 - endoplasmic reticulum aminopeptidase 1, Mt3 - metallothionein 3, Cntn4 - contactin 4, Brsk2 - br serine/threonine kinase 2, Tmem98 - trans…
GO:0045595	regulation of cell differentiation	3.68e-08	0.000108	1.76	14748	1534	502	92	[Cd53 - cd53 antigen, Sphk1 - sphingosine kinase 1, Areg - amphiregulin, Rorc - rar-related orphan receptor gamma, Dpysl3 - dihydropyrimidinase-like 3, Tmsb4x - thymosin, beta 4, x chromosome, Camk2g - calcium/calmodulin-dependent protein kinase ii gamma, Serpine2 - serine (or cysteine) peptidase inhibitor, clade e, member 2, Hspb1 - heat shock protein 1, C77370 - expressed sequence c77370, Sdk1 …
GO:0051094	positive regulation of developmental process	6.29e-07	0.00154	1.79	14748	1196	502	73	[Cd53 - cd53 antigen, Sphk1 - sphingosine kinase 1, Dpysl3 - dihydropyrimidinase-like 3, Gpm6b - glycoprotein m6b, Tmsb4x - thymosin, beta 4, x chromosome, Serpine2 - serine (or cysteine) peptidase inhibitor, clade e, member 2, Hspb1 - heat shock protein 1, Nedd9 - neural precursor cell expressed, developmentally down-regulated gene 9, Mme - membrane metallo endopeptidase, Tle6 - transducin-like …
GO:0051241	negative regulation of multicellular organismal process	1.1e-06	0.0023	1.85	14748	1014	502	64	[Sparc - secreted acidic cysteine rich glycoprotein, Nfe2 - nuclear factor, erythroid derived 2, Areg - amphiregulin, Dpysl3 - dihydropyrimidinase-like 3, Serpine2 - serine (or cysteine) peptidase inhibitor, clade e, member 2, Mmp2 - matrix metallopeptidase 2, Hspb1 - heat shock protein 1, Timp1 - tissue inhibitor of metalloproteinase 1, C77370 - expressed sequence c77370, Sall1 - sal-like 1 (dro…
GO:0048513	animal organ development	1.21e-06	0.00222	1.82	14748	1083	502	67	[Sphk1 - sphingosine kinase 1, Gpd2 - glycerol phosphate dehydrogenase 2, mitochondrial, Alpk3 - alpha-kinase 3, Sparc - secreted acidic cysteine rich glycoprotein, Atn1 - atrophin 1, Nfe2 - nuclear factor, erythroid derived 2, Rorc - rar-related orphan receptor gamma, Frem2 - fras1 related extracellular matrix protein 2, Nr0b2 - nuclear receptor subfamily 0, group b, member 2, Mmp2 - matrix meta…
GO:0051093	negative regulation of developmental process	1.6e-06	0.00262	1.93	14748	852	502	56	[Sparc - secreted acidic cysteine rich glycoprotein, Nfe2 - nuclear factor, erythroid derived 2, Areg - amphiregulin, Dpysl3 - dihydropyrimidinase-like 3, Hspb1 - heat shock protein 1, Timp1 - tissue inhibitor of metalloproteinase 1, C77370 - expressed sequence c77370, Sall1 - sal-like 1 (drosophila), Klf4 - kruppel-like factor 4 (gut), Nppc - natriuretic peptide type c, Vim - vimentin, Mt3 - met…
GO:0060284	regulation of cell development	1.67e-06	0.00245	1.9	14748	896	502	58	[Sphk1 - sphingosine kinase 1, Dpysl3 - dihydropyrimidinase-like 3, Camk2g - calcium/calmodulin-dependent protein kinase ii gamma, Serpine2 - serine (or cysteine) peptidase inhibitor, clade e, member 2, Hspb1 - heat shock protein 1, C77370 - expressed sequence c77370, Sdk1 - sidekick homolog 1 (chicken), Nedd9 - neural precursor cell expressed, developmentally down-regulated gene 9, Mme - membran…
GO:0051240	positive regulation of multicellular organismal process	1.76e-06	0.00235	1.68	14748	1436	502	82	[Grb10 - growth factor receptor bound protein 10, Penk - preproenkephalin, Sphk1 - sphingosine kinase 1, Sparc - secreted acidic cysteine rich glycoprotein, Dpysl3 - dihydropyrimidinase-like 3, Decr1 - 2,4-dienoyl coa reductase 1, mitochondrial, Gpm6b - glycoprotein m6b, Serpine2 - serine (or cysteine) peptidase inhibitor, clade e, member 2, Hspb1 - heat shock protein 1, Fcer1g - fc receptor, ige…
GO:0046631	alpha-beta T cell activation	2.58e-06	0.00316	6.39	14748	46	502	10	[Sema4a - sema domain, immunoglobulin domain (ig), transmembrane domain (tm) and short cytoplasmic domain, (semaphorin) 4a, Tcirg1 - t cell, immune regulator 1, atpase, h+ transporting, lysosomal v0 protein a3, Wdfy4 - wd repeat and fyve domain containing 4, Cd1d1 - cd1d1 antigen, Rorc - rar-related orphan receptor gamma, Pla2g2d - phospholipase a2, group iid, Txk - txk tyrosine kinase, Elf4 - e7…
GO:0007015	actin filament organization	6.27e-06	0.00708	2.94	14748	220	502	22	[Vil1 - villin 1, Tpm4 - tropomyosin 4, Marcks - myristoylated alanine rich protein kinase c substrate, Myo7a - myosin viia, Dpysl3 - dihydropyrimidinase-like 3, Tmsb4x - thymosin, beta 4, x chromosome, Eps8 - epidermal growth factor receptor pathway substrate 8, Lmod3 - leiomodin 3 (fetal), Rhof - ras homolog gene family, member f, Iqgap2 - iq motif containing gtpase activating protein 2, Gas7 -…
GO:0042127	regulation of cell proliferation	1.39e-05	0.0146	1.65	14748	1280	502	72	[Sphk1 - sphingosine kinase 1, Sparc - secreted acidic cysteine rich glycoprotein, Nfe2 - nuclear factor, erythroid derived 2, Jag2 - jagged 2, Areg - amphiregulin, Bche - butyrylcholinesterase, Serpine2 - serine (or cysteine) peptidase inhibitor, clade e, member 2, Mmp2 - matrix metallopeptidase 2, Timp1 - tissue inhibitor of metalloproteinase 1, Ndrg1 - n-myc downstream regulated gene 1, Sall1 …
GO:0030198	extracellular matrix organization	1.53e-05	0.015	2.95	14748	199	502	20	[Cma1 - chymase 1, mast cell, Col14a1 - collagen, type xiv, alpha 1, Adamts19 - a disintegrin-like and metallopeptidase (reprolysin type) with thrombospondin type 1 motif, 19, Col18a1 - collagen, type xviii, alpha 1, Scx - scleraxis, Col4a2 - collagen, type iv, alpha 2, Col4a1 - collagen, type iv, alpha 1, Adamts9 - a disintegrin-like and metallopeptidase (reprolysin type) with thrombospondin typ…
GO:0022603	regulation of anatomical structure morphogenesis	1.59e-05	0.0146	1.8	14748	898	502	55	[Cd53 - cd53 antigen, Sphk1 - sphingosine kinase 1, Sparc - secreted acidic cysteine rich glycoprotein, Nfe2 - nuclear factor, erythroid derived 2, Cdc42se1 - cdc42 small effector 1, Hspb1 - heat shock protein 1, Nedd9 - neural precursor cell expressed, developmentally down-regulated gene 9, Sall1 - sal-like 1 (drosophila), Klf4 - kruppel-like factor 4 (gut), Vim - vimentin, Erap1 - endoplasmic r…
GO:0032502	developmental process	1.6e-05	0.0139	1.32	14748	3881	502	174	[Gpd2 - glycerol phosphate dehydrogenase 2, mitochondrial, Atn1 - atrophin 1, Areg - amphiregulin, Rorc - rar-related orphan receptor gamma, Frem2 - fras1 related extracellular matrix protein 2, Dpysl3 - dihydropyrimidinase-like 3, Zfp541 - zinc finger protein 541, Sez6l2 - seizure related 6 homolog like 2, Camk2g - calcium/calmodulin-dependent protein kinase ii gamma, Etl4 - enhancer trap locus …
GO:0007155	cell adhesion	2.17e-05	0.0177	2.03	14748	564	502	39	[Cldn11 - claudin 11, Col14a1 - collagen, type xiv, alpha 1, Atp1b2 - atpase, na+/k+ transporting, beta 2 polypeptide, Col18a1 - collagen, type xviii, alpha 1, Frem2 - fras1 related extracellular matrix protein 2, Lamc2 - laminin, gamma 2, Trip6 - thyroid hormone receptor interactor 6, Dsp - desmoplakin, Sdk1 - sidekick homolog 1 (chicken), Cdsn - corneodesmosin, Cfh - complement component factor…
GO:0045597	positive regulation of cell differentiation	2.48e-05	0.0192	1.78	14748	890	502	54	[Cd53 - cd53 antigen, Sphk1 - sphingosine kinase 1, Dpysl3 - dihydropyrimidinase-like 3, Tmsb4x - thymosin, beta 4, x chromosome, Serpine2 - serine (or cysteine) peptidase inhibitor, clade e, member 2, Hspb1 - heat shock protein 1, Nedd9 - neural precursor cell expressed, developmentally down-regulated gene 9, Mme - membrane metallo endopeptidase, Tle6 - transducin-like enhancer of split 6, homol…
GO:1901342	regulation of vasculature development	2.57e-05	0.0189	2.55	14748	276	502	24	[Cma1 - chymase 1, mast cell, Klf4 - kruppel-like factor 4 (gut), Sphk1 - sphingosine kinase 1, Erap1 - endoplasmic reticulum aminopeptidase 1, Sparc - secreted acidic cysteine rich glycoprotein, Fgf9 - fibroblast growth factor 9, Smad1 - smad family member 1, Vash2 - vasohibin 2, S100a1 - s100 calcium binding protein a1, Nos3 - nitric oxide synthase 3, endothelial cell, Notch1 - notch 1, Col4a2 …
GO:0022610	biological adhesion	2.64e-05	0.0185	2.01	14748	569	502	39	[Cldn11 - claudin 11, Col14a1 - collagen, type xiv, alpha 1, Atp1b2 - atpase, na+/k+ transporting, beta 2 polypeptide, Col18a1 - collagen, type xviii, alpha 1, Frem2 - fras1 related extracellular matrix protein 2, Lamc2 - laminin, gamma 2, Trip6 - thyroid hormone receptor interactor 6, Dsp - desmoplakin, Sdk1 - sidekick homolog 1 (chicken), Cdsn - corneodesmosin, Cfh - complement component factor…
GO:0051764	actin crosslink formation	2.91e-05	0.0194	12.24	14748	12	502	5	[Marcks - myristoylated alanine rich protein kinase c substrate, Cobl - cordon-bleu wh2 repeat, Dpysl3 - dihydropyrimidinase-like 3, Baiap2l1 - bai1-associated protein 2-like 1, Eps8 - epidermal growth factor receptor pathway substrate 8]
GO:0097435	supramolecular fiber organization	3.76e-05	0.024	2.23	14748	396	502	30	[Vil1 - villin 1, Col14a1 - collagen, type xiv, alpha 1, Tpm4 - tropomyosin 4, Myo7a - myosin viia, Dpysl3 - dihydropyrimidinase-like 3, Tmsb4x - thymosin, beta 4, x chromosome, Ccdc88c - coiled-coil domain containing 88c, Leprel4 - leprecan-like 4, Rhof - ras homolog gene family, member f, Dsp - desmoplakin, Nedd9 - neural precursor cell expressed, developmentally down-regulated gene 9, Ppp1r9a …
GO:0006704	glucocorticoid biosynthetic process	3.92e-05	0.024	29.38	14748	3	502	3	[Cyp17a1 - cytochrome p450, family 17, subfamily a, polypeptide 1, Cacna1h - calcium channel, voltage-dependent, t type, alpha 1h subunit, Cyp11a1 - cytochrome p450, family 11, subfamily a, polypeptide 1]
GO:0043062	extracellular structure organization	4.01e-05	0.0236	2.68	14748	230	502	21	[Cma1 - chymase 1, mast cell, Col14a1 - collagen, type xiv, alpha 1, Adamts19 - a disintegrin-like and metallopeptidase (reprolysin type) with thrombospondin type 1 motif, 19, Col18a1 - collagen, type xviii, alpha 1, Scx - scleraxis, Col4a2 - collagen, type iv, alpha 2, Col4a1 - collagen, type iv, alpha 1, Gpm6b - glycoprotein m6b, Adamts9 - a disintegrin-like and metallopeptidase (reprolysin typ…
GO:0045765	regulation of angiogenesis	4.1e-05	0.0232	2.61	14748	248	502	22	[Cma1 - chymase 1, mast cell, Klf4 - kruppel-like factor 4 (gut), Sphk1 - sphingosine kinase 1, Erap1 - endoplasmic reticulum aminopeptidase 1, Sparc - secreted acidic cysteine rich glycoprotein, Smad1 - smad family member 1, Vash2 - vasohibin 2, S100a1 - s100 calcium binding protein a1, Nos3 - nitric oxide synthase 3, endothelial cell, Notch1 - notch 1, Col4a2 - collagen, type iv, alpha 2, Ptprm…
GO:0003179	heart valve morphogenesis	4.13e-05	0.0225	6.03	14748	39	502	8	[Zfpm2 - zinc finger protein, multitype 2, Cyr61 - cysteine rich protein 61, Nos3 - nitric oxide synthase 3, endothelial cell, Notch1 - notch 1, Scx - scleraxis, Sox9 - sry-box containing gene 9, Adamts9 - a disintegrin-like and metallopeptidase (reprolysin type) with thrombospondin type 1 motif, 9, Bmpr2 - bone morphogenetic protein receptor, type ii (serine/threonine kinase)]
GO:0070167	regulation of biomineral tissue development	5.58e-05	0.0293	4.2	14748	77	502	11	[Actn3 - actinin alpha 3, Nell1 - nel-like 1, Cyr61 - cysteine rich protein 61, Enpp1 - ectonucleotide pyrophosphatase/phosphodiesterase 1, Nfe2 - nuclear factor, erythroid derived 2, Nos3 - nitric oxide synthase 3, endothelial cell, Notch1 - notch 1, Sox9 - sry-box containing gene 9, Ank - progressive ankylosis, Gpm6b - glycoprotein m6b, Bmpr2 - bone morphogenetic protein receptor, type ii (seri…
GO:0009617	response to bacterium	5.84e-05	0.0296	2.61	14748	236	502	21	[Vil1 - villin 1, Penk - preproenkephalin, Irf8 - interferon regulatory factor 8, Wfdc18 - wap four-disulfide core domain 18, B2m - beta-2 microglobulin, Hist1h2bg - histone cluster 1, h2bg, Hba-a1 - hemoglobin alpha, adult chain 1, Adamts9 - a disintegrin-like and metallopeptidase (reprolysin type) with thrombospondin type 1 motif, 9, Pla2g16 - phospholipase a2, group xvi, Lpl - lipoprotein lipa…
GO:0001503	ossification	6.23e-05	0.0305	3.6	14748	106	502	13	[Nppc - natriuretic peptide type c, Tcirg1 - t cell, immune regulator 1, atpase, h+ transporting, lysosomal v0 protein a3, Thra - thyroid hormone receptor alpha, Scx - scleraxis, Cthrc1 - collagen triple helix repeat containing 1, Gpm6b - glycoprotein m6b, Mmp2 - matrix metallopeptidase 2, Dlk1 - delta-like 1 homolog (drosophila), Spp1 - secreted phosphoprotein 1, Igf2 - insulin-like growth facto…
GO:0009653	anatomical structure morphogenesis	6.58e-05	0.0312	1.62	14748	1200	502	66	[Dock10 - dedicator of cytokinesis 10, Jag2 - jagged 2, Areg - amphiregulin, Frem2 - fras1 related extracellular matrix protein 2, Serpine2 - serine (or cysteine) peptidase inhibitor, clade e, member 2, Mmp2 - matrix metallopeptidase 2, Cdsn - corneodesmosin, Mfap2 - microfibrillar-associated protein 2, Sall1 - sal-like 1 (drosophila), Acp5 - acid phosphatase 5, tartrate resistant, Adamts16 - a d…
GO:0051707	response to other organism	6.82e-05	0.0313	2.12	14748	429	502	31	[Vil1 - villin 1, Penk - preproenkephalin, Irf8 - interferon regulatory factor 8, Hist1h2bg - histone cluster 1, h2bg, Fcer1g - fc receptor, ige, high affinity i, gamma polypeptide, Acp5 - acid phosphatase 5, tartrate resistant, Il10rb - interleukin 10 receptor, beta, Fuca2 - fucosidase, alpha-l- 2, plasma, Gdap10 - ganglioside-induced differentiation-associated-protein 10, Pmp22 - peripheral mye…
GO:0048856	anatomical structure development	7.42e-05	0.033	1.37	14748	2754	502	128	[Gpd2 - glycerol phosphate dehydrogenase 2, mitochondrial, Atn1 - atrophin 1, Areg - amphiregulin, Rorc - rar-related orphan receptor gamma, Frem2 - fras1 related extracellular matrix protein 2, Zfp541 - zinc finger protein 541, Dpysl3 - dihydropyrimidinase-like 3, Sez6l2 - seizure related 6 homolog like 2, Camk2g - calcium/calmodulin-dependent protein kinase ii gamma, Etl4 - enhancer trap locus …
GO:1904018	positive regulation of vasculature development	8.42e-05	0.0364	3.01	14748	156	502	16	[Cma1 - chymase 1, mast cell, Klf4 - kruppel-like factor 4 (gut), Sphk1 - sphingosine kinase 1, Erap1 - endoplasmic reticulum aminopeptidase 1, Smad1 - smad family member 1, Vash2 - vasohibin 2, S100a1 - s100 calcium binding protein a1, Nos3 - nitric oxide synthase 3, endothelial cell, Notch1 - notch 1, Hmga2 - high mobility group at-hook 2, Stim1 - stromal interaction molecule 1, Hspb1 - heat sh…
GO:0061036	positive regulation of cartilage development	9.3e-05	0.039	7.66	14748	23	502	6	[Sox5 - sry-box containing gene 5, Smad1 - smad family member 1, Cyr61 - cysteine rich protein 61, Scx - scleraxis, Sox9 - sry-box containing gene 9, Fgf18 - fibroblast growth factor 18]
GO:0045596	negative regulation of cell differentiation	9.85e-05	0.0402	1.88	14748	626	502	40	[Fgf9 - fibroblast growth factor 9, Tmem176b - transmembrane protein 176b, Atp1b2 - atpase, na+/k+ transporting, beta 2 polypeptide, Areg - amphiregulin, Spry4 - sprouty homolog 4 (drosophila), Cdkn2b - cyclin-dependent kinase inhibitor 2b (p15, inhibits cdk4), Notch1 - notch 1, Dpysl3 - dihydropyrimidinase-like 3, Trio - triple functional domain (ptprf interacting), Rap1gap - rap1 gtpase-activat…
GO:0035710	CD4-positive, alpha-beta T cell activation	0.00012	0.0478	7.34	14748	24	502	6	[Sema4a - sema domain, immunoglobulin domain (ig), transmembrane domain (tm) and short cytoplasmic domain, (semaphorin) 4a, Tcirg1 - t cell, immune regulator 1, atpase, h+ transporting, lysosomal v0 protein a3, Rorc - rar-related orphan receptor gamma, Pla2g2d - phospholipase a2, group iid, Tmem98 - transmembrane protein 98, Gadd45g - growth arrest and dna-damage-inducible 45 gamma]
GO:0050896	response to stimulus	0.000132	0.051	1.3	14748	3561	502	157	[Penk - preproenkephalin, Atn1 - atrophin 1, Areg - amphiregulin, Rorc - rar-related orphan receptor gamma, Dpysl3 - dihydropyrimidinase-like 3, 1810011O10Rik - riken cdna 1810011o10 gene, Camk2g - calcium/calmodulin-dependent protein kinase ii gamma, Hspb1 - heat shock protein 1, Stk33 - serine/threonine kinase 33, Fcer1g - fc receptor, ige, high affinity i, gamma polypeptide, Ackr4 - atypical c…
GO:0003188	heart valve formation	0.000146	0.0549	13.06	14748	9	502	4	[Zfpm2 - zinc finger protein, multitype 2, Notch1 - notch 1, Scx - scleraxis, Sox9 - sry-box containing gene 9]
GO:0071363	cellular response to growth factor stimulus	0.000149	0.0546	2.67	14748	198	502	18	[Klf4 - kruppel-like factor 4 (gut), Vil1 - villin 1, Sphk1 - sphingosine kinase 1, Sparc - secreted acidic cysteine rich glycoprotein, Erbb2 - v-erb-b2 erythroblastic leukemia viral oncogene homolog 2, neuro/glioblastoma derived oncogene homolog (avian), Smad1 - smad family member 1, Nos3 - nitric oxide synthase 3, endothelial cell, Notch1 - notch 1, Scx - scleraxis, Col4a2 - collagen, type iv, …
GO:0046632	alpha-beta T cell differentiation	0.000149	0.0534	5.88	14748	35	502	7	[Sema4a - sema domain, immunoglobulin domain (ig), transmembrane domain (tm) and short cytoplasmic domain, (semaphorin) 4a, Cd1d1 - cd1d1 antigen, Rorc - rar-related orphan receptor gamma, Pla2g2d - phospholipase a2, group iid, Txk - txk tyrosine kinase, Tmem98 - transmembrane protein 98, Gadd45g - growth arrest and dna-damage-inducible 45 gamma]
GO:0051270	regulation of cellular component movement	0.000154	0.0538	1.7	14748	862	502	50	[Dock10 - dedicator of cytokinesis 10, Sphk1 - sphingosine kinase 1, Sparc - secreted acidic cysteine rich glycoprotein, Trip6 - thyroid hormone receptor interactor 6, Dpysl3 - dihydropyrimidinase-like 3, Fam115a - family with sequence similarity 115, member a, Tmsb4x - thymosin, beta 4, x chromosome, Mmp2 - matrix metallopeptidase 2, Hspb1 - heat shock protein 1, C77370 - expressed sequence c773…
GO:0010721	negative regulation of cell development	0.00016	0.0548	2.27	14748	310	502	24	[Nppc - natriuretic peptide type c, Rtn4rl1 - reticulon 4 receptor-like 1, Vim - vimentin, Mt3 - metallothionein 3, Cntn4 - contactin 4, Atp1b2 - atpase, na+/k+ transporting, beta 2 polypeptide, Epha7 - eph receptor a7, Spry4 - sprouty homolog 4 (drosophila), Notch1 - notch 1, Cdkn2b - cyclin-dependent kinase inhibitor 2b (p15, inhibits cdk4), B2m - beta-2 microglobulin, Dpysl3 - dihydropyrimidin…
GO:0030217	T cell differentiation	0.000161	0.0538	3.49	14748	101	502	12	[Sema4a - sema domain, immunoglobulin domain (ig), transmembrane domain (tm) and short cytoplasmic domain, (semaphorin) 4a, Tcirg1 - t cell, immune regulator 1, atpase, h+ transporting, lysosomal v0 protein a3, Jag2 - jagged 2, Fcer1g - fc receptor, ige, high affinity i, gamma polypeptide, Cd1d1 - cd1d1 antigen, Rorc - rar-related orphan receptor gamma, Txk - txk tyrosine kinase, Pla2g2d - phosph…
GO:0008285	negative regulation of cell proliferation	0.000182	0.0595	1.9	14748	558	502	36	[Nell1 - nel-like 1, Sparc - secreted acidic cysteine rich glycoprotein, Nfe2 - nuclear factor, erythroid derived 2, Nos3 - nitric oxide synthase 3, endothelial cell, Cdkn2b - cyclin-dependent kinase inhibitor 2b (p15, inhibits cdk4), Notch1 - notch 1, Rap1gap - rap1 gtpase-activating protein, Bche - butyrylcholinesterase, Bmpr2 - bone morphogenetic protein receptor, type ii (serine/threonine kin…
GO:0006955	immune response	0.000184	0.0588	1.91	14748	537	502	35	[Tcirg1 - t cell, immune regulator 1, atpase, h+ transporting, lysosomal v0 protein a3, Irf8 - interferon regulatory factor 8, Emr1 - egf-like module containing, mucin-like, hormone receptor-like sequence 1, Txk - txk tyrosine kinase, Notch1 - notch 1, Hist1h2bg - histone cluster 1, h2bg, Fcer1g - fc receptor, ige, high affinity i, gamma polypeptide, Cfh - complement component factor h, Cd79a - c…
GO:0009605	response to external stimulus	0.000186	0.0582	1.64	14748	984	502	55	[Penk - preproenkephalin, Gm11744 - predicted gene 11744, Atn1 - atrophin 1, Bche - butyrylcholinesterase, Serpine2 - serine (or cysteine) peptidase inhibitor, clade e, member 2, Mmp2 - matrix metallopeptidase 2, Fcer1g - fc receptor, ige, high affinity i, gamma polypeptide, Aqp3 - aquaporin 3, Acp5 - acid phosphatase 5, tartrate resistant, Il10rb - interleukin 10 receptor, beta, Pkd2 - polycysti…
GO:0002292	T cell differentiation involved in immune response	0.000197	0.0604	8.64	14748	17	502	5	[Sema4a - sema domain, immunoglobulin domain (ig), transmembrane domain (tm) and short cytoplasmic domain, (semaphorin) 4a, Fcer1g - fc receptor, ige, high affinity i, gamma polypeptide, Rorc - rar-related orphan receptor gamma, Tmem98 - transmembrane protein 98, Gadd45g - growth arrest and dna-damage-inducible 45 gamma]
GO:0050767	regulation of neurogenesis	0.000208	0.0623	1.73	14748	782	502	46	[Sphk1 - sphingosine kinase 1, Atp1b2 - atpase, na+/k+ transporting, beta 2 polypeptide, Notch1 - notch 1, Cdkn2b - cyclin-dependent kinase inhibitor 2b (p15, inhibits cdk4), Dpysl3 - dihydropyrimidinase-like 3, Rap1gap - rap1 gtpase-activating protein, Bmpr2 - bone morphogenetic protein receptor, type ii (serine/threonine kinase), Camk2g - calcium/calmodulin-dependent protein kinase ii gamma, Se…
GO:1902644	tertiary alcohol metabolic process	0.000237	0.0695	11.75	14748	10	502	4	[Cacna1h - calcium channel, voltage-dependent, t type, alpha 1h subunit, Cyp11a1 - cytochrome p450, family 11, subfamily a, polypeptide 1, Akr1cl - aldo-keto reductase family 1, member c-like, Akr1b8 - aldo-keto reductase family 1, member b8]
GO:0001894	tissue homeostasis	0.000242	0.0697	3.16	14748	121	502	13	[Tcirg1 - t cell, immune regulator 1, atpase, h+ transporting, lysosomal v0 protein a3, Col14a1 - collagen, type xiv, alpha 1, Atp1b2 - atpase, na+/k+ transporting, beta 2 polypeptide, Nos3 - nitric oxide synthase 3, endothelial cell, Notch1 - notch 1, Scx - scleraxis, Rcn3 - reticulocalbin 3, ef-hand calcium binding domain, Vsig1 - v-set and immunoglobulin domain containing 1, C530008M17Rik - ri…
GO:0045766	positive regulation of angiogenesis	0.000279	0.0788	2.96	14748	139	502	14	[Cma1 - chymase 1, mast cell, Klf4 - kruppel-like factor 4 (gut), Sphk1 - sphingosine kinase 1, Erap1 - endoplasmic reticulum aminopeptidase 1, Smad1 - smad family member 1, Vash2 - vasohibin 2, S100a1 - s100 calcium binding protein a1, Nos3 - nitric oxide synthase 3, endothelial cell, Hmga2 - high mobility group at-hook 2, Stim1 - stromal interaction molecule 1, Hspb1 - heat shock protein 1, Hsp…
GO:0030500	regulation of bone mineralization	0.000335	0.0928	4.07	14748	65	502	9	[Actn3 - actinin alpha 3, Nell1 - nel-like 1, Cyr61 - cysteine rich protein 61, Enpp1 - ectonucleotide pyrophosphatase/phosphodiesterase 1, Nfe2 - nuclear factor, erythroid derived 2, Sox9 - sry-box containing gene 9, Ank - progressive ankylosis, Gpm6b - glycoprotein m6b, Bmpr2 - bone morphogenetic protein receptor, type ii (serine/threonine kinase)]
GO:0007166	cell surface receptor signaling pathway	0.000338	0.092	1.54	14748	1198	502	63	[Grb10 - growth factor receptor bound protein 10, Emr1 - egf-like module containing, mucin-like, hormone receptor-like sequence 1, Jag2 - jagged 2, Areg - amphiregulin, Nr0b2 - nuclear receptor subfamily 0, group b, member 2, Galnt11 - udp-n-acetyl-alpha-d-galactosamine:polypeptide n-acetylgalactosaminyltransferase 11, Ccdc88c - coiled-coil domain containing 88c, Hspb1 - heat shock protein 1, Fce…
GO:0003008	system process	0.000345	0.0923	1.65	14748	892	502	50	[Penk - preproenkephalin, Gm11744 - predicted gene 11744, Jag2 - jagged 2, D430042O09Rik - riken cdna d430042o09 gene, Bche - butyrylcholinesterase, Mmp2 - matrix metallopeptidase 2, Serpinb6a - serine (or cysteine) peptidase inhibitor, clade b, member 6a, Reep2 - receptor accessory protein 2, Mme - membrane metallo endopeptidase, Aqp3 - aquaporin 3, Zcchc16 - zinc finger, cchc domain containing …
GO:0043207	response to external biotic stimulus	0.000354	0.0929	1.85	14748	556	502	35	[Penk - preproenkephalin, Vil1 - villin 1, Irf8 - interferon regulatory factor 8, Nos3 - nitric oxide synthase 3, endothelial cell, Hist1h2bg - histone cluster 1, h2bg, Fcer1g - fc receptor, ige, high affinity i, gamma polypeptide, Cfh - complement component factor h, Acp5 - acid phosphatase 5, tartrate resistant, Il10rb - interleukin 10 receptor, beta, Fuca2 - fucosidase, alpha-l- 2, plasma, Gda…
GO:0032879	regulation of localization	0.000358	0.0922	1.37	14748	2226	502	104	[Dpysl3 - dihydropyrimidinase-like 3, Tmsb4x - thymosin, beta 4, x chromosome, Camk2g - calcium/calmodulin-dependent protein kinase ii gamma, Hspb1 - heat shock protein 1, Reep2 - receptor accessory protein 2, Fcer1g - fc receptor, ige, high affinity i, gamma polypeptide, Wls - wntless homolog (drosophila), Pkd2 - polycystic kidney disease 2, Klf4 - kruppel-like factor 4 (gut), Nppc - natriuretic…
GO:0034035	purine ribonucleoside bisphosphate metabolic process	0.000372	0.0943	17.63	14748	5	502	3	[Enpp1 - ectonucleotide pyrophosphatase/phosphodiesterase 1, Papss2 - 3'-phosphoadenosine 5'-phosphosulfate synthase 2, Sult2b1 - sulfotransferase family, cytosolic, 2b, member 1]
GO:0045063	T-helper 1 cell differentiation	0.000372	0.0928	17.63	14748	5	502	3	[Sema4a - sema domain, immunoglobulin domain (ig), transmembrane domain (tm) and short cytoplasmic domain, (semaphorin) 4a, Tmem98 - transmembrane protein 98, Gadd45g - growth arrest and dna-damage-inducible 45 gamma]
GO:0050427	3'-phosphoadenosine 5'-phosphosulfate metabolic process	0.000372	0.0912	17.63	14748	5	502	3	[Enpp1 - ectonucleotide pyrophosphatase/phosphodiesterase 1, Papss2 - 3'-phosphoadenosine 5'-phosphosulfate synthase 2, Sult2b1 - sulfotransferase family, cytosolic, 2b, member 1]
GO:0050768	negative regulation of neurogenesis	0.000381	0.0918	2.28	14748	270	502	21	[Rtn4rl1 - reticulon 4 receptor-like 1, Vim - vimentin, Mt3 - metallothionein 3, Cntn4 - contactin 4, Atp1b2 - atpase, na+/k+ transporting, beta 2 polypeptide, Epha7 - eph receptor a7, Notch1 - notch 1, Cdkn2b - cyclin-dependent kinase inhibitor 2b (p15, inhibits cdk4), B2m - beta-2 microglobulin, Dpysl3 - dihydropyrimidinase-like 3, Tmem98 - transmembrane protein 98, Meis1 - meis homeobox 1, Sox…
GO:0070848	response to growth factor	0.00041	0.0972	2.46	14748	215	502	18	[Klf4 - kruppel-like factor 4 (gut), Vil1 - villin 1, Sphk1 - sphingosine kinase 1, Sparc - secreted acidic cysteine rich glycoprotein, Erbb2 - v-erb-b2 erythroblastic leukemia viral oncogene homolog 2, neuro/glioblastoma derived oncogene homolog (avian), Smad1 - smad family member 1, Nos3 - nitric oxide synthase 3, endothelial cell, Notch1 - notch 1, Scx - scleraxis, Col4a2 - collagen, type iv, …
GO:0043367	CD4-positive, alpha-beta T cell differentiation	0.000454	0.106	7.34	14748	20	502	5	[Sema4a - sema domain, immunoglobulin domain (ig), transmembrane domain (tm) and short cytoplasmic domain, (semaphorin) 4a, Rorc - rar-related orphan receptor gamma, Pla2g2d - phospholipase a2, group iid, Tmem98 - transmembrane protein 98, Gadd45g - growth arrest and dna-damage-inducible 45 gamma]
GO:0070168	negative regulation of biomineral tissue development	0.000454	0.104	7.34	14748	20	502	5	[Enpp1 - ectonucleotide pyrophosphatase/phosphodiesterase 1, Nfe2 - nuclear factor, erythroid derived 2, Nos3 - nitric oxide synthase 3, endothelial cell, Notch1 - notch 1, Sox9 - sry-box containing gene 9]
GO:0061035	regulation of cartilage development	0.000508	0.115	4.27	14748	55	502	8	[Sox5 - sry-box containing gene 5, Smad1 - smad family member 1, Cyr61 - cysteine rich protein 61, Scx - scleraxis, Rarb - retinoic acid receptor, beta, Ctsk - cathepsin k, Sox9 - sry-box containing gene 9, Fgf18 - fibroblast growth factor 18]
GO:0051960	regulation of nervous system development	0.000526	0.117	1.64	14748	862	502	48	[Sphk1 - sphingosine kinase 1, Atp1b2 - atpase, na+/k+ transporting, beta 2 polypeptide, Notch1 - notch 1, Cdkn2b - cyclin-dependent kinase inhibitor 2b (p15, inhibits cdk4), Dpysl3 - dihydropyrimidinase-like 3, Rap1gap - rap1 gtpase-activating protein, Bmpr2 - bone morphogenetic protein receptor, type ii (serine/threonine kinase), Camk2g - calcium/calmodulin-dependent protein kinase ii gamma, Se…
GO:0048505	regulation of timing of cell differentiation	0.000528	0.116	9.79	14748	12	502	4	[Serpine2 - serine (or cysteine) peptidase inhibitor, clade e, member 2, Sox5 - sry-box containing gene 5, Fgf9 - fibroblast growth factor 9, Notch1 - notch 1]
GO:0032651	regulation of interleukin-1 beta production	0.000575	0.124	4.2	14748	56	502	8	[Hspb1 - heat shock protein 1, Sphk1 - sphingosine kinase 1, Lpl - lipoprotein lipase, Serpinb1a - serine (or cysteine) peptidase inhibitor, clade b, member 1a, Gsdmd - gasdermin d, Egr1 - early growth response 1, Acp5 - acid phosphatase 5, tartrate resistant, Tyrobp - tyro protein tyrosine kinase binding protein]
GO:0002063	chondrocyte development	0.00058	0.123	6.99	14748	21	502	5	[Chst11 - carbohydrate sulfotransferase 11, Sox9 - sry-box containing gene 9, Fgf18 - fibroblast growth factor 18, Bmpr2 - bone morphogenetic protein receptor, type ii (serine/threonine kinase), Col27a1 - collagen, type xxvii, alpha 1]
GO:0045664	regulation of neuron differentiation	0.000621	0.13	1.74	14748	640	502	38	[Sphk1 - sphingosine kinase 1, Atp1b2 - atpase, na+/k+ transporting, beta 2 polypeptide, Notch1 - notch 1, Dpysl3 - dihydropyrimidinase-like 3, Rap1gap - rap1 gtpase-activating protein, Camk2g - calcium/calmodulin-dependent protein kinase ii gamma, Bmpr2 - bone morphogenetic protein receptor, type ii (serine/threonine kinase), Serpine2 - serine (or cysteine) peptidase inhibitor, clade e, member 2…
GO:0048729	tissue morphogenesis	0.000625	0.129	2.11	14748	320	502	23	[Edn1 - endothelin 1, Klf4 - kruppel-like factor 4 (gut), Ccdc39 - coiled-coil domain containing 39, Epha7 - eph receptor a7, Jag2 - jagged 2, Areg - amphiregulin, Nos3 - nitric oxide synthase 3, endothelial cell, Frem2 - fras1 related extracellular matrix protein 2, Notch1 - notch 1, Col4a1 - collagen, type iv, alpha 1, Hmga2 - high mobility group at-hook 2, Sox10 - sry-box containing gene 10, M…
GO:0051216	cartilage development	0.000651	0.133	3.72	14748	71	502	9	[Edn1 - endothelin 1, Satb2 - special at-rich sequence binding protein 2, Sox5 - sry-box containing gene 5, Chst11 - carbohydrate sulfotransferase 11, Smad1 - smad family member 1, Cfh - complement component factor h, Scx - scleraxis, Rarb - retinoic acid receptor, beta, Sox9 - sry-box containing gene 9]
GO:0071492	cellular response to UV-A	0.000726	0.146	14.69	14748	6	502	3	[Mmp2 - matrix metallopeptidase 2, Timp1 - tissue inhibitor of metalloproteinase 1, Mme - membrane metallo endopeptidase]
GO:0086073	bundle of His cell-Purkinje myocyte adhesion involved in cell communication	0.000726	0.144	14.69	14748	6	502	3	[Dsp - desmoplakin, Ctnna3 - catenin (cadherin associated protein), alpha 3, Dsg2 - desmoglein 2]
GO:0046532	regulation of photoreceptor cell differentiation	0.000726	0.142	14.69	14748	6	502	3	[Six3os1 - six3 opposite strand transcript 1, Notch1 - notch 1, Sox9 - sry-box containing gene 9]
GO:0030098	lymphocyte differentiation	0.000754	0.146	2.58	14748	171	502	15	[Dock10 - dedicator of cytokinesis 10, Tcirg1 - t cell, immune regulator 1, atpase, h+ transporting, lysosomal v0 protein a3, Jag2 - jagged 2, Rorc - rar-related orphan receptor gamma, Pla2g2d - phospholipase a2, group iid, Txk - txk tyrosine kinase, B2m - beta-2 microglobulin, Tmem98 - transmembrane protein 98, Sema4a - sema domain, immunoglobulin domain (ig), transmembrane domain (tm) and short…
GO:0009607	response to biotic stimulus	0.000761	0.145	1.77	14748	580	502	35	[Penk - preproenkephalin, Vil1 - villin 1, Irf8 - interferon regulatory factor 8, Nos3 - nitric oxide synthase 3, endothelial cell, Hist1h2bg - histone cluster 1, h2bg, Fcer1g - fc receptor, ige, high affinity i, gamma polypeptide, Cfh - complement component factor h, Acp5 - acid phosphatase 5, tartrate resistant, Il10rb - interleukin 10 receptor, beta, Fuca2 - fucosidase, alpha-l- 2, plasma, Gda…
GO:0042221	response to chemical	0.000776	0.146	1.38	14748	1913	502	90	[Grb10 - growth factor receptor bound protein 10, Sphk1 - sphingosine kinase 1, Sparc - secreted acidic cysteine rich glycoprotein, Atn1 - atrophin 1, Areg - amphiregulin, Rorc - rar-related orphan receptor gamma, Nr0b2 - nuclear receptor subfamily 0, group b, member 2, Bche - butyrylcholinesterase, Mmp2 - matrix metallopeptidase 2, Hspb1 - heat shock protein 1, Timp1 - tissue inhibitor of metall…
GO:0032414	positive regulation of ion transmembrane transporter activity	0.000798	0.148	3.34	14748	88	502	10	[Gstm7 - glutathione s-transferase, mu 7, Tesc - tescalcin, Atp1b2 - atpase, na+/k+ transporting, beta 2 polypeptide, S100a1 - s100 calcium binding protein a1, Slc6a9 - solute carrier family 6 (neurotransmitter transporter, glycine), member 9, Rgn - regucalcin, Ifngr2 - interferon gamma receptor 2, Fam115a - family with sequence similarity 115, member a, Pkd2 - polycystic kidney disease 2, Stim1 …
GO:0009719	response to endogenous stimulus	0.000806	0.148	1.72	14748	649	502	38	[Grb10 - growth factor receptor bound protein 10, Vil1 - villin 1, Anxa5 - annexin a5, Areg - amphiregulin, Nos3 - nitric oxide synthase 3, endothelial cell, Notch1 - notch 1, Col4a2 - collagen, type iv, alpha 2, Col4a1 - collagen, type iv, alpha 1, Rap1gap - rap1 gtpase-activating protein, Bche - butyrylcholinesterase, Bmpr2 - bone morphogenetic protein receptor, type ii (serine/threonine kinase…
GO:0030278	regulation of ossification	0.000888	0.161	2.45	14748	192	502	16	[Nppc - natriuretic peptide type c, Tcirg1 - t cell, immune regulator 1, atpase, h+ transporting, lysosomal v0 protein a3, Nell1 - nel-like 1, Smad1 - smad family member 1, Nfe2 - nuclear factor, erythroid derived 2, Areg - amphiregulin, Notch1 - notch 1, Cthrc1 - collagen triple helix repeat containing 1, Ank - progressive ankylosis, Gpm6b - glycoprotein m6b, Bmpr2 - bone morphogenetic protein r…
GO:0010632	regulation of epithelial cell migration	0.000992	0.178	2.42	14748	194	502	16	[Klf4 - kruppel-like factor 4 (gut), Vil1 - villin 1, Sparc - secreted acidic cysteine rich glycoprotein, Nos3 - nitric oxide synthase 3, endothelial cell, Notch1 - notch 1, Ptprm - protein tyrosine phosphatase, receptor type, m, Adamts9 - a disintegrin-like and metallopeptidase (reprolysin type) with thrombospondin type 1 motif, 9, Bmpr2 - bone morphogenetic protein receptor, type ii (serine/thr…
