# Supplementary material for: Prenatal exposure to benzo[a]pyrene depletes ovarian reserve and masculinizes embryonic ovarian germ cell transcriptome transgenerationally
Source: Sci Rep. 2023 May 29;13:8671. doi: 10.1038/s41598-023-35494-w (PMC10227008; doi:10.1038/s41598-023-35494-w)
Supplement: Supplementary file 11 — Supplementary Table S10. [file 41598_2023_35494_MOESM11_ESM.xlsx]

## Sheet: GO(37)
Table S10	Gorilla Gene Ontology analysis results, F2 males, 0.02 mg/kg BaP versus oil
GO Term	Description	P-value	FDR q-value	Enrichment	N	B	n	b	Genes
GO:0006959	humoral immune response	9.31e-08	0.00137	3.8	14748	98	831	21	[Lgals3 - lectin, galactose binding, soluble 3, Ccl17 - chemokine (c-c motif) ligand 17, Rarres2 - retinoic acid receptor responder (tazarotene induced) 2, Mbl2 - mannose-binding lectin (protein c) 2, Hist1h2bc - histone cluster 1, h2bc, C1qc - complement component 1, q subcomponent, c chain, C2 - complement component 2 (within h-2s), F2 - coagulation factor ii, Mfap4 - microfibrillar-associated …
GO:0003006	developmental process involved in reproduction	5.6e-07	0.00412	1.93	14748	561	831	61	[Hsd17b3 - hydroxysteroid (17-beta) dehydrogenase 3, Ahsg - alpha-2-hs-glycoprotein, Serpinb6b - serine (or cysteine) peptidase inhibitor, clade b, member 6b, Topaz1 - testis and ovary specific paz domain containing 1, Serpine2 - serine (or cysteine) peptidase inhibitor, clade e, member 2, Serpinb6a - serine (or cysteine) peptidase inhibitor, clade b, member 6a, Ddx25 - dead (asp-glu-ala-asp) box…
GO:0051239	regulation of multicellular organismal process	6.65e-07	0.00326	1.38	14748	2497	831	194	[Syt7 - synaptotagmin vii, Decr1 - 2,4-dienoyl coa reductase 1, mitochondrial, Igsf10 - immunoglobulin superfamily, member 10, Ago1 - argonaute risc catalytic subunit 1, Fcer1g - fc receptor, ige, high affinity i, gamma polypeptide, Umodl1 - uromodulin-like 1, H2-M3 - histocompatibility 2, m region locus 3, Car2 - carbonic anhydrase 2, Ptgds - prostaglandin d2 synthase (brain), Rac3 - ras-related…
GO:0006956	complement activation	7.11e-07	0.00261	6.83	14748	26	831	10	[Mbl2 - mannose-binding lectin (protein c) 2, Masp2 - mannan-binding lectin serine peptidase 2, C1qc - complement component 1, q subcomponent, c chain, Mfap4 - microfibrillar-associated protein 4, C2 - complement component 2 (within h-2s), Cfh - complement component factor h, Rgcc - regulator of cell cycle, C8g - complement component 8, gamma polypeptide, C1qb - complement component 1, q subcompo…
GO:0022414	reproductive process	1.03e-06	0.00302	1.62	14748	1073	831	98	[Pzp - pregnancy zone protein, Hsd17b3 - hydroxysteroid (17-beta) dehydrogenase 3, Rhox8 - reproductive homeobox 8, Topaz1 - testis and ovary specific paz domain containing 1, Fuom - fucose mutarotase, Gtsf1 - gametocyte specific factor 1, Tubg2 - tubulin, gamma 2, Ddx25 - dead (asp-glu-ala-asp) box polypeptide 25, Cited1 - cbp/p300-interacting transactivator with glu/asp-rich carboxy-terminal do…
GO:0006952	defense response	3.93e-06	0.00963	1.78	14748	648	831	65	[Plscr1 - phospholipid scramblase 1, Jak3 - janus kinase 3, Mid2 - midline 2, Ddx41 - dead (asp-glu-ala-asp) box polypeptide 41, Ahsg - alpha-2-hs-glycoprotein, Defb19 - defensin beta 19, Hk1 - hexokinase 1, Dpp4 - dipeptidylpeptidase 4, Fcer1g - fc receptor, ige, high affinity i, gamma polypeptide, Axl - axl receptor tyrosine kinase, Nrros - negative regulator of reactive oxygen species, H2-M3 -…
GO:0050793	regulation of developmental process	4.06e-06	0.00852	1.38	14748	2172	831	169	[Myh14 - myosin, heavy polypeptide 14, BC030336 - cdna sequence bc030336, Gdnf - glial cell line derived neurotrophic factor, D8Ertd82e - dna segment, chr 8, erato doi 82, expressed, Rc3h1 - ring ccch (c3h) domains 1, Igsf10 - immunoglobulin superfamily, member 10, Tmsb4x - thymosin, beta 4, x chromosome, Ago1 - argonaute risc catalytic subunit 1, Fuom - fucose mutarotase, Umodl1 - uromodulin-lik…
GO:0006955	immune response	5.94e-06	0.0109	1.85	14748	537	831	56	[Plscr1 - phospholipid scramblase 1, Jak3 - janus kinase 3, Mid2 - midline 2, Emr1 - egf-like module containing, mucin-like, hormone receptor-like sequence 1, Defb19 - defensin beta 19, Serpinb9b - serine (or cysteine) peptidase inhibitor, clade b, member 9b, Hk1 - hexokinase 1, Fcer1g - fc receptor, ige, high affinity i, gamma polypeptide, Tinagl1 - tubulointerstitial nephritis antigen-like 1, N…
GO:0072376	protein activation cascade	8.63e-06	0.0141	5.38	14748	33	831	10	[Mbl2 - mannose-binding lectin (protein c) 2, Masp2 - mannan-binding lectin serine peptidase 2, C1qc - complement component 1, q subcomponent, c chain, Mfap4 - microfibrillar-associated protein 4, C2 - complement component 2 (within h-2s), Cfh - complement component factor h, Rgcc - regulator of cell cycle, C8g - complement component 8, gamma polypeptide, C1qb - complement component 1, q subcompo…
GO:2000026	regulation of multicellular organismal development	1.33e-05	0.0196	1.41	14748	1721	831	137	[BC030336 - cdna sequence bc030336, Gdnf - glial cell line derived neurotrophic factor, D8Ertd82e - dna segment, chr 8, erato doi 82, expressed, Rc3h1 - ring ccch (c3h) domains 1, Igsf10 - immunoglobulin superfamily, member 10, Ago1 - argonaute risc catalytic subunit 1, Fuom - fucose mutarotase, Umodl1 - uromodulin-like 1, Cited1 - cbp/p300-interacting transactivator with glu/asp-rich carboxy-ter…
GO:0048247	lymphocyte chemotaxis	2.26e-05	0.0301	6.17	14748	23	831	8	[Ccr7 - chemokine (c-c motif) receptor 7, Ccl17 - chemokine (c-c motif) ligand 17, Ccl9 - chemokine (c-c motif) ligand 9, Ccl12 - chemokine (c-c motif) ligand 12, Ccl3 - chemokine (c-c motif) ligand 3, Ccl4 - chemokine (c-c motif) ligand 4, Cyp7b1 - cytochrome p450, family 7, subfamily b, polypeptide 1, Ccl6 - chemokine (c-c motif) ligand 6]
GO:0051240	positive regulation of multicellular organismal process	2.28e-05	0.0279	1.45	14748	1436	831	117	[Gdnf - glial cell line derived neurotrophic factor, Decr1 - 2,4-dienoyl coa reductase 1, mitochondrial, Fcer1g - fc receptor, ige, high affinity i, gamma polypeptide, Prkce - protein kinase c, epsilon, Axl - axl receptor tyrosine kinase, H2-M3 - histocompatibility 2, m region locus 3, Car2 - carbonic anhydrase 2, Klf4 - kruppel-like factor 4 (gut), Arsb - arylsulfatase b, Nr5a1 - nuclear recepto…
GO:1990266	neutrophil migration	2.96e-05	0.0335	4.02	14748	53	831	12	[Dapk2 - death-associated protein kinase 2, Lgals3 - lectin, galactose binding, soluble 3, Ccl17 - chemokine (c-c motif) ligand 17, Ccl9 - chemokine (c-c motif) ligand 9, Fcgr3 - fc receptor, igg, low affinity iii, Fcer1g - fc receptor, ige, high affinity i, gamma polypeptide, Spp1 - secreted phosphoprotein 1, Ccl12 - chemokine (c-c motif) ligand 12, Umodl1 - uromodulin-like 1, Ccl3 - chemokine (…
GO:0006958	complement activation, classical pathway	3.23e-05	0.0339	6.9	14748	18	831	7	[Mbl2 - mannose-binding lectin (protein c) 2, Masp2 - mannan-binding lectin serine peptidase 2, C1qc - complement component 1, q subcomponent, c chain, C2 - complement component 2 (within h-2s), C8g - complement component 8, gamma polypeptide, C1qb - complement component 1, q subcomponent, beta polypeptide, C8b - complement component 8, beta polypeptide]
GO:0072079	nephron tubule formation	5.85e-05	0.0573	9.86	14748	9	831	5	[Gdnf - glial cell line derived neurotrophic factor, Wnt6 - wingless-related mmtv integration site 6, Gata3 - gata binding protein 3, Sox9 - sry-box containing gene 9, Six1 - sine oculis-related homeobox 1]
GO:1902533	positive regulation of intracellular signal transduction	6.08e-05	0.0558	1.59	14748	791	831	71	[Plscr1 - phospholipid scramblase 1, Pdgfd - platelet-derived growth factor, d polypeptide, Prkcdbp - protein kinase c, delta binding protein, Mid2 - midline 2, D8Ertd82e - dna segment, chr 8, erato doi 82, expressed, St5 - suppression of tumorigenicity 5, Rc3h1 - ring ccch (c3h) domains 1, Mid1 - midline 1, Ago1 - argonaute risc catalytic subunit 1, Timp2 - tissue inhibitor of metalloproteinase …
GO:0008406	gonad development	6.55e-05	0.0566	3.02	14748	94	831	16	[Ahsg - alpha-2-hs-glycoprotein, Fgf9 - fibroblast growth factor 9, Tex19.2 - testis expressed gene 19.2, Nr5a1 - nuclear receptor subfamily 5, group a, member 1, Tex19.1 - testis expressed gene 19.1, Sfrp2 - secreted frizzled-related protein 2, Serpinb6b - serine (or cysteine) peptidase inhibitor, clade b, member 6b, Gata4 - gata binding protein 4, Insl3 - insulin-like 3, Gata3 - gata binding pr…
GO:0002548	monocyte chemotaxis	7.13e-05	0.0582	6.21	14748	20	831	7	[Ccl17 - chemokine (c-c motif) ligand 17, Lgals3 - lectin, galactose binding, soluble 3, Ccl9 - chemokine (c-c motif) ligand 9, Ccl12 - chemokine (c-c motif) ligand 12, Ccl3 - chemokine (c-c motif) ligand 3, Ccl4 - chemokine (c-c motif) ligand 4, Ccl6 - chemokine (c-c motif) ligand 6]
GO:0008584	male gonad development	7.64e-05	0.059	3.27	14748	76	831	14	[Ahsg - alpha-2-hs-glycoprotein, Fgf9 - fibroblast growth factor 9, Tex19.2 - testis expressed gene 19.2, Nr5a1 - nuclear receptor subfamily 5, group a, member 1, Tex19.1 - testis expressed gene 19.1, Gata4 - gata binding protein 4, Sfrp2 - secreted frizzled-related protein 2, Gata3 - gata binding protein 3, Insl3 - insulin-like 3, Hmga2 - high mobility group at-hook 2, Tesc - tescalcin, Esr1 - e…
GO:0051241	negative regulation of multicellular organismal process	7.85e-05	0.0576	1.51	14748	1014	831	86	[Sulf1 - sulfatase 1, Jak3 - janus kinase 3, Ahsg - alpha-2-hs-glycoprotein, Sparc - secreted acidic cysteine rich glycoprotein, D8Ertd82e - dna segment, chr 8, erato doi 82, expressed, Rc3h1 - ring ccch (c3h) domains 1, Serpine2 - serine (or cysteine) peptidase inhibitor, clade e, member 2, Ago1 - argonaute risc catalytic subunit 1, Fuom - fucose mutarotase, Apoc3 - apolipoprotein c-iii, Timp1 -…
GO:0045087	innate immune response	8.68e-05	0.0607	2	14748	301	831	34	[Jak3 - janus kinase 3, Mid2 - midline 2, Hist1h2bc - histone cluster 1, h2bc, Defb19 - defensin beta 19, C8g - complement component 8, gamma polypeptide, Hist1h2bk - histone cluster 1, h2bk, Hist1h2bg - histone cluster 1, h2bg, Hk1 - hexokinase 1, Fcer1g - fc receptor, ige, high affinity i, gamma polypeptide, Cfh - complement component factor h, Axl - axl receptor tyrosine kinase, Trim35 - tripa…
GO:0097530	granulocyte migration	9.1e-05	0.0608	3.61	14748	59	831	12	[Dapk2 - death-associated protein kinase 2, Lgals3 - lectin, galactose binding, soluble 3, Ccl17 - chemokine (c-c motif) ligand 17, Ccl9 - chemokine (c-c motif) ligand 9, Fcgr3 - fc receptor, igg, low affinity iii, Fcer1g - fc receptor, ige, high affinity i, gamma polypeptide, Spp1 - secreted phosphoprotein 1, Ccl12 - chemokine (c-c motif) ligand 12, Umodl1 - uromodulin-like 1, Ccl3 - chemokine (…
GO:0051094	positive regulation of developmental process	9.14e-05	0.0584	1.45	14748	1196	831	98	[Gdnf - glial cell line derived neurotrophic factor, Tmsb4x - thymosin, beta 4, x chromosome, Axl - axl receptor tyrosine kinase, H2-M3 - histocompatibility 2, m region locus 3, Car2 - carbonic anhydrase 2, Gcm1 - glial cells missing homolog 1 (drosophila), Klf4 - kruppel-like factor 4 (gut), Rarres2 - retinoic acid receptor responder (tazarotene induced) 2, Arsb - arylsulfatase b, Rac3 - ras-rel…
GO:0002376	immune system process	9.83e-05	0.0602	1.49	14748	1050	831	88	[Plscr1 - phospholipid scramblase 1, Ung - uracil dna glycosylase, Jak3 - janus kinase 3, Ddx41 - dead (asp-glu-ala-asp) box polypeptide 41, Mid2 - midline 2, Emr1 - egf-like module containing, mucin-like, hormone receptor-like sequence 1, Defb19 - defensin beta 19, Serpinb9b - serine (or cysteine) peptidase inhibitor, clade b, member 9b, Rc3h1 - ring ccch (c3h) domains 1, Dapk2 - death-associate…
GO:0051928	positive regulation of calcium ion transport	0.000108	0.0635	3.03	14748	88	831	15	[Gstm7 - glutathione s-transferase, mu 7, Jak3 - janus kinase 3, Lgals3 - lectin, galactose binding, soluble 3, F2 - coagulation factor ii, S100a1 - s100 calcium binding protein a1, Ccl12 - chemokine (c-c motif) ligand 12, Kcne1 - potassium voltage-gated channel, isk-related subfamily, member 1, 9930013L23Rik - riken cdna 9930013l23 gene, Adrb2 - adrenergic receptor, beta 2, Trpc3 - transient rec…
GO:0002227	innate immune response in mucosa	0.000111	0.063	8.87	14748	10	831	5	[Hist1h2bc - histone cluster 1, h2bc, Hist1h2bf - histone cluster 1, h2bf, Hist1h2be - histone cluster 1, h2be, Hist1h2bk - histone cluster 1, h2bk, Hist1h2bg - histone cluster 1, h2bg]
GO:0042221	response to chemical	0.000126	0.0687	1.34	14748	1913	831	144	[Ddx41 - dead (asp-glu-ala-asp) box polypeptide 41, Gdnf - glial cell line derived neurotrophic factor, Man1a - mannosidase 1, alpha, Syt7 - synaptotagmin vii, Hsd3b1 - hydroxy-delta-5-steroid dehydrogenase, 3 beta- and steroid delta-isomerase 1, Rc3h1 - ring ccch (c3h) domains 1, Apoc3 - apolipoprotein c-iii, Fcer1g - fc receptor, ige, high affinity i, gamma polypeptide, Umodl1 - uromodulin-like…
GO:0002251	organ or tissue specific immune response	0.000154	0.0811	6.66	14748	16	831	6	[Hist1h2bc - histone cluster 1, h2bc, Hist1h2bf - histone cluster 1, h2bf, Hist1h2be - histone cluster 1, h2be, Cfh - complement component factor h, Hist1h2bk - histone cluster 1, h2bk, Hist1h2bg - histone cluster 1, h2bg]
GO:0030593	neutrophil chemotaxis	0.000161	0.0814	3.94	14748	45	831	10	[Ccl17 - chemokine (c-c motif) ligand 17, Lgals3 - lectin, galactose binding, soluble 3, Ccl9 - chemokine (c-c motif) ligand 9, Fcgr3 - fc receptor, igg, low affinity iii, Fcer1g - fc receptor, ige, high affinity i, gamma polypeptide, Spp1 - secreted phosphoprotein 1, Ccl12 - chemokine (c-c motif) ligand 12, Ccl3 - chemokine (c-c motif) ligand 3, Ccl4 - chemokine (c-c motif) ligand 4, Ccl6 - chem…
GO:0051270	regulation of cellular component movement	0.000174	0.0853	1.52	14748	862	831	74	[Sulf1 - sulfatase 1, Pdgfd - platelet-derived growth factor, d polypeptide, Lmo4 - lim domain only 4, Sparc - secreted acidic cysteine rich glycoprotein, D8Ertd82e - dna segment, chr 8, erato doi 82, expressed, 9930013L23Rik - riken cdna 9930013l23 gene, Tmsb10 - thymosin, beta 10, Igsf10 - immunoglobulin superfamily, member 10, Tmsb4x - thymosin, beta 4, x chromosome, Dapk2 - death-associated p…
GO:0032502	developmental process	0.000177	0.0838	1.21	14748	3881	831	264	[Myh14 - myosin, heavy polypeptide 14, Rhox10 - reproductive homeobox 10, Nprl3 - nitrogen permease regulator-like 3, Igsf10 - immunoglobulin superfamily, member 10, Etl4 - enhancer trap locus 4, Gtsf1 - gametocyte specific factor 1, Upb1 - ureidopropionase, beta, Mafk - v-maf musculoaponeurotic fibrosarcoma oncogene family, protein k (avian), Fcer1g - fc receptor, ige, high affinity i, gamma pol…
GO:0001867	complement activation, lectin pathway	0.000178	0.0819	17.75	14748	3	831	3	[Mbl2 - mannose-binding lectin (protein c) 2, Masp2 - mannan-binding lectin serine peptidase 2, Mfap4 - microfibrillar-associated protein 4]
GO:0010562	positive regulation of phosphorus metabolic process	0.000201	0.0893	1.52	14748	866	831	74	[Grb10 - growth factor receptor bound protein 10, Pdgfd - platelet-derived growth factor, d polypeptide, Prkcdbp - protein kinase c, delta binding protein, Lmo4 - lim domain only 4, Gdnf - glial cell line derived neurotrophic factor, St5 - suppression of tumorigenicity 5, Slc4a4 - solute carrier family 4 (anion exchanger), member 4, 9930013L23Rik - riken cdna 9930013l23 gene, Mid1 - midline 1, Cd…
GO:0045937	positive regulation of phosphate metabolic process	0.000201	0.0867	1.52	14748	866	831	74	[Grb10 - growth factor receptor bound protein 10, Pdgfd - platelet-derived growth factor, d polypeptide, Prkcdbp - protein kinase c, delta binding protein, Lmo4 - lim domain only 4, Gdnf - glial cell line derived neurotrophic factor, St5 - suppression of tumorigenicity 5, Slc4a4 - solute carrier family 4 (anion exchanger), member 4, 9930013L23Rik - riken cdna 9930013l23 gene, Mid1 - midline 1, Cd…
GO:2000241	regulation of reproductive process	0.000201	0.0843	2.5	14748	135	831	19	[Sulf1 - sulfatase 1, Syde1 - synapse defective 1, rho gtpase, homolog 1 (c. elegans), Grb14 - growth factor receptor bound protein 14, Nr5a1 - nuclear receptor subfamily 5, group a, member 1, Nanos2 - nanos homolog 2 (drosophila), Topaz1 - testis and ovary specific paz domain containing 1, Insl3 - insulin-like 3, Phlda2 - pleckstrin homology-like domain, family a, member 2, Inhbb - inhibin beta-…
GO:0001934	positive regulation of protein phosphorylation	0.000231	0.0942	1.56	14748	740	831	65	[Pdgfd - platelet-derived growth factor, d polypeptide, Prkcdbp - protein kinase c, delta binding protein, Gdnf - glial cell line derived neurotrophic factor, St5 - suppression of tumorigenicity 5, 9930013L23Rik - riken cdna 9930013l23 gene, Mid1 - midline 1, Cdk5rap1 - cdk5 regulatory subunit associated protein 1, Timp2 - tissue inhibitor of metalloproteinase 2, Prkce - protein kinase c, epsilon…
GO:1902107	positive regulation of leukocyte differentiation	0.000242	0.0962	2.54	14748	126	831	18	[Ccr7 - chemokine (c-c motif) receptor 7, Il7 - interleukin 7, Fos - fbj osteosarcoma oncogene, Vnn1 - vanin 1, H2-Aa - histocompatibility 2, class ii antigen a, alpha, Gata3 - gata binding protein 3, Tesc - tescalcin, Kitl - kit ligand, Slc9b2 - solute carrier family 9, subfamily b (nha2, cation proton antiporter 2), member 2, Cd83 - cd83 antigen, Axl - axl receptor tyrosine kinase, Cd1d1 - cd1d…
GO:0072676	lymphocyte migration	0.000251	0.0972	4.1	14748	39	831	9	[Ccr7 - chemokine (c-c motif) receptor 7, Ccl17 - chemokine (c-c motif) ligand 17, Ccl9 - chemokine (c-c motif) ligand 9, Ccl12 - chemokine (c-c motif) ligand 12, Ccl3 - chemokine (c-c motif) ligand 3, Ccl4 - chemokine (c-c motif) ligand 4, Gata3 - gata binding protein 3, Cyp7b1 - cytochrome p450, family 7, subfamily b, polypeptide 1, Ccl6 - chemokine (c-c motif) ligand 6]
GO:0048584	positive regulation of response to stimulus	0.000254	0.0957	1.35	14748	1660	831	126	[D8Ertd82e - dna segment, chr 8, erato doi 82, expressed, Rc3h1 - ring ccch (c3h) domains 1, Dapk2 - death-associated protein kinase 2, Ago1 - argonaute risc catalytic subunit 1, Fcer1g - fc receptor, ige, high affinity i, gamma polypeptide, Wls - wntless homolog (drosophila), Prkce - protein kinase c, epsilon, Axl - axl receptor tyrosine kinase, H2-M3 - histocompatibility 2, m region locus 3, Ra…
GO:0048608	reproductive structure development	0.000259	0.0953	2.07	14748	231	831	27	[Hsd17b3 - hydroxysteroid (17-beta) dehydrogenase 3, Ahsg - alpha-2-hs-glycoprotein, Fgf9 - fibroblast growth factor 9, Syde1 - synapse defective 1, rho gtpase, homolog 1 (c. elegans), Tex19.1 - testis expressed gene 19.1, Sfrp2 - secreted frizzled-related protein 2, Serpinb6b - serine (or cysteine) peptidase inhibitor, clade b, member 6b, Serpine2 - serine (or cysteine) peptidase inhibitor, clad…
GO:0097529	myeloid leukocyte migration	0.000295	0.106	3.04	14748	76	831	13	[Ccr7 - chemokine (c-c motif) receptor 7, Ccl17 - chemokine (c-c motif) ligand 17, Lgals3 - lectin, galactose binding, soluble 3, Fcgr3 - fc receptor, igg, low affinity iii, Ccl12 - chemokine (c-c motif) ligand 12, Dapk2 - death-associated protein kinase 2, Ccl9 - chemokine (c-c motif) ligand 9, Fcer1g - fc receptor, ige, high affinity i, gamma polypeptide, Umodl1 - uromodulin-like 1, Spp1 - secr…
GO:0048856	anatomical structure development	0.000307	0.107	1.25	14748	2754	831	194	[Myh14 - myosin, heavy polypeptide 14, Rhox10 - reproductive homeobox 10, Nprl3 - nitrogen permease regulator-like 3, Igsf10 - immunoglobulin superfamily, member 10, Etl4 - enhancer trap locus 4, Upb1 - ureidopropionase, beta, Mafk - v-maf musculoaponeurotic fibrosarcoma oncogene family, protein k (avian), Wls - wntless homolog (drosophila), Umodl1 - uromodulin-like 1, Bbs1 - bardet-biedl syndrom…
GO:0061844	antimicrobial humoral immune response mediated by antimicrobial peptide	0.000308	0.105	3.99	14748	40	831	9	[Ccl17 - chemokine (c-c motif) ligand 17, Lgals3 - lectin, galactose binding, soluble 3, Hist1h2bc - histone cluster 1, h2bc, Hist1h2bf - histone cluster 1, h2bf, F2 - coagulation factor ii, Hist1h2be - histone cluster 1, h2be, Hist1h2bk - histone cluster 1, h2bk, Hist1h2bg - histone cluster 1, h2bg, Bpi - bactericidal permeablility increasing protein]
GO:0007155	cell adhesion	0.000313	0.104	1.64	14748	564	831	52	[Cldn11 - claudin 11, Folr2 - folate receptor 2 (fetal), Folr1 - folate receptor 1 (adult), Dpp4 - dipeptidylpeptidase 4, Nuak1 - nuak family, snf1-like kinase, 1, Prkce - protein kinase c, epsilon, Axl - axl receptor tyrosine kinase, Gm4763 - predicted gene 4763, Ctnna3 - catenin (cadherin associated protein), alpha 3, Cd63 - cd63 antigen, Gcnt1 - glucosaminyl (n-acetyl) transferase 1, core 2, C…
GO:0019835	cytolysis	0.000319	0.104	7.39	14748	12	831	5	[F2 - coagulation factor ii, C8g - complement component 8, gamma polypeptide, Lyz2 - lysozyme 2, C8b - complement component 8, beta polypeptide, Mmd2 - monocyte to macrophage differentiation-associated 2]
GO:0042327	positive regulation of phosphorylation	0.000324	0.104	1.52	14748	807	831	69	[Grb10 - growth factor receptor bound protein 10, Pdgfd - platelet-derived growth factor, d polypeptide, Prkcdbp - protein kinase c, delta binding protein, Lmo4 - lim domain only 4, Gdnf - glial cell line derived neurotrophic factor, St5 - suppression of tumorigenicity 5, Slc4a4 - solute carrier family 4 (anion exchanger), member 4, 9930013L23Rik - riken cdna 9930013l23 gene, Cdk5rap1 - cdk5 regu…
GO:0050900	leukocyte migration	0.000326	0.102	2.48	14748	129	831	18	[Ccr7 - chemokine (c-c motif) receptor 7, Lgals3 - lectin, galactose binding, soluble 3, Ccl17 - chemokine (c-c motif) ligand 17, Fcgr3 - fc receptor, igg, low affinity iii, Ccl12 - chemokine (c-c motif) ligand 12, Gata3 - gata binding protein 3, Eps8 - epidermal growth factor receptor pathway substrate 8, Dapk2 - death-associated protein kinase 2, Ccl9 - chemokine (c-c motif) ligand 9, Fcer1g - …
GO:0009605	response to external stimulus	0.000333	0.102	1.46	14748	984	831	81	[Plscr1 - phospholipid scramblase 1, Ddx41 - dead (asp-glu-ala-asp) box polypeptide 41, Fos - fbj osteosarcoma oncogene, Gm11744 - predicted gene 11744, Folr1 - folate receptor 1 (adult), Defb19 - defensin beta 19, Nprl3 - nitrogen permease regulator-like 3, Dapl1 - death associated protein-like 1, Serpine2 - serine (or cysteine) peptidase inhibitor, clade e, member 2, Palm3 - paralemmin 3, Fcer1…
GO:0071621	granulocyte chemotaxis	0.000337	0.101	3.62	14748	49	831	10	[Lgals3 - lectin, galactose binding, soluble 3, Ccl17 - chemokine (c-c motif) ligand 17, Ccl9 - chemokine (c-c motif) ligand 9, Fcgr3 - fc receptor, igg, low affinity iii, Fcer1g - fc receptor, ige, high affinity i, gamma polypeptide, Spp1 - secreted phosphoprotein 1, Ccl12 - chemokine (c-c motif) ligand 12, Ccl3 - chemokine (c-c motif) ligand 3, Ccl4 - chemokine (c-c motif) ligand 4, Ccl6 - chem…
GO:0071674	mononuclear cell migration	0.000345	0.101	4.97	14748	25	831	7	[Lgals3 - lectin, galactose binding, soluble 3, Ccl17 - chemokine (c-c motif) ligand 17, Ccl9 - chemokine (c-c motif) ligand 9, Ccl12 - chemokine (c-c motif) ligand 12, Ccl3 - chemokine (c-c motif) ligand 3, Ccl4 - chemokine (c-c motif) ligand 4, Ccl6 - chemokine (c-c motif) ligand 6]
GO:0030198	extracellular matrix organization	0.000352	0.101	2.14	14748	199	831	24	[Sulf1 - sulfatase 1, Lgals3 - lectin, galactose binding, soluble 3, Col14a1 - collagen, type xiv, alpha 1, Mia - melanoma inhibitory activity, Mfap4 - microfibrillar-associated protein 4, Col18a1 - collagen, type xviii, alpha 1, Sfrp2 - secreted frizzled-related protein 2, Col4a1 - collagen, type iv, alpha 1, Pxdn - peroxidasin homolog (drosophila), Nid1 - nidogen 1, Col27a1 - collagen, type xxv…
GO:0048609	multicellular organismal reproductive process	0.000358	0.101	1.71	14748	457	831	44	[Cldn11 - claudin 11, Wipf3 - was/wasl interacting protein family, member 3, Rhox8 - reproductive homeobox 8, Tex19.1 - testis expressed gene 19.1, Topaz1 - testis and ovary specific paz domain containing 1, Lrguk - leucine-rich repeats and guanylate kinase domain containing, Serpine2 - serine (or cysteine) peptidase inhibitor, clade e, member 2, Fuom - fucose mutarotase, Gtsf1 - gametocyte speci…
GO:0065008	regulation of biological quality	0.000365	0.101	1.24	14748	2861	831	200	[Myh14 - myosin, heavy polypeptide 14, Syt7 - synaptotagmin vii, Decr1 - 2,4-dienoyl coa reductase 1, mitochondrial, Gm14511 - predicted gene 14511, Tmsb10 - thymosin, beta 10, Tmsb4x - thymosin, beta 4, x chromosome, Upb1 - ureidopropionase, beta, Fcer1g - fc receptor, ige, high affinity i, gamma polypeptide, H2-M3 - histocompatibility 2, m region locus 3, Car2 - carbonic anhydrase 2, 1600014K23…
GO:0009617	response to bacterium	0.000366	0.0997	2.03	14748	236	831	27	[Anxa3 - annexin a3, Clps - colipase, pancreatic, Irf8 - interferon regulatory factor 8, Hist1h2bc - histone cluster 1, h2bc, Defb19 - defensin beta 19, Hist1h2bk - histone cluster 1, h2bk, Hist1h2bg - histone cluster 1, h2bg, Fcer1g - fc receptor, ige, high affinity i, gamma polypeptide, Rnase1 - ribonuclease, rnase a family, 1 (pancreatic), H2-M3 - histocompatibility 2, m region locus 3, Bpi - …
GO:0022610	biological adhesion	0.000386	0.103	1.62	14748	569	831	52	[Cldn11 - claudin 11, Folr2 - folate receptor 2 (fetal), Folr1 - folate receptor 1 (adult), Dpp4 - dipeptidylpeptidase 4, Nuak1 - nuak family, snf1-like kinase, 1, Prkce - protein kinase c, epsilon, Axl - axl receptor tyrosine kinase, Gm4763 - predicted gene 4763, Ctnna3 - catenin (cadherin associated protein), alpha 3, Cd63 - cd63 antigen, Gcnt1 - glucosaminyl (n-acetyl) transferase 1, core 2, C…
GO:0006954	inflammatory response	0.0004	0.105	2.05	14748	225	831	26	[Plscr1 - phospholipid scramblase 1, Pxk - px domain containing serine/threonine kinase, Ahsg - alpha-2-hs-glycoprotein, Hk1 - hexokinase 1, Ccl9 - chemokine (c-c motif) ligand 9, Cfh - complement component factor h, Ccl3 - chemokine (c-c motif) ligand 3, Axl - axl receptor tyrosine kinase, Nrros - negative regulator of reactive oxygen species, Ccl4 - chemokine (c-c motif) ligand 4, Lxn - latexin…
GO:2000242	negative regulation of reproductive process	0.000401	0.103	3.55	14748	50	831	10	[Sulf1 - sulfatase 1, Amh - anti-mullerian hormone, Timp1 - tissue inhibitor of metalloproteinase 1, Grb14 - growth factor receptor bound protein 14, Arhgdib - rho, gdp dissociation inhibitor (gdi) beta, Nr5a1 - nuclear receptor subfamily 5, group a, member 1, Ovgp1 - oviductal glycoprotein 1, Nanos2 - nanos homolog 2 (drosophila), Ptgds - prostaglandin d2 synthase (brain), Wt1 - wilms tumor 1 ho…
GO:0010647	positive regulation of cell communication	0.000408	0.103	1.37	14748	1369	831	106	[Syt7 - synaptotagmin vii, D8Ertd82e - dna segment, chr 8, erato doi 82, expressed, Rc3h1 - ring ccch (c3h) domains 1, Ago1 - argonaute risc catalytic subunit 1, Prkce - protein kinase c, epsilon, Wls - wntless homolog (drosophila), Axl - axl receptor tyrosine kinase, Car2 - carbonic anhydrase 2, Mt3 - metallothionein 3, F2 - coagulation factor ii, Htr2b - 5-hydroxytryptamine (serotonin) receptor…
GO:1901342	regulation of vasculature development	0.00043	0.107	1.93	14748	276	831	30	[Pdgfd - platelet-derived growth factor, d polypeptide, Sulf1 - sulfatase 1, Anxa3 - annexin a3, Gtf2i - general transcription factor ii i, Sparc - secreted acidic cysteine rich glycoprotein, Fgf9 - fibroblast growth factor 9, Psg22 - pregnancy-specific glycoprotein 22, Gm10664 - predicted gene 10664, Sfrp2 - secreted frizzled-related protein 2, Ago1 - argonaute risc catalytic subunit 1, Hk2 - he…
GO:0042127	regulation of cell proliferation	0.000441	0.108	1.39	14748	1280	831	100	[Gdnf - glial cell line derived neurotrophic factor, Rc3h1 - ring ccch (c3h) domains 1, Dpp4 - dipeptidylpeptidase 4, H2-M3 - histocompatibility 2, m region locus 3, Ptgds - prostaglandin d2 synthase (brain), Cyp7b1 - cytochrome p450, family 7, subfamily b, polypeptide 1, Klf4 - kruppel-like factor 4 (gut), Ripply3 - ripply3 homolog (zebrafish), F2 - coagulation factor ii, Htr2b - 5-hydroxytrypta…
GO:0034113	heterotypic cell-cell adhesion	0.00045	0.108	4.78	14748	26	831	7	[Dsp - desmoplakin, Itgav - integrin alpha v, Gldn - gliomedin, Cd2 - cd2 antigen, Ctnna3 - catenin (cadherin associated protein), alpha 3, Perp - perp, tp53 apoptosis effector, Dsg2 - desmoglein 2]
GO:0040012	regulation of locomotion	0.000501	0.119	1.48	14748	849	831	71	[Sulf1 - sulfatase 1, Pdgfd - platelet-derived growth factor, d polypeptide, Mid2 - midline 2, Lmo4 - lim domain only 4, Sparc - secreted acidic cysteine rich glycoprotein, D8Ertd82e - dna segment, chr 8, erato doi 82, expressed, 9930013L23Rik - riken cdna 9930013l23 gene, Tmsb10 - thymosin, beta 10, Igsf10 - immunoglobulin superfamily, member 10, Tmsb4x - thymosin, beta 4, x chromosome, Dapk2 - …
GO:0008284	positive regulation of cell proliferation	0.000503	0.117	1.53	14748	718	831	62	[Pdgfd - platelet-derived growth factor, d polypeptide, Jak3 - janus kinase 3, Il13ra1 - interleukin 13 receptor, alpha 1, Folr2 - folate receptor 2 (fetal), Gdnf - glial cell line derived neurotrophic factor, Dpp4 - dipeptidylpeptidase 4, Timp1 - tissue inhibitor of metalloproteinase 1, Cyp7b1 - cytochrome p450, family 7, subfamily b, polypeptide 1, Vim - vimentin, Itgav - integrin alpha v, Prkr…
GO:0023056	positive regulation of signaling	0.000503	0.115	1.37	14748	1377	831	106	[Syt7 - synaptotagmin vii, D8Ertd82e - dna segment, chr 8, erato doi 82, expressed, Rc3h1 - ring ccch (c3h) domains 1, Ago1 - argonaute risc catalytic subunit 1, Prkce - protein kinase c, epsilon, Wls - wntless homolog (drosophila), Axl - axl receptor tyrosine kinase, Car2 - carbonic anhydrase 2, Mt3 - metallothionein 3, F2 - coagulation factor ii, Htr2b - 5-hydroxytryptamine (serotonin) receptor…
GO:0048583	regulation of response to stimulus	0.000527	0.119	1.22	14748	3045	831	210	[Syt7 - synaptotagmin vii, Otud7a - otu domain containing 7a, Nprl3 - nitrogen permease regulator-like 3, Dapk2 - death-associated protein kinase 2, Ago1 - argonaute risc catalytic subunit 1, Fcer1g - fc receptor, ige, high affinity i, gamma polypeptide, Wls - wntless homolog (drosophila), H2-M3 - histocompatibility 2, m region locus 3, Cyp7b1 - cytochrome p450, family 7, subfamily b, polypeptide…
GO:0006880	intracellular sequestering of iron ion	0.000584	0.13	8.87	14748	8	831	4	[Gm14458 - predicted gene 14458, Gm5634 - predicted gene 5634, 1600014K23Rik - riken cdna 1600014k23 gene, Gm14511 - predicted gene 14511]
GO:0097577	sequestering of iron ion	0.000584	0.128	8.87	14748	8	831	4	[Gm14458 - predicted gene 14458, Gm5634 - predicted gene 5634, 1600014K23Rik - riken cdna 1600014k23 gene, Gm14511 - predicted gene 14511]
GO:0061217	regulation of mesonephros development	0.000616	0.133	5.32	14748	20	831	6	[Gdnf - glial cell line derived neurotrophic factor, Gata3 - gata binding protein 3, Sox9 - sry-box containing gene 9, Wt1 - wilms tumor 1 homolog, Six2 - sine oculis-related homeobox 2, Six1 - sine oculis-related homeobox 1]
GO:0030595	leukocyte chemotaxis	0.000632	0.135	2.81	14748	82	831	13	[Ccr7 - chemokine (c-c motif) receptor 7, Ccl17 - chemokine (c-c motif) ligand 17, Lgals3 - lectin, galactose binding, soluble 3, Fcgr3 - fc receptor, igg, low affinity iii, Ccl12 - chemokine (c-c motif) ligand 12, Ccl9 - chemokine (c-c motif) ligand 9, Fcer1g - fc receptor, ige, high affinity i, gamma polypeptide, Spp1 - secreted phosphoprotein 1, Ccl3 - chemokine (c-c motif) ligand 3, Ccl4 - ch…
GO:0035295	tube development	0.000634	0.133	2.18	14748	171	831	21	[Dlg5 - discs, large homolog 5 (drosophila), Rarres2 - retinoic acid receptor responder (tazarotene induced) 2, Vcan - versican, Fgf9 - fibroblast growth factor 9, Gdnf - glial cell line derived neurotrophic factor, Sfrp2 - secreted frizzled-related protein 2, Gata4 - gata binding protein 4, Gm10664 - predicted gene 10664, Gata3 - gata binding protein 3, Pdgfc - platelet-derived growth factor, c …
GO:2000195	negative regulation of female gonad development	0.000683	0.141	13.31	14748	4	831	3	[Amh - anti-mullerian hormone, Nr5a1 - nuclear receptor subfamily 5, group a, member 1, Wt1 - wilms tumor 1 homolog]
GO:0072106	regulation of ureteric bud formation	0.000683	0.139	13.31	14748	4	831	3	[Gdnf - glial cell line derived neurotrophic factor, Gata3 - gata binding protein 3, Six1 - sine oculis-related homeobox 1]
GO:0072107	positive regulation of ureteric bud formation	0.000683	0.137	13.31	14748	4	831	3	[Gdnf - glial cell line derived neurotrophic factor, Gata3 - gata binding protein 3, Six1 - sine oculis-related homeobox 1]
GO:0072172	mesonephric tubule formation	0.000683	0.136	13.31	14748	4	831	3	[Gdnf - glial cell line derived neurotrophic factor, Gata3 - gata binding protein 3, Six1 - sine oculis-related homeobox 1]
GO:0002385	mucosal immune response	0.000733	0.144	6.34	14748	14	831	5	[Hist1h2bc - histone cluster 1, h2bc, Hist1h2bf - histone cluster 1, h2bf, Hist1h2be - histone cluster 1, h2be, Hist1h2bk - histone cluster 1, h2bk, Hist1h2bg - histone cluster 1, h2bg]
GO:0070887	cellular response to chemical stimulus	0.00075	0.145	1.37	14748	1300	831	100	[Ddx41 - dead (asp-glu-ala-asp) box polypeptide 41, Gdnf - glial cell line derived neurotrophic factor, Syt7 - synaptotagmin vii, Rc3h1 - ring ccch (c3h) domains 1, Apoc3 - apolipoprotein c-iii, Prkce - protein kinase c, epsilon, Umodl1 - uromodulin-like 1, Axl - axl receptor tyrosine kinase, Mt1 - metallothionein 1, Tgtp2 - t cell specific gtpase 2, Klf4 - kruppel-like factor 4 (gut), Mt3 - meta…
GO:0022412	cellular process involved in reproduction in multicellular organism	0.000759	0.145	1.79	14748	338	831	34	[Folr2 - folate receptor 2 (fetal), Folr1 - folate receptor 1 (adult), Tex19.1 - testis expressed gene 19.1, Xlr5c - x-linked lymphocyte-regulated 5c, Topaz1 - testis and ovary specific paz domain containing 1, Tdrd1 - tudor domain containing 1, Ddx25 - dead (asp-glu-ala-asp) box polypeptide 25, Tdrd5 - tudor domain containing 5, Nme5 - nme/nm23 family member 5, Wt1 - wilms tumor 1 homolog, Jam2 …
GO:0055067	monovalent inorganic cation homeostasis	0.000778	0.147	2.54	14748	105	831	15	[Atp1b2 - atpase, na+/k+ transporting, beta 2 polypeptide, Ppt1 - palmitoyl-protein thioesterase 1, Tmem9 - transmembrane protein 9, Pdk4 - pyruvate dehydrogenase kinase, isoenzyme 4, Slc4a4 - solute carrier family 4 (anion exchanger), member 4, Slc9b1 - solute carrier family 9, subfamily b (nha1, cation proton antiporter 1), member 1, Atp4a - atpase, h+/k+ exchanging, gastric, alpha polypeptide,…
GO:2000145	regulation of cell motility	0.000835	0.155	1.48	14748	791	831	66	[Sulf1 - sulfatase 1, Pdgfd - platelet-derived growth factor, d polypeptide, Lmo4 - lim domain only 4, Sparc - secreted acidic cysteine rich glycoprotein, D8Ertd82e - dna segment, chr 8, erato doi 82, expressed, 9930013L23Rik - riken cdna 9930013l23 gene, Tmsb10 - thymosin, beta 10, Tmsb4x - thymosin, beta 4, x chromosome, Igsf10 - immunoglobulin superfamily, member 10, Dapk2 - death-associated p…
GO:0098771	inorganic ion homeostasis	0.000845	0.155	1.63	14748	490	831	45	[Jak3 - janus kinase 3, Gtf2i - general transcription factor ii i, Slc22a17 - solute carrier family 22 (organic cation transporter), member 17, Atp2a1 - atpase, ca++ transporting, cardiac muscle, fast twitch 1, Atp1b2 - atpase, na+/k+ transporting, beta 2 polypeptide, Slc4a4 - solute carrier family 4 (anion exchanger), member 4, 9930013L23Rik - riken cdna 9930013l23 gene, Slc9b1 - solute carrier …
GO:0019730	antimicrobial humoral response	0.000885	0.16	3.23	14748	55	831	10	[Lgals3 - lectin, galactose binding, soluble 3, Ccl17 - chemokine (c-c motif) ligand 17, Rarres2 - retinoic acid receptor responder (tazarotene induced) 2, Hist1h2bc - histone cluster 1, h2bc, Hist1h2bf - histone cluster 1, h2bf, F2 - coagulation factor ii, Hist1h2be - histone cluster 1, h2be, Hist1h2bk - histone cluster 1, h2bk, Hist1h2bg - histone cluster 1, h2bg, Bpi - bactericidal permeablili…
GO:0002684	positive regulation of immune system process	0.000893	0.16	1.54	14748	633	831	55	[Plscr1 - phospholipid scramblase 1, Pdgfd - platelet-derived growth factor, d polypeptide, Jak3 - janus kinase 3, Fos - fbj osteosarcoma oncogene, Rc3h1 - ring ccch (c3h) domains 1, Hk1 - hexokinase 1, Dapk2 - death-associated protein kinase 2, Dpp4 - dipeptidylpeptidase 4, Cd83 - cd83 antigen, Fcer1g - fc receptor, ige, high affinity i, gamma polypeptide, Prkce - protein kinase c, epsilon, Axl …
GO:0043410	positive regulation of MAPK cascade	0.000896	0.159	1.71	14748	395	831	38	[Pdgfd - platelet-derived growth factor, d polypeptide, Prkcdbp - protein kinase c, delta binding protein, Fgf9 - fibroblast growth factor 9, Mdfic - myod family inhibitor domain containing, St5 - suppression of tumorigenicity 5, Gpbar1 - g protein-coupled bile acid receptor 1, Adam9 - a disintegrin and metallopeptidase domain 9 (meltrin gamma), Mid1 - midline 1, Mapk8ip1 - mitogen-activated prot…
GO:0046631	alpha-beta T cell activation	0.000918	0.16	3.47	14748	46	831	9	[Psap - prosaposin, Cd1d1 - cd1d1 antigen, H2-M3 - histocompatibility 2, m region locus 3, Ins2 - insulin ii, Elf4 - e74-like factor 4 (ets domain transcription factor), Gata3 - gata binding protein 3, Tmem98 - transmembrane protein 98, Rc3h1 - ring ccch (c3h) domains 1, Gadd45g - growth arrest and dna-damage-inducible 45 gamma]
GO:0032879	regulation of localization	0.000922	0.159	1.26	14748	2226	831	158	[Gdnf - glial cell line derived neurotrophic factor, Syt7 - synaptotagmin vii, D8Ertd82e - dna segment, chr 8, erato doi 82, expressed, 9930013L23Rik - riken cdna 9930013l23 gene, Tmsb10 - thymosin, beta 10, Igsf10 - immunoglobulin superfamily, member 10, Tmsb4x - thymosin, beta 4, x chromosome, Dapk2 - death-associated protein kinase 2, Dpp4 - dipeptidylpeptidase 4, Fcer1g - fc receptor, ige, hi…
GO:0022603	regulation of anatomical structure morphogenesis	0.000928	0.159	1.44	14748	898	831	73	[Sulf1 - sulfatase 1, Cd53 - cd53 antigen, Myh14 - myosin, heavy polypeptide 14, Sparc - secreted acidic cysteine rich glycoprotein, Gdnf - glial cell line derived neurotrophic factor, D8Ertd82e - dna segment, chr 8, erato doi 82, expressed, Rc3h1 - ring ccch (c3h) domains 1, Ago1 - argonaute risc catalytic subunit 1, Wnt6 - wingless-related mmtv integration site 6, Hk2 - hexokinase 2, Cited1 - c…
GO:0009967	positive regulation of signal transduction	0.000979	0.165	1.37	14748	1218	831	94	[Sulf1 - sulfatase 1, Pdgfd - platelet-derived growth factor, d polypeptide, Plscr1 - phospholipid scramblase 1, Grb10 - growth factor receptor bound protein 10, Jak3 - janus kinase 3, Prkcdbp - protein kinase c, delta binding protein, Mid2 - midline 2, D8Ertd82e - dna segment, chr 8, erato doi 82, expressed, St5 - suppression of tumorigenicity 5, Rspo4 - r-spondin family, member 4, Rc3h1 - ring …
GO:0050801	ion homeostasis	0.000985	0.165	1.58	14748	550	831	49	[Jak3 - janus kinase 3, Slc22a17 - solute carrier family 22 (organic cation transporter), member 17, Slc4a4 - solute carrier family 4 (anion exchanger), member 4, 9930013L23Rik - riken cdna 9930013l23 gene, Slmap - sarcolemma associated protein, Prkce - protein kinase c, epsilon, Mt1 - metallothionein 1, Car2 - carbonic anhydrase 2, P2rx4 - purinergic receptor p2x, ligand-gated ion channel 4, Slc…
