# Supplementary material for: Prenatal exposure to benzo[a]pyrene depletes ovarian reserve and masculinizes embryonic ovarian germ cell transcriptome transgenerationally
Source: Sci Rep. 2023 May 29;13:8671. doi: 10.1038/s41598-023-35494-w (PMC10227008; doi:10.1038/s41598-023-35494-w)
Supplement: Supplementary file 12 — Supplementary Table S11. [file 41598_2023_35494_MOESM12_ESM.xlsx]

## Sheet: GO(40)
Table S11	Gorilla Gene Ontology analysis results, F3 males, 0.2 mg/kg BaP versus oil
GO Term	Description	P-value	FDR q-value	Enrichment	N	B	n	b	Genes
GO:0051239	regulation of multicellular organismal process	1.02e-11	1.5e-07	1.51	14748	2497	901	230	[Dynlt1b - dynein light chain tctex-type 1b, Ptk2b - ptk2 protein tyrosine kinase 2 beta, Tmem38a - transmembrane protein 38a, C1qtnf4 - c1q and tumor necrosis factor related protein 4, Braf - braf transforming gene, Umodl1 - uromodulin-like 1, Ptgds - prostaglandin d2 synthase (brain), Fbn2 - fibrillin 2, Ptger2 - prostaglandin e receptor 2 (subtype ep2), Nppb - natriuretic peptide type b, Mc1r …
GO:0032501	multicellular organismal process	1.7e-10	1.25e-06	1.46	14748	2639	901	235	[Npas3 - neuronal pas domain protein 3, Braf - braf transforming gene, Nppb - natriuretic peptide type b, Mc1r - melanocortin 1 receptor, Mbp - myelin basic protein, F2 - coagulation factor ii, Lmtk2 - lemur tyrosine kinase 2, Hba-a1 - hemoglobin alpha, adult chain 1, Kazald1 - kazal-type serine peptidase inhibitor domain 1, Eya2 - eyes absent 2 homolog (drosophila), Actn2 - actinin alpha 2, Notc…
GO:0051241	negative regulation of multicellular organismal process	7.48e-10	3.66e-06	1.79	14748	1014	901	111	[Dynlt1b - dynein light chain tctex-type 1b, Ulk1 - unc-51 like kinase 1, Ptk2b - ptk2 protein tyrosine kinase 2 beta, Dpysl3 - dihydropyrimidinase-like 3, Apoe - apolipoprotein e, Pfn2 - profilin 2, Apod - apolipoprotein d, Cited1 - cbp/p300-interacting transactivator with glu/asp-rich carboxy-terminal domain 1, Ptgds - prostaglandin d2 synthase (brain), Map2 - microtubule-associated protein 2, …
GO:0032502	developmental process	1.3e-09	4.78e-06	1.33	14748	3881	901	316	[Arxes1 - adipocyte-related x-chromosome expressed sequence 1, Ptk2b - ptk2 protein tyrosine kinase 2 beta, Braf - braf transforming gene, Umodl1 - uromodulin-like 1, Fbn2 - fibrillin 2, Lmtk2 - lemur tyrosine kinase 2, Hba-a1 - hemoglobin alpha, adult chain 1, Hbb-b1 - hemoglobin, beta adult major chain, Hbb-b2 - hemoglobin, beta adult minor chain, Kazald1 - kazal-type serine peptidase inhibitor…
GO:0048856	anatomical structure development	5.97e-09	1.75e-05	1.4	14748	2754	901	236	[Braf - braf transforming gene, Umodl1 - uromodulin-like 1, Lmtk2 - lemur tyrosine kinase 2, Hba-a1 - hemoglobin alpha, adult chain 1, Hbb-b1 - hemoglobin, beta adult major chain, Hbb-b2 - hemoglobin, beta adult minor chain, Kazald1 - kazal-type serine peptidase inhibitor domain 1, Eya2 - eyes absent 2 homolog (drosophila), Actn2 - actinin alpha 2, Notch3 - notch 3, Pdlim7 - pdz and lim domain 7,…
GO:0051240	positive regulation of multicellular organismal process	9.41e-08	0.00023	1.55	14748	1436	901	136	[Gatm - glycine amidinotransferase (l-arginine:glycine amidinotransferase), Dynlt1b - dynein light chain tctex-type 1b, Npnt - nephronectin, Ptk2b - ptk2 protein tyrosine kinase 2 beta, Dpysl3 - dihydropyrimidinase-like 3, Apoe - apolipoprotein e, C1qtnf4 - c1q and tumor necrosis factor related protein 4, Braf - braf transforming gene, Mapre2 - microtubule-associated protein, rp/eb family, member…
GO:0042127	regulation of cell proliferation	1.95e-07	0.00041	1.57	14748	1280	901	123	[Kiss1r - kiss1 receptor, Ptk2b - ptk2 protein tyrosine kinase 2 beta, Kif14 - kinesin family member 14, Apoe - apolipoprotein e, Braf - braf transforming gene, Dpp4 - dipeptidylpeptidase 4, Apod - apolipoprotein d, E2f7 - e2f transcription factor 7, Ptgds - prostaglandin d2 synthase (brain), Ptger2 - prostaglandin e receptor 2 (subtype ep2), Dlc1 - deleted in liver cancer 1, Nppb - natriuretic p…
GO:0030154	cell differentiation	2.13e-07	0.000391	1.49	14748	1674	901	152	[Arxes1 - adipocyte-related x-chromosome expressed sequence 1, Npnt - nephronectin, Ulk1 - unc-51 like kinase 1, Ptk2b - ptk2 protein tyrosine kinase 2 beta, Kat6a - k(lysine) acetyltransferase 6a, M1ap - meiosis 1 associated protein, Braf - braf transforming gene, Krt10 - keratin 10, E2f7 - e2f transcription factor 7, Hspa2 - heat shock protein 2, Ptpla - protein tyrosine phosphatase-like (proli…
GO:0009653	anatomical structure morphogenesis	3.37e-07	0.00055	1.58	14748	1200	901	116	[Npnt - nephronectin, Ulk1 - unc-51 like kinase 1, Kif14 - kinesin family member 14, Kat6a - k(lysine) acetyltransferase 6a, Apoe - apolipoprotein e, Braf - braf transforming gene, Uchl1 - ubiquitin carboxy-terminal hydrolase l1, Gcm1 - glial cells missing homolog 1 (drosophila), Fbn2 - fibrillin 2, Dlc1 - deleted in liver cancer 1, Map2 - microtubule-associated protein 2, Klf4 - kruppel-like fac…
GO:0048869	cellular developmental process	3.42e-07	0.000502	1.39	14748	2334	901	198	[Arxes1 - adipocyte-related x-chromosome expressed sequence 1, Ptk2b - ptk2 protein tyrosine kinase 2 beta, Braf - braf transforming gene, Lmtk2 - lemur tyrosine kinase 2, Hba-a1 - hemoglobin alpha, adult chain 1, Hbb-b1 - hemoglobin, beta adult major chain, Hbb-b2 - hemoglobin, beta adult minor chain, Eya2 - eyes absent 2 homolog (drosophila), Kazald1 - kazal-type serine peptidase inhibitor doma…
GO:0007165	signal transduction	4.01e-07	0.000535	1.37	14748	2483	901	208	[Ptk2b - ptk2 protein tyrosine kinase 2 beta, Tmem38a - transmembrane protein 38a, Braf - braf transforming gene, Spata13 - spermatogenesis associated 13, Ptger2 - prostaglandin e receptor 2 (subtype ep2), Nppb - natriuretic peptide type b, Mc1r - melanocortin 1 receptor, Mbp - myelin basic protein, F2 - coagulation factor ii, Lmtk2 - lemur tyrosine kinase 2, Sgk3 - serum/glucocorticoid regulated…
GO:0048870	cell motility	6.76e-07	0.000827	1.75	14748	739	901	79	[Emp2 - epithelial membrane protein 2, Ulk1 - unc-51 like kinase 1, Ttll5 - tubulin tyrosine ligase-like family, member 5, Ptk2b - ptk2 protein tyrosine kinase 2 beta, Itga1 - integrin alpha 1, Fscn1 - fascin homolog 1, actin bundling protein (strongylocentrotus purpuratus), Drc1 - dynein regulatory complex subunit 1, P2ry1 - purinergic receptor p2y, g-protein coupled 1, Pstpip2 - proline-serine-…
GO:0050793	regulation of developmental process	7.19e-07	0.000813	1.39	14748	2172	901	185	[Dynlt1b - dynein light chain tctex-type 1b, Npnt - nephronectin, Ulk1 - unc-51 like kinase 1, Dpysl3 - dihydropyrimidinase-like 3, Ptk2b - ptk2 protein tyrosine kinase 2 beta, Kif14 - kinesin family member 14, Ppapdc3 - phosphatidic acid phosphatase type 2 domain containing 3, Apoe - apolipoprotein e, Ypel3 - yippee-like 3 (drosophila), Braf - braf transforming gene, Krt10 - keratin 10, Umodl1 -…
GO:0007166	cell surface receptor signaling pathway	9.5e-07	0.000997	1.56	14748	1198	901	114	[Ptk2b - ptk2 protein tyrosine kinase 2 beta, Braf - braf transforming gene, Cited1 - cbp/p300-interacting transactivator with glu/asp-rich carboxy-terminal domain 1, Nppb - natriuretic peptide type b, Pde4b - phosphodiesterase 4b, camp specific, Klf4 - kruppel-like factor 4 (gut), Rspo1 - r-spondin homolog (xenopus laevis), Mt3 - metallothionein 3, F2 - coagulation factor ii, Lmtk2 - lemur tyros…
GO:0003012	muscle system process	9.52e-07	0.000933	2.88	14748	148	901	26	[Myom1 - myomesin 1, Tpm4 - tropomyosin 4, Gatm - glycine amidinotransferase (l-arginine:glycine amidinotransferase), Edn3 - endothelin 3, Nfatc3 - nuclear factor of activated t cells, cytoplasmic, calcineurin dependent 3, Vegfb - vascular endothelial growth factor b, Gucy1a3 - guanylate cyclase 1, soluble, alpha 3, Fbxo32 - f-box protein 32, P2ry1 - purinergic receptor p2y, g-protein coupled 1, …
GO:0016477	cell migration	1.3e-06	0.0012	1.78	14748	652	901	71	[Emp2 - epithelial membrane protein 2, Ulk1 - unc-51 like kinase 1, Ptk2b - ptk2 protein tyrosine kinase 2 beta, Itga1 - integrin alpha 1, Fscn1 - fascin homolog 1, actin bundling protein (strongylocentrotus purpuratus), P2ry1 - purinergic receptor p2y, g-protein coupled 1, Pstpip2 - proline-serine-threonine phosphatase-interacting protein 2, Dpp4 - dipeptidylpeptidase 4, Akt1 - thymoma viral pro…
GO:0003006	developmental process involved in reproduction	1.89e-06	0.00163	1.84	14748	561	901	63	[Hsd17b3 - hydroxysteroid (17-beta) dehydrogenase 3, Pparg - peroxisome proliferator activated receptor gamma, Ttll5 - tubulin tyrosine ligase-like family, member 5, Ptk2b - ptk2 protein tyrosine kinase 2 beta, Serpine2 - serine (or cysteine) peptidase inhibitor, clade e, member 2, Akt1 - thymoma viral proto-oncogene 1, E2f7 - e2f transcription factor 7, Hspa2 - heat shock protein 2, Cited1 - cbp…
GO:0040011	locomotion	2.03e-06	0.00166	1.68	14748	798	901	82	[Plgrkt - plasminogen receptor, c-terminal lysine transmembrane protein, Emp2 - epithelial membrane protein 2, Ttll5 - tubulin tyrosine ligase-like family, member 5, Ulk1 - unc-51 like kinase 1, Itga1 - integrin alpha 1, Ptk2b - ptk2 protein tyrosine kinase 2 beta, Fscn1 - fascin homolog 1, actin bundling protein (strongylocentrotus purpuratus), Drc1 - dynein regulatory complex subunit 1, P2ry1 -…
GO:0001932	regulation of protein phosphorylation	2.12e-06	0.00164	1.56	14748	1111	901	106	[Kiss1r - kiss1 receptor, Dynlt1b - dynein light chain tctex-type 1b, Npnt - nephronectin, Ptk2b - ptk2 protein tyrosine kinase 2 beta, Kif14 - kinesin family member 14, Unc119 - unc-119 homolog (c. elegans), Apoe - apolipoprotein e, Braf - braf transforming gene, Pfn2 - profilin 2, Hspa2 - heat shock protein 2, Uchl1 - ubiquitin carboxy-terminal hydrolase l1, Klf4 - kruppel-like factor 4 (gut), …
GO:0009966	regulation of signal transduction	2.17e-06	0.0016	1.36	14748	2309	901	192	[Kiss1r - kiss1 receptor, Mal - myelin and lymphocyte protein, t cell differentiation protein, Dynlt1b - dynein light chain tctex-type 1b, Npnt - nephronectin, Ulk1 - unc-51 like kinase 1, Ptk2b - ptk2 protein tyrosine kinase 2 beta, Kif14 - kinesin family member 14, Apoe - apolipoprotein e, C1qtnf4 - c1q and tumor necrosis factor related protein 4, Braf - braf transforming gene, Apod - apolipopr…
GO:0010632	regulation of epithelial cell migration	2.33e-06	0.00163	2.53	14748	194	901	30	[Emp2 - epithelial membrane protein 2, Pparg - peroxisome proliferator activated receptor gamma, Vegfa - vascular endothelial growth factor a, Ptk2b - ptk2 protein tyrosine kinase 2 beta, Apoe - apolipoprotein e, Pfn2 - profilin 2, Akt1 - thymoma viral proto-oncogene 1, Serpinf1 - serine (or cysteine) peptidase inhibitor, clade f, member 1, Evl - ena-vasodilator stimulated phosphoprotein, Dock1 -…
GO:0003008	system process	2.5e-06	0.00167	1.63	14748	892	901	89	[Otog - otogelin, Npas3 - neuronal pas domain protein 3, Gm11744 - predicted gene 11744, Gatm - glycine amidinotransferase (l-arginine:glycine amidinotransferase), Emp2 - epithelial membrane protein 2, Nfatc3 - nuclear factor of activated t cells, cytoplasmic, calcineurin dependent 3, Agtr2 - angiotensin ii receptor, type 2, Itga1 - integrin alpha 1, Dusp5 - dual specificity phosphatase 5, Unc119…
GO:0006928	movement of cell or subcellular component	3.18e-06	0.00203	1.56	14748	1081	901	103	[Ulk1 - unc-51 like kinase 1, Ptk2b - ptk2 protein tyrosine kinase 2 beta, Kif14 - kinesin family member 14, Fscn1 - fascin homolog 1, actin bundling protein (strongylocentrotus purpuratus), Pstpip2 - proline-serine-threonine phosphatase-interacting protein 2, Dpp4 - dipeptidylpeptidase 4, Spata13 - spermatogenesis associated 13, Umodl1 - uromodulin-like 1, Uchl1 - ubiquitin carboxy-terminal hydr…
GO:0048513	animal organ development	3.46e-06	0.00212	1.56	14748	1083	901	103	[Hsd17b3 - hydroxysteroid (17-beta) dehydrogenase 3, Gpd2 - glycerol phosphate dehydrogenase 2, mitochondrial, Kat6a - k(lysine) acetyltransferase 6a, Braf - braf transforming gene, Slc5a1 - solute carrier family 5 (sodium/glucose cotransporter), member 1, E2f7 - e2f transcription factor 7, Cited1 - cbp/p300-interacting transactivator with glu/asp-rich carboxy-terminal domain 1, Klf4 - kruppel-li…
GO:0032879	regulation of localization	3.66e-06	0.00215	1.36	14748	2226	901	185	[Kiss1r - kiss1 receptor, Arhgdig - rho gdp dissociation inhibitor (gdi) gamma, Dpysl3 - dihydropyrimidinase-like 3, Ptk2b - ptk2 protein tyrosine kinase 2 beta, Kif14 - kinesin family member 14, Unc119 - unc-119 homolog (c. elegans), Tmem38a - transmembrane protein 38a, Apoe - apolipoprotein e, Braf - braf transforming gene, Pfn2 - profilin 2, Dpp4 - dipeptidylpeptidase 4, Apod - apolipoprotein …
GO:0051270	regulation of cellular component movement	3.74e-06	0.00211	1.63	14748	862	901	86	[Kiss1r - kiss1 receptor, Pdgfd - platelet-derived growth factor, d polypeptide, Srgap2 - slit-robo rho gtpase activating protein 2, Emp2 - epithelial membrane protein 2, Pparg - peroxisome proliferator activated receptor gamma, Ptk2b - ptk2 protein tyrosine kinase 2 beta, Dpysl3 - dihydropyrimidinase-like 3, Kif14 - kinesin family member 14, Drc1 - dynein regulatory complex subunit 1, Apoe - apo…
GO:0045595	regulation of cell differentiation	3.83e-06	0.00208	1.45	14748	1534	901	136	[Dynlt1b - dynein light chain tctex-type 1b, Npnt - nephronectin, Ulk1 - unc-51 like kinase 1, Ptk2b - ptk2 protein tyrosine kinase 2 beta, Dpysl3 - dihydropyrimidinase-like 3, Kif14 - kinesin family member 14, Ppapdc3 - phosphatidic acid phosphatase type 2 domain containing 3, Apoe - apolipoprotein e, Braf - braf transforming gene, Cited1 - cbp/p300-interacting transactivator with glu/asp-rich c…
GO:0042221	response to chemical	3.86e-06	0.00203	1.39	14748	1913	901	163	[Gatm - glycine amidinotransferase (l-arginine:glycine amidinotransferase), Npnt - nephronectin, Ptk2b - ptk2 protein tyrosine kinase 2 beta, Tmem38a - transmembrane protein 38a, Hspa1b - heat shock protein 1b, Braf - braf transforming gene, Krt10 - keratin 10, Apod - apolipoprotein d, Slc5a1 - solute carrier family 5 (sodium/glucose cotransporter), member 1, Hspa2 - heat shock protein 2, Umodl1 …
GO:0010562	positive regulation of phosphorus metabolic process	4.49e-06	0.00228	1.63	14748	866	901	86	[Kiss1r - kiss1 receptor, Pdgfd - platelet-derived growth factor, d polypeptide, Emp2 - epithelial membrane protein 2, Npnt - nephronectin, Agtr2 - angiotensin ii receptor, type 2, Itga1 - integrin alpha 1, Ptk2b - ptk2 protein tyrosine kinase 2 beta, Kif14 - kinesin family member 14, Unc119 - unc-119 homolog (c. elegans), Apoe - apolipoprotein e, P2ry1 - purinergic receptor p2y, g-protein couple…
GO:0045937	positive regulation of phosphate metabolic process	4.49e-06	0.0022	1.63	14748	866	901	86	[Kiss1r - kiss1 receptor, Pdgfd - platelet-derived growth factor, d polypeptide, Emp2 - epithelial membrane protein 2, Npnt - nephronectin, Agtr2 - angiotensin ii receptor, type 2, Itga1 - integrin alpha 1, Ptk2b - ptk2 protein tyrosine kinase 2 beta, Kif14 - kinesin family member 14, Unc119 - unc-119 homolog (c. elegans), Apoe - apolipoprotein e, P2ry1 - purinergic receptor p2y, g-protein couple…
GO:0048729	tissue morphogenesis	5.38e-06	0.00255	2.1	14748	320	901	41	[Hhex - hematopoietically expressed homeobox, Tfap2c - transcription factor ap-2, gamma, Nfatc3 - nuclear factor of activated t cells, cytoplasmic, calcineurin dependent 3, Col3a1 - collagen, type iii, alpha 1, Vegfa - vascular endothelial growth factor a, Sfrp2 - secreted frizzled-related protein 2, Npnt - nephronectin, Col4a1 - collagen, type iv, alpha 1, Tgfb1i1 - transforming growth factor be…
GO:0030336	negative regulation of cell migration	5.58e-06	0.00256	2.35	14748	223	901	32	[Adtrp - androgen dependent tfpi regulating protein, Kiss1r - kiss1 receptor, Srgap2 - slit-robo rho gtpase activating protein 2, Dusp22 - dual specificity phosphatase 22, Atp1b2 - atpase, na+/k+ transporting, beta 2 polypeptide, Pparg - peroxisome proliferator activated receptor gamma, Col3a1 - collagen, type iii, alpha 1, Sfrp2 - secreted frizzled-related protein 2, Dpysl3 - dihydropyrimidinase…
GO:0065009	regulation of molecular function	5.94e-06	0.00264	1.37	14748	2070	901	173	[Kiss1r - kiss1 receptor, 8030411F24Rik - riken cdna 8030411f24 gene, Csrnp3 - cysteine-serine-rich nuclear protein 3, Npnt - nephronectin, Ptk2b - ptk2 protein tyrosine kinase 2 beta, Kif14 - kinesin family member 14, Unc119 - unc-119 homolog (c. elegans), Kat6a - k(lysine) acetyltransferase 6a, Apoe - apolipoprotein e, Hspa1b - heat shock protein 1b, Braf - braf transforming gene, Pfn2 - profil…
GO:0002009	morphogenesis of an epithelium	6.34e-06	0.00274	2.21	14748	267	901	36	[Hhex - hematopoietically expressed homeobox, Tfap2c - transcription factor ap-2, gamma, Nfatc3 - nuclear factor of activated t cells, cytoplasmic, calcineurin dependent 3, Vegfa - vascular endothelial growth factor a, Sfrp2 - secreted frizzled-related protein 2, Npnt - nephronectin, Col4a1 - collagen, type iv, alpha 1, Tgfb1i1 - transforming growth factor beta 1 induced transcript 1, Dll1 - delt…
GO:2000146	negative regulation of cell motility	7.04e-06	0.00295	2.29	14748	236	901	33	[Adtrp - androgen dependent tfpi regulating protein, Kiss1r - kiss1 receptor, Srgap2 - slit-robo rho gtpase activating protein 2, Dusp22 - dual specificity phosphatase 22, Atp1b2 - atpase, na+/k+ transporting, beta 2 polypeptide, Pparg - peroxisome proliferator activated receptor gamma, Col3a1 - collagen, type iii, alpha 1, Sfrp2 - secreted frizzled-related protein 2, Dpysl3 - dihydropyrimidinase…
GO:0051094	positive regulation of developmental process	7.34e-06	0.003	1.51	14748	1196	901	110	[Dynlt1b - dynein light chain tctex-type 1b, Npnt - nephronectin, Dpysl3 - dihydropyrimidinase-like 3, Ptk2b - ptk2 protein tyrosine kinase 2 beta, Apoe - apolipoprotein e, Ypel3 - yippee-like 3 (drosophila), Braf - braf transforming gene, Krt10 - keratin 10, Gcm1 - glial cells missing homolog 1 (drosophila), Fbn2 - fibrillin 2, Klf4 - kruppel-like factor 4 (gut), Map1b - microtubule-associated p…
GO:0051093	negative regulation of developmental process	7.71e-06	0.00306	1.61	14748	852	901	84	[Srgap2 - slit-robo rho gtpase activating protein 2, Hhex - hematopoietically expressed homeobox, Pparg - peroxisome proliferator activated receptor gamma, Nfatc3 - nuclear factor of activated t cells, cytoplasmic, calcineurin dependent 3, Dynlt1b - dynein light chain tctex-type 1b, Bhlha15 - basic helix-loop-helix family, member a15, Ulk1 - unc-51 like kinase 1, Ptk2b - ptk2 protein tyrosine kin…
GO:0023056	positive regulation of signaling	8.35e-06	0.00323	1.46	14748	1377	901	123	[Kiss1r - kiss1 receptor, Mal - myelin and lymphocyte protein, t cell differentiation protein, Npnt - nephronectin, Ptk2b - ptk2 protein tyrosine kinase 2 beta, Apoe - apolipoprotein e, C1qtnf4 - c1q and tumor necrosis factor related protein 4, Braf - braf transforming gene, Mapre2 - microtubule-associated protein, rp/eb family, member 2, Nppb - natriuretic peptide type b, Mc1r - melanocortin 1 r…
GO:0007167	enzyme linked receptor protein signaling pathway	8.39e-06	0.00316	1.92	14748	418	901	49	[Pdgfd - platelet-derived growth factor, d polypeptide, Ptk2b - ptk2 protein tyrosine kinase 2 beta, Braf - braf transforming gene, Akt1 - thymoma viral proto-oncogene 1, Cited1 - cbp/p300-interacting transactivator with glu/asp-rich carboxy-terminal domain 1, Nppb - natriuretic peptide type b, Angptl1 - angiopoietin-like 1, Lmtk2 - lemur tyrosine kinase 2, Kit - kit oncogene, Sipa1l1 - signal-in…
GO:0001934	positive regulation of protein phosphorylation	9.27e-06	0.0034	1.66	14748	740	901	75	[Kiss1r - kiss1 receptor, Pdgfd - platelet-derived growth factor, d polypeptide, Emp2 - epithelial membrane protein 2, Npnt - nephronectin, Ptk2b - ptk2 protein tyrosine kinase 2 beta, Itga1 - integrin alpha 1, Kif14 - kinesin family member 14, Unc119 - unc-119 homolog (c. elegans), Apoe - apolipoprotein e, P2ry1 - purinergic receptor p2y, g-protein coupled 1, Braf - braf transforming gene, Pfn2 …
GO:0009967	positive regulation of signal transduction	1.01e-05	0.0036	1.49	14748	1218	901	111	[Kiss1r - kiss1 receptor, Mal - myelin and lymphocyte protein, t cell differentiation protein, Npnt - nephronectin, Ptk2b - ptk2 protein tyrosine kinase 2 beta, Apoe - apolipoprotein e, C1qtnf4 - c1q and tumor necrosis factor related protein 4, Braf - braf transforming gene, Mapre2 - microtubule-associated protein, rp/eb family, member 2, Nppb - natriuretic peptide type b, Mc1r - melanocortin 1 r…
GO:0010647	positive regulation of cell communication	1.02e-05	0.00357	1.46	14748	1369	901	122	[Kiss1r - kiss1 receptor, Mal - myelin and lymphocyte protein, t cell differentiation protein, Npnt - nephronectin, Ptk2b - ptk2 protein tyrosine kinase 2 beta, Apoe - apolipoprotein e, C1qtnf4 - c1q and tumor necrosis factor related protein 4, Braf - braf transforming gene, Mapre2 - microtubule-associated protein, rp/eb family, member 2, Nppb - natriuretic peptide type b, Mc1r - melanocortin 1 r…
GO:0019220	regulation of phosphate metabolic process	1.1e-05	0.00377	1.45	14748	1385	901	123	[Kiss1r - kiss1 receptor, Csrnp3 - cysteine-serine-rich nuclear protein 3, Dynlt1b - dynein light chain tctex-type 1b, Npnt - nephronectin, Ptk2b - ptk2 protein tyrosine kinase 2 beta, Kif14 - kinesin family member 14, Unc119 - unc-119 homolog (c. elegans), Apoe - apolipoprotein e, Braf - braf transforming gene, Pfn2 - profilin 2, Cep192 - centrosomal protein 192, Hspa2 - heat shock protein 2, Uc…
GO:0051174	regulation of phosphorus metabolic process	1.14e-05	0.00381	1.45	14748	1386	901	123	[Kiss1r - kiss1 receptor, Csrnp3 - cysteine-serine-rich nuclear protein 3, Dynlt1b - dynein light chain tctex-type 1b, Npnt - nephronectin, Ptk2b - ptk2 protein tyrosine kinase 2 beta, Kif14 - kinesin family member 14, Unc119 - unc-119 homolog (c. elegans), Apoe - apolipoprotein e, Braf - braf transforming gene, Pfn2 - profilin 2, Cep192 - centrosomal protein 192, Hspa2 - heat shock protein 2, Uc…
GO:0051271	negative regulation of cellular component movement	1.23e-05	0.00403	2.17	14748	264	901	35	[Adtrp - androgen dependent tfpi regulating protein, Kiss1r - kiss1 receptor, Srgap2 - slit-robo rho gtpase activating protein 2, Dusp22 - dual specificity phosphatase 22, Atp1b2 - atpase, na+/k+ transporting, beta 2 polypeptide, Pparg - peroxisome proliferator activated receptor gamma, Col3a1 - collagen, type iii, alpha 1, Sfrp2 - secreted frizzled-related protein 2, Dpysl3 - dihydropyrimidinase…
GO:0090184	positive regulation of kidney development	1.29e-05	0.00413	5.12	14748	32	901	10	[Pdgfd - platelet-derived growth factor, d polypeptide, Sox8 - sry-box containing gene 8, Smo - smoothened homolog (drosophila), Cflar - casp8 and fadd-like apoptosis regulator, Vegfa - vascular endothelial growth factor a, Agtr2 - angiotensin ii receptor, type 2, Gata3 - gata binding protein 3, Egr1 - early growth response 1, Prom1 - prominin 1, Lin28a - lin-28 homolog a (c. elegans)]
GO:0010646	regulation of cell communication	1.33e-05	0.00416	1.3	14748	2624	901	209	[Mal - myelin and lymphocyte protein, t cell differentiation protein, Dynlt1b - dynein light chain tctex-type 1b, Ptk2b - ptk2 protein tyrosine kinase 2 beta, Braf - braf transforming gene, C1qtnf4 - c1q and tumor necrosis factor related protein 4, Spata13 - spermatogenesis associated 13, Fbn2 - fibrillin 2, Tspan15 - tetraspanin 15, Nppb - natriuretic peptide type b, Mc1r - melanocortin 1 recept…
GO:0050730	regulation of peptidyl-tyrosine phosphorylation	1.45e-05	0.00445	2.44	14748	181	901	27	[Pdgfd - platelet-derived growth factor, d polypeptide, Dusp22 - dual specificity phosphatase 22, Ptpn6 - protein tyrosine phosphatase, non-receptor type 6, Vegfb - vascular endothelial growth factor b, Vegfa - vascular endothelial growth factor a, Sfrp2 - secreted frizzled-related protein 2, Ptk2b - ptk2 protein tyrosine kinase 2 beta, Unc119 - unc-119 homolog (c. elegans), Mlst8 - mtor associat…
GO:0042325	regulation of phosphorylation	1.46e-05	0.00439	1.48	14748	1242	901	112	[Kiss1r - kiss1 receptor, Dynlt1b - dynein light chain tctex-type 1b, Npnt - nephronectin, Ptk2b - ptk2 protein tyrosine kinase 2 beta, Kif14 - kinesin family member 14, Unc119 - unc-119 homolog (c. elegans), Apoe - apolipoprotein e, Braf - braf transforming gene, Pfn2 - profilin 2, Hspa2 - heat shock protein 2, Uchl1 - ubiquitin carboxy-terminal hydrolase l1, Pifo - primary cilia formation, Klf4…
GO:0030334	regulation of cell migration	1.55e-05	0.00456	1.63	14748	751	901	75	[Kiss1r - kiss1 receptor, Pdgfd - platelet-derived growth factor, d polypeptide, Srgap2 - slit-robo rho gtpase activating protein 2, Emp2 - epithelial membrane protein 2, Pparg - peroxisome proliferator activated receptor gamma, Dpysl3 - dihydropyrimidinase-like 3, Ptk2b - ptk2 protein tyrosine kinase 2 beta, Kif14 - kinesin family member 14, Apoe - apolipoprotein e, Braf - braf transforming gene…
GO:0050731	positive regulation of peptidyl-tyrosine phosphorylation	1.63e-05	0.00471	2.79	14748	123	901	21	[Tnfrsf1a - tumor necrosis factor receptor superfamily, member 1a, Dlg3 - discs, large homolog 3 (drosophila), Vegfb - vascular endothelial growth factor b, Vegfa - vascular endothelial growth factor a, Kit - kit oncogene, Ins2 - insulin ii, Ptk2b - ptk2 protein tyrosine kinase 2 beta, Mlst8 - mtor associated protein, lst8 homolog (s. cerevisiae), Unc119 - unc-119 homolog (c. elegans), Fyn - fyn …
GO:1902533	positive regulation of intracellular signal transduction	1.64e-05	0.00464	1.61	14748	791	901	78	[Kiss1r - kiss1 receptor, Pdgfd - platelet-derived growth factor, d polypeptide, Npnt - nephronectin, Itga1 - integrin alpha 1, Ptk2b - ptk2 protein tyrosine kinase 2 beta, Ifi35 - interferon-induced protein 35, Apoe - apolipoprotein e, P2ry1 - purinergic receptor p2y, g-protein coupled 1, Braf - braf transforming gene, C1qtnf4 - c1q and tumor necrosis factor related protein 4, Akt1 - thymoma vir…
GO:2000145	regulation of cell motility	1.64e-05	0.00455	1.61	14748	791	901	78	[Kiss1r - kiss1 receptor, Pdgfd - platelet-derived growth factor, d polypeptide, Srgap2 - slit-robo rho gtpase activating protein 2, Emp2 - epithelial membrane protein 2, Pparg - peroxisome proliferator activated receptor gamma, Ptk2b - ptk2 protein tyrosine kinase 2 beta, Dpysl3 - dihydropyrimidinase-like 3, Kif14 - kinesin family member 14, Apoe - apolipoprotein e, Braf - braf transforming gene…
GO:0045596	negative regulation of cell differentiation	1.74e-05	0.00475	1.7	14748	626	901	65	[Srgap2 - slit-robo rho gtpase activating protein 2, Pparg - peroxisome proliferator activated receptor gamma, Bhlha15 - basic helix-loop-helix family, member a15, Dynlt1b - dynein light chain tctex-type 1b, Nfatc3 - nuclear factor of activated t cells, cytoplasmic, calcineurin dependent 3, Ulk1 - unc-51 like kinase 1, Dpysl3 - dihydropyrimidinase-like 3, Ptk2b - ptk2 protein tyrosine kinase 2 be…
GO:0023051	regulation of signaling	1.84e-05	0.00492	1.3	14748	2637	901	209	[Mal - myelin and lymphocyte protein, t cell differentiation protein, Dynlt1b - dynein light chain tctex-type 1b, Ptk2b - ptk2 protein tyrosine kinase 2 beta, C1qtnf4 - c1q and tumor necrosis factor related protein 4, Braf - braf transforming gene, Spata13 - spermatogenesis associated 13, Fbn2 - fibrillin 2, Tspan15 - tetraspanin 15, Nppb - natriuretic peptide type b, Mc1r - melanocortin 1 recept…
GO:1902531	regulation of intracellular signal transduction	2.07e-05	0.00544	1.44	14748	1376	901	121	[Kiss1r - kiss1 receptor, Dynlt1b - dynein light chain tctex-type 1b, Npnt - nephronectin, Ptk2b - ptk2 protein tyrosine kinase 2 beta, Kif14 - kinesin family member 14, Apoe - apolipoprotein e, Braf - braf transforming gene, C1qtnf4 - c1q and tumor necrosis factor related protein 4, Spata13 - spermatogenesis associated 13, Mapre2 - microtubule-associated protein, rp/eb family, member 2, Uchl1 - …
GO:0050678	regulation of epithelial cell proliferation	2.33e-05	0.006	2.08	14748	283	901	36	[Id1 - inhibitor of dna binding 1, Zfp36l1 - zinc finger protein 36, c3h type-like 1, Pparg - peroxisome proliferator activated receptor gamma, Vegfb - vascular endothelial growth factor b, Vegfa - vascular endothelial growth factor a, Cdkn2b - cyclin-dependent kinase inhibitor 2b (p15, inhibits cdk4), Gm10664 - predicted gene 10664, Sfrp2 - secreted frizzled-related protein 2, Sgpp2 - sphingosin…
GO:0048518	positive regulation of biological process	2.39e-05	0.00606	1.19	14748	4755	901	347	[Npas3 - neuronal pas domain protein 3, Mal - myelin and lymphocyte protein, t cell differentiation protein, Dynlt1b - dynein light chain tctex-type 1b, Ptk2b - ptk2 protein tyrosine kinase 2 beta, Fscn1 - fascin homolog 1, actin bundling protein (strongylocentrotus purpuratus), C1qtnf4 - c1q and tumor necrosis factor related protein 4, Ypel3 - yippee-like 3 (drosophila), Braf - braf transforming…
GO:0001890	placenta development	2.41e-05	0.00601	4.39	14748	41	901	11	[Dlx3 - distal-less homeobox 3, E2f7 - e2f transcription factor 7, Pparg - peroxisome proliferator activated receptor gamma, Ascl2 - achaete-scute complex homolog 2 (drosophila), Cdkn1b - cyclin-dependent kinase inhibitor 1b, Cited1 - cbp/p300-interacting transactivator with glu/asp-rich carboxy-terminal domain 1, Htra1 - htra serine peptidase 1, Met - met proto-oncogene, Cdkn1c - cyclin-dependen…
GO:0090183	regulation of kidney development	2.41e-05	0.00591	4.39	14748	41	901	11	[Pdgfd - platelet-derived growth factor, d polypeptide, Sox8 - sry-box containing gene 8, Smo - smoothened homolog (drosophila), Cflar - casp8 and fadd-like apoptosis regulator, Cited1 - cbp/p300-interacting transactivator with glu/asp-rich carboxy-terminal domain 1, Vegfa - vascular endothelial growth factor a, Agtr2 - angiotensin ii receptor, type 2, Gata3 - gata binding protein 3, Egr1 - early…
GO:0010035	response to inorganic substance	3e-05	0.00722	1.97	14748	332	901	40	[Anxa5 - annexin a5, Pparg - peroxisome proliferator activated receptor gamma, S100a16 - s100 calcium binding protein a16, Gatm - glycine amidinotransferase (l-arginine:glycine amidinotransferase), Nfatc3 - nuclear factor of activated t cells, cytoplasmic, calcineurin dependent 3, Ptk2b - ptk2 protein tyrosine kinase 2 beta, Kcnip3 - kv channel interacting protein 3, calsenilin, Lrp11 - low densi…
GO:0048608	reproductive structure development	3.01e-05	0.00714	2.2	14748	231	901	31	[Hsd17b3 - hydroxysteroid (17-beta) dehydrogenase 3, Zfp36l1 - zinc finger protein 36, c3h type-like 1, Ptpn6 - protein tyrosine phosphatase, non-receptor type 6, Pparg - peroxisome proliferator activated receptor gamma, Vegfa - vascular endothelial growth factor a, Sfrp2 - secreted frizzled-related protein 2, Cdkn1c - cyclin-dependent kinase inhibitor 1c (p57), Serpine2 - serine (or cysteine) pe…
GO:0042327	positive regulation of phosphorylation	3.3e-05	0.0077	1.58	14748	807	901	78	[Kiss1r - kiss1 receptor, Pdgfd - platelet-derived growth factor, d polypeptide, Emp2 - epithelial membrane protein 2, Npnt - nephronectin, Itga1 - integrin alpha 1, Ptk2b - ptk2 protein tyrosine kinase 2 beta, Kif14 - kinesin family member 14, Unc119 - unc-119 homolog (c. elegans), Apoe - apolipoprotein e, P2ry1 - purinergic receptor p2y, g-protein coupled 1, Braf - braf transforming gene, Pfn2 …
GO:0050900	leukocyte migration	3.43e-05	0.00787	2.66	14748	129	901	21	[Ccr7 - chemokine (c-c motif) receptor 7, Itga9 - integrin alpha 9, Ccl17 - chemokine (c-c motif) ligand 17, Pde4b - phosphodiesterase 4b, camp specific, Itgal - integrin alpha l, Edn3 - endothelin 3, Sirpa - signal-regulatory protein alpha, Itgb7 - integrin beta 7, Vegfa - vascular endothelial growth factor a, Kit - kit oncogene, Gata3 - gata binding protein 3, Itga1 - integrin alpha 1, Amica1 -…
GO:0045597	positive regulation of cell differentiation	3.86e-05	0.00873	1.54	14748	890	901	84	[Pparg - peroxisome proliferator activated receptor gamma, Dynlt1b - dynein light chain tctex-type 1b, Rrn3 - rrn3 rna polymerase i transcription factor homolog (yeast), Npnt - nephronectin, Ptk2b - ptk2 protein tyrosine kinase 2 beta, Dpysl3 - dihydropyrimidinase-like 3, Serpine2 - serine (or cysteine) peptidase inhibitor, clade e, member 2, Apoe - apolipoprotein e, Braf - braf transforming gene…
GO:2000026	regulation of multicellular organismal development	4.01e-05	0.00893	1.37	14748	1721	901	144	[Dynlt1b - dynein light chain tctex-type 1b, Ulk1 - unc-51 like kinase 1, Ptk2b - ptk2 protein tyrosine kinase 2 beta, Dpysl3 - dihydropyrimidinase-like 3, Kif14 - kinesin family member 14, Apoe - apolipoprotein e, Braf - braf transforming gene, Umodl1 - uromodulin-like 1, Cited1 - cbp/p300-interacting transactivator with glu/asp-rich carboxy-terminal domain 1, Gcm1 - glial cells missing homolog …
GO:0043085	positive regulation of catalytic activity	4.77e-05	0.0105	1.53	14748	922	901	86	[Kiss1r - kiss1 receptor, Pdgfd - platelet-derived growth factor, d polypeptide, Srgap2 - slit-robo rho gtpase activating protein 2, Emp2 - epithelial membrane protein 2, Pparg - peroxisome proliferator activated receptor gamma, Npnt - nephronectin, Agtr2 - angiotensin ii receptor, type 2, Itga1 - integrin alpha 1, Ptk2b - ptk2 protein tyrosine kinase 2 beta, Kif14 - kinesin family member 14, Unc…
GO:0032101	regulation of response to external stimulus	5.33e-05	0.0115	1.67	14748	598	901	61	[Pdgfd - platelet-derived growth factor, d polypeptide, Pparg - peroxisome proliferator activated receptor gamma, Ptk2b - ptk2 protein tyrosine kinase 2 beta, Apoe - apolipoprotein e, Ifi35 - interferon-induced protein 35, Serpine2 - serine (or cysteine) peptidase inhibitor, clade e, member 2, Braf - braf transforming gene, Dpp4 - dipeptidylpeptidase 4, Apod - apolipoprotein d, Cd81 - cd81 antige…
GO:0050790	regulation of catalytic activity	5.7e-05	0.0121	1.39	14748	1520	901	129	[Kiss1r - kiss1 receptor, 8030411F24Rik - riken cdna 8030411f24 gene, Csrnp3 - cysteine-serine-rich nuclear protein 3, Npnt - nephronectin, Ptk2b - ptk2 protein tyrosine kinase 2 beta, Kif14 - kinesin family member 14, Unc119 - unc-119 homolog (c. elegans), Apoe - apolipoprotein e, Braf - braf transforming gene, Hspa1b - heat shock protein 1b, Pfn2 - profilin 2, Cep192 - centrosomal protein 192, …
GO:0006936	muscle contraction	5.75e-05	0.0121	2.73	14748	114	901	19	[Myom1 - myomesin 1, Tpm4 - tropomyosin 4, Stac2 - sh3 and cysteine rich domain 2, Kcnh2 - potassium voltage-gated channel, subfamily h (eag-related), member 2, Pgam2 - phosphoglycerate mutase 2, Edn3 - endothelin 3, Atp8a2 - atpase, aminophospholipid transporter-like, class i, type 8a, member 2, Htr2b - 5-hydroxytryptamine (serotonin) receptor 2b, Vegfb - vascular endothelial growth factor b, Ac…
GO:0002521	leukocyte differentiation	5.84e-05	0.0121	2.15	14748	228	901	30	[Hhex - hematopoietically expressed homeobox, Zfp36l1 - zinc finger protein 36, c3h type-like 1, Pparg - peroxisome proliferator activated receptor gamma, Nfatc3 - nuclear factor of activated t cells, cytoplasmic, calcineurin dependent 3, Ly6d - lymphocyte antigen 6 complex, locus d, Vegfa - vascular endothelial growth factor a, Ptk2b - ptk2 protein tyrosine kinase 2 beta, Dll1 - delta-like 1 (dr…
GO:0045598	regulation of fat cell differentiation	5.99e-05	0.0122	2.64	14748	124	901	20	[Zfp36l1 - zinc finger protein 36, c3h type-like 1, Wif1 - wnt inhibitory factor 1, Pparg - peroxisome proliferator activated receptor gamma, Vegfa - vascular endothelial growth factor a, Sfrp2 - secreted frizzled-related protein 2, Snai2 - snail homolog 2 (drosophila), Gata3 - gata binding protein 3, Cds1 - cdp-diacylglycerol synthase 1, Tgfb1i1 - transforming growth factor beta 1 induced transc…
GO:0040013	negative regulation of locomotion	6.46e-05	0.013	2.03	14748	274	901	34	[Adtrp - androgen dependent tfpi regulating protein, Kiss1r - kiss1 receptor, Srgap2 - slit-robo rho gtpase activating protein 2, Dusp22 - dual specificity phosphatase 22, Atp1b2 - atpase, na+/k+ transporting, beta 2 polypeptide, Pparg - peroxisome proliferator activated receptor gamma, Col3a1 - collagen, type iii, alpha 1, Sfrp2 - secreted frizzled-related protein 2, Dpysl3 - dihydropyrimidinase…
GO:0071241	cellular response to inorganic substance	8.37e-05	0.0166	2.45	14748	147	901	22	[Mir25 - microrna 25, Mt3 - metallothionein 3, Mt2 - metallothionein 2, Pparg - peroxisome proliferator activated receptor gamma, Nfatc3 - nuclear factor of activated t cells, cytoplasmic, calcineurin dependent 3, B2m - beta-2 microglobulin, Atrx - alpha thalassemia/mental retardation syndrome x-linked homolog (human), Hesx1 - homeobox gene expressed in es cells, Braf - braf transforming gene, Ak…
GO:0010832	negative regulation of myotube differentiation	8.62e-05	0.0169	9.09	14748	9	901	5	[Bdnf - brain derived neurotrophic factor, Cflar - casp8 and fadd-like apoptosis regulator, Bhlha15 - basic helix-loop-helix family, member a15, Ppapdc3 - phosphatidic acid phosphatase type 2 domain containing 3, Hdac5 - histone deacetylase 5]
GO:0010038	response to metal ion	9.54e-05	0.0184	2.16	14748	212	901	28	[Anxa5 - annexin a5, Pparg - peroxisome proliferator activated receptor gamma, Gatm - glycine amidinotransferase (l-arginine:glycine amidinotransferase), S100a16 - s100 calcium binding protein a16, Nfatc3 - nuclear factor of activated t cells, cytoplasmic, calcineurin dependent 3, Kcnip3 - kv channel interacting protein 3, calsenilin, Braf - braf transforming gene, Akt1 - thymoma viral proto-onco…
GO:0070887	cellular response to chemical stimulus	0.000102	0.0194	1.41	14748	1300	901	112	[Npnt - nephronectin, Ptk2b - ptk2 protein tyrosine kinase 2 beta, Tmem38a - transmembrane protein 38a, Hspa1b - heat shock protein 1b, Braf - braf transforming gene, Krt10 - keratin 10, Hspa2 - heat shock protein 2, Umodl1 - uromodulin-like 1, Uchl1 - ubiquitin carboxy-terminal hydrolase l1, Aqp3 - aquaporin 3, Ptger2 - prostaglandin e receptor 2 (subtype ep2), Map2 - microtubule-associated prot…
GO:0045667	regulation of osteoblast differentiation	0.000104	0.0197	2.61	14748	119	901	19	[Id3 - inhibitor of dna binding 3, Id1 - inhibitor of dna binding 1, Pparg - peroxisome proliferator activated receptor gamma, Vegfa - vascular endothelial growth factor a, Npnt - nephronectin, Sfrp2 - secreted frizzled-related protein 2, Snai2 - snail homolog 2 (drosophila), Cthrc1 - collagen triple helix repeat containing 1, Ucma - upper zone of growth plate and cartilage matrix associated, Igf…
GO:0040012	regulation of locomotion	0.000106	0.0197	1.52	14748	849	901	79	[Kiss1r - kiss1 receptor, Pdgfd - platelet-derived growth factor, d polypeptide, Srgap2 - slit-robo rho gtpase activating protein 2, Emp2 - epithelial membrane protein 2, Pparg - peroxisome proliferator activated receptor gamma, Ptk2b - ptk2 protein tyrosine kinase 2 beta, Dpysl3 - dihydropyrimidinase-like 3, Kif14 - kinesin family member 14, Apoe - apolipoprotein e, Braf - braf transforming gene…
GO:0009605	response to external stimulus	0.000106	0.0195	1.48	14748	984	901	89	[Npas3 - neuronal pas domain protein 3, Scd1 - stearoyl-coenzyme a desaturase 1, Gm11744 - predicted gene 11744, Gatm - glycine amidinotransferase (l-arginine:glycine amidinotransferase), Pparg - peroxisome proliferator activated receptor gamma, Bhlha15 - basic helix-loop-helix family, member a15, Npnt - nephronectin, Ulk1 - unc-51 like kinase 1, Car5b - carbonic anhydrase 5b, mitochondrial, Serp…
GO:0030278	regulation of ossification	0.000111	0.0201	2.22	14748	192	901	26	[Id3 - inhibitor of dna binding 3, Id1 - inhibitor of dna binding 1, Sgms2 - sphingomyelin synthase 2, Pparg - peroxisome proliferator activated receptor gamma, Vegfa - vascular endothelial growth factor a, Npnt - nephronectin, Sfrp2 - secreted frizzled-related protein 2, Ptk2b - ptk2 protein tyrosine kinase 2 beta, Kremen2 - kringle containing transmembrane protein 2, Cited1 - cbp/p300-interacti…
GO:0043408	regulation of MAPK cascade	0.000114	0.0205	1.66	14748	563	901	57	[Pdgfd - platelet-derived growth factor, d polypeptide, Kiss1r - kiss1 receptor, Dynlt1b - dynein light chain tctex-type 1b, Npnt - nephronectin, Ptk2b - ptk2 protein tyrosine kinase 2 beta, Itga1 - integrin alpha 1, Dusp5 - dual specificity phosphatase 5, Apoe - apolipoprotein e, P2ry1 - purinergic receptor p2y, g-protein coupled 1, Braf - braf transforming gene, Akt1 - thymoma viral proto-oncog…
GO:0051336	regulation of hydrolase activity	0.000121	0.0214	1.54	14748	799	901	75	[Srgap2 - slit-robo rho gtpase activating protein 2, 8030411F24Rik - riken cdna 8030411f24 gene, Csrnp3 - cysteine-serine-rich nuclear protein 3, Pparg - peroxisome proliferator activated receptor gamma, D10Bwg1379e - dna segment, chr 10, brigham & women's genetics 1379 expressed, Npnt - nephronectin, Agtr2 - angiotensin ii receptor, type 2, Itga1 - integrin alpha 1, Cst13 - cystatin 13, Ptk2b - …
GO:0044093	positive regulation of molecular function	0.00013	0.0227	1.42	14748	1224	901	106	[Kiss1r - kiss1 receptor, Npnt - nephronectin, Ptk2b - ptk2 protein tyrosine kinase 2 beta, Kif14 - kinesin family member 14, Unc119 - unc-119 homolog (c. elegans), Apoe - apolipoprotein e, Braf - braf transforming gene, Pfn2 - profilin 2, Hspa2 - heat shock protein 2, Mapre2 - microtubule-associated protein, rp/eb family, member 2, Pdzk1 - pdz domain containing 1, Dock9 - dedicator of cytokinesi…
GO:0010633	negative regulation of epithelial cell migration	0.000138	0.0239	3.45	14748	57	901	12	[Apoe - apolipoprotein e, Klf4 - kruppel-like factor 4 (gut), Pfn2 - profilin 2, Dcn - decorin, Serpinf1 - serine (or cysteine) peptidase inhibitor, clade f, member 1, Marveld3 - marvel (membrane-associating) domain containing 3, Evl - ena-vasodilator stimulated phosphoprotein, Pparg - peroxisome proliferator activated receptor gamma, Dnaja4 - dnaj (hsp40) homolog, subfamily a, member 4, Gadd45a …
GO:0045859	regulation of protein kinase activity	0.00015	0.0257	1.65	14748	556	901	56	[Pdgfd - platelet-derived growth factor, d polypeptide, Kiss1r - kiss1 receptor, Hhex - hematopoietically expressed homeobox, Emp2 - epithelial membrane protein 2, Ptk2b - ptk2 protein tyrosine kinase 2 beta, Itga1 - integrin alpha 1, Dusp5 - dual specificity phosphatase 5, Kif14 - kinesin family member 14, Unc119 - unc-119 homolog (c. elegans), Apoe - apolipoprotein e, Braf - braf transforming g…
GO:0042476	odontogenesis	0.000151	0.0254	3.22	14748	66	901	13	[Id3 - inhibitor of dna binding 3, Lef1 - lymphoid enhancer binding factor 1, Dll1 - delta-like 1 (drosophila), Ssu2 - ssu-2 homolog (c. elegans), Dlx3 - distal-less homeobox 3, Smo - smoothened homolog (drosophila), Msx2 - msh homeobox 2, Nfic - nuclear factor i/c, Gli3 - gli-kruppel family member gli3, Hand1 - heart and neural crest derivatives expressed transcript 1, Traf6 - tnf receptor-assoc…
GO:0048583	regulation of response to stimulus	0.000153	0.0256	1.24	14748	3045	901	230	[Mal - myelin and lymphocyte protein, t cell differentiation protein, Dynlt1b - dynein light chain tctex-type 1b, Ptk2b - ptk2 protein tyrosine kinase 2 beta, C1qtnf4 - c1q and tumor necrosis factor related protein 4, Braf - braf transforming gene, Ypel3 - yippee-like 3 (drosophila), Spata13 - spermatogenesis associated 13, Fbn2 - fibrillin 2, Nppb - natriuretic peptide type b, Tspan15 - tetraspa…
GO:0044057	regulation of system process	0.000157	0.0259	1.75	14748	431	901	46	[Igsf9b - immunoglobulin superfamily, member 9b, Anxa6 - annexin a6, Tff2 - trefoil factor 2 (spasmolytic protein 1), Emp2 - epithelial membrane protein 2, Edn3 - endothelin 3, Kcnc4 - potassium voltage gated channel, shaw-related subfamily, member 4, Npnt - nephronectin, Agtr2 - angiotensin ii receptor, type 2, Ptk2b - ptk2 protein tyrosine kinase 2 beta, Dusp5 - dual specificity phosphatase 5, …
GO:0048522	positive regulation of cellular process	0.000164	0.0268	1.19	14748	4279	901	310	[Npas3 - neuronal pas domain protein 3, Mal - myelin and lymphocyte protein, t cell differentiation protein, Dynlt1b - dynein light chain tctex-type 1b, Ptk2b - ptk2 protein tyrosine kinase 2 beta, Fscn1 - fascin homolog 1, actin bundling protein (strongylocentrotus purpuratus), C1qtnf4 - c1q and tumor necrosis factor related protein 4, Ypel3 - yippee-like 3 (drosophila), Braf - braf transforming…
GO:0048584	positive regulation of response to stimulus	0.000178	0.0287	1.34	14748	1660	901	136	[Kiss1r - kiss1 receptor, Mal - myelin and lymphocyte protein, t cell differentiation protein, Npnt - nephronectin, Ptk2b - ptk2 protein tyrosine kinase 2 beta, Apoe - apolipoprotein e, Ypel3 - yippee-like 3 (drosophila), C1qtnf4 - c1q and tumor necrosis factor related protein 4, Braf - braf transforming gene, Mapre2 - microtubule-associated protein, rp/eb family, member 2, Nppb - natriuretic pep…
GO:0043269	regulation of ion transport	0.00019	0.0304	1.67	14748	510	901	52	[Ano9 - anoctamin 9, Nfatc3 - nuclear factor of activated t cells, cytoplasmic, calcineurin dependent 3, Agtr2 - angiotensin ii receptor, type 2, Ptk2b - ptk2 protein tyrosine kinase 2 beta, Tmem38a - transmembrane protein 38a, Apoe - apolipoprotein e, Serpine2 - serine (or cysteine) peptidase inhibitor, clade e, member 2, Hk1 - hexokinase 1, P2ry1 - purinergic receptor p2y, g-protein coupled 1, …
GO:0008284	positive regulation of cell proliferation	0.000194	0.0306	1.55	14748	718	901	68	[Pdgfd - platelet-derived growth factor, d polypeptide, Emp2 - epithelial membrane protein 2, Agtr2 - angiotensin ii receptor, type 2, Ptk2b - ptk2 protein tyrosine kinase 2 beta, Kif14 - kinesin family member 14, Dpp4 - dipeptidylpeptidase 4, Akt1 - thymoma viral proto-oncogene 1, Smo - smoothened homolog (drosophila), Cd81 - cd81 antigen, Traf6 - tnf receptor-associated factor 6, Prrx2 - paired…
GO:0042531	positive regulation of tyrosine phosphorylation of STAT protein	0.000195	0.0305	4.68	14748	28	901	8	[Fyn - fyn proto-oncogene, Hes1 - hairy and enhancer of split 1 (drosophila), Lyn - yamaguchi sarcoma viral (v-yes-1) oncogene homolog, Tnfrsf1a - tumor necrosis factor receptor superfamily, member 1a, Lck - lymphocyte protein tyrosine kinase, Crlf1 - cytokine receptor-like factor 1, Kit - kit oncogene, Pecam1 - platelet/endothelial cell adhesion molecule 1]
GO:0007155	cell adhesion	0.000218	0.0337	1.63	14748	564	901	56	[Igsf9b - immunoglobulin superfamily, member 9b, Cldn6 - claudin 6, Srgap2 - slit-robo rho gtpase activating protein 2, Emp2 - epithelial membrane protein 2, Npnt - nephronectin, Ptk2b - ptk2 protein tyrosine kinase 2 beta, Itga1 - integrin alpha 1, Kif14 - kinesin family member 14, Esam - endothelial cell-specific adhesion molecule, Dpp4 - dipeptidylpeptidase 4, Gm4763 - predicted gene 4763, Cld…
GO:0007275	multicellular organism development	0.000237	0.0363	1.43	14748	1090	901	95	[Pdgfd - platelet-derived growth factor, d polypeptide, Hhex - hematopoietically expressed homeobox, Gatm - glycine amidinotransferase (l-arginine:glycine amidinotransferase), Nfatc3 - nuclear factor of activated t cells, cytoplasmic, calcineurin dependent 3, Rrn3 - rrn3 rna polymerase i transcription factor homolog (yeast), Npnt - nephronectin, Serpine2 - serine (or cysteine) peptidase inhibitor…
GO:0051345	positive regulation of hydrolase activity	0.000271	0.041	1.69	14748	454	901	47	[Srgap2 - slit-robo rho gtpase activating protein 2, Atp1b2 - atpase, na+/k+ transporting, beta 2 polypeptide, Pparg - peroxisome proliferator activated receptor gamma, Vegfa - vascular endothelial growth factor a, Npnt - nephronectin, Sfrp2 - secreted frizzled-related protein 2, Agtr2 - angiotensin ii receptor, type 2, Ptk2b - ptk2 protein tyrosine kinase 2 beta, Itga1 - integrin alpha 1, Col4a3…
GO:0022610	biological adhesion	0.000273	0.0409	1.61	14748	569	901	56	[Igsf9b - immunoglobulin superfamily, member 9b, Cldn6 - claudin 6, Srgap2 - slit-robo rho gtpase activating protein 2, Emp2 - epithelial membrane protein 2, Npnt - nephronectin, Ptk2b - ptk2 protein tyrosine kinase 2 beta, Itga1 - integrin alpha 1, Kif14 - kinesin family member 14, Esam - endothelial cell-specific adhesion molecule, Dpp4 - dipeptidylpeptidase 4, Gm4763 - predicted gene 4763, Cld…
GO:0051049	regulation of transport	0.000282	0.0418	1.36	14748	1405	901	117	[Kiss1r - kiss1 receptor, Ptk2b - ptk2 protein tyrosine kinase 2 beta, Tmem38a - transmembrane protein 38a, Unc119 - unc-119 homolog (c. elegans), Apoe - apolipoprotein e, Braf - braf transforming gene, Pfn2 - profilin 2, Apod - apolipoprotein d, Reep2 - receptor accessory protein 2, Hspa2 - heat shock protein 2, Pdzk1 - pdz domain containing 1, Reep1 - receptor accessory protein 1, Map2 - microt…
GO:0043405	regulation of MAP kinase activity	0.000286	0.0421	1.97	14748	249	901	30	[Pdgfd - platelet-derived growth factor, d polypeptide, Kiss1r - kiss1 receptor, Edn3 - endothelin 3, Ptpn6 - protein tyrosine phosphatase, non-receptor type 6, Vegfa - vascular endothelial growth factor a, Sfrp2 - secreted frizzled-related protein 2, Itga1 - integrin alpha 1, Ptk2b - ptk2 protein tyrosine kinase 2 beta, Dusp5 - dual specificity phosphatase 5, Apoe - apolipoprotein e, Braf - braf…
GO:0031401	positive regulation of protein modification process	0.000298	0.0433	1.45	14748	959	901	85	[Kiss1r - kiss1 receptor, Pdgfd - platelet-derived growth factor, d polypeptide, Emp2 - epithelial membrane protein 2, Npnt - nephronectin, Agtr2 - angiotensin ii receptor, type 2, Itga1 - integrin alpha 1, Ptk2b - ptk2 protein tyrosine kinase 2 beta, Kif14 - kinesin family member 14, Unc119 - unc-119 homolog (c. elegans), Apoe - apolipoprotein e, P2ry1 - purinergic receptor p2y, g-protein couple…
GO:0043549	regulation of kinase activity	0.00032	0.0462	1.57	14748	638	901	61	[Pdgfd - platelet-derived growth factor, d polypeptide, Kiss1r - kiss1 receptor, Hhex - hematopoietically expressed homeobox, Emp2 - epithelial membrane protein 2, Ptk2b - ptk2 protein tyrosine kinase 2 beta, Itga1 - integrin alpha 1, Dusp5 - dual specificity phosphatase 5, Kif14 - kinesin family member 14, Unc119 - unc-119 homolog (c. elegans), Apoe - apolipoprotein e, Braf - braf transforming g…
GO:0045321	leukocyte activation	0.000365	0.052	1.79	14748	348	901	38	[Hhex - hematopoietically expressed homeobox, Lat - linker for activation of t cells, Zfp36l1 - zinc finger protein 36, c3h type-like 1, Nfatc3 - nuclear factor of activated t cells, cytoplasmic, calcineurin dependent 3, Ly6d - lymphocyte antigen 6 complex, locus d, Ptk2b - ptk2 protein tyrosine kinase 2 beta, Ifi35 - interferon-induced protein 35, Dll1 - delta-like 1 (drosophila), Braf - braf tr…
GO:0030857	negative regulation of epithelial cell differentiation	0.000372	0.0525	3.88	14748	38	901	9	[Dll1 - delta-like 1 (drosophila), Ovol2 - ovo-like 2 (drosophila), Hes1 - hairy and enhancer of split 1 (drosophila), Id1 - inhibitor of dna binding 1, Msx2 - msh homeobox 2, Smo - smoothened homolog (drosophila), Cited1 - cbp/p300-interacting transactivator with glu/asp-rich carboxy-terminal domain 1, Vegfa - vascular endothelial growth factor a, Foxp4 - forkhead box p4]
GO:0001775	cell activation	0.000379	0.053	1.73	14748	398	901	42	[Hhex - hematopoietically expressed homeobox, Lat - linker for activation of t cells, Zfp36l1 - zinc finger protein 36, c3h type-like 1, Nfatc3 - nuclear factor of activated t cells, cytoplasmic, calcineurin dependent 3, Ly6d - lymphocyte antigen 6 complex, locus d, Ptk2b - ptk2 protein tyrosine kinase 2 beta, Ifi35 - interferon-induced protein 35, Dll1 - delta-like 1 (drosophila), P2ry1 - purine…
GO:0071248	cellular response to metal ion	0.000388	0.0537	2.43	14748	121	901	18	[Mt3 - metallothionein 3, Mt2 - metallothionein 2, Pparg - peroxisome proliferator activated receptor gamma, Nfatc3 - nuclear factor of activated t cells, cytoplasmic, calcineurin dependent 3, B2m - beta-2 microglobulin, Hesx1 - homeobox gene expressed in es cells, Braf - braf transforming gene, Krt10 - keratin 10, Syt13 - synaptotagmin xiii, Akt1 - thymoma viral proto-oncogene 1, Mylk - myosin, …
GO:0002376	immune system process	0.000388	0.0533	1.42	14748	1050	901	91	[Hhex - hematopoietically expressed homeobox, Emp2 - epithelial membrane protein 2, Nfatc3 - nuclear factor of activated t cells, cytoplasmic, calcineurin dependent 3, Itga1 - integrin alpha 1, Ptk2b - ptk2 protein tyrosine kinase 2 beta, Serpinb9b - serine (or cysteine) peptidase inhibitor, clade b, member 9b, Hk1 - hexokinase 1, Ifi35 - interferon-induced protein 35, Braf - braf transforming ge…
GO:0030595	leukocyte chemotaxis	0.000409	0.0556	2.79	14748	82	901	14	[Itga9 - integrin alpha 9, Ccr7 - chemokine (c-c motif) receptor 7, Ccl17 - chemokine (c-c motif) ligand 17, Pde4b - phosphodiesterase 4b, camp specific, Edn3 - endothelin 3, Vegfa - vascular endothelial growth factor a, Kit - kit oncogene, Itga1 - integrin alpha 1, Amica1 - adhesion molecule, interacts with cxadr antigen 1, Lyst - lysosomal trafficking regulator, Ptn - pleiotrophin, Cxcl12 - che…
GO:0044849	estrous cycle	0.000417	0.0562	9.35	14748	7	901	4	[Enpp2 - ectonucleotide pyrophosphatase/phosphodiesterase 2, Ptn - pleiotrophin, Igf1r - insulin-like growth factor i receptor, Egr1 - early growth response 1]
GO:1902692	regulation of neuroblast proliferation	0.00042	0.0562	4.22	14748	31	901	8	[Bdnf - brain derived neurotrophic factor, Cd24a - cd24a antigen, Smo - smoothened homolog (drosophila), Ptn - pleiotrophin, Vegfa - vascular endothelial growth factor a, Dmrta2 - doublesex and mab-3 related transcription factor like family a2, Gli3 - gli-kruppel family member gli3, Smarcd3 - swi/snf related, matrix associated, actin dependent regulator of chromatin, subfamily d, member 3]
GO:0001569	branching involved in blood vessel morphogenesis	0.00042	0.0556	4.22	14748	31	901	8	[Gbx2 - gastrulation brain homeobox 2, Cxcl12 - chemokine (c-x-c motif) ligand 12, Nfatc3 - nuclear factor of activated t cells, cytoplasmic, calcineurin dependent 3, Vegfa - vascular endothelial growth factor a, Sfrp2 - secreted frizzled-related protein 2, Col4a1 - collagen, type iv, alpha 1, Lef1 - lymphoid enhancer binding factor 1, Vangl2 - vang-like 2 (van gogh, drosophila)]
GO:0051050	positive regulation of transport	0.000447	0.0587	1.5	14748	753	901	69	[Kiss1r - kiss1 receptor, Pparg - peroxisome proliferator activated receptor gamma, Nr0b2 - nuclear receptor subfamily 0, group b, member 2, Agtr2 - angiotensin ii receptor, type 2, Apoe - apolipoprotein e, P2ry1 - purinergic receptor p2y, g-protein coupled 1, Braf - braf transforming gene, Akt1 - thymoma viral proto-oncogene 1, Smo - smoothened homolog (drosophila), Hspa2 - heat shock protein 2,…
GO:0051960	regulation of nervous system development	0.000456	0.0593	1.46	14748	862	901	77	[Srgap2 - slit-robo rho gtpase activating protein 2, Pparg - peroxisome proliferator activated receptor gamma, Dynlt1b - dynein light chain tctex-type 1b, Rrn3 - rrn3 rna polymerase i transcription factor homolog (yeast), Ulk1 - unc-51 like kinase 1, Ptk2b - ptk2 protein tyrosine kinase 2 beta, Dpysl3 - dihydropyrimidinase-like 3, Kif14 - kinesin family member 14, Serpine2 - serine (or cysteine) …
GO:0034695	response to prostaglandin E	0.000464	0.0598	6.82	14748	12	901	5	[Ccr7 - chemokine (c-c motif) receptor 7, Akt1 - thymoma viral proto-oncogene 1, Gnas - gnas (guanine nucleotide binding protein, alpha stimulating) complex locus, Ptger2 - prostaglandin e receptor 2 (subtype ep2), Adcy6 - adenylate cyclase 6]
GO:0045123	cellular extravasation	0.000464	0.0593	6.82	14748	12	901	5	[Amica1 - adhesion molecule, interacts with cxadr antigen 1, Itgal - integrin alpha l, Sirpa - signal-regulatory protein alpha, Itga1 - integrin alpha 1, Pecam1 - platelet/endothelial cell adhesion molecule 1]
GO:0042698	ovulation cycle	0.000464	0.0588	6.82	14748	12	901	5	[Ptn - pleiotrophin, Enpp2 - ectonucleotide pyrophosphatase/phosphodiesterase 2, Igf1r - insulin-like growth factor i receptor, Egr1 - early growth response 1, Tyro3 - tyro3 protein tyrosine kinase 3]
GO:0048519	negative regulation of biological process	0.000483	0.0607	1.17	14748	4294	901	307	[Dynlt1b - dynein light chain tctex-type 1b, Ptk2b - ptk2 protein tyrosine kinase 2 beta, Ppapdc3 - phosphatidic acid phosphatase type 2 domain containing 3, Tmem38a - transmembrane protein 38a, Braf - braf transforming gene, Ptgds - prostaglandin d2 synthase (brain), Fbn2 - fibrillin 2, Tspan15 - tetraspanin 15, Nppb - natriuretic peptide type b, Mc1r - melanocortin 1 receptor, Dcn - decorin, Mb…
GO:0035019	somatic stem cell population maintenance	0.000559	0.0695	3.68	14748	40	901	9	[Braf - braf transforming gene, Tfap2c - transcription factor ap-2, gamma, Hes1 - hairy and enhancer of split 1 (drosophila), Ldb2 - lim domain binding 2, Gata2 - gata binding protein 2, Ascl2 - achaete-scute complex homolog 2 (drosophila), Kit - kit oncogene, Vangl2 - vang-like 2 (van gogh, drosophila), Kat6a - k(lysine) acetyltransferase 6a]
GO:0072091	regulation of stem cell proliferation	0.00056	0.0692	2.84	14748	75	901	13	[Zfp36l1 - zinc finger protein 36, c3h type-like 1, Vegfa - vascular endothelial growth factor a, Dmrta2 - doublesex and mab-3 related transcription factor like family a2, Snai2 - snail homolog 2 (drosophila), Ovol2 - ovo-like 2 (drosophila), Dgcr8 - digeorge syndrome critical region gene 8, Bdnf - brain derived neurotrophic factor, Smo - smoothened homolog (drosophila), Cd24a - cd24a antigen, Pt…
GO:0006941	striated muscle contraction	0.000575	0.0704	3.16	14748	57	901	11	[Stac2 - sh3 and cysteine rich domain 2, Tnni3 - troponin i, cardiac 3, Kcnh2 - potassium voltage-gated channel, subfamily h (eag-related), member 2, Pgam2 - phosphoglycerate mutase 2, Tnnt1 - troponin t1, skeletal, slow, Atp8a2 - atpase, aminophospholipid transporter-like, class i, type 8a, member 2, Vegfb - vascular endothelial growth factor b, Tnnt3 - troponin t3, skeletal, fast, Tnnc2 - tropo…
GO:0048598	embryonic morphogenesis	0.000611	0.0741	1.76	14748	345	901	37	[Hhex - hematopoietically expressed homeobox, Gm10664 - predicted gene 10664, Sfrp2 - secreted frizzled-related protein 2, Cdkn1c - cyclin-dependent kinase inhibitor 1c (p57), Tgfb1i1 - transforming growth factor beta 1 induced transcript 1, Gjb5 - gap junction protein, beta 5, Dll1 - delta-like 1 (drosophila), Flrt3 - fibronectin leucine rich transmembrane protein 3, Grem2 - gremlin 2 homolog, c…
GO:0097529	myeloid leukocyte migration	0.000639	0.0769	2.8	14748	76	901	13	[Itga9 - integrin alpha 9, Ccr7 - chemokine (c-c motif) receptor 7, Pde4b - phosphodiesterase 4b, camp specific, Ccl17 - chemokine (c-c motif) ligand 17, Edn3 - endothelin 3, Sirpa - signal-regulatory protein alpha, Vegfa - vascular endothelial growth factor a, Kit - kit oncogene, Itga1 - integrin alpha 1, Amica1 - adhesion molecule, interacts with cxadr antigen 1, Umodl1 - uromodulin-like 1, Ccl…
GO:0001906	cell killing	0.000639	0.0764	3.34	14748	49	901	10	[Ccl17 - chemokine (c-c motif) ligand 17, Lyst - lysosomal trafficking regulator, Cst11 - cystatin 11, Ptpn6 - protein tyrosine phosphatase, non-receptor type 6, F2 - coagulation factor ii, Emp2 - epithelial membrane protein 2, Cxcl12 - chemokine (c-x-c motif) ligand 12, Ccl25 - chemokine (c-c motif) ligand 25, Serpinb9b - serine (or cysteine) peptidase inhibitor, clade b, member 9b, Pomc - pro-o…
GO:0042475	odontogenesis of dentin-containing tooth	0.000639	0.0757	3.34	14748	49	901	10	[Dll1 - delta-like 1 (drosophila), Dlx3 - distal-less homeobox 3, Smo - smoothened homolog (drosophila), Nfic - nuclear factor i/c, Gli3 - gli-kruppel family member gli3, Hand1 - heart and neural crest derivatives expressed transcript 1, Ankrd11 - ankyrin repeat domain 11, Perp - perp, tp53 apoptosis effector, Traf6 - tnf receptor-associated factor 6, Lef1 - lymphoid enhancer binding factor 1]
GO:0045600	positive regulation of fat cell differentiation	0.000671	0.0789	3.1	14748	58	901	11	[Dkkl1 - dickkopf-like 1, Akt1 - thymoma viral proto-oncogene 1, Zfp36l1 - zinc finger protein 36, c3h type-like 1, Lpl - lipoprotein lipase, Wif1 - wnt inhibitory factor 1, Pparg - peroxisome proliferator activated receptor gamma, Sfrp2 - secreted frizzled-related protein 2, Snai2 - snail homolog 2 (drosophila), Cds1 - cdp-diacylglycerol synthase 1, Tph1 - tryptophan hydroxylase 1, Metrnl - mete…
GO:0034694	response to prostaglandin	0.000717	0.0836	6.3	14748	13	901	5	[Ccr7 - chemokine (c-c motif) receptor 7, Akt1 - thymoma viral proto-oncogene 1, Gnas - gnas (guanine nucleotide binding protein, alpha stimulating) complex locus, Ptger2 - prostaglandin e receptor 2 (subtype ep2), Adcy6 - adenylate cyclase 6]
GO:1901722	regulation of cell proliferation involved in kidney development	0.000717	0.0829	6.3	14748	13	901	5	[Pdgfd - platelet-derived growth factor, d polypeptide, Cflar - casp8 and fadd-like apoptosis regulator, Gata3 - gata binding protein 3, Egr1 - early growth response 1, Lin28a - lin-28 homolog a (c. elegans)]
GO:0030098	lymphocyte differentiation	0.00074	0.0849	2.11	14748	171	901	22	[Hhex - hematopoietically expressed homeobox, Zfp36l1 - zinc finger protein 36, c3h type-like 1, Nfatc3 - nuclear factor of activated t cells, cytoplasmic, calcineurin dependent 3, Ly6d - lymphocyte antigen 6 complex, locus d, Kit - kit oncogene, B2m - beta-2 microglobulin, Ptk2b - ptk2 protein tyrosine kinase 2 beta, Gata3 - gata binding protein 3, Lef1 - lymphoid enhancer binding factor 1, Dll1…
GO:0009607	response to biotic stimulus	0.000758	0.0863	1.55	14748	580	901	55	[Scd1 - stearoyl-coenzyme a desaturase 1, Car5b - carbonic anhydrase 5b, mitochondrial, Cep192 - centrosomal protein 192, Cited1 - cbp/p300-interacting transactivator with glu/asp-rich carboxy-terminal domain 1, Mir293 - microrna 293, Lrat - lecithin-retinol acyltransferase (phosphatidylcholine-retinol-o-acyltransferase), Traf6 - tnf receptor-associated factor 6, Ptger2 - prostaglandin e receptor…
GO:1901342	regulation of vasculature development	0.000769	0.087	1.84	14748	276	901	31	[Pdgfd - platelet-derived growth factor, d polypeptide, Hhex - hematopoietically expressed homeobox, Id1 - inhibitor of dna binding 1, Emp2 - epithelial membrane protein 2, Pparg - peroxisome proliferator activated receptor gamma, Nfatc3 - nuclear factor of activated t cells, cytoplasmic, calcineurin dependent 3, Vegfb - vascular endothelial growth factor b, Vegfa - vascular endothelial growth fa…
GO:0050767	regulation of neurogenesis	0.000778	0.0873	1.47	14748	782	901	70	[Srgap2 - slit-robo rho gtpase activating protein 2, Pparg - peroxisome proliferator activated receptor gamma, Dynlt1b - dynein light chain tctex-type 1b, Rrn3 - rrn3 rna polymerase i transcription factor homolog (yeast), Ulk1 - unc-51 like kinase 1, Ptk2b - ptk2 protein tyrosine kinase 2 beta, Dpysl3 - dihydropyrimidinase-like 3, Apoe - apolipoprotein e, Serpine2 - serine (or cysteine) peptidase…
GO:0097530	granulocyte migration	0.00078	0.0868	3.05	14748	59	901	11	[Itga9 - integrin alpha 9, Pde4b - phosphodiesterase 4b, camp specific, Ccl17 - chemokine (c-c motif) ligand 17, Amica1 - adhesion molecule, interacts with cxadr antigen 1, Sirpa - signal-regulatory protein alpha, Edn3 - endothelin 3, Umodl1 - uromodulin-like 1, Vegfa - vascular endothelial growth factor a, Ccl25 - chemokine (c-c motif) ligand 25, Itga1 - integrin alpha 1, Pecam1 - platelet/endot…
GO:0022414	reproductive process	0.000784	0.0866	1.39	14748	1073	901	91	[Npas3 - neuronal pas domain protein 3, Hsd17b3 - hydroxysteroid (17-beta) dehydrogenase 3, Emp2 - epithelial membrane protein 2, Pparg - peroxisome proliferator activated receptor gamma, Ttll5 - tubulin tyrosine ligase-like family, member 5, Ptk2b - ptk2 protein tyrosine kinase 2 beta, Hsd11b2 - hydroxysteroid 11-beta dehydrogenase 2, Gal3st1 - galactose-3-o-sulfotransferase 1, Serpine2 - serine…
GO:0009887	animal organ morphogenesis	0.00079	0.0866	1.64	14748	438	901	44	[Id3 - inhibitor of dna binding 3, Hhex - hematopoietically expressed homeobox, Id1 - inhibitor of dna binding 1, Vegfa - vascular endothelial growth factor a, Sfrp2 - secreted frizzled-related protein 2, Agtr2 - angiotensin ii receptor, type 2, Kat6a - k(lysine) acetyltransferase 6a, Dll1 - delta-like 1 (drosophila), Ssu2 - ssu-2 homolog (c. elegans), Grem2 - gremlin 2 homolog, cysteine knot sup…
GO:1901724	positive regulation of cell proliferation involved in kidney development	0.000794	0.0864	8.18	14748	8	901	4	[Pdgfd - platelet-derived growth factor, d polypeptide, Cflar - casp8 and fadd-like apoptosis regulator, Egr1 - early growth response 1, Lin28a - lin-28 homolog a (c. elegans)]
GO:0090193	positive regulation of glomerulus development	0.000794	0.0858	8.18	14748	8	901	4	[Pdgfd - platelet-derived growth factor, d polypeptide, Cflar - casp8 and fadd-like apoptosis regulator, Agtr2 - angiotensin ii receptor, type 2, Egr1 - early growth response 1]
GO:0060346	bone trabecula formation	0.000794	0.0852	8.18	14748	8	901	4	[Msx2 - msh homeobox 2, Vegfa - vascular endothelial growth factor a, Thbs3 - thrombospondin 3, Fbn2 - fibrillin 2]
GO:0050896	response to stimulus	0.000795	0.0846	1.19	14748	3561	901	258	[Npas3 - neuronal pas domain protein 3, Ptk2b - ptk2 protein tyrosine kinase 2 beta, Tmem38a - transmembrane protein 38a, Braf - braf transforming gene, Umodl1 - uromodulin-like 1, Ptger2 - prostaglandin e receptor 2 (subtype ep2), Nppb - natriuretic peptide type b, Mc1r - melanocortin 1 receptor, Mbp - myelin basic protein, F2 - coagulation factor ii, Hba-a1 - hemoglobin alpha, adult chain 1, Ey…
GO:0044092	negative regulation of molecular function	0.000833	0.088	1.45	14748	825	901	73	[Hhex - hematopoietically expressed homeobox, 8030411F24Rik - riken cdna 8030411f24 gene, Ano9 - anoctamin 9, Csrnp3 - cysteine-serine-rich nuclear protein 3, Pparg - peroxisome proliferator activated receptor gamma, D10Bwg1379e - dna segment, chr 10, brigham & women's genetics 1379 expressed, Cnrip1 - cannabinoid receptor interacting protein 1, Nr0b2 - nuclear receptor subfamily 0, group b, memb…
GO:0043207	response to external biotic stimulus	0.000834	0.0875	1.56	14748	556	901	53	[Scd1 - stearoyl-coenzyme a desaturase 1, Car5b - carbonic anhydrase 5b, mitochondrial, Cep192 - centrosomal protein 192, Cited1 - cbp/p300-interacting transactivator with glu/asp-rich carboxy-terminal domain 1, Mir293 - microrna 293, Lrat - lecithin-retinol acyltransferase (phosphatidylcholine-retinol-o-acyltransferase), Traf6 - tnf receptor-associated factor 6, Ptger2 - prostaglandin e receptor…
GO:2000977	regulation of forebrain neuron differentiation	0.000868	0.0904	12.28	14748	4	901	3	[Hes1 - hairy and enhancer of split 1 (drosophila), Gata2 - gata binding protein 2, B2m - beta-2 microglobulin]
GO:1904995	negative regulation of leukocyte adhesion to vascular endothelial cell	0.000868	0.0898	12.28	14748	4	901	3	[Klf4 - kruppel-like factor 4 (gut), Cxcl12 - chemokine (c-x-c motif) ligand 12, Ccl25 - chemokine (c-c motif) ligand 25]
GO:0035696	monocyte extravasation	0.000868	0.0891	12.28	14748	4	901	3	[Amica1 - adhesion molecule, interacts with cxadr antigen 1, Sirpa - signal-regulatory protein alpha, Pecam1 - platelet/endothelial cell adhesion molecule 1]
GO:0006749	glutathione metabolic process	0.00089	0.0908	3.21	14748	51	901	10	[Hmgn5 - high-mobility group nucleosome binding domain 5, Gstm5 - glutathione s-transferase, mu 5, Gstm6 - glutathione s-transferase, mu 6, Gstm2 - glutathione s-transferase, mu 2, Mgst2 - microsomal glutathione s-transferase 2, Ggt1 - gamma-glutamyltransferase 1, Gsta2 - glutathione s-transferase, alpha 2 (yc2), Gstt2 - glutathione s-transferase, theta 2, Gsta1 - glutathione s-transferase, alpha…
GO:0048260	positive regulation of receptor-mediated endocytosis	0.00089	0.0902	3.21	14748	51	901	10	[Ccr7 - chemokine (c-c motif) receptor 7, Ppt1 - palmitoyl-protein thioesterase 1, Pparg - peroxisome proliferator activated receptor gamma, Clu - clusterin, Plcg2 - phospholipase c, gamma 2, Sfrp4 - secreted frizzled-related protein 4, Vegfa - vascular endothelial growth factor a, B2m - beta-2 microglobulin, Anxa2 - annexin a2, Cd63 - cd63 antigen]
GO:0045165	cell fate commitment	0.000891	0.0897	2.34	14748	119	901	17	[Tfap2c - transcription factor ap-2, gamma, Isl2 - insulin related protein 2 (islet 2), Pparg - peroxisome proliferator activated receptor gamma, Gata3 - gata binding protein 3, Tgfb1i1 - transforming growth factor beta 1 induced transcript 1, Dll1 - delta-like 1 (drosophila), Braf - braf transforming gene, Sox8 - sry-box containing gene 8, Hes1 - hairy and enhancer of split 1 (drosophila), Notch…
GO:0031344	regulation of cell projection organization	0.000909	0.0908	1.5	14748	678	901	62	[Dynlt1b - dynein light chain tctex-type 1b, Rrn3 - rrn3 rna polymerase i transcription factor homolog (yeast), Ulk1 - unc-51 like kinase 1, Ptk2b - ptk2 protein tyrosine kinase 2 beta, Dpysl3 - dihydropyrimidinase-like 3, Fscn1 - fascin homolog 1, actin bundling protein (strongylocentrotus purpuratus), Serpine2 - serine (or cysteine) peptidase inhibitor, clade e, member 2, Apoe - apolipoprotein …
GO:0045834	positive regulation of lipid metabolic process	0.000927	0.092	2.27	14748	130	901	18	[Lpgat1 - lysophosphatidylglycerol acyltransferase 1, Scd1 - stearoyl-coenzyme a desaturase 1, F2 - coagulation factor ii, Pparg - peroxisome proliferator activated receptor gamma, Htr2b - 5-hydroxytryptamine (serotonin) receptor 2b, Sct - secretin, Ins2 - insulin ii, Ptk2b - ptk2 protein tyrosine kinase 2 beta, Fgf21 - fibroblast growth factor 21, Apoe - apolipoprotein e, Apoc2 - apolipoprotein …
GO:0010648	negative regulation of cell communication	0.000931	0.0918	1.38	14748	1093	901	92	[Hhex - hematopoietically expressed homeobox, Pparg - peroxisome proliferator activated receptor gamma, Dynlt1b - dynein light chain tctex-type 1b, Rrn3 - rrn3 rna polymerase i transcription factor homolog (yeast), Agtr2 - angiotensin ii receptor, type 2, Itga1 - integrin alpha 1, Ptk2b - ptk2 protein tyrosine kinase 2 beta, Dusp5 - dual specificity phosphatase 5, Serpine2 - serine (or cysteine) …
GO:1900120	regulation of receptor binding	0.000944	0.0925	4.91	14748	20	901	6	[Bdnf - brain derived neurotrophic factor, Grem2 - gremlin 2 homolog, cysteine knot superfamily (xenopus laevis), B2m - beta-2 microglobulin, Phlda2 - pleckstrin homology-like domain, family a, member 2, Anxa2 - annexin a2, Lef1 - lymphoid enhancer binding factor 1]
GO:0003009	skeletal muscle contraction	0.000944	0.0919	4.91	14748	20	901	6	[Tnni3 - troponin i, cardiac 3, Stac2 - sh3 and cysteine rich domain 2, Tnnt1 - troponin t1, skeletal, slow, Atp8a2 - atpase, aminophospholipid transporter-like, class i, type 8a, member 2, Tnnt3 - troponin t3, skeletal, fast, Tnnc2 - troponin c2, fast]
GO:0060343	trabecula formation	0.000944	0.0913	4.91	14748	20	901	6	[Ovol2 - ovo-like 2 (drosophila), Msx2 - msh homeobox 2, Gpr126 - g protein-coupled receptor 126, Vegfa - vascular endothelial growth factor a, Thbs3 - thrombospondin 3, Fbn2 - fibrillin 2]
GO:0023057	negative regulation of signaling	0.000959	0.0921	1.38	14748	1094	901	92	[Hhex - hematopoietically expressed homeobox, Pparg - peroxisome proliferator activated receptor gamma, Dynlt1b - dynein light chain tctex-type 1b, Rrn3 - rrn3 rna polymerase i transcription factor homolog (yeast), Agtr2 - angiotensin ii receptor, type 2, Itga1 - integrin alpha 1, Ptk2b - ptk2 protein tyrosine kinase 2 beta, Dusp5 - dual specificity phosphatase 5, Serpine2 - serine (or cysteine) …
GO:0098609	cell-cell adhesion	0.000969	0.0924	1.79	14748	292	901	32	[Igsf9b - immunoglobulin superfamily, member 9b, Zfp36l1 - zinc finger protein 36, c3h type-like 1, Atp1b2 - atpase, na+/k+ transporting, beta 2 polypeptide, Ptpn6 - protein tyrosine phosphatase, non-receptor type 6, Lmo7 - lim domain only 7, Npnt - nephronectin, Clstn2 - calsyntenin 2, Esam - endothelial cell-specific adhesion molecule, Dsp - desmoplakin, Flrt3 - fibronectin leucine rich transme…
GO:0065007	biological regulation	0.00098	0.0929	1.08	14748	8716	901	577	[Gm13247 - predicted gene 13247, Mal - myelin and lymphocyte protein, t cell differentiation protein, Ptk2b - ptk2 protein tyrosine kinase 2 beta, Ppapdc3 - phosphatidic acid phosphatase type 2 domain containing 3, Tmem38a - transmembrane protein 38a, 1600014K23Rik - riken cdna 1600014k23 gene, Ptgds - prostaglandin d2 synthase (brain), Ptger2 - prostaglandin e receptor 2 (subtype ep2), Tspan15 -…
GO:0030856	regulation of epithelial cell differentiation	0.000981	0.0924	2.32	14748	120	901	17	[Id1 - inhibitor of dna binding 1, Zfp36l1 - zinc finger protein 36, c3h type-like 1, Tnfrsf1a - tumor necrosis factor receptor superfamily, member 1a, Sfrp4 - secreted frizzled-related protein 4, Vegfa - vascular endothelial growth factor a, Cdkn1c - cyclin-dependent kinase inhibitor 1c (p57), Gata3 - gata binding protein 3, Foxp4 - forkhead box p4, Tmem100 - transmembrane protein 100, Dll1 - de…
